# Supplementary material for: Crystal structures of four gold(I) complexes [AuL2]+[AuX2]− and a by-product (L·LH+)[AuBr2]− (L = substituted pyridine, X = Cl or Br)
Source: Acta Crystallogr E Crystallogr Commun. 2024 Jun 18;80(Pt 7):729–37. doi: 10.1107/S2056989024005437 (PMC11223710; doi:10.1107/S2056989024005437)
Supplement: Supplementary file 1 [file e-80-00729-sup1.cif]

##############################################################################
#                                                                            #
# This CIF contains the data in a paper accepted for publication in          #
# Acta Crystallographica Section E. It conforms to the requirements of       #
# Notes for Authors for Acta Crystallographica Section E, and has been       #
# peer reviewed under the auspices of the IUCr Commission on Journals.       #
#                                                                            #
# Full details of the Crystallographic Information File format               #
# are given in the paper "The Crystallographic Information File (CIF):       #
# a New Standard Archive File for Crystallography" by S. R. Hall, F. H.      #
# Allen and I. D. Brown [Acta Cryst. (1991), A47, 655-685].                  #
#                                                                            #
# The current version of the core CIF dictionary is obtainable from          #
# ftp://ftp.iucr.org/pub/cif_core.dic.                                       #
#                                                                            #
# Software is freely available for graphical display of the structure(s)     #
# in this CIF. For information consult the CIF software page                 #
# http://www.iucr.org/resources/cif/software.                                #
#                                                                            #
# This file may be used for bona fide research purposes within the           #
# scientific community so long as proper attribution is given to the journal # 
# article from which it was obtained.                                        #
#                                                                            #
##############################################################################
data_1
_audit_creation_method     'SHELXL-2019/3'
_chemical_name_systematic
;
Bis(2-methylpyridine)gold(I) dibromidoaurate(I)
;
_chemical_name_common     ?
_chemical_formula_moiety     'C12 H14 Au N2 +, Au Br2 -'
_chemical_formula_sum     'C12 H14 Au2 Br2 N2'
_chemical_formula_iupac     '[Au (C6 H7 N1)2] [Au Br2]'
_chemical_formula_weight     740.00
_chemical_melting_point     ?
_space_group_crystal_system     monoclinic
_space_group_name_H-M_alt     'C 2/c'
_space_group_name_Hall     '-C 2yc'
loop_
    _space_group_symop_operation_xyz
    'x, y, z'
    '-x, y, -z+1/2'
    'x+1/2, y+1/2, z'
    '-x+1/2, y+1/2, -z+1/2'
    '-x, -y, -z'
    'x, -y, z-1/2'
    '-x+1/2, -y+1/2, -z'
    'x+1/2, -y+1/2, z-1/2'
_cell_length_a     16.3717(7)
_cell_length_b     6.3844(3)
_cell_length_c     16.1850(8)
_cell_angle_alpha     90
_cell_angle_beta     116.649(6)
_cell_angle_gamma     90
_cell_volume     1512.00(13)
_cell_formula_units_Z     4
_cell_measurement_reflns_used     5716
_cell_measurement_theta_min     2.7750
_cell_measurement_theta_max     30.0350
_cell_measurement_temperature     100(2)
_exptl_crystal_description     block
_exptl_crystal_colour     colourless
_exptl_crystal_size_max     0.25
_exptl_crystal_size_mid     0.06
_exptl_crystal_size_min     0.02
_exptl_crystal_density_diffrn     3.251
_exptl_crystal_density_meas     ?
_exptl_crystal_density_method     'not measured'
_exptl_crystal_F_000     1312
_exptl_absorpt_coefficient_mu     24.652
_exptl_absorpt_correction_type     multi-scan
_exptl_absorpt_process_details
;
(CrysAlisPro; Rigaku OD, 2014)
;
_exptl_absorpt_correction_T_min     0.27474
_exptl_absorpt_correction_T_max     1.00000
_diffrn_ambient_temperature     100(2)
_diffrn_source     'Enhance (Mo) X-ray Source'
_diffrn_radiation_type     MoK\a
_diffrn_radiation_wavelength     0.71073
_diffrn_radiation_monochromator     graphite
_diffrn_measurement_device_type     'Oxford Diffraction Xcalibur, Eos'
_diffrn_measurement_method     '\w scan'
_diffrn_detector_area_resol_mean     16.1419
_diffrn_reflns_number     19772
_diffrn_reflns_av_R_equivalents     0.0407
_diffrn_reflns_av_unetI/netI     0.0249
_diffrn_reflns_theta_min     2.784
_diffrn_reflns_theta_max     30.866
_diffrn_reflns_theta_full     30.000
_diffrn_measured_fraction_theta_max     0.951
_diffrn_measured_fraction_theta_full     0.989
_diffrn_reflns_limit_h_min     -23
_diffrn_reflns_limit_h_max     23
_diffrn_reflns_limit_k_min     -8
_diffrn_reflns_limit_k_max     9
_diffrn_reflns_limit_l_min     -22
_diffrn_reflns_limit_l_max     23
_refine_special_details     ?
_reflns_number_total     2268
_reflns_number_gt     1793
_reflns_threshold_expression     'I > 2\s(I)'
_refine_ls_structure_factor_coef     Fsqd
_refine_ls_matrix_type     full
_refine_ls_R_factor_all     0.0290
_refine_ls_R_factor_gt     0.0190
_refine_ls_wR_factor_gt     0.0378
_refine_ls_wR_factor_ref     0.0407
_refine_ls_goodness_of_fit_ref     1.104
_refine_ls_restrained_S_all     1.104
_refine_ls_number_reflns     2268
_refine_ls_number_parameters     84
_refine_ls_number_restraints     0
_refine_ls_hydrogen_treatment     constr
_refine_ls_weighting_scheme     calc
_refine_ls_weighting_details
              'w=1/[\s^2^(Fo^2^)+(0.0112P)^2^+5.1398P] where P=(Fo^2^+2Fc^2^)/3'
_atom_sites_solution_hydrogens     geom
_atom_sites_solution_primary     direct
_atom_sites_solution_secondary     difmap
_refine_ls_shift/su_max     0.001
_refine_ls_shift/su_mean     0.000
_refine_diff_density_max     1.305
_refine_diff_density_min     -1.164
_refine_ls_extinction_method     none
_refine_ls_extinction_coef     .
loop_
    _atom_type_symbol
    _atom_type_description
    _atom_type_scat_dispersion_real
    _atom_type_scat_dispersion_imag
    _atom_type_scat_source
    'C' 'C' 0.0033 0.0016
                         'International Tables Vol C Tables 4.2.6.8 and 6.1.1.4'
    'H' 'H' 0.0000 0.0000
                         'International Tables Vol C Tables 4.2.6.8 and 6.1.1.4'
    'N' 'N' 0.0061 0.0033
                         'International Tables Vol C Tables 4.2.6.8 and 6.1.1.4'
    'Br' 'Br' -0.2901 2.4595
                         'International Tables Vol C Tables 4.2.6.8 and 6.1.1.4'
    'Au' 'Au' -2.0133 8.8022
                         'International Tables Vol C Tables 4.2.6.8 and 6.1.1.4'
_computing_data_collection
;
CrysAlisPro, Version 1.171.36.28 (Rigaku OD, 2014)
;
_computing_cell_refinement
;
CrysAlisPro, Version 1.171.36.28 (Rigaku OD, 2014)
;
_computing_data_reduction
;
CrysAlisPro, Version 1.171.36.28 (Rigaku OD, 2014)
;
_computing_structure_solution
;
SHELXS97 (Sheldrick, 2008)
;
_computing_structure_refinement
;
<i>SHELXL2019/3</i> (Sheldrick, 2015)
;
_computing_molecular_graphics
;
Bruker XP, Version 5.1 (Bruker, 1998)
;
_computing_publication_material
;
<i>SHELXL2019/3</i> (Sheldrick, 2015)
;
loop_
    _atom_site_type_symbol
    _atom_site_label
    _atom_site_fract_x
    _atom_site_fract_y
    _atom_site_fract_z
    _atom_site_U_iso_or_equiv
    _atom_site_adp_type
    _atom_site_calc_flag
    _atom_site_occupancy
    _atom_site_disorder_assembly
    _atom_site_disorder_group
    Au Au1 0.000000 0.41975(3) 0.750000 0.01280(5) Uani d 1 . .
    Au Au2 0.000000 0.91951(4) 0.750000 0.01467(6) Uani d 1 . .
    Br Br1 0.04466(3) 0.92135(7) 0.91263(3) 0.02145(9) Uani d 1 . .
    N N11 0.1128(2) 0.4215(5) 0.7285(2) 0.0144(6) Uani d 1 . .
    C C12 0.1984(3) 0.4283(6) 0.7993(3) 0.0166(8) Uani d 1 . .
    C C13 0.2741(3) 0.4327(6) 0.7815(3) 0.0186(8) Uani d 1 . .
    H H13 0.334013 0.436936 0.831171 0.022 Uiso calc 1 . .
    C C14 0.2616(3) 0.4307(7) 0.6915(3) 0.0235(9) Uani d 1 . .
    H H14 0.312952 0.434924 0.678944 0.028 Uiso calc 1 . .
    C C15 0.1743(3) 0.4227(7) 0.6193(3) 0.0225(9) Uani d 1 . .
    H H15 0.164670 0.421694 0.556923 0.027 Uiso calc 1 . .
    C C16 0.1012(3) 0.4161(7) 0.6405(3) 0.0192(8) Uani d 1 . .
    H H16 0.040936 0.407493 0.591510 0.023 Uiso calc 1 . .
    C C17 0.2067(3) 0.4329(7) 0.8949(3) 0.0231(9) Uani d 1 . .
    H H17A 0.172327 0.552494 0.901163 0.035 Uiso calc 1 . .
    H H17B 0.271147 0.446328 0.939583 0.035 Uiso calc 1 . .
    H H17C 0.181879 0.302807 0.906718 0.035 Uiso calc 1 . .
loop_
    _atom_site_aniso_label
    _atom_site_aniso_U_11
    _atom_site_aniso_U_22
    _atom_site_aniso_U_33
    _atom_site_aniso_U_12
    _atom_site_aniso_U_13
    _atom_site_aniso_U_23
    Au1 0.00881(9) 0.01696(11) 0.01346(10) 0.000 0.00573(7) 0.000
    Au2 0.00994(10) 0.01992(11) 0.01375(10) 0.000 0.00495(8) 0.000
    Br1 0.01998(19) 0.0288(2) 0.01402(17) 0.00081(19) 0.00620(15) 0.00011(18)
    N11 0.0125(15) 0.0139(15) 0.0179(16) 0.0000(13) 0.0077(13) -0.0005(14)
    C12 0.0160(19) 0.0088(17) 0.023(2) -0.0010(16) 0.0072(16) 0.0003(16)
    C13 0.0133(18) 0.0096(18) 0.031(2) -0.0012(15) 0.0085(17) 0.0010(17)
    C14 0.022(2) 0.015(2) 0.045(3) 0.0013(18) 0.025(2) -0.0025(19)
    C15 0.031(2) 0.017(2) 0.029(2) -0.0031(19) 0.022(2) -0.0035(18)
    C16 0.020(2) 0.019(2) 0.021(2) -0.0034(18) 0.0108(17) -0.0016(17)
    C17 0.019(2) 0.027(2) 0.018(2) 0.0001(19) 0.0038(17) 0.0007(18)
_geom_special_details     ?
loop_
    _geom_bond_atom_site_label_1
    _geom_bond_atom_site_label_2
    _geom_bond_site_symmetry_2
    _geom_bond_distance
    _geom_bond_publ_flag
    Au1 N11 . 2.027(3) y
    Au1 N11 2_556 2.027(3) ?
    Au1 Au2 . 3.1907(4) y
    Au1 Au2 1_545 3.1937(4) y
    Au2 Br1 . 2.3951(4) y
    Au2 Br1 2_556 2.3951(4) ?
    N11 C16 . 1.350(5) ?
    N11 C12 . 1.356(5) ?
    C12 C13 . 1.392(6) ?
    C12 C17 . 1.492(6) ?
    C13 C14 . 1.378(6) ?
    C13 H13 . 0.9500 ?
    C14 C15 . 1.383(6) ?
    C14 H14 . 0.9500 ?
    C15 C16 . 1.385(6) ?
    C15 H15 . 0.9500 ?
    C16 H16 . 0.9500 ?
    C17 H17A . 0.9800 ?
    C17 H17B . 0.9800 ?
    C17 H17C . 0.9800 ?
loop_
    _geom_angle_atom_site_label_1
    _geom_angle_atom_site_label_2
    _geom_angle_atom_site_label_3
    _geom_angle_site_symmetry_1
    _geom_angle_site_symmetry_3
    _geom_angle
    _geom_angle_publ_flag
    N11 Au1 N11 . 2_556 179.35(19) y
    N11 Au1 Au2 . . 89.67(9) y
    N11 Au1 Au2 2_556 . 89.67(9) ?
    N11 Au1 Au2 . 1_545 90.33(9) y
    N11 Au1 Au2 2_556 1_545 90.33(9) ?
    Au2 Au1 Au2 . 1_545 180.0 y
    Br1 Au2 Br1 . 2_556 179.44(2) y
    Br1 Au2 Au1 . . 90.282(12) y
    Br1 Au2 Au1 2_556 . 90.282(12) ?
    Br1 Au2 Au1 . 1_565 89.718(12) y
    Br1 Au2 Au1 2_556 1_565 89.718(12) ?
    Au1 Au2 Au1 . 1_565 180.0 y
    C16 N11 C12 . . 119.7(3) y
    C16 N11 Au1 . . 118.2(3) ?
    C12 N11 Au1 . . 122.1(3) ?
    N11 C12 C13 . . 120.3(4) ?
    N11 C12 C17 . . 117.1(4) ?
    C13 C12 C17 . . 122.7(4) ?
    C14 C13 C12 . . 119.7(4) ?
    C14 C13 H13 . . 120.2 ?
    C12 C13 H13 . . 120.2 ?
    C13 C14 C15 . . 120.0(4) ?
    C13 C14 H14 . . 120.0 ?
    C15 C14 H14 . . 120.0 ?
    C14 C15 C16 . . 118.2(4) ?
    C14 C15 H15 . . 120.9 ?
    C16 C15 H15 . . 120.9 ?
    N11 C16 C15 . . 122.1(4) ?
    N11 C16 H16 . . 119.0 ?
    C15 C16 H16 . . 119.0 ?
    C12 C17 H17A . . 109.5 ?
    C12 C17 H17B . . 109.5 ?
    H17A C17 H17B . . 109.5 ?
    C12 C17 H17C . . 109.5 ?
    H17A C17 H17C . . 109.5 ?
    H17B C17 H17C . . 109.5 ?
loop_
    _geom_torsion_atom_site_label_1
    _geom_torsion_atom_site_label_2
    _geom_torsion_atom_site_label_3
    _geom_torsion_atom_site_label_4
    _geom_torsion_site_symmetry_1
    _geom_torsion_site_symmetry_2
    _geom_torsion_site_symmetry_3
    _geom_torsion_site_symmetry_4
    _geom_torsion
    _geom_torsion_publ_flag
    N11 Au1 Au2 Br1 2_556 . . . 70.36(9) y
    N11 Au1 Au2 Br1 . . . . -109.64(9) y
    C16 N11 C12 C13 . . . . 0.9(6) ?
    Au1 N11 C12 C13 . . . . -179.0(3) ?
    C16 N11 C12 C17 . . . . -179.7(4) ?
    Au1 N11 C12 C17 . . . . 0.5(5) ?
    N11 C12 C13 C14 . . . . 0.2(6) ?
    C17 C12 C13 C14 . . . . -179.2(4) ?
    C12 C13 C14 C15 . . . . -0.6(6) ?
    C13 C14 C15 C16 . . . . -0.2(6) ?
    C12 N11 C16 C15 . . . . -1.7(6) ?
    Au1 N11 C16 C15 . . . . 178.2(3) ?
    C14 C15 C16 N11 . . . . 1.3(6) ?
loop_
    _geom_hbond_atom_site_label_D
    _geom_hbond_atom_site_label_H
    _geom_hbond_atom_site_label_A
    _geom_hbond_site_symmetry_A
    _geom_hbond_distance_DH
    _geom_hbond_distance_HA
    _geom_hbond_distance_DA
    _geom_hbond_angle_DHA
    _geom_hbond_publ_flag
    C17 H17B Br1 7_567 0.98 3.01 3.971(4) 167.2 yes
    C14 H14 Au2 3_545 0.95 2.75 3.581(4) 146.8 yes
_shelx_space_group_comment
;
The symmetry employed for this shelxl refinement is uniquely defined
by the following loop, which should always be used as a source of
symmetry information in preference to the above space-group names.
They are only intended as comments.
;
_shelx_estimated_absorpt_T_min     0.063
_shelx_estimated_absorpt_T_max     0.638
_shelx_hkl_file
;
   0   0   2 303580. 5385.24   1
   0   0   2 293996. 5299.60   2
   0   0   2 301308. 5185.92   3
   0   0  -2 302082. 5274.41   9
   0   0  -2 305273. 5316.78  13
   0   0  -2 303389. 5314.64  15
   0   0  -2 305430. 5260.68   2
   0   0   2 302893. 5349.35  10
   0   0   2 306427. 5298.08  13
   0   0  -2 303240. 5362.72   1
   0   0   3 582.369 128.402  13
   0   0  -3 416.787 115.705   9
   0   0  -3 624.061 137.822  15
   0   0  -3 395.740 121.268  13
   0   0   3 510.151 108.562   3
   0   0  -3 470.515 117.891   1
   0   0   3 524.807 137.562   1
   0   0   3 614.629 136.260  10
   0   0  -3 763.816 147.940   2
   0   0   3 751.747 167.664   2
   0   0   4 121210. 2828.56  10
   0   0  -4 116314. 2830.44   1
   0   0  -4 124766. 2799.24  13
   0   0  -4 125201. 2658.00   2
   0   0   4 120656. 2544.40   3
   0   0   4 119860. 2719.98  13
   0   0  -4 119089. 2698.19   9
   0   0   4 122851. 2867.01   1
   0   0   4 114113. 2782.12   2
   0   0  -4 120782. 2778.29  15
   0   0  -5 97.9213 77.5483   2
   0   0   5 215.106 126.773  13
   0   0   5 302.883 170.255   2
   0   0  -5 162.909 135.242   1
   0   0   5 165.727 88.5230   3
   0   0  -5 23.7033 99.5527   9
   0   0  -6 426168. 8571.62   1
   0   0   6 442393. 8350.45  13
   0   0  -6 457857. 8175.92   2
   0   0   6 424923. 8588.15   2
   0   0  -6 439638. 8288.37   9
   0   0  -7 273.022 215.691   1
   0   0   7 280.946 182.028   2
   0   0  -7 246.509 125.876   9
   0   0   7 394.091 167.214  13
   0   0   8 132518. 3903.34   2
   0   0   8 130053. 3517.07  13
   0   0  -8 131655. 3481.15   9
   0   0  -8 125843. 3740.87   1
   0   0   9 47.6128 164.766  13
   0   0   9 2.74173 232.811   2
   0   0  -9 129.048 168.888   9
   0   0  -9 185.991 237.629   1
   0   0 -10 49611.6 2348.38   1
   0   0 -10 45978.6 2000.93   9
   0   0  10 51645.4 2542.58   2
   0   0  10 47976.9 2071.19  13
   0   0 -11-23.4879 176.205   9
   0   0 -11-39.7860 197.807   1
   0   0  11 175.583 155.464  13
   0   0  11 356.860 341.060   2
   0   0  12 156591. 4892.76   8
   0   0  12 163831. 5555.09   2
   0   0 -12 153559. 4471.14   9
   0   0 -12 154309. 5023.50   1
   0   0  12 155299. 4572.55  13
   0   0 -13 77.6648 212.877  11
   0   0  13 149.127 205.928   8
   0   0  13 527.439 450.689   2
   0   0 -13 563.451 368.550   1
   0   0  13 721.767 324.120  13
   0   0 -13 166.044 250.056   9
   0   0  14 54162.3 2634.63  13
   0   0 -14 53146.9 2983.42   1
   0   0 -14 59127.6 2866.70  11
   0   0  14 63708.4 3629.52   2
   0   0  14 57778.4 2966.13   8
   0   0 -14 61450.9 2718.33   9
   0   0 -15 27.0464 258.196   1
   0   0  15-93.3668 382.065   2
   0   0  15 208.620 236.222  13
   0   0 -15 220.028 186.440   9
   0   0 -15 391.706 338.078  11
   0   0  15 201.189 325.739   8
   0   0 -16 24054.2 1916.68  11
   0   0 -16 23003.9 2093.05   1
   0   0 -16 23388.1 1751.82   9
   0   0  16 22175.8 1753.48  13
   0   0  16 21281.7 1939.91   8
   0   0 -17 185.157 278.708   1
   0   0  17-363.496 362.837   8
   0   0 -17-74.0594 244.529   9
   0   0  17-33.9809 200.651  13
   0   0 -18 65910.9 3507.16  11
   0   0  18 61489.3 3234.75  13
   0   0 -18 71697.5 4054.80   1
   0   0  18 65524.0 3737.58   8
   0   0 -18 62903.1 3191.84   9
   0   0 -19 480.089 461.453   1
   0   0 -19 1038.64 527.643   9
   0   0  19 672.351 483.267   8
   0   0 -19 609.844 440.325  16
   0   0 -19-331.209 381.373  11
   0   0  19 63.7156 312.301  13
   0   0 -20 31220.8 2954.50  16
   0   0  20 23997.6 2097.09  13
   0   2   0 265485. 4914.86   8
   0  -2   0 270213. 5073.45   3
   0   2   0 275687. 4822.50  15
   0  -2   0 269038. 4782.66   8
   0  -2   0 270587. 5285.69  16
   0  -2   0 261577. 5690.07   5
   0   2   0 272866. 5384.11   4
   0   2   0 279145. 5005.93  13
   0   2   0 268363. 5122.29   3
   0  -2   0 270386. 4997.65  13
   0   2   0 280490. 5208.86   9
   0  -2   0 265264. 5262.37   9
   0  -2   0 265060. 5313.24   4
   0  -2   1 413450. 8027.58  14
   0  -2  -1 422232. 7785.48   3
   0   2   1 445168. 7855.68   3
   0  -2  -1 426853. 7858.25   4
   0   2  -1 439984. 7718.54   9
   0   2  -1 430827. 7532.04   8
   0   2  -1 427082. 7856.25   1
   0   2  -1 434539. 7594.42   3
   0   2   1 439285. 7890.44   9
   0  -2   1 414274. 8352.76   5
   0  -2   1 429383. 7680.20  13
   0   2   1 422686. 7382.10   8
   0  -2  -1 425134. 7379.97  15
   0   2   1 432445. 7599.62  12
   0  -2   1 418861. 7968.05   4
   0  -2  -1 416779. 8352.67   5
   0   2   1 433182. 7962.42   4
   0   2   1 430289. 7384.95  11
   0  -2  -1 421219. 7919.20   9
   0  -2   1 401704. 7575.25   8
   0  -2   1 430209. 7510.65   3
   0   2   1 449262. 7316.85  15
   0   2   1 440984. 7496.86  13
   0  -2  -1 441851. 7947.14  16
   0   2  -1 444577. 7704.85  13
   0   2   1 438439. 7627.74   6
   0  -2  -2 68371.2 2033.20   9
   0   2  -2 69129.4 1977.05   1
   0  -2   2 69740.4 1887.18  13
   0   2   2 68858.6 1803.54  12
   0  -2  -2 68272.1 1894.75   4
   0   2   2 72530.1 1700.24  11
   0  -2  -2 70717.5 1974.54   3
   0  -2   2 70621.5 1875.65   8
   0  -2   2 68906.6 2057.22   4
   0  -2  -2 71436.1 2053.64  16
   0  -2  -2 70797.9 1712.60  11
   0   2   2 70120.0 1733.64   6
   0  -2   2 69709.5 2180.58  14
   0   2   2 71081.5 2028.66   4
   0   2   2 73003.0 1592.60  15
   0  -2  -2 74298.1 1654.00  15
   0  -2  -2 71286.4 1759.51  12
   0  -2   2 71006.3 1582.57   3
   0  -2   2 70764.0 2344.87   5
   0   2  -2 72292.7 1838.97   9
   0   2  -2 71862.3 1784.79   8
   0   2  -2 70206.9 1708.68   3
   0  -2  -3 61589.1 1573.36  15
   0  -2  -3 59199.0 1941.10   9
   0   2  -3 60075.5 1887.71   1
   0   2   3 58836.8 1819.63  12
   0   2  -3 64660.4 1740.09   8
   0   2   3 58631.5 1886.70   4
   0   2   3 60604.1 1580.89   6
   0  -2  -3 59174.9 1867.24   3
   0  -2  -3 61320.3 1523.22   6
   0  -2   3 59429.5 1792.02  13
   0  -2  -3 59193.5 1932.27  16
   0   2   3 58475.5 1958.55   2
   0  -2   3 57262.0 2096.98  14
   0  -2   3 60458.1 1341.38   3
   0  -2   3 58387.9 1759.97   8
   0   2   3 61189.5 1530.20  15
   0  -2  -3 60044.9 1739.49   4
   0  -2  -3 61216.4 1660.60  11
   0  -2  -3 57114.9 1655.63  12
   0  -2   3 57401.5 2194.85   5
   0  -2  -4 29709.1 964.572   6
   0   2   4 29607.6 1050.29  15
   0  -2   4 29098.8 815.264   3
   0  -2  -4 27686.0 1260.11   3
   0  -2  -4 29667.5 1153.75  11
   0   2   4 29690.3 1131.97   1
   0  -2  -4 27714.7 1130.87   4
   0  -2   4 29733.0 1252.26  13
   0  -2  -4 28927.6 1361.39  16
   0  -2  -4 29547.0 1268.58  12
   0  -2   4 26990.6 1544.37  14
   0  -2   4 28744.9 1605.63   5
   0   2   4 29152.0 1366.14   2
   0   2   4 27796.7 1269.28  12
   0  -2  -4 30646.8 1376.79   9
   0   2   4 29458.7 1068.63   6
   0   2  -4 29126.7 1089.86  10
   0  -2  -4 29390.0 1080.10  15
   0  -2   4 29200.7 1241.65   8
   0   2  -4 30390.3 1328.62   1
   0   2  -5 168141. 3873.80   2
   0   2  -5 174651. 3784.64  10
   0  -2   5 173498. 4075.09   8
   0  -2   5 164983. 4921.25  14
   0  -2  -5 166875. 4313.00  12
   0   2   5 171756. 4258.02   2
   0   2   5 167627. 4026.00  12
   0  -2   5 166587. 4894.69   5
   0  -2  -5 168600. 3850.54   4
   0  -2  -5 176645. 3909.00  11
   0  -2  -5 172330. 3463.84   6
   0   2   5 174675. 3722.68  15
   0  -2  -5 168997. 4107.79   3
   0  -2  -5 172937. 4231.43   9
   0  -2  -5 170313. 4313.04  16
   0   2  -5 171615. 4193.07   1
   0  -2   5 168621. 4026.41  13
   0   2   5 171390. 3902.06   6
   0  -2   5 161946. 3331.63   3
   0   2  -6 95403.5 2623.52   2
   0  -2   6 99345.2 2950.18   8
   0  -2   6 93029.4 2123.95   7
   0  -2  -6 98310.7 3042.75   9
   0   2   6 101454. 2882.12  12
   0   2   6 101352. 3106.13   2
   0  -2   6 98937.8 3781.91   5
   0   2   6 98332.5 2750.82   6
   0  -2  -6 100346. 2807.84   4
   0  -2   6 101464. 2934.93  13
   0  -2  -6 101840. 3216.45  16
   0  -2   6 89788.1 3764.96  14
   0   2  -6 102702. 3088.48   1
   0   2   6 104979. 2696.44  15
   0  -2  -6 101861. 2821.03  11
   0   2  -6 104763. 2735.95  10
   0  -2  -6 99238.2 2391.68   6
   0   2   7 182872. 4796.29   2
   0   2  -7 191389. 4383.03  10
   0  -2  -7 177375. 3977.53   6
   0  -2   7 174466. 5748.92   5
   0   2   7 185324. 4294.29  15
   0  -2  -7 180788. 4436.24  11
   0   2  -7 178487. 4130.73   2
   0   2  -7 191452. 4834.33   1
   0  -2   7 177031. 3908.58   7
   0  -2   7 174174. 6053.59  14
   0  -2   7 181017. 4651.19   8
   0   2   7 181012. 4237.19  13
   0  -2  -7 187106. 4780.73   9
   0  -2  -7 189296. 5019.50  16
   0  -2   7 188279. 4617.05  13
   0  -2  -7 182476. 4508.91   4
   0   2   8 31954.0 1440.53  13
   0   2   8 29793.2 1712.35   2
   0  -2  -8 30262.4 1548.40  11
   0  -2   8 31011.1 1618.79  13
   0  -2   8 29109.8 2458.65  14
   0  -2  -8 29900.4 1674.13   9
   0  -2  -8 29764.1 1798.62  16
   0  -2   8 31099.5 1681.36   8
   0   2  -8 29951.1 1463.50  10
   0   2  -8 30954.9 1725.00   1
   0  -2   8 30257.8 967.414   3
   0  -2  -8 32656.2 1656.18   4
   0  -2  -8 27666.8 1321.85   6
   0   2  -8 30475.7 1325.08   2
   0  -2   8 32110.5 2361.84   5
   0  -2   9 32785.3 2806.59  14
   0   2  -9 30078.1 1575.26  10
   0   2  -9 31110.7 1827.55   1
   0  -2  -9 33028.4 1718.54  11
   0  -2   9 32637.0 1818.15   8
   0   2   9 29825.9 1812.03   2
   0   2   9 31514.9 1500.29  13
   0  -2   9 31240.8 2460.50   5
   0  -2   9 33219.9 1089.52   3
   0  -2  -9 32243.1 1971.08  16
   0  -2   9 29709.9 1675.03  13
   0  -2  -9 30709.1 1788.89   9
   0  -2 -10 12175.1 1270.79  16
   0   2 -10 10530.0 822.746   9
   0  -2  10 12585.9 1660.93   5
   0  -2 -10 11729.9 1059.80  11
   0  -2  10 8360.97 1480.89  14
   0   2  10 9724.39 847.832  13
   0  -2 -10 10551.7 1041.37   9
   0  -2  10 10664.2 1033.32  13
   0   2  10 10929.7 1141.56   2
   0   2 -10 10127.6 1099.91   1
   0  -2  10 11397.1 1130.43   8
   0  -2 -11 63141.8 2815.69   9
   0  -2 -11 62832.5 3140.45  16
   0  -2 -11 62727.9 2709.85  11
   0   2 -11 65132.4 3010.22   1
   0  -2  11 67911.3 4618.23  14
   0   2 -11 66339.7 2340.95   9
   0  -2  11 66017.7 2816.83  13
   0  -2  11 65292.4 2956.53   8
   0  -2  11 67732.8 4094.77   5
   0   2  11 64017.0 3053.47   2
   0   2  11 68380.6 2529.56  13
   0   2 -12 36110.8 2280.08   1
   0  -2 -12 34287.7 2387.63  16
   0   2 -12 40391.1 1813.09   9
   0  -2  12 38255.2 3194.88   5
   0  -2  12 37822.0 2167.11  13
   0  -2 -12 39069.3 2233.07   9
   0  -2  12 36832.7 2264.47   8
   0  -2 -12 37734.3 2134.03  11
   0   2  12 34716.8 2321.73   2
   0  -2  12 36542.2 3499.08  14
   0   2  12 39568.3 1909.40  13
   0  -2  13 75095.3 3460.46   8
   0   2 -13 76227.9 2736.98   9
   0  -2 -13 68933.8 3593.88  16
   0  -2  13 72905.4 4562.48   5
   0  -2  13 71985.5 3219.96  13
   0  -2 -13 73585.5 3230.69  11
   0  -2  13 84117.3 5533.28  14
   0   2 -13 75984.9 3571.39   1
   0   2  13 77909.6 2920.57  13
   0   2  13 76257.4 3707.74   2
   0  -2 -13 77187.8 3340.76   9
   0  -2  14 12883.5 1437.80   8
   0  -2 -14 13315.0 1369.93   9
   0   2  14 14035.6 1601.55   2
   0  -2 -14 13371.5 1374.55  11
   0  -2 -14 16004.0 1747.52  16
   0  -2  14 16291.3 2504.42  14
   0   2  14 13878.3 1203.54  13
   0   2 -14 15529.7 1617.88   1
   0  -2  14 13370.7 1955.33   5
   0   2 -14 15951.2 1206.58   9
   0  -2  14 13605.5 1375.50  13
   0  -2  15 18600.4 2675.29  14
   0  -2  15 17847.4 2333.45   5
   0   2  15 15698.0 1528.80   8
   0  -2 -15 15229.5 1511.79  11
   0   2  15 15248.9 1777.05   2
   0  -2 -15 14548.6 1711.13  16
   0   2 -15 14850.5 1649.34   1
   0  -2  15 16956.5 1603.75  13
   0  -2 -15 17726.5 1640.63   9
   0  -2  15 16849.1 1704.28   8
   0   2 -15 15484.2 1239.95   9
   0   2  15 13495.6 1226.11  13
   0  -2  16 5683.68 951.018  13
   0  -2  16 6380.97 1113.34   8
   0  -2 -16 4262.75 839.658   9
   0  -2 -16 6660.11 1212.14  16
   0  -2  16 4838.58 1321.99   5
   0   2  16 5973.43 842.321  13
   0   2 -16 5785.30 937.227  11
   0   2 -16 5267.19 1007.29   1
   0  -2 -16 6534.43 1067.69  11
   0  -2  16 6856.04 1718.10  14
   0   2  16 6726.75 1261.02   2
   0   2  16 5807.40 959.047   8
   0  -2 -17 27554.2 2180.38   9
   0  -2  17 34275.8 3839.51  14
   0   2  17 32860.4 2869.86   2
   0  -2 -17 30290.8 2332.55  11
   0  -2 -17 28354.2 2560.73  16
   0   2 -17 32372.3 2623.89   1
   0  -2  17 27947.3 2214.05  13
   0   2  17 29951.9 2309.68   8
   0   2 -17 29962.8 2213.61  11
   0  -2  17 25146.1 2926.58   5
   0  -2  17 28536.7 2424.81   8
   0   2  18 17075.8 1818.79   8
   0   2 -18 17260.0 1994.07   1
   0  -2  18 15549.2 1702.31  13
   0  -2 -18 16324.5 1747.15   9
   0  -2  18 14568.8 1773.34   8
   0  -2 -18 16087.6 1786.79  11
   0  -2  18 17387.4 2398.11   5
   0   2 -18 19624.0 1835.96  11
   0  -2 -18 15545.0 1932.70  16
   0  -2  18 21164.9 3083.30  14
   0  -2 -19 38107.0 2739.77   9
   0   2 -19 34766.1 2568.99  11
   0   2  19 36060.9 2764.00   8
   0  -2  19 31889.7 2535.18  13
   0  -2 -19 36384.5 3079.88  16
   0  -2  19 31643.9 3320.17   5
   0  -2  20 6026.41 1511.76   5
   0  -4   0 56687.0 2285.15   9
   0  -4   0 60401.2 2066.45   3
   0   4   0 60241.5 1628.74  15
   0   4   0 62031.2 1577.69  11
   0   4   0 61190.2 2148.09   6
   0   4   0 62228.3 1759.93   8
   0   4   0 59836.8 2049.28  12
   0  -4   0 70362.3 2513.36   4
   0  -4   0 54241.0 2662.51   5
   0   4   1 242297. 4592.56  11
   0  -4  -1 234170. 5662.73  16
   0  -4   1 233093. 5719.77   4
   0  -4   1 226646. 6315.74   5
   0   4   1 233522. 5232.37   6
   0   4  -1 246418. 5471.16   1
   0  -4  -1 235653. 5351.14   3
   0   4   1 242829. 4509.59  15
   0   4   1 237711. 5167.48  12
   0  -4  -1 231970. 5599.49   4
   0  -4  -1 231600. 6386.11   5
   0   4  -1 236622. 4791.51  15
   0  -4   1 240577. 5103.63   3
   0  -4  -1 231934. 5707.98   9
   0   4   1 235762. 4815.57   8
   0   4  -1 245729. 4775.04   8
   0  -4   1 226991. 5167.36  13
   0  -4   1 237470. 4707.07   8
   0   4   2 21458.6 1132.52   6
   0   4  -2 20034.3 1200.28   1
   0   4   2 20617.4 786.089  15
   0  -4   2 21778.9 1450.04  14
   0  -4  -2 20339.3 1586.48   5
   0  -4   2 21291.1 1370.40   4
   0  -4   2 20969.6 1012.31   3
   0   4   2 22707.6 1151.51  12
   0  -4   2 21428.5 1628.12   5
   0   4  -2 21793.4 975.689   8
   0  -4  -2 21551.1 1282.77   4
   0  -4  -2 21077.3 1237.08   3
   0  -4   2 21495.7 1039.95   8
   0   4   2 22142.2 973.882   8
   0  -4   2 20044.7 1140.30  13
   0  -4  -2 21180.3 1343.77  16
   0  -4  -2 19537.5 1304.21   9
   0   4   3 45798.7 1316.62  15
   0   4   3 43393.9 1472.18   8
   0  -4  -3 43741.8 1462.59  15
   0   4   3 43619.1 2094.92   2
   0  -4  -3 43826.0 1876.02   4
   0  -4   3 43271.1 1747.38   8
   0  -4   3 40364.1 2089.19  14
   0  -4   3 44356.5 2417.73   5
   0  -4   3 45062.2 1473.03   3
   0  -4  -3 42638.3 1901.39   3
   0  -4  -3 40651.9 1994.92   9
   0  -4  -3 41934.3 1983.20  16
   0   4  -3 45717.5 1928.40   1
   0  -4   3 41777.4 1784.51  13
   0   4   3 45240.2 1764.39  12
   0   4   3 42698.6 1660.10   6
   0  -4  -4 13760.2 1063.96   3
   0  -4   4 13051.8 675.554   3
   0   4   4 14051.6 711.325  15
   0  -4   4 11819.4 960.484   8
   0  -4  -4 12596.5 1078.33  16
   0  -4  -4 13307.7 774.479  15
   0  -4   4 11995.9 1133.01  14
   0  -4  -4 14239.4 1172.19   9
   0   4   4 13511.3 1162.45   2
   0   4   4 13452.3 885.431   6
   0  -4   4 13376.7 1332.60   5
   0  -4  -4 13019.0 968.003   4
   0  -4   4 11992.4 948.932  13
   0   4   4 13247.6 977.120  12
   0   4  -4 12327.7 998.749   1
   0  -4  -5 110769. 3729.73   9
   0   4  -5 118130. 2974.73  10
   0   4   5 107007. 3382.11  12
   0  -4   5 112139. 3476.65   8
   0  -4   5 115710. 3455.99  13
   0  -4   5 114137. 2438.20   3
   0   4   5 114697. 3077.11   6
   0  -4  -5 114571. 3703.43  16
   0   4   5 114627. 2751.02  15
   0   4   5 113665. 3827.26   2
   0  -4  -5 112556. 3273.74   4
   0  -4   5 113935. 4042.22  14
   0  -4   5 107258. 4219.64   5
   0   4  -5 114448. 3549.20   1
   0  -4  -5 110095. 3559.21   3
   0   4   6 32870.8 1748.07  12
   0  -4   6 34864.7 980.368   3
   0   4   6 36545.0 1412.97  15
   0   4  -6 34498.9 1858.94   1
   0   4   6 34094.2 2007.96   2
   0  -4  -6 35949.3 1993.47  16
   0  -4  -6 34861.6 1649.22   4
   0   4   6 35605.1 1562.98   6
   0  -4   6 35443.7 2372.82   5
   0  -4  -6 35317.4 2007.52   9
   0   4  -6 35289.3 1498.56  10
   0  -4   6 34119.3 1832.16   8
   0  -4   6 33598.5 2168.42  14
   0  -4   6 33538.6 1790.70  13
   0   4  -7 127404. 3438.29  10
   0  -4   7 125367. 4820.38  14
   0  -4  -7 127982. 3679.46  11
   0  -4  -7 126970. 3566.38   4
   0  -4  -7 125148. 4289.07   9
   0   4   7 123534. 3264.43  15
   0   4   7 126334. 3550.52   6
   0  -4   7 124976. 4008.51   8
   0  -4  -7 120521. 4158.85  16
   0  -4   7 124121. 3954.73  13
   0   4   7 129040. 3859.33  12
   0   4   7 123419. 4294.62   2
   0   4  -7 127152. 4093.69   1
   0  -4   7 128841. 4978.71   5
   0   4  -8 15128.3 1314.76   1
   0   4   8 14517.3 1377.55   2
   0   4  -8 14638.1 1032.63  10
   0  -4   8 14189.3 1603.47   5
   0  -4   8 14126.3 1254.50   8
   0  -4  -8 14544.5 1346.01  16
   0  -4   8 12606.4 1533.00  14
   0  -4  -8 14713.7 1038.72   4
   0   4   8 16244.3 1217.86  12
   0  -4   8 12470.4 1156.80  13
   0   4   8 15528.3 1137.49   6
   0  -4  -8 13797.3 1116.13  11
   0  -4  -8 16322.0 1438.60   9
   0   4  -9 22975.8 1373.73  10
   0  -4  -9 22632.9 1323.47   4
   0   4   9 23886.8 1498.17  12
   0  -4   9 23553.5 1702.00   8
   0  -4   9 21270.8 1601.76  13
   0   4   9 21103.3 1754.66   2
   0  -4  -9 23509.5 1803.60  16
   0   4  -9 23744.1 1714.16   1
   0  -4   9 21577.8 2117.36  14
   0   4   9 23212.4 1369.41   6
   0  -4  -9 23114.0 1803.04   9
   0  -4   9 24021.6 2193.04   5
   0   4   9 24145.4 1353.97  13
   0  -4  -9 20959.6 1453.42  11
   0   4  10 7345.51 748.497  13
   0  -4 -10 7068.59 721.380   4
   0  -4  10 8620.53 1047.74  13
   0   4  10 8876.45 1171.58   2
   0  -4  10 8911.44 1091.64   8
   0  -4 -10 6625.84 836.975  11
   0  -4 -10 7595.95 1045.08  16
   0  -4 -10 7381.22 1054.99   9
   0  -4  10 6520.47 1143.16   5
   0   4 -10 8632.55 869.718  10
   0   4 -10 7368.29 1006.03   1
   0  -4  10 7705.59 1373.99  14
   0  -4 -11 47286.3 2783.44  16
   0  -4  11 47720.4 2686.88   8
   0   4  11 43296.2 2755.10   2
   0  -4  11 39876.7 3371.87  14
   0  -4  11 45576.6 2585.89  13
   0  -4 -11 47809.4 2776.36   9
   0  -4 -11 46611.0 2409.39  11
   0   4 -11 48423.0 2715.87   1
   0  -4  11 45105.3 3282.93   5
   0  -4  12 18048.2 1688.84   8
   0  -4  12 15386.8 1958.83   5
   0  -4 -12 15454.9 1414.14  11
   0  -4 -12 16786.4 1690.10   9
   0  -4  12 15897.8 1531.43  13
   0  -4  12 16524.1 2264.62  14
   0   4  12 15392.8 1700.10   2
   0   4 -12 15539.1 1577.99   1
   0  -4 -12 14518.0 1575.48  16
   0  -4  13 58568.6 3999.97   5
   0   4  13 58821.5 3507.32   2
   0  -4 -13 53991.8 3250.74  16
   0  -4  13 54626.9 3041.43  13
   0   4 -13 58606.8 3246.84   1
   0  -4  13 55841.3 4418.14  14
   0  -4  13 55929.1 3180.16   8
   0  -4 -13 56527.6 3228.41   9
   0  -4 -13 56533.0 2910.90  11
   0  -4  14 5670.34 1289.48   5
   0   4 -14 7508.97 1221.30   1
   0  -4  14 8345.41 1185.16  13
   0  -4 -14 6909.42 1132.14   9
   0   4  14 8069.54 1329.84   2
   0  -4 -14 5226.32 894.876  11
   0  -4 -14 4800.30 962.520  16
   0  -4  14 5197.62 1342.97  14
   0  -4  14 5400.73 1020.81   8
   0   4  15 13436.1 1791.93   2
   0   4  15 14863.5 1492.16   8
   0  -4  15 12460.0 1934.81   5
   0  -4  15 14006.0 1598.14  13
   0  -4  15 12093.0 1550.65   8
   0  -4 -15 12241.2 1566.92   9
   0  -4 -15 13105.1 1478.01  11
   0   4 -15 14380.0 1693.14   1
   0  -4 -15 12811.6 1635.33  16
   0  -4  15 10909.2 2103.33  14
   0   4 -16 4033.34 1053.29   1
   0   4 -16 4654.19 855.859  11
   0  -4  16 4085.67 900.928  13
   0  -4  16 3334.53 897.998   8
   0  -4 -16 2701.66 797.757  16
   0  -4 -16 2865.28 716.412  11
   0   4  16 3312.26 754.187   8
   0   4  16 4555.19 1086.34   2
   0  -4  16 2629.24 1049.89  14
   0  -4  16 3970.88 1128.79   5
   0  -4 -16 3999.34 912.745   9
   0  -4  17 24085.1 2376.74   8
   0   4  17 24694.2 2659.95   2
   0  -4 -17 26587.0 2400.14   9
   0  -4 -17 22621.9 2106.20  11
   0   4  17 22410.8 2005.55   8
   0   4 -17 25705.1 2456.26   1
   0  -4 -17 22895.8 2331.86  16
   0   4 -17 21272.8 1847.56  11
   0  -4  17 20127.3 3029.05  14
   0  -4  17 23882.1 2782.97   5
   0  -4  17 24100.3 2248.46  13
   0  -4  18 6823.30 1459.57   5
   0   4  18 6447.65 1487.40   2
   0   4  18 7171.25 1168.04   8
   0   6   0 160115. 4546.71  12
   0  -6   0 153212. 5037.55   4
   0   6   0 157048. 4680.96   6
   0   6   0 166445. 4554.83   1
   0  -6   0 147772. 5868.77   5
   0   6  -1 4109.16 683.818   6
   0  -6   1 3224.10 822.635   5
   0  -6  -1 4639.93 771.185   4
   0   6   1 4862.32 818.607   2
   0   6  -1 2975.45 533.196   1
   0   6   1 3819.04 613.510   6
   0  -6  -1 2367.08 691.130   5
   0   6  -1 3383.09 618.026  12
   0   6   1 2200.09 478.735  12
   0   6   1 2538.21 496.841   1
   0  -6   2 55920.6 3388.72   5
   0   6  -2 63231.0 2659.04  12
   0   6   2 55690.9 2872.83   2
   0   6   2 60446.4 2490.32  12
   0   6  -2 55257.0 2600.86   6
   0   6   2 63167.8 2565.47   1
   0   6  -2 60332.8 2557.98   1
   0   6   2 59424.6 2508.73   6
   0  -6  -2 59110.3 2778.40   4
   0  -6  -2 60082.2 3013.82   9
   0  -6  -2 56477.3 2848.13  16
   0  -6   3-267.144 529.479   5
   0  -6  -3-244.513 311.098   9
   0  -6  -3 326.552 198.520   4
   0   6   3 840.848 403.163   2
   0   6  -3 464.968 269.121   1
   0   6   3 66.3721 201.961  12
   0  -6   3 177.040 213.429  13
   0  -6  -3 193.386 270.174  16
   0   6   3 411.375 232.801   6
   0   6  -3 281.627 308.627   6
   0  -6   4 35368.2 2019.81  13
   0   6   4 34280.3 1935.44  12
   0  -6  -4 39042.7 2160.14   4
   0  -6  -4 36352.3 2377.62   9
   0   6  -4 36029.4 2147.86   6
   0  -6   4 36162.2 2760.23   5
   0   6   4 35809.8 1874.46   6
   0   6   4 35103.4 2329.41   2
   0  -6  -4 35265.4 2270.84  16
   0   6  -4 38375.6 2069.42   1
   0  -6   5-88.6905 383.652   5
   0   6   5 757.874 297.099   6
   0  -6   5 796.890 442.903  14
   0  -6  -5 777.564 354.868   4
   0  -6  -5 1444.32 508.101  16
   0   6   5 1336.78 498.146   2
   0  -6   5 1327.65 423.916  13
   0   6  -5 1326.61 446.481   1
   0  -6  -5 1912.77 626.188   9
   0  -6   6 93780.2 4291.79  14
   0   6  -6 97082.1 3691.61   1
   0   6   6 88445.6 4026.55   2
   0  -6   6 91986.2 4687.88   5
   0  -6  -6 94855.9 4148.66   9
   0  -6   6 88932.2 3582.73  13
   0  -6  -6 95175.4 3531.65   4
   0  -6  -6 94849.2 4008.95  16
   0  -6   7 626.379 310.871  13
   0   6   7 828.697 484.065   2
   0  -6   7 1317.60 616.853   5
   0  -6  -7 1318.07 417.526   4
   0  -6  -7 646.573 409.259  16
   0  -6  -7 1035.08 473.021   9
   0  -6   7 2311.30 708.240  14
   0   6  -7 1288.70 486.179   1
   0  -6  -8 37229.2 2535.31  16
   0  -6   8 39428.5 3114.91   5
   0  -6   8 34025.7 2259.96  13
   0   6  -8 39307.0 2397.49   1
   0  -6  -8 39025.7 2100.35   4
   0   6   8 34987.4 2574.24   2
   0  -6   8 34763.7 2755.07  14
   0  -6  -8 41403.4 2759.26   9
   0  -6   9 831.057 560.167  14
   0  -6  -9 275.278 246.502   9
   0   6  -9 1011.91 468.958   1
   0  -6   9 523.764 469.952   5
   0  -6  -9 274.719 268.730  16
   0   6   9-82.6841 405.834   2
   0  -6   9 53.1380 261.726  13
   0   6 -10 20428.7 1819.76   1
   0   6  10 18335.2 1947.93   2
   0  -6 -10 18754.9 1864.79  16
   0  -6  10 19594.1 1808.55  13
   0  -6  10 17463.3 2204.37   5
   0  -6  10 19307.3 2234.65  14
   0  -6 -10 18226.4 1928.31   9
   0  -6 -11 840.423 481.551   9
   0   6  11 408.696 500.651   2
   0  -6  11-95.7515 242.311  13
   0   6 -11 467.322 538.739   1
   0  -6  11 1082.09 760.005  14
   0  -6 -11-610.109 411.189  16
   0  -6  11 902.390 641.069   5
   0   6 -12 45266.3 2967.00   1
   0  -6 -12 45658.6 3263.64   9
   0  -6  12 43873.0 2938.11  13
   0  -6  12 46795.8 3753.57   5
   0  -6  12 43592.3 3773.52  14
   0  -6 -12 46959.8 3178.94  16
   0   6  12 45023.1 3328.10   2
   0   6 -13 1090.62 517.527   1
   0   6  13 1901.78 779.278   2
   0  -6  13 605.651 487.852  13
   0  -6  13 1428.11 838.446  14
   0  -6  13 1709.66 917.885   5
   0  -6 -13-30.4029 336.074   9
   0  -6 -13 540.044 493.377  16
   0   6 -14 21459.3 2146.09   1
   0  -6  14 21978.8 2674.40   5
   0   6  14 21667.2 2471.96   2
   0   8   0 30690.0 2402.26   2
   0   8   0 31465.9 2226.77   6
   0  -8   0 25753.2 2802.39   5
   0   8  -1 27012.4 2210.01   2
   0  -8   1 25694.9 2774.83   5
   0   8  -1 25624.2 2054.96   6
   0   8   1 29138.4 2386.65   2
   0   8   1 30451.8 2160.80   6
   0   8   2 9110.96 1366.19   2
   0   8  -2 12293.0 1456.87   2
   0   8  -2 10077.9 1309.60   6
   0   8  -3 7950.84 1174.64   6
   0  -8   3 9272.95 1681.96   5
   0   8   3 9737.17 1415.01   2
   0   8  -3 8823.13 1187.84   2
   0   8  -4 5673.17 1063.97   6
   0  -8   4 7357.38 1501.89   5
   0   8   4 6980.84 1236.41   2
   0   8  -5 16470.6 1671.38  12
   0  -8   5 17305.9 2350.57   5
   0   8  -5 17559.6 1804.21   6
   0   8   5 17042.6 1958.30   2
   0   8   6 14608.0 1874.75   2
   0   8  -6 16730.0 1740.04  12
   0  -8   6 18080.1 2440.71   5
   0  -8  -6 14821.7 1923.71   9
   0   8  -6 14813.2 1719.32   6
   0  -8  -6 15470.3 1868.12  16
   0  -8   7 20875.6 1964.05  13
   0   8  -7 19583.9 1924.57  12
   0  -8  -7 22745.4 2391.77   9
   0   8   7 18616.1 2145.11   2
   0  -8   7 18305.3 2425.64   5
   0   8  -7 20481.4 2048.59   6
   0  -8  -8 6085.26 1239.42   9
   0  -8   8 6086.06 1114.72  13
   0  -8   9 7397.47 1274.10  13
   1  -1 -21 477.057 521.188  16
   1  -1 -21 308.327 311.828   9
   1  -1 -20 152.862 385.094  16
   1  -1 -20 506.188 334.137   9
  -1  -1  20 60.4615 507.330   5
  -1  -1  20 349.723 306.880  13
   1   1 -19 1861.47 795.040   1
  -1  -1  19 1896.03 650.028   8
   1  -1 -19 591.751 389.114  11
   1  -1 -19 950.176 441.971  16
  -1  -1  19 2792.67 1352.86  14
   1   1 -19 898.894 516.292  11
   1  -1 -19 2008.03 604.176   9
  -1  -1  19 1157.44 532.673  13
  -1   1  19 615.650 382.117   8
  -1  -1  19 834.706 508.099   5
   1  -1 -18 4053.10 934.995  16
  -1  -1  18 3705.65 848.130   8
  -1  -1  18 3717.88 1367.29  14
   1   1 -18 2514.51 711.067   1
  -1  -1  18 4104.89 1253.12   5
  -1   1  18 3146.36 644.232  13
  -1   1  18 3647.67 856.441   8
   1   1 -18 4515.63 805.524   9
   1   1 -18 3760.10 871.169  11
  -1  -1  18 3297.60 747.776  13
   1  -1 -18 5462.93 1011.71  11
   1  -1 -18 4002.82 844.848   9
   1   1 -17-204.884 278.559   9
  -1  -1  17-214.415 256.048   8
  -1   1  17-544.541 413.393   8
   1   1 -17-11.8084 349.103  11
   1  -1 -17-363.653 355.617  11
  -1   1  17 175.283 286.897  13
   1  -1 -17 219.345 420.287  16
   1  -1 -17 305.864 398.051   9
  -1  -1  17-41.7590 287.894  13
   1   1 -17-171.958 268.059   1
  -1   1  17 80.4463 326.420   2
  -1   1  16 7087.00 1300.94   2
  -1   1  16 4285.26 834.859   8
  -1   1  16 4488.16 687.145  13
   1   1 -16 5674.14 875.751  11
   1   1 -16 4560.13 909.520   1
   1  -1 -16 4847.17 994.425  16
   1  -1 -16 4622.10 827.450   9
   1   1 -16 5522.51 821.020   9
   1  -1 -16 4228.10 806.663  11
  -1  -1  16 5065.80 829.389  13
  -1  -1  16 5290.38 917.881   8
   1   1 -15 1188.35 514.999   1
   1   1 -15 1606.25 409.877   9
  -1   1  15 1891.18 687.769   2
  -1  -1  15 1550.55 467.596   8
   1  -1 -15 1731.79 515.029  11
  -1  -1  15 734.668 515.089   2
   1  -1 -15 1057.87 492.010  16
  -1  -1  15 1376.68 420.997  13
   1   1 -15 1184.51 415.426  11
   1  -1 -15 1501.37 526.881   9
  -1   1  15 1537.25 407.954  13
  -1  -1  14 50.5919 170.184  13
   1   1 -14 471.466 418.159  11
  -1   1  14 473.454 402.218   2
   1   1 -14 218.311 264.191   1
  -1  -1  14-82.2295 257.636   2
   1   1 -14 76.0787 165.588   9
  -1   1  14 193.137 150.485  13
   1  -1 -14 306.964 216.878   9
  -1  -1  14-42.8357 274.804   8
   1  -1 -14 193.970 269.073  11
   1  -1 -14-295.008 447.704  16
   1   1 -13 3188.60 691.531   1
  -1   1  13 2559.42 626.177   2
  -1  -1  13 2970.96 654.945   8
   1  -1 -13 3411.45 672.774  11
   1   1 -13 3429.84 598.684   9
  -1  -1  13 2763.66 557.711  13
   1  -1 -13 2549.14 568.458  16
  -1   1  13 4345.72 615.082  13
  -1  -1  13 2903.46 804.583   2
   1  -1 -13 2423.63 527.343   9
   1   1 -13 2595.25 550.231  11
   1  -1 -13 2402.13 532.671   1
  -1  -1  12 12576.4 1211.79   8
   1  -1 -12 12247.7 1297.66  16
   1   1 -12 14143.7 1108.87   9
   1  -1 -12 11255.1 1090.40  11
  -1  -1  12 11988.3 1086.10  13
   1  -1 -12 13215.9 1182.14   9
  -1   1  12 13034.3 1024.45  13
  -1   1  12 13380.9 1381.71   2
   1  -1 -12 11636.6 1187.67   1
   1   1 -12 13863.2 1322.64   1
  -1  -1  12 11807.5 1527.55   2
   1  -1 -11-44.7668 214.727   9
   1   1 -11 140.667 209.887   1
   1   1 -11 371.426 223.551   9
   1  -1 -11-88.5787 228.262   1
  -1  -1  11 26.4551 296.253   2
  -1   1  11 39.0247 271.605   2
   1  -1 -11 66.3390 255.403  16
  -1   1  11 188.352 205.841  13
  -1  -1  11-29.3679 202.365  13
   1  -1 -11 229.388 164.482  11
  -1   1  10 12493.1 1175.60   2
   1   1 -10 11547.3 921.892   9
   1  -1 -10 11202.1 1009.41   9
   1  -1 -10 11621.8 979.977  11
  -1   1  10 10954.3 844.834  13
   1  -1 -10 10046.5 986.231   1
  -1  -1  10 10535.8 920.699  13
   1   1 -10 11917.3 1102.61   1
   1  -1 -10 8758.37 1008.96  16
  -1  -1  10 10493.9 1300.27   2
   1  -1  -9 5156.69 636.193  11
  -1   1   9 5178.66 720.995   2
   1   1  -9 4786.47 664.555   1
   1  -1  -9 5276.05 730.357   6
   1   1  -9 5414.78 641.778  10
   1  -1  -9 5788.48 715.833   1
  -1   1   9 5201.49 543.196  13
  -1  -1   9 5069.27 617.790  13
   1  -1  -9 4735.79 708.620  16
   1  -1  -9 5286.45 639.692   9
  -1  -1   9 4706.58 791.625   2
  -1  -1   8 3154.83 448.904  13
  -1   1   8 3445.61 480.830  15
   1  -1  -8 3171.42 518.813   6
   1  -1  -8 2750.91 433.092   9
  -1  -1   8 3410.62 665.052   2
   1   1  -8 2604.95 414.333  10
   1  -1  -8 2570.48 495.669  16
   1  -1  -8 3687.35 513.252  11
  -1   1   8 2769.88 517.653   2
   1   1  -8 3517.11 524.906   1
   1  -1  -8 3547.14 526.652   1
  -1   1   8 2868.70 378.320  13
  -1   1   7 1539.17 328.912   2
   1  -1  -7 1351.78 297.524  16
   1  -1  -7 1973.48 354.658   9
  -1  -1   7 1449.58 431.737   2
  -1   1   7 1865.63 283.189  13
  -1  -1   7 1860.82 335.411  13
  -1   1   7 1960.53 338.577  15
   1  -1  -7 2180.88 405.370   6
   1   1  -7 2042.23 393.111   1
   1   1  -7 1910.70 329.224  10
   1  -1  -7 1698.84 330.251  11
   1  -1  -6 14522.6 854.718  11
  -1   1   6 15031.1 741.037  13
   1  -1  -6 15539.2 953.959  12
   1  -1  -6 14275.3 957.666  16
   1   1  -6 14241.4 854.079  10
   1   1  -6 14391.5 872.515   2
  -1   1   6 14309.8 965.830   2
   1  -1  -6 15171.3 943.899   9
   1   1  -6 14132.6 926.495   1
   1  -1  -6 14710.8 990.959   6
  -1  -1   6 14166.4 1132.60   2
  -1   1   6 15886.1 872.035  15
  -1  -1   6 14423.3 837.641  13
   1   1  -5 346.392 155.916   2
   1  -1  -5 339.636 155.111  11
  -1   1   5 150.892 119.562   2
   1   1  -5 340.387 154.876  10
   1  -1  -5 517.318 192.477  12
  -1   1   5 267.491 99.2455  13
  -1  -1   5 323.535 150.734  13
  -1  -1   5 256.269 216.007   2
   1  -1  -5 433.925 172.727   6
   1  -1  -5 374.713 189.233  16
  -1   1   5 363.841 147.488  15
   1  -1  -5 305.873 168.157   9
   1   1  -5 302.801 190.227   1
  -1  -1   4 12394.7 1050.17  14
  -1   1   4 14008.8 729.781  10
  -1   1   4 12916.0 533.350  13
  -1   1   4 12631.4 686.835   1
  -1   1   4 12970.1 748.906   9
   1   1  -4 12417.2 719.361   1
   1   1  -4 12708.7 669.195  10
  -1   1   4 12689.4 760.310   2
   1   1  -4 12892.1 671.338  13
  -1  -1   4 12483.1 1094.53   5
  -1   1   4 13328.6 652.122  15
   1  -1  -4 12611.5 733.777   9
  -1  -1   4 12080.0 649.818  13
  -1   1   4 13649.1 675.762  11
  -1  -1   4 12560.0 730.747   1
   1   1  -4 12815.8 663.628  15
   1  -1  -4 12298.6 713.525  16
  -1   1   4 13476.9 780.048  16
  -1  -1   4 13042.6 907.150   2
  -1   1   4 12942.6 703.639   3
   1  -1  -4 12556.2 695.845  12
   1  -1  -4 12297.5 643.221  11
   1  -1  -4 12673.7 655.130  15
   1   1  -4 11809.4 727.344   2
   1  -1  -4 12739.4 743.248   2
  -1  -1   3 6806.71 467.395   1
   1  -1  -3 6652.05 412.732  15
   1   1  -3 6875.28 538.218   2
  -1   1   3 6547.87 491.127   2
  -1   1   3 6862.51 358.978  12
  -1  -1   3 6755.25 441.151  13
  -1   1   3 6549.13 310.441  13
  -1  -1   3 6080.01 626.484   5
   1   1  -3 7377.02 475.096   1
   1   1  -3 6715.35 652.211  14
  -1   1   3 7562.32 505.275  16
   1  -1  -3 7823.27 527.742   2
   1  -1  -3 7490.99 482.276  16
   1   1  -3 7086.20 418.198  15
  -1  -1   3 6118.07 593.024  14
  -1   1   3 6805.79 404.179  15
  -1   1   3 7216.64 465.490   3
   1  -1  -3 6800.21 444.998  12
   1  -1  -3 7074.48 500.878   9
   1   1  -3 6459.25 422.915  13
  -1   1   3 7104.12 424.808  11
   1  -1  -3 6698.08 414.563  11
  -1   1   3 6543.02 473.716   9
  -1  -1   2 3021.18 302.333  14
   1   1  -2 2944.02 253.932  13
   1  -1  -2 2372.94 228.150  16
  -1   1   2 3095.06 269.428  16
   1   1  -2 3047.91 334.102  14
  -1  -1   2 2807.08 262.351   3
  -1   1   2 2990.02 296.103   2
   1  -1  -2 3024.18 243.504  15
   1   1  -2 3006.01 358.544   5
  -1   1   2 2710.99 260.922   9
   1  -1  -2 2809.57 282.755   2
  -1   1   2 3140.71 236.813  15
  -1  -1   2 2647.98 239.908  13
   1   1  -2 2895.82 245.076   1
  -1  -1   2 3098.80 364.943   5
  -1   1   2 2752.67 227.266  11
   1  -1  -2 3315.93 319.440   4
  -1   1   2 2429.62 239.531   3
  -1  -1   2 3232.15 267.889   1
   1  -1  -2 3235.69 285.227   9
   1   1  -2 2659.64 206.121  15
  -1   1   1 2696.49 292.764   5
   1  -1  -1 2958.57 308.269   5
   1   1  -1 2620.22 217.195  13
  -1   1   1 3054.13 230.490   3
  -1  -1   1 2906.65 300.849   5
  -1   1   1 3007.89 251.627   2
   1   1  -1 2989.89 314.674   5
   1   1  -1 2285.84 195.149  16
  -1  -1   1 2943.50 243.218   3
  -1   1   1 3025.91 233.784   9
  -1   1   1 3071.17 223.790   8
   1  -1  -1 3027.35 217.599   8
  -1   1   1 3041.79 218.532  15
   1   1  -1 3031.19 245.878   6
   1  -1  -1 3080.94 283.737   4
   1  -1  -1 2719.18 228.991  16
  -1   1   1 3207.21 297.080   4
   1   1  -1 2798.43 251.186   3
   1   1  -1 3052.24 256.289  14
  -1   1   1 2800.65 245.519  16
   1  -1  -1 2664.58 218.261   9
   1   1  -1 2625.29 180.294   1
  -1  -1   1 2868.74 199.104   1
  -1  -1   1 2977.68 237.878  13
  -1  -1   1 2880.34 215.964  16
   1  -1  -1 2431.04 204.976  15
  -1  -1   1 2862.95 237.875  14
  -1   1   0 14466.6 434.554   9
   1   1   0 13965.6 549.799  12
   1   1   0 14829.5 576.264  16
   1  -1   0 14158.5 609.156   4
   1   1   0 14950.1 554.303   6
  -1   1   0 13930.6 446.891   3
   1  -1   0 14827.3 657.879   5
  -1   1   0 14474.2 592.064   8
   1  -1   0 14105.9 569.541   8
  -1  -1   0 14754.0 564.677  16
  -1  -1   0 14041.1 620.801   9
  -1  -1   0 14197.4 560.079  12
  -1  -1   0 13947.8 636.873   5
   1   1   0 14366.5 530.892   4
  -1   1   0 14272.3 617.800  14
   1  -1   0 13517.4 432.060   9
   1   1   0 14287.3 586.616   3
  -1  -1   0 14159.7 551.270   6
  -1  -1   0 14297.0 517.361   4
  -1   1   0 14678.8 484.243  13
   1   1   0 14964.6 671.812   5
   1   1   0 14162.5 619.774   9
   1  -1   0 14622.5 619.898  14
  -1   1   0 14495.5 625.499   4
  -1  -1   0 14439.0 580.409   3
  -1   1   0 13780.3 642.946   5
   1  -1   0 14537.0 478.423  13
   1   1   1 115.237 72.0299   3
  -1   1  -1 135.846 57.7860   7
   1  -1   1 140.311 108.242  14
  -1   1  -1 154.349 50.1800  10
  -1  -1  -1 77.5511 63.7238  12
   1   1   1 122.812 56.1110   4
  -1  -1  -1 33.3214 88.3239   5
  -1   1  -1 101.544 59.1401  13
   1  -1   1 292.388 108.295   8
  -1   1  -1 132.673 90.6549   4
   1  -1   1 25.6350 86.3905   5
  -1   1  -1 176.993 116.354   5
   1   1   1 321.126 112.504   5
   1   1   1 295.515 101.763   6
  -1   1  -1 82.3993 106.166  14
  -1  -1  -1 132.861 54.4854   4
   1   1   1 116.541 107.232  12
  -1   1  -1 142.965 86.8365   8
   1   1   1 143.482 91.0152  16
  -1  -1  -1 186.648 91.2014   3
  -1  -1  -1 316.010 125.834  16
  -1  -1  -1-5.46415 79.5094   9
  -1   1  -1 44.8950 76.0971   1
   1  -1   1 156.768 80.3832   4
  -1  -1  -1 107.089 38.1228  15
   1   1   1 245.007 88.5253   9
  -1  -1  -1 44.8063 51.2692   6
   1   1   1 145.759 43.7160   1
   1  -1   1 99.4213 68.5163  13
   1  -1   2 28209.2 853.640   7
  -1   1  -2 28160.9 980.140  13
  -1  -1  -2 27014.8 713.618   4
  -1   1  -2 26469.8 1130.21   5
  -1   1  -2 27762.1 803.431  10
  -1  -1  -2 27231.9 822.054  15
   1  -1   2 26489.2 963.375   4
  -1   1  -2 29536.6 1023.54   8
  -1   1  -2 27903.9 1239.95  14
   1   1   2 27230.9 975.370   3
  -1  -1  -2 26306.3 960.754   3
   1   1   2 27443.1 1001.61   6
   1  -1   2 27216.1 994.205   8
  -1   1  -2 26966.5 1054.82   1
  -1  -1  -2 29303.5 848.667   1
   1  -1   2 27460.8 831.290  10
   1  -1   2 26169.3 1045.08   1
   1  -1   2 27285.9 1118.54   5
   1   1   2 28059.5 833.417   1
   1   1   2 26228.3 799.547   4
   1  -1   2 26607.1 972.305  13
  -1  -1  -2 27518.2 1089.03  16
  -1   1  -2 28122.5 972.227   4
  -1  -1  -2 25462.0 928.812   6
   1   1   2 25470.4 990.219   9
   1   1   2 26193.5 1105.21  12
  -1  -1  -2 26709.2 1139.45  12
   1  -1   2 26693.4 1199.13  14
  -1  -1  -2 27132.3 1009.46   9
  -1  -1  -3 10649.4 802.577  12
   1   1   3 11151.7 635.099   3
   1  -1   3 11206.2 606.819   7
  -1   1  -3 11222.5 613.868   4
  -1  -1  -3 10603.6 699.522   6
  -1   1  -3 10047.1 433.672   2
   1  -1   3 10629.9 925.031  14
   1  -1   3 10848.8 814.241   5
   1   1   3 11017.7 570.177   1
   1   1   3 10700.6 633.464   2
   1   1   3 11065.8 667.574   9
  -1   1  -3 10239.0 627.966  13
   1  -1   3 11372.4 714.571   1
   1  -1   3 10881.7 575.819  10
  -1  -1  -3 9664.61 711.105  16
   1   1   3 11234.7 744.893  12
  -1   1  -3 10446.6 637.746   8
  -1  -1  -3 10893.5 579.652   1
  -1   1  -3 10098.3 539.187  10
  -1  -1  -3 10830.3 657.487   9
   1  -1   3 10209.3 629.777  13
  -1  -1  -3 9690.87 598.905   3
  -1   1  -3 10435.7 677.434   1
  -1  -1  -3 10269.1 547.132  15
  -1  -1  -3 10679.3 474.953   4
   1   1   3 11791.3 792.268   6
   1  -1   3 10337.5 646.251   8
  -1   1  -4 2802.10 325.301   4
  -1  -1  -4 2874.59 453.334  12
   1   1   4 3026.99 334.230   1
   1   1   4 2666.58 384.481  12
   1  -1   4 2491.04 582.966  14
   1  -1   4 2973.80 334.780  10
  -1   1  -4 2650.03 235.133   2
  -1  -1  -4 3077.20 351.607   1
   1  -1   4 2242.08 328.408   8
  -1  -1  -4 2889.00 367.627   9
   1  -1   4 2556.84 347.253  13
   1   1   4 2864.14 419.723   6
  -1   1  -4 2913.34 405.919   1
   1  -1   4 2847.77 192.689   3
  -1  -1  -4 2742.36 318.296  15
   1   1   4 2672.61 349.168   2
   1  -1   4 3428.93 546.070   5
   1  -1   4 2389.02 307.048   2
  -1  -1  -4 2967.25 450.294   6
  -1  -1  -4 2921.84 359.332   3
   1  -1   5 5206.17 545.038   8
  -1  -1  -5 3943.75 621.453   6
  -1   1  -5 3952.46 343.377   9
  -1  -1  -5 4172.66 461.338   1
  -1  -1  -5 4036.99 467.508   9
   1  -1   5 4863.56 513.241  13
  -1   1  -5 4564.59 522.962   1
   1   1   5 3473.63 433.445  13
  -1   1  -5 4453.72 329.450   2
   1   1   5 4291.57 512.071  12
   1  -1   5 3387.53 417.517   2
   1   1   5 3802.78 440.947   2
   1  -1   5 4663.79 728.139   5
   1  -1   5 3730.50 270.444   3
  -1  -1  -5 3794.94 424.996   3
   1  -1   5 3412.85 722.255  14
   1   1   6 26260.6 1290.74  13
  -1   1  -6 27543.6 975.951   2
  -1  -1  -6 25239.6 1271.63   1
   1  -1   6 22522.9 1302.77   2
  -1   1  -6 26921.4 1066.49   9
  -1  -1  -6 28092.6 1834.13   6
  -1  -1  -6 28309.4 1332.40   9
   1  -1   6 26820.3 1346.88  13
   1   1   6 24825.3 1266.17   2
   1  -1   6 27687.2 1383.63   8
   1  -1   6 27644.5 913.874   3
  -1   1  -6 26099.4 1391.45   1
  -1  -1  -6 27541.5 1272.02   3
   1   1   7 952.790 299.714   2
  -1   1  -7 1361.09 216.279   2
   1   1   7 1612.61 342.052  13
  -1  -1  -7 1519.45 359.274   1
   1  -1   7 1503.35 332.562  13
   1  -1   7 1109.35 299.093   8
   1  -1   7 1493.79 207.547   3
  -1   1  -7 876.562 288.149   1
  -1  -1  -7 1854.26 361.894   9
  -1   1  -7 1189.93 234.076   9
   1  -1   7 1162.07 351.293   2
   1   1   8 5027.67 605.503  13
  -1   1  -8 5129.90 508.552   9
  -1  -1  -8 4711.77 588.817   9
   1  -1   8 3878.43 637.491   2
  -1  -1  -8 5278.36 663.751   1
   1  -1   8 5541.86 705.245   8
  -1   1  -8 5016.52 429.910   2
  -1   1  -8 3957.42 606.462   1
   1   1   8 5208.54 639.910   2
   1  -1   8 5062.69 636.190  13
   1  -1   9 4666.09 656.083  13
  -1  -1  -9 5696.72 686.496   9
   1   1   9 4680.40 653.827   2
  -1   1  -9 4805.70 534.465   9
   1   1   9 6077.74 701.231  13
  -1   1  -9 4575.92 721.363   1
  -1  -1  -9 3981.34 596.276   1
   1  -1   9 5141.07 800.192   2
   1  -1   9 5275.42 705.520   8
   1  -1  10 3258.40 578.503  13
   1   1  10 3425.95 613.885   2
  -1  -1 -10 4137.07 676.770   1
  -1   1 -10 3905.52 673.111   1
   1   1  10 3138.56 533.587  13
  -1  -1 -10 3552.01 578.094   9
  -1   1 -10 3715.61 501.476   9
   1  -1  10 2886.63 564.005   8
   1  -1  10 4023.39 729.303   2
  -1  -1 -11 1027.45 349.189   9
  -1  -1 -11 971.700 366.892   1
  -1   1 -11 691.511 232.289   9
   1   1  11 377.595 233.079  13
   1  -1  11 887.151 334.235   2
   1  -1  11 495.099 292.435   8
   1  -1  11 764.013 330.570  13
   1   1  11 887.267 338.093   8
   1   1  11 425.449 235.135   2
  -1   1 -11 816.517 420.159   1
   1   1  12 9413.23 986.070  13
  -1   1 -12 9789.68 895.110   9
   1   1  12 11299.9 1271.72   2
   1  -1  12 11110.2 1181.80   8
  -1  -1 -12 9773.49 1095.31  11
  -1  -1 -12 10009.1 1158.43   1
   1  -1  12 10852.4 1407.83   2
  -1  -1 -12 8706.28 969.607   9
  -1   1 -12 8031.74 1048.80   1
   1   1  12 11204.5 1147.20   8
   1  -1  12 8894.92 1030.14  13
  -1  -1 -13 410.018 299.538   1
   1   1  13 695.506 251.310   8
  -1  -1 -13 1522.70 499.311   9
   1   1  13 1111.43 329.597  13
  -1   1 -13 1052.56 329.223   9
   1  -1  13 937.784 362.684  13
   1  -1  13 1675.19 684.867   2
   1  -1  13 684.204 379.239   8
   1   1  13 800.482 388.572   2
  -1  -1 -13 837.502 342.986  11
  -1   1 -13 269.842 377.405   1
   1  -1  14 631.793 358.013   8
  -1  -1 -14 1785.09 681.425  16
  -1  -1 -14 1708.55 528.193   1
  -1   1 -14 1697.15 565.794   1
  -1   1 -14 759.063 312.304   9
   1   1  14 1451.91 536.862   2
   1   1  14 1079.76 465.859   8
   1   1  14 1055.24 412.616  13
   1  -1  14 1621.82 482.563  13
  -1  -1 -14 1309.56 434.513   9
  -1  -1 -14 1022.49 474.027  11
  -1  -1 -15 1051.31 447.654  11
   1   1  15 2227.87 564.584   8
   1  -1  15 1217.58 525.785   8
  -1  -1 -15 1103.69 461.240   9
  -1   1 -15 1646.78 420.048   9
   1   1  15 1335.86 361.270  13
   1   1  15 2100.59 728.883   2
   1  -1  15 1679.31 484.587  13
  -1  -1 -15 1415.65 626.921  16
  -1   1 -15 1537.94 662.047   1
  -1  -1 -15 2247.71 679.929   1
   1  -1  16 3476.45 1078.24   5
   1  -1  16 2718.03 777.267   8
  -1   1 -16 2087.07 565.339  11
  -1  -1 -16 2743.85 702.897  11
   1  -1  16 2704.48 1094.08  14
  -1   1 -16 1987.98 502.234   9
  -1  -1 -16 2075.22 679.502  16
   1   1  16 1686.45 496.910  13
   1  -1  16 2356.83 630.436  13
  -1  -1 -16 1293.14 451.126   9
   1   1  16 1695.77 518.597   8
  -1  -1 -16 2623.51 756.345   1
  -1   1 -16 2027.75 688.275   1
   1   1  17 194.805 421.507   8
  -1   1 -17-199.877 414.067   1
   1  -1  17-75.3010 407.745   8
  -1   1 -17-200.363 339.355  11
   1   1  17 4.12113 192.769  13
   1  -1  17 829.616 966.299  14
   1  -1  17 334.092 392.722  13
  -1  -1 -17 62.9809 323.072  11
  -1  -1 -17-56.1117 298.054   9
   1  -1  17 1025.74 785.094   5
  -1  -1 -17-402.634 677.249  16
   1   1  18 1017.96 400.674  13
  -1   1 -18 1723.49 578.028  11
   1  -1  18 1446.23 567.263   8
   1  -1  18 2589.43 1010.38  14
   1  -1  18 2091.65 918.188   5
  -1  -1 -18 2180.33 635.830   9
   1   1  18 1853.00 642.780   8
   1  -1  18 619.391 327.420  13
  -1  -1 -18 2046.63 729.088  11
  -1  -1 -18 2792.02 849.067  16
  -1   1 -18 2238.88 859.844   1
  -1  -1 -19 143.194 263.669   9
  -1  -1 -19 267.591 395.857  16
   1  -1  19 604.482 553.502   5
   1   1  19-94.6463 363.027  13
   1  -1  19 18.2518 344.203  13
   1  -1  20-461.545 593.943   5
  -1  -1 -20 849.704 409.850   9
  -1   3  19 3391.81 900.898   8
   1  -3 -19 5371.08 1165.11  16
  -1  -3  19 5325.71 1473.54   5
   1   3 -19 4072.68 826.610  11
  -1   3  19 5303.78 1279.76   2
   1  -3 -18 148.496 424.665  11
  -1   3  18 143.695 335.810   8
  -1  -3  18-352.538 373.618  13
  -1  -3  18 108.449 340.274   8
  -1  -3  18 467.223 740.242   5
  -1  -3  18-157.696 946.454  14
  -1   3  18 195.848 466.380   2
   1   3 -18 470.431 488.086   1
   1  -3 -18 763.088 556.653  16
   1   3 -18-536.844 338.659  11
   1  -3 -18 71.1103 271.037   9
  -1  -3  17 33.7705 267.532  13
  -1  -3  17-948.474 817.142  14
  -1  -3  17-286.578 447.561   8
   1   3 -17-14.8302 367.375  11
   1  -3 -17 69.6418 363.101  16
  -1  -3  17 733.191 438.897   5
  -1   3  17 33.0293 423.743   2
   1  -3 -17-483.658 427.435   9
   1   3 -17 582.558 406.211   1
   1  -3 -17 135.313 328.495  11
  -1  -3  16-880.032 573.046  14
   1  -3 -16 88.5919 259.787   9
  -1  -3  16 312.843 329.992  13
   1   3 -16-73.3103 296.893  11
   1  -3 -16-637.555 434.935  11
   1  -3 -16 477.024 432.744  16
   1   3 -16 657.944 463.180   1
  -1  -3  16 286.176 243.415   8
  -1   3  16 227.040 332.587   2
  -1  -3  16 1031.54 736.190   5
  -1  -3  15 3397.18 775.845   8
   1   3 -15 4242.85 885.337   1
   1  -3 -15 2893.10 721.111   9
  -1   3  15 4952.81 997.952   2
  -1  -3  15 5287.26 1329.24   5
  -1  -3  15 4564.72 801.862  13
  -1  -3  15 4507.37 1391.16  14
   1  -3 -15 5114.03 979.907  16
   1  -3 -15 4027.10 787.569  11
   1   3 -15 5357.07 829.903  11
   1  -3 -14-303.886 261.977  16
  -1  -3  14 279.638 253.495   8
  -1   3  14 694.786 512.358   2
   1   3 -14-364.885 374.293   1
   1  -3 -14-216.402 285.328   9
   1  -3 -14 36.7966 199.401  11
  -1  -3  14-454.359 603.170   5
  -1  -3  14-541.244 876.167  14
  -1  -3  14-159.746 218.843  13
   1   3 -13 10275.7 909.051   9
   1  -3 -13 8288.51 1146.97   9
  -1  -3  13 9735.45 1141.16  13
  -1  -3  13 6761.10 1518.04  14
   1  -3 -13 9727.61 1093.11  11
  -1  -3  13 9337.82 1163.35   8
  -1   3  13 8955.45 832.192  13
   1  -3 -13 10164.0 1287.82  16
   1   3 -13 9754.39 1202.27   1
  -1  -3  13 7699.19 1462.39   5
  -1   3  13 7872.85 1202.23   2
  -1   3  12-77.6117 362.402   2
   1  -3 -12-193.480 326.474  16
   1  -3 -12-267.220 244.442  11
   1   3 -12-198.187 199.220  10
   1   3 -12 222.105 255.270   1
  -1  -3  12 158.052 223.680  13
   1  -3 -12 103.290 258.449   9
  -1  -3  12-527.384 509.478   5
  -1  -3  12-106.136 262.720   8
  -1  -3  12-539.405 549.904  14
   1  -3 -12-148.446 191.225   4
  -1   3  12-88.4581 145.199  13
   1   3 -11 92.2752 269.180  10
   1  -3 -11-47.9648 187.949  11
   1  -3 -11 138.094 131.979   4
  -1  -3  11 777.776 470.325   5
   1   3 -11 329.152 215.487   1
   1  -3 -11-20.4973 237.180  16
  -1   3  11 210.731 148.219  13
  -1   3  11 23.9548 224.117   2
  -1  -3  11 1378.79 852.945  14
  -1  -3  11 924.222 392.543  13
   1  -3 -11 206.842 334.805   9
  -1  -3  11 96.5402 293.723   8
  -1   3  10 405.470 229.282  15
  -1   3  10 11.5640 313.365   2
  -1  -3  10 43.8949 454.114  14
  -1   3  10-70.1356 130.455  13
  -1  -3  10 328.818 290.824   5
   1  -3 -10 150.275 191.905  11
  -1  -3  10 0.59794 168.141   8
   1   3 -10 1.25506 206.467   1
   1  -3 -10 79.7915 208.916   9
   1  -3 -10-55.6399 270.169  16
  -1  -3  10 31.6072 182.359  13
   1   3 -10-204.108 243.972  10
   1  -3 -10 164.672 138.362   4
  -1  -3   9 16384.2 1270.30  13
  -1  -3   9 16088.4 909.639   3
  -1  -3   9 15792.1 1756.32   5
  -1  -3   9 17494.9 1908.31  14
   1  -3  -9 17117.3 705.423   6
   1  -3  -9 16808.8 1362.91  16
   1   3  -9 16907.8 1165.89  10
  -1   3   9 17599.7 1476.12   2
  -1   3   9 15173.2 1069.31  15
   1  -3  -9 17591.7 1240.89   4
   1  -3  -9 17651.9 1246.17  11
  -1   3   9 16605.7 962.322  13
   1   3  -9 17372.9 1359.61   1
  -1  -3   9 16006.3 1272.65   8
   1  -3  -9 18170.4 1448.78   9
   1  -3  -8-114.871 218.986  16
  -1   3   8 68.9858 105.703   6
  -1  -3   8 318.188 435.208   5
  -1  -3   8 9.07345 349.196  14
  -1   3   8 64.7251 87.7987  13
  -1   3   8-8.84366 230.914   2
  -1   3   8 101.470 129.292  15
  -1  -3   8 68.4550 162.339  13
  -1  -3   8 221.838 180.310   8
   1  -3  -8 98.2270 76.4864   6
   1   3  -8-79.6968 243.154   1
   1   3  -8 363.114 242.884  10
  -1  -3   8 57.4074 76.7905   3
   1  -3  -8 33.2603 183.393   9
   1  -3  -8 156.219 194.235   4
   1  -3  -8 279.557 200.152  11
  -1  -3   7 4820.25 866.598   5
  -1  -3   7 5010.29 627.766   8
  -1   3   7 5538.03 581.505  12
   1  -3  -7 5947.41 669.159   4
  -1   3   7 5856.92 574.146  15
  -1  -3   7 5094.94 652.872  13
   1  -3  -7 6208.84 726.642  16
  -1   3   7 5657.49 540.311   6
   1  -3  -7 5799.41 624.764  11
  -1  -3   7 5210.13 425.104   3
   1   3  -7 5716.88 717.512   1
  -1  -3   7 6167.16 974.323  14
   1   3  -7 6783.22 644.157  10
   1  -3  -7 5725.50 747.984   9
  -1   3   7 6980.76 861.960   2
   1   3  -6-164.364 175.767  10
   1  -3  -6 53.3280 172.704  16
   1  -3  -6-86.8267 172.902  11
  -1   3   6 286.667 180.309  12
   1  -3  -6 49.7115 214.766   9
  -1  -3   6 92.1860 83.3217   3
  -1   3   6 223.816 128.393   6
  -1  -3   6-74.6295 148.486  13
  -1  -3   6 363.119 434.774   5
  -1  -3   6 228.771 318.045  14
  -1  -3   6 89.2550 142.170   8
   1   3  -6 111.321 129.362   1
   1  -3  -6 341.732 189.052   4
  -1   3   6 87.2875 205.174   2
  -1   3   6 180.081 135.779  15
  -1  -3   5-511.849 385.047   5
  -1  -3   5 83.1702 93.9550   3
  -1  -3   5 237.921 183.692  14
   1   3  -5 302.174 179.660   1
  -1   3   5 196.633 73.9700  15
  -1   3   5 260.366 163.848  12
   1  -3  -5 578.694 211.702   4
  -1   3   5 421.430 139.231   6
  -1   3   5 567.873 252.556   2
   1  -3  -5 319.065 122.310  12
  -1  -3   5 438.051 201.994  13
   1  -3  -5 204.620 172.823  16
   1  -3  -5 351.094 246.888   9
  -1  -3   5 376.256 182.442   8
  -1  -3   4 210.572 164.538  13
   1   3  -4-69.4410 145.787   1
   1  -3  -4 288.068 213.473   9
   1  -3  -4 43.3857 78.8465  12
  -1   3   4 210.377 78.0250  13
  -1   3   4 169.186 93.4448  12
  -1   3   4 264.703 117.389  15
  -1  -3   4 281.344 130.538   3
  -1   3   4 267.916 122.258   6
   1  -3  -4 170.508 153.046   4
  -1  -3   4-102.614 180.161  14
   1  -3  -4 318.330 217.932  16
  -1  -3   4 318.809 162.509   8
  -1   3   4 404.325 215.376   2
   1  -3  -3 18445.5 1097.92   9
  -1   3   3 20744.7 921.269   8
  -1   3   3 16859.9 1100.96   2
   1  -3  -3 19432.4 1125.85  16
  -1   3   3 18465.5 799.965  15
   1  -3  -3 18313.5 1039.28   3
   1  -3  -3 18500.5 1080.14   4
   1  -3  -3 18359.9 861.183  15
   1   3  -3 19196.4 997.242   3
  -1   3   3 19394.2 856.688   6
  -1   3   3 18475.6 721.734  13
  -1  -3   3 19112.7 933.091   8
  -1  -3   3 17845.1 829.413   3
  -1  -3   3 19642.0 1398.88   5
  -1  -3   3 17635.9 1151.52  14
  -1   3   3 18259.6 860.467  12
   1   3  -3 18607.4 979.835   1
  -1  -3   3 18888.7 1016.90  13
  -1   3   2 179.903 186.588   2
  -1   3   2 38.8906 123.199   6
   1  -3  -2 261.218 213.953  16
   1  -3  -2 73.3560 121.575   4
   1   3  -2 296.374 142.906   1
  -1   3   2 99.1481 95.3596  11
  -1  -3   2 219.333 103.025   8
  -1   3   2 90.6678 78.3387   8
  -1  -3   2 67.7947 80.0117   3
  -1  -3   2 330.068 141.752  13
  -1   3   2 255.690 98.0302  15
  -1  -3   2-106.438 166.662  14
  -1   3   2 98.2465 63.6255  13
  -1  -3   2-70.6667 172.003   5
   1  -3  -2 235.746 143.206   3
   1  -3  -2 165.872 206.793   9
   1  -3  -2 151.094 224.817   5
  -1   3   2 115.606 91.1259  12
  -1  -3   1 8169.86 593.478   3
   1   3  -1 7468.59 325.082  11
   1  -3  -1 9108.53 730.137  16
   1  -3  -1 7080.22 615.514   9
  -1   3   1 8438.34 512.831  15
   1  -3  -1 8424.96 851.383   5
   1  -3  -1 7515.01 573.046   3
  -1   3   1 8273.75 541.499  12
  -1  -3   1 7119.06 570.001  13
  -1  -3   1 7780.27 654.750  16
  -1   3   1 8413.29 514.486  13
   1  -3  -1 7826.01 699.851   4
   1  -3  -1 8387.66 528.210  13
   1   3  -1 7877.17 630.633   6
  -1  -3   1 7873.01 389.746   8
   1   3  -1 8217.70 399.312   8
  -1  -3   1 7348.81 650.828   4
  -1  -3   1 8034.59 829.393   5
   1   3  -1 8133.73 571.463   1
  -1   3   1 7998.88 560.555   8
   1   3   0 217.266 66.4685  11
  -1  -3   0-90.4288 137.364   9
  -1  -3   0 361.076 148.262   3
   1  -3   0 276.054 155.086   4
   1  -3   0 4.08266 77.9508   8
  -1   3   0 344.036 159.429   8
  -1   3   0 281.222 90.1821  15
   1  -3   0-107.085 200.874   5
   1   3   0 196.866 131.788   6
  -1  -3   0 259.348 257.653   5
  -1  -3   0 514.115 204.238  16
   1   3   0 57.5796 56.6066   8
   1  -3   0 75.2126 68.7287  13
   1  -3   0 285.609 124.145   3
   1   3   0 174.046 135.257  12
   1  -3   0 241.676 126.449   9
  -1  -3   0 43.0873 122.192   4
   1   3   0 113.335 48.3120  15
  -1  -3  -1 134.110 164.223   5
   1   3   1 228.983 70.6516   8
   1  -3   1 367.696 233.755   5
   1  -3   1 124.339 90.7810  13
   1  -3   1 77.3297 136.874  14
  -1  -3  -1 195.630 139.451   4
  -1   3  -1 223.046 105.665   3
  -1   3  -1 335.659 133.001   9
   1  -3   1 106.952 81.6464   3
  -1   3  -1-111.431 157.855   1
  -1  -3  -1 119.975 101.234   3
  -1  -3  -1 198.058 164.989  16
   1  -3   1 216.805 139.629   8
   1   3   1 105.276 41.8896  15
  -1  -3  -1 75.5855 157.425   9
   1  -3   1 23.0563 164.481   4
   1   3   1 175.106 89.8265   6
   1   3   1 258.924 188.626  12
  -1   3  -1 311.714 138.956   8
  -1   3  -2 180.418 105.655   9
   1  -3   2-59.4529 180.633  14
   1  -3   2 151.393 111.040  13
  -1  -3  -2 222.838 234.145   5
  -1  -3  -2 716.987 287.977  16
  -1  -3  -2 54.6439 59.1424  15
  -1   3  -2 51.1467 53.8637   3
  -1  -3  -2 295.965 164.489   4
  -1  -3  -2-88.6059 176.801   9
   1   3   2 49.4714 45.0283  15
   1  -3   2 107.290 134.221   8
   1   3   2-68.2155 95.6898  12
   1   3   2 153.411 73.6975   8
  -1   3  -2 297.828 216.635   1
  -1  -3  -2-60.2134 138.901   3
   1  -3   2 169.537 269.983   5
   1  -3   2 170.618 154.043   4
   1   3   2 226.588 119.615   6
   1  -3   2 239.034 91.0575   3
  -1   3  -3 27130.5 1004.84   9
  -1  -3  -3 27254.4 1455.66   9
  -1  -3  -3 27747.3 1093.64  11
   1  -3   3 27636.1 1589.56  14
  -1  -3  -3 26733.2 1416.45  16
   1   3   3 27551.6 1199.90   6
   1  -3   3 28641.4 822.001   3
   1  -3   3 27051.8 1266.56  13
   1  -3   3 27300.1 1377.75   8
   1   3   3 26665.7 1315.58  12
  -1   3  -3 25542.7 1369.56   1
  -1  -3  -3 27495.6 1384.05   3
  -1   3  -3 27238.9 935.718   7
   1   3   3 27726.2 907.617  15
  -1   3  -3 28817.2 1007.67  10
  -1  -3  -3 27334.2 955.030  15
   1  -3   3 25504.1 1588.35   5
  -1  -3  -3 27522.8 1198.87   4
   1  -3   3 26289.1 1428.50   4
  -1   3  -3 25960.3 942.458   3
   1  -3   4 396.908 289.090   5
  -1  -3  -4 14.1015 96.3789  11
  -1   3  -4 58.4948 79.8442  10
   1   3   4-15.5266 138.691  12
   1  -3   4 102.736 184.262  14
   1  -3   4 57.9979 143.644  13
  -1  -3  -4 155.130 240.472   9
  -1  -3  -4 34.4401 155.206   3
  -1  -3  -4 21.7775 111.061   4
  -1   3  -4-10.5902 68.9039   7
   1   3   4 75.8560 83.9078  15
  -1   3  -4 1.09904 75.9650   9
  -1  -3  -4 44.2554 63.6133  15
   1   3   4-22.6282 104.769   6
   1  -3   4 27.0672 134.878   8
  -1  -3  -4 102.348 182.002  16
  -1   3  -4-131.403 136.065   1
   1  -3   5 11243.4 899.597  13
  -1  -3  -5 11395.4 999.473   9
  -1  -3  -5 10915.1 939.251   3
   1  -3   5 10638.0 920.324   8
  -1   3  -5 11614.5 711.895  10
   1   3   5 11162.9 996.963   2
  -1  -3  -5 10843.5 709.494   4
   1  -3   5 10096.5 1051.65   5
   1   3   5 9833.23 903.996  12
  -1  -3  -5 11728.2 797.973  11
  -1   3  -5 11269.2 978.739   1
   1  -3   5 11163.9 1158.32  14
  -1  -3  -5 11264.2 1005.64  16
   1   3   5 10083.7 786.529   6
  -1  -3  -6 241.748 234.287   3
   1  -3   6 37.0485 260.952  14
   1   3   6 151.960 218.854   6
  -1   3  -6 414.953 248.342   1
   1  -3   6 71.4323 205.553   8
   1   3   6 121.345 169.865   2
  -1   3  -6-98.9412 143.587   2
  -1   3  -6 341.917 197.673  10
  -1  -3  -6 191.059 139.741  11
  -1  -3  -6-97.1380 189.873   9
  -1  -3  -6 174.878 125.639   4
   1  -3   6 168.953 282.593   5
   1  -3   6-48.4991 190.307  13
  -1  -3  -6-3.72711 181.282  16
   1   3   6 758.640 306.856  12
   1  -3   7 2837.74 616.527   5
  -1  -3  -7 3738.29 582.340   3
   1  -3   7 3533.70 735.561  14
   1   3   7 4019.19 626.032  12
  -1  -3  -7 2524.40 529.113   9
  -1  -3  -7 3232.50 386.884   4
  -1   3  -7 3352.66 602.001   1
  -1   3  -7 3294.61 443.114  10
   1  -3   7 3863.81 581.172  13
   1   3   7 3314.01 595.763   2
   1  -3   7 3056.27 548.493   8
  -1   3  -7 3519.36 426.550   2
   1   3   7 3515.17 581.494   6
  -1  -3  -7 3407.13 492.314  11
  -1  -3  -7 4641.19 700.904  16
   1  -3   8 161.568 394.982  14
   1  -3   8-27.2921 191.249   8
   1   3   8-202.624 218.988  12
  -1   3  -8-58.2319 145.073  10
  -1  -3  -8-7.70855 133.297   4
  -1  -3  -8-30.1633 273.905  16
  -1  -3  -8 231.145 179.237  11
  -1   3  -8-91.6566 132.620   2
   1  -3   8-181.424 221.557  13
   1  -3   8-469.169 413.364   5
   1   3   8 530.657 350.115   2
  -1   3  -8-242.423 243.784   1
  -1  -3  -8-280.468 261.565   9
   1   3   8 219.617 158.161   6
   1  -3   9 13197.5 1510.70   5
   1   3   9 16449.0 1438.39   2
  -1  -3  -9 14671.9 1410.48  16
  -1  -3  -9 15980.7 928.329   4
   1  -3   9 14796.7 1266.93  13
   1  -3   9 14027.3 1270.08   8
  -1  -3  -9 14579.4 1327.22   9
   1   3   9 15340.2 1145.30  13
   1  -3   9 13357.2 1715.11  14
  -1   3  -9 16233.3 1414.84   1
  -1  -3  -9 14670.4 1162.33  11
   1  -3  10-104.001 216.417   8
  -1  -3 -10-84.1909 132.784   4
  -1   3 -10-166.061 125.601   9
  -1   3 -10 368.307 315.298   1
   1   3  10-59.6773 227.743   2
   1  -3  10 122.552 239.824  13
   1  -3  10-359.704 448.966  14
  -1  -3 -10-179.139 304.016  11
  -1  -3 -10 648.046 369.909   9
   1  -3  10 408.857 472.161   5
  -1  -3 -10-124.608 381.700  16
   1   3  10-22.2542 144.414  13
   1  -3  11 1796.46 508.067  13
   1   3  11 2330.01 599.469   2
   1   3  11 1890.99 452.324  13
  -1   3 -11 2598.49 626.266   1
  -1  -3 -11 1938.54 628.064  16
   1  -3  11 1691.03 489.266   8
   1  -3  11 1647.32 652.333   5
   1  -3  11 2142.12 955.748  14
  -1  -3 -11 2497.84 599.299   9
  -1   3 -11 2135.80 360.919   9
  -1  -3 -11 1767.00 500.956  11
   1  -3  12 331.515 364.942   5
   1  -3  12-480.641 767.511  14
   1   3  12 102.226 168.396  13
   1   3  12 938.225 484.145   2
  -1  -3 -12-159.502 284.632  11
  -1  -3 -12-256.569 366.267   9
  -1  -3 -12-267.508 355.969  16
   1  -3  12-20.9096 265.640   8
   1  -3  12 325.187 332.918  13
  -1   3 -12-240.956 301.404   1
  -1  -3 -13 2134.84 580.069  11
   1  -3  13 3449.27 916.981   5
   1  -3  13 2278.32 645.145   8
   1   3  13 2938.40 557.811  13
   1  -3  13 1535.20 799.154  14
   1   3  13 1918.17 582.546   2
   1   3  13 2291.53 541.934   8
  -1  -3 -13 2561.83 708.201  16
  -1   3 -13 2394.05 712.471   1
  -1  -3 -13 3224.73 735.450   9
   1  -3  13 2704.93 623.709  13
   1  -3  14-32.9807 629.365  14
   1  -3  14-126.547 270.144  13
  -1   3 -14-286.590 413.718   1
  -1  -3 -14 186.593 267.430   9
   1   3  14 131.456 262.333   2
   1  -3  14-77.7648 357.013   5
  -1  -3 -14-436.242 309.564  11
   1   3  14-67.8427 212.244  13
   1   3  14-305.153 291.091   8
   1  -3  14 659.642 395.413   8
  -1  -3 -14-802.539 614.387  16
   1   3  15 6934.43 1231.94   2
  -1  -3 -15 3849.86 786.615  11
   1  -3  15 6088.65 1083.44   8
  -1  -3 -15 4677.07 954.223   9
  -1   3 -15 6870.37 1167.15   1
   1  -3  15 4801.17 1450.80  14
  -1  -3 -15 5726.57 1131.16  16
   1  -3  15 4945.87 956.225  13
   1   3  15 5361.66 920.978   8
   1  -3  15 6378.28 1350.06   5
  -1  -3 -16-564.593 512.368  16
   1  -3  16-407.174 513.271  14
   1  -3  16-481.075 407.152   8
   1  -3  16-440.133 582.229   5
  -1  -3 -16-387.889 309.989  11
  -1  -3 -16 291.709 398.171   9
   1   3  16 244.480 351.518   8
   1  -3  16-372.929 277.732  13
   1   3  16 210.598 302.097   2
  -1   3 -16 144.218 406.715   1
  -1  -3 -17 173.838 341.772  16
  -1   3 -17 288.714 463.574   1
  -1  -3 -17 661.016 487.916  11
   1   3  17-10.0822 215.262   8
  -1   3 -17 807.353 446.380  11
   1  -3  17 169.382 665.320  14
   1  -3  17-511.762 459.018  13
   1  -3  17-490.466 574.256   5
  -1  -3 -17 457.532 378.463   9
   1   3  17 308.145 478.305   2
   1  -3  17 783.291 412.336   8
  -1  -3 -18 519.293 653.640  16
  -1   3 -18-638.840 449.739  11
   1   3  18-549.365 420.312   8
  -1  -3 -18 181.792 297.615   9
   1  -3  18 322.590 343.474   5
   1  -3  19-740.171 771.295   5
  -1  -5  17 175.067 320.759   8
  -1  -5  16 629.083 377.066   5
  -1   5  16 1373.30 704.988   2
  -1  -5  16 2531.31 1190.27  14
  -1  -5  16 3416.20 930.409   8
   1   5 -16 1750.08 658.458   1
  -1  -5  16 2276.92 739.360  13
   1  -5 -16 2921.59 877.741   9
   1  -5 -16 1140.24 566.116  16
  -1  -5  15 2141.15 955.692   5
  -1   5  15 1395.80 664.130   2
  -1  -5  15 354.414 610.794  14
   1   5 -15 326.588 266.924   1
   1  -5 -15 960.787 500.594  16
  -1  -5  15 525.611 370.985  13
   1  -5 -15 664.966 421.270   9
  -1  -5  15 1256.65 601.569   8
  -1  -5  14 265.868 348.949   8
  -1  -5  14 964.519 654.682  14
  -1  -5  14-65.7219 443.986   5
   1  -5 -14-148.373 260.880  16
   1  -5 -14 920.472 569.406   9
  -1  -5  14 222.178 240.717  13
   1   5 -14-533.367 367.216   1
  -1   5  14 556.193 280.848   2
   1   5 -13 2300.56 682.503   1
   1  -5 -13 1775.21 583.097   9
  -1  -5  13 907.461 449.327  13
  -1  -5  13 1257.46 556.973  14
  -1  -5  13 1217.72 573.194   5
  -1   5  13 1143.49 524.474   2
   1  -5 -13 1253.80 574.228  16
  -1  -5  13 831.100 423.383   8
  -1  -5  12 3568.36 1109.35  14
   1  -5 -12 2166.47 695.639   9
  -1  -5  12 2259.40 674.312   8
   1  -5 -12 3390.45 823.065  16
   1   5 -12 3029.87 611.890  10
   1   5 -12 2079.08 597.218   1
  -1  -5  12 2296.73 633.622  13
  -1   5  12 3374.33 862.056   2
  -1  -5  12 1979.52 641.607   5
   1   5 -11-460.608 451.359   1
   1  -5 -11 186.879 327.937  16
  -1  -5  11-394.261 378.214   8
   1  -5 -11 126.132 312.249   9
  -1  -5  11 120.619 312.359  13
   1   5 -11-5.62439 225.555  10
  -1   5  11 424.104 400.263   2
  -1  -5  11 5.66014 351.772  14
  -1  -5  11-146.887 334.339   5
  -1  -5  10 3445.93 710.432   8
   1  -5 -10 3618.86 605.081   4
  -1   5  10 2613.62 730.358   2
   1  -5 -10 3544.77 730.818  16
   1   5 -10 4009.95 626.352  10
   1  -5 -10 3625.30 751.008   9
  -1  -5  10 3492.07 707.470  13
   1   5 -10 3548.38 652.490   1
  -1  -5  10 3250.09 932.483   5
  -1  -5  10 2303.76 781.134  14
  -1   5   9 3945.41 786.133   2
   1   5  -9 2739.33 605.529   1
  -1  -5   9 3377.52 663.039   8
  -1  -5   9 3852.51 960.360  14
   1  -5  -9 3110.53 656.383  16
  -1  -5   9 5006.91 1118.02   5
   1  -5  -9 4437.76 671.667   4
   1  -5  -9 3998.96 819.775   9
   1   5  -9 3702.11 556.514  10
  -1   5   9 3466.83 505.866  15
  -1  -5   9 3464.49 653.170  13
  -1  -5   8 1415.23 650.233   5
  -1   5   8 342.821 256.097   2
  -1  -5   8 1081.42 589.005  14
   1  -5  -8 130.075 219.296  16
   1  -5  -8 562.875 338.825   9
  -1   5   8 501.605 181.592  15
  -1  -5   8 1198.05 389.955   8
   1   5  -8 509.285 205.548  10
   1  -5  -8 1027.07 366.200   4
  -1  -5   8 695.138 328.208  13
   1   5  -8 279.152 279.164   1
  -1   5   8 561.340 252.191  12
   1  -5  -7 604.865 343.509  16
  -1   5   7 194.821 238.619   2
  -1  -5   7 1053.39 657.586   5
   1   5  -7 537.214 332.137   1
  -1  -5   7 1070.32 480.297  14
  -1   5   7 495.136 176.319  15
  -1  -5   7 644.956 317.425   8
   1  -5  -7 336.751 410.007   9
  -1  -5   7 691.723 345.531  13
   1   5  -7 709.889 245.654  10
  -1   5   7 610.020 267.166   6
  -1   5   7 529.615 299.235  12
   1  -5  -7 557.407 267.574   4
   1  -5  -6 2372.41 577.314   9
   1  -5  -6 2594.89 515.799   4
   1  -5  -6 3662.56 681.689  16
  -1   5   6 2500.04 449.595  12
  -1  -5   6 2770.69 535.278   8
  -1  -5   6 2238.81 653.281   5
  -1   5   6 2835.26 378.251  15
   1   5  -6 2593.32 500.650   1
  -1  -5   6 2349.07 601.581  14
  -1   5   6 3592.32 503.238   6
  -1  -5   6 2848.32 338.979   3
   1   5  -6 3473.74 482.201  10
  -1   5   6 1718.38 514.589   2
  -1  -5   6 2818.89 559.776  13
  -1   5   5 135.403 168.589   6
  -1   5   5 4.26833 91.4832  15
  -1  -5   5 184.371 341.585   5
   1   5  -5-48.6703 195.251   1
  -1  -5   5-18.0022 116.267   8
   1  -5  -5-308.571 233.553   4
  -1  -5   5 13.9653 168.877  13
  -1   5   5 249.675 225.128   2
   1  -5  -5 346.249 260.242  16
  -1   5   5-81.3250 182.314  12
  -1  -5   5-208.551 332.835  14
  -1  -5   5 18.6814 119.727   3
   1  -5  -5 290.842 351.055   9
  -1  -5   4 4082.05 617.012  13
  -1  -5   4 3673.91 450.030   3
   1   5  -4 4097.37 589.231   1
  -1   5   4 3600.04 492.588   6
  -1   5   4 3744.53 535.739  12
  -1  -5   4 3375.17 691.464  14
  -1   5   4 3790.40 396.910  15
   1  -5  -4 3063.27 552.869   4
   1  -5  -4 3652.28 658.407  16
  -1   5   4 4021.07 710.789   2
  -1  -5   4 3972.21 852.992   5
   1  -5  -4 3419.27 661.769   9
  -1  -5   4 3795.52 490.303   8
  -1   5   3 4086.32 690.585   2
  -1  -5   3 3980.24 862.019   5
  -1  -5   3 4359.40 613.288  13
  -1  -5   3 3745.82 397.278   8
   1  -5  -3 4940.33 700.112   4
   1  -5  -3 3313.60 623.159  16
  -1   5   3 3758.11 390.483  15
  -1  -5   3 4452.09 519.714   3
   1  -5  -3 3589.67 624.886   9
   1   5  -3 4543.00 674.287   6
  -1   5   3 4189.86 536.505   6
  -1   5   3 3962.59 507.725  12
   1   5  -3 3412.81 510.537   1
  -1  -5   2 609.432 365.651   5
   1  -5  -2 752.514 254.298  16
   1  -5  -2 319.564 305.911   5
  -1  -5   2 416.544 133.033   8
   1  -5  -2 452.135 228.958   9
   1   5  -2 70.8889 171.746   6
  -1   5   2 473.650 157.394  15
   1  -5  -2 327.531 277.188   4
  -1  -5   2 0.36843 131.765   3
   1   5  -2 78.4715 126.163   1
  -1   5   2 437.202 202.869   6
   1   5  -2 498.062 234.888  12
  -1   5   2 426.316 190.256  12
  -1   5   2 162.200 234.254   2
   1   5  -2 359.258 109.606  15
  -1  -5   1 1049.44 301.789   3
   1  -5  -1 1813.02 651.416   5
   1  -5  -1 1310.84 362.833   9
   1   5  -1 852.105 283.397   6
  -1  -5   1 745.761 384.936   5
  -1   5   1 816.088 313.247   2
  -1   5   1 983.864 301.036   6
   1   5  -1 1042.63 164.951  15
   1   5  -1 860.428 278.464   1
  -1   5   1 967.415 207.531  15
   1   5  -1 1026.27 292.510  12
   1  -5  -1 1154.18 376.429   4
  -1   5   1 1172.29 288.137  12
  -1  -5   0 4205.67 833.950   5
  -1   5   0 2901.05 459.644  12
  -1  -5   0 3630.96 616.254  16
   1   5   0 3007.77 457.478   1
   1  -5   0 2824.80 564.385   4
  -1   5   0 2212.76 436.419   6
  -1   5   0 2376.00 335.963  15
   1  -5   0 3217.49 746.651   5
  -1  -5   0 2124.53 472.521   4
  -1  -5   0 2750.22 462.806   3
  -1   5   0 3178.94 519.741   1
   1   5   0 2437.04 213.851  15
   1   5   0 3223.99 496.269  12
   1   5   0 2373.82 427.809   6
   1   5   1 216.209 166.444  12
   1   5   1 133.157 164.331   1
  -1  -5  -1-22.2708 186.788  16
  -1   5  -1-61.3323 158.690   1
   1   5   1-6.10792 35.8135  15
  -1  -5  -1-131.981 136.117   3
  -1  -5  -1 151.863 266.893   5
  -1  -5  -1-39.6282 229.597   4
   1  -5   1 42.6611 182.665   4
   1  -5   1-75.8211 80.2405   8
   1  -5   1-22.8348 139.155  13
   1   5   1-78.7529 187.958   6
   1  -5   1-141.908 235.023   5
  -1   5  -1 89.7875 87.5448  15
  -1  -5  -1 177.116 279.309   9
  -1   5  -2 5642.68 606.984  15
   1  -5   2 6164.18 613.345   8
  -1  -5  -2 6587.85 881.964   9
   1   5   2 6186.31 709.964   6
  -1  -5  -2 6931.82 870.906  16
  -1  -5  -2 6290.30 1008.23   5
   1   5   2 5574.27 671.674  12
   1  -5   2 6281.09 702.746  13
  -1  -5  -2 6333.92 760.951   4
  -1  -5  -2 5543.56 724.502   3
   1  -5   2 5399.44 905.704   5
   1   5   2 5622.07 315.783  15
  -1   5  -2 5353.81 720.945   1
   1  -5   2 7228.97 936.598   4
  -1  -5  -3 4140.89 729.451   9
  -1   5  -3 4502.92 682.690   1
  -1  -5  -3 3430.81 621.079  16
   1  -5   3 4376.82 633.022  13
   1  -5   3 4665.14 607.192   8
  -1  -5  -3 4304.72 632.737   4
   1   5   3 4293.34 577.180   6
   1  -5   3 3833.32 725.346  14
   1   5   3 4303.65 612.752  12
   1   5   3 3992.52 297.016  15
   1  -5   3 4295.80 824.287   5
  -1  -5  -3 4062.55 650.172   3
  -1  -5  -4 525.541 250.822   4
  -1  -5  -4 421.492 281.942   3
   1  -5   4 685.163 412.966   5
  -1   5  -4 659.099 192.959  10
   1  -5   4 657.565 410.059  14
   1   5   4 278.858 150.676  12
  -1  -5  -4 517.144 341.406   9
  -1   5  -4 745.840 332.829   1
   1   5   4 501.818 231.264   6
   1   5   4 1382.43 475.569   2
   1  -5   4 286.088 201.692  13
  -1  -5  -4 1066.86 356.336  16
  -1   5  -4 760.180 188.853   7
   1  -5   4 729.950 286.153   8
   1  -5   5 1491.47 618.189   5
  -1   5  -5 1712.96 286.381  10
  -1  -5  -5 1025.00 362.537  16
   1  -5   5 1421.81 406.339   8
   1  -5   5 1682.83 431.189  13
   1   5   5 1778.36 543.398   2
  -1  -5  -5 1841.45 521.810   3
   1  -5   5 1570.25 486.723  14
  -1  -5  -5 1164.85 450.426   9
  -1   5  -5 1302.19 410.688   1
  -1  -5  -5 1603.90 387.390   4
   1   5   5 1579.44 388.230   6
   1  -5   6 5969.44 817.015  13
   1  -5   6 6471.23 1129.23   5
  -1  -5  -6 5173.27 820.734   9
  -1   5  -6 6127.92 586.097  10
   1   5   6 6385.19 824.964  12
  -1  -5  -6 6091.52 698.035   4
  -1  -5  -6 4967.79 807.622   3
   1   5   6 5956.04 716.821   6
   1   5   6 5503.20 899.091   2
   1  -5   6 6607.62 1080.28  14
  -1  -5  -6 6781.97 946.295  16
   1  -5   6 5728.30 837.218   8
  -1   5  -6 6623.33 911.469   1
   1   5   7 789.469 341.707  12
   1  -5   7 493.984 403.836   5
   1  -5   7 461.807 423.875  14
  -1  -5  -7 698.103 359.874   9
  -1  -5  -7 366.344 357.531  16
  -1   5  -7 1045.69 270.672  10
   1   5   7 1024.59 444.913   2
  -1  -5  -7 531.273 209.115   4
  -1   5  -7 939.792 390.639   1
   1  -5   7 760.586 319.508  13
   1  -5   7 24.0767 287.682   8
   1   5   7 597.374 295.220   6
   1   5   8 1721.22 484.840  12
   1  -5   8 2071.88 724.281  14
   1  -5   8 2088.05 756.523   5
  -1   5  -8 2158.70 391.435  10
  -1  -5  -8 1491.36 588.334  16
  -1   5  -8 2711.33 597.366   1
   1  -5   8 1812.63 526.480  13
  -1  -5  -8 1813.34 396.257   4
   1   5   8 1800.31 589.287   2
   1  -5   8 1755.09 512.547   8
  -1  -5  -8 1966.60 610.948   9
  -1   5  -9 2235.55 437.669  10
   1   5   9 2594.88 743.158   2
   1   5   9 1994.65 553.969  12
  -1  -5  -9 2853.37 719.394  16
   1  -5   9 1587.65 608.636  14
  -1   5  -9 2695.57 616.401   1
  -1  -5  -9 2091.16 534.395  11
  -1  -5  -9 2500.30 682.944   9
   1  -5   9 1697.93 532.776  13
   1  -5   9 2365.95 729.923   5
   1  -5   9 2062.68 549.224   8
   1  -5  10 1349.18 526.700   8
  -1  -5 -10 1522.00 449.074  11
  -1  -5 -10 1407.08 527.843  16
   1  -5  10 2269.07 805.497  14
   1   5  10 860.311 438.410   2
   1  -5  10 1053.07 527.543   5
  -1   5 -10 1387.44 588.085   1
   1  -5  10 1157.74 499.583  13
  -1  -5 -10 1274.84 499.178   9
   1   5  11 552.229 410.433   2
  -1  -5 -11 295.923 234.556  11
  -1  -5 -11 7.19717 380.993   9
  -1  -5 -11 74.4652 298.739  16
  -1   5 -11-411.324 319.378   1
   1  -5  11 110.074 502.322  14
   1  -5  11 365.083 447.839   8
   1  -5  11 1042.72 454.727  13
   1  -5  11 319.890 369.099   5
  -1  -5 -12 2119.51 549.126  11
   1  -5  12 2680.99 867.989   5
  -1  -5 -12 2166.20 671.578  16
  -1  -5 -12 1880.37 663.767   9
  -1   5 -12 2223.54 685.169   1
   1  -5  12 1912.49 602.202   8
   1  -5  12 3113.17 1036.77  14
   1  -5  12 2289.98 647.891  13
   1   5  12 1931.62 653.542   2
   1  -5  13-125.284 290.160   8
  -1  -5 -13 671.407 477.027  16
  -1   5 -13 407.952 456.315   1
   1  -5  13 704.378 567.860   5
  -1  -5 -13 132.691 366.105   9
   1  -5  13 372.484 405.761  13
   1   5  13-245.842 397.787   2
   1  -5  13 541.414 503.142  14
  -1  -5 -13-0.85834 309.928  11
   1   5  14 242.934 439.053   2
   1  -5  14 1103.55 552.802  13
  -1  -5 -14-221.908 353.345   9
  -1  -5 -14-238.216 347.220  11
   1  -5  14 953.034 691.809  14
  -1  -5 -14 1426.32 642.158  16
  -1   5 -14 54.6879 391.923   1
   1  -5  14 484.299 359.324   8
   1  -5  14-1.58945 404.595   5
   1   5  15 1395.98 715.062   2
  -1  -5 -15 1195.73 546.230   9
   1  -5  15 1551.08 662.216  13
  -1   5 -15 961.680 489.218   1
  -1  -5 -15 666.220 386.426  16
   1  -5  15 643.070 389.026   5
  -1  -5 -15 494.644 374.165  11
   1  -5  15 468.005 557.599  14
   1  -5  15 626.503 388.796   8
  -1  -5 -16 344.375 403.179  11
   1  -5  16-581.831 562.025   5
   1  -5  16 951.394 602.848   8
   1   5  16 45.9439 398.654   2
  -1  -7  12 269.134 354.502  14
  -1  -7  12 1109.41 527.333  13
   1  -7 -12 1726.46 684.494   9
  -1   7  11-482.724 611.883   2
   1  -7 -11-153.281 322.201  16
  -1  -7  11 165.691 531.684   5
  -1  -7  11-266.799 580.798  14
  -1  -7  11 170.697 394.189  13
   1   7 -11-929.555 399.232   6
   1  -7 -11-157.104 511.971   9
   1  -7 -10 1567.64 586.081  16
  -1   7  10 3553.80 983.354   2
  -1  -7  10 2763.95 760.949  14
  -1  -7  10 1911.25 794.790   5
   1  -7 -10 2447.31 769.325   9
  -1  -7  10 2162.76 656.192  13
   1   7 -10 2689.72 815.457   6
  -1  -7   9 496.151 584.091  14
  -1  -7   9 527.589 604.001   5
   1  -7  -9-180.242 332.570  16
   1   7  -9 183.718 229.017   6
  -1  -7   9 685.915 407.035  13
   1  -7  -9 230.854 324.855   9
  -1   7   9-491.590 515.573   2
   1  -7  -8 1550.74 670.133   9
  -1   7   8 319.330 375.041   2
  -1  -7   8 611.111 317.018  14
  -1  -7   8 452.926 611.412   5
   1   7  -8 554.658 320.771   6
   1  -7  -8 568.396 436.086  16
  -1  -7   8 171.302 268.125  13
   1  -7  -7 79.3743 288.085  16
   1   7  -7-237.918 301.127   6
   1  -7  -7 136.242 462.333   9
  -1  -7   7 779.217 412.818  14
  -1  -7   7-204.090 418.901   5
  -1   7   7 1115.97 555.685   2
   1  -7  -7 139.192 186.655   4
  -1  -7   7-366.477 310.375  13
  -1   7   6 920.111 386.023   2
  -1  -7   6 363.387 265.824  13
  -1  -7   6 708.889 497.502   5
   1  -7  -6 890.096 380.011   9
   1   7  -6 835.928 340.105   6
   1  -7  -6 1008.09 416.820   4
   1  -7  -6 1440.13 557.664  16
   1   7  -5-438.606 348.819  12
   1  -7  -5 263.968 395.150   9
  -1  -7   5-76.2939 432.416   5
   1  -7  -5 16.2044 299.571  16
   1   7  -5 115.822 302.274   6
   1  -7  -5-22.7273 209.381   4
  -1   7   5 119.294 242.331   2
   1   7  -4 2418.21 600.356  12
  -1  -7   4 2707.57 774.158   5
   1  -7  -4 3277.35 770.005   9
  -1   7   4 2023.42 625.600   2
   1  -7  -4 2181.57 566.569   4
   1   7  -4 2155.17 616.512   6
   1   7  -3 196.527 341.908   6
  -1  -7   3 844.882 597.316   5
  -1   7   3 334.914 351.653   2
   1   7  -3 667.541 415.571  12
  -1   7   3 148.342 174.166   6
   1  -7  -3 635.379 284.840   4
   1   7  -2 243.334 219.888  12
   1  -7  -2 508.254 390.349   4
  -1   7   2 260.147 362.169   2
   1   7  -2 200.542 275.224   6
  -1  -7   2 622.871 340.236   5
  -1   7   2 811.508 368.200   6
  -1   7   1 126.969 233.734   6
  -1   7   1 26.0248 284.127   2
   1   7  -1 378.604 273.819  12
   1  -7  -1 299.389 365.153   4
   1   7  -1-97.1097 285.264   6
   1  -7  -1-204.288 374.926   5
  -1  -7   1-96.3402 316.946   5
  -1   7   0 1339.49 479.696   2
   1   7   0 1185.01 459.065   6
  -1   7   0 680.795 247.791   6
   1   7   0 1246.27 392.051  12
  -1  -7   0 584.049 470.498   5
   1  -7   0 708.256 521.742   5
   1  -7   1-161.960 359.758   5
   1   7   1-259.624 382.302   2
   1   7   1 229.259 244.416   6
  -1   7  -1 62.9016 190.805  12
   1   7   1-75.4923 193.674  12
  -1  -7  -1 405.871 410.738   5
  -1   7  -1 400.533 277.588   2
  -1   7  -1 96.9173 276.464   6
   1   7   2 3746.94 831.888   2
  -1   7  -2 3048.95 644.081   2
   1  -7   2 3996.00 1036.87   5
  -1   7  -2 3180.58 647.330   6
   1   7   2 3339.43 636.348   6
  -1   7  -2 3323.76 634.853  12
   1   7   3 1386.20 533.899   2
  -1   7  -3 1100.47 437.471   1
  -1  -7  -3 273.231 323.173  16
   1  -7   3 965.034 461.571   5
  -1   7  -3 356.984 273.768   6
  -1   7  -3 1084.31 398.549  12
   1   7   3 203.879 173.394   6
  -1   7  -3 922.314 280.912   2
   1  -7   4-152.128 404.239   5
  -1   7  -4 320.331 314.129   6
   1   7   4 749.114 455.429   2
  -1   7  -4 775.250 355.991   2
  -1   7  -4 1290.63 457.888   1
   1   7   4 619.183 343.609   6
  -1  -7  -4 516.529 311.135  16
  -1  -7  -4 629.024 428.595   9
   1  -7   4 928.375 425.688  13
  -1  -7  -5 305.514 406.126  16
   1  -7   5 419.366 518.594   5
  -1   7  -5-515.042 423.061   6
  -1   7  -5 237.889 268.487   1
   1  -7   5 126.341 186.773  13
   1   7   5 206.104 337.770   2
  -1  -7  -5 237.610 325.690   9
  -1  -7  -5 99.0860 189.214   4
  -1  -7  -6 2446.02 683.420  16
  -1   7  -6 3415.30 700.565   1
   1  -7   6 1877.84 750.119   5
   1  -7   6 2926.08 856.139  14
   1   7   6 2678.93 754.488   2
  -1  -7  -6 2688.40 782.379   9
   1  -7   6 1726.14 541.212  13
  -1   7  -7-109.779 243.159   1
   1   7   7-145.656 482.542   2
   1  -7   7-211.409 466.395   5
   1  -7   7 944.133 507.349  14
  -1  -7  -7 798.262 534.763   9
   1  -7   7 339.651 328.645  13
  -1  -7  -7 1043.80 578.690  16
  -1   7  -8 1225.78 510.965   1
   1  -7   8 683.185 378.692  13
   1  -7   8 1083.32 666.080   5
  -1  -7  -8 784.267 518.154  16
   1  -7   8 1151.34 575.891  14
  -1  -7  -8 504.196 484.087   9
   1   7   8 829.580 431.969   2
   1   7   9 456.672 285.673   2
  -1  -7  -9 1282.73 665.976   9
  -1  -7  -9 970.769 493.874  16
  -1   7  -9 1375.54 561.797   1
   1  -7   9 2101.61 883.897   5
   1  -7   9 855.913 418.713  13
   1  -7   9 428.113 515.669  14
  -1  -7 -10-60.2614 435.512  16
   1  -7  10 425.339 483.159  14
  -1   7 -10 1007.13 444.423   1
  -1  -7 -10 500.118 338.745   9
   1   7  10 99.4193 464.022   2
   1  -7  10 52.0317 532.804   5
   1  -7  10 582.977 426.721  13
  -1   7 -11 399.790 400.719   1
   1  -7  11-613.345 627.404   5
   1  -7  11-218.647 412.342  13
  -1   7 -12 985.891 521.184   1
   1   9  -2 1284.33 608.218   6
  -1   9   2 179.873 254.333   2
   1   9  -1-118.028 333.032   2
  -1   9   1-419.321 345.554   2
   1   9   0-298.513 390.702   2
  -1   9  -2 532.984 495.550   6
   2   0 -21 454.854 362.040   9
   2   0 -20 39750.2 2766.84  11
   2   0 -20 38816.4 2620.08   9
  -2   0  20 38893.2 2520.10  13
  -2   0  20 37809.6 2902.00   8
   2   0 -20 42055.3 3125.20  16
   2   0 -19-267.450 300.960  11
   2   0 -19 819.590 404.636   9
  -2   0  19-69.0294 212.591  13
  -2   0  19-46.9093 331.198   8
   2   0 -19 115.974 378.467  16
  -2   0  18 54536.2 2853.62  13
   2   0 -18 63655.3 3686.68  16
   2   0 -18 60216.5 3111.50   9
   2   0 -18 54785.6 3091.85  11
  -2   0  18 57292.3 3338.04   8
  -2   0  17 229.709 293.370   8
   2   0 -17 523.603 383.836   9
   2   0 -17-22.3104 250.174  11
   2   0 -17 294.636 308.172   1
  -2   0  17-58.6728 316.607   2
  -2   0  17 206.560 231.834  13
  -2   0  16 21830.3 2334.63   2
   2   0 -16 20837.1 1686.44  11
   2   0 -16 19297.1 1599.90   9
   2   0 -16 19022.3 1822.93   1
  -2   0  16 18297.8 1468.56  13
   2   0 -15-234.971 346.732  11
  -2   0  15 175.728 254.927  13
   2   0 -15 53.6038 283.674   9
  -2   0  15 203.600 473.274   2
   2   0 -15 441.461 387.652   1
   2   0 -14 89941.3 3835.26   1
   2   0 -14 96689.3 3603.45  11
   2   0 -14 100645. 3657.50   9
  -2   0  14 97271.5 4638.18   2
  -2   0  14 91779.1 3308.14  13
   2   0 -13-93.5167 264.475   1
  -2   0  13 427.395 220.426  13
  -2   0  13 68.5213 325.545   2
   2   0 -13-5.71298 207.317   9
   2   0 -13 263.335 281.494  11
   2   0 -12 153602. 4819.52   1
   2   0 -12 148960. 4401.41  11
   2   0 -12 151440. 4449.60   9
  -2   0  12 145306. 5376.61   2
  -2   0  12 151580. 4179.76  13
  -2   0  11 119.995 144.916  13
   2   0 -11 464.802 287.538   1
  -2   0  11 165.092 258.190   2
   2   0 -11 37.9852 192.924  11
   2   0 -11-24.3951 155.685   9
   2   0 -10 52913.1 2131.82  11
  -2   0  10 50526.6 2630.53   2
   2   0 -10 50820.6 2305.83   1
   2   0 -10 49364.5 2113.22   9
  -2   0  10 53223.7 1983.30  13
   2   0  -9 386.921 191.974   9
   2   0  -9 113.592 136.229  11
  -2   0   9 165.135 273.171   2
  -2   0   9 195.750 150.643  13
  -2   0   9 54.9059 157.372  15
   2   0  -9-109.588 196.757   1
   2   0  -8 225165. 5102.01  11
  -2   0   8 227531. 5935.22   2
  -2   0   8 226635. 4887.72  13
   2   0  -8 235380. 5399.31  10
  -2   0   8 237038. 5279.32  15
   2   0  -8 232466. 5470.01   1
   2   0  -7 367.951 205.971   1
   2   0  -7 27.8296 126.955  11
  -2   0   7 321.936 202.363  15
   2   0  -7 526.135 217.170  10
  -2   0   7 126.540 110.303  13
   2   0  -6 393978. 7559.88  10
   2   0  -6 389701. 7624.45   1
  -2   0   6 360354. 8019.32   2
   2   0  -6 393799. 7354.78  11
   2   0  -6 398929. 7243.40  13
  -2   0   6 386355. 7123.41  13
  -2   0   6 392119. 7463.48  15
   2   0  -5 5.72913 97.8727   1
   2   0  -5 282.807 166.212   2
  -2   0   5 179.273 125.864  15
  -2   0   5 272.213 109.180  13
  -2   0   5 360.616 241.248   2
   2   0  -5 78.3691 102.704  10
   2   0  -5 258.594 96.6604  13
   2   0  -5 23.6679 85.1996  11
  -2   0   4 83717.7 2521.11   2
   2   0  -4 89046.7 2193.76  10
  -2   0   4 95040.6 2231.66  10
   2   0  -4 93872.1 2186.66  15
   2   0  -4 93511.7 2097.15  11
  -2   0   4 89576.4 1948.06  13
   2   0  -4 89154.6 2238.83   1
  -2   0   4 86731.3 2143.48  15
   2   0  -4 91420.6 1974.81  13
  -2   0   4 95115.8 2114.73  11
  -2   0   4 95105.9 2284.94   1
   2   0  -4 88849.2 2439.45   2
   2   0  -3 150.734 83.8238  10
  -2   0   3 754.371 150.216   1
   2   0  -3 235.537 93.8927  11
   2   0  -3 295.530 63.8501   6
   2   0  -3 326.575 138.664   2
  -2   0   3 332.432 78.4811  13
   2   0  -3 416.028 88.3722  16
  -2   0   3 318.858 150.116   2
  -2   0   3 87.4982 67.2080  15
  -2   0   3 506.421 107.841  11
   2   0  -3 301.720 102.256  15
   2   0  -3 291.309 72.7086  13
   2   0  -2 199016. 3606.60   6
  -2   0   2 205318. 3598.29   6
   2   0  -2 211479. 3733.47  15
  -2   0   2 207369. 3720.62  15
   2   0  -2 202710. 3567.64  13
   2   0  -1 1094.04 156.261   7
   2   0  -1 1117.18 194.789   2
  -2   0   1 556.229 102.510  15
  -2   0   1 661.649 100.980  12
   2   0  -1 728.811 105.281   8
  -2   0   1 794.856 145.717   6
   2   0   0 302982. 5669.77  12
  -2   0   0 283182. 5989.60   6
  -2   0   0 295747. 5652.48  12
  -2   0   0 303150. 5486.63   8
   2   0   0 325200. 5500.64   8
   2   0   0 307538. 5729.60   7
   2   0   1 170.575 134.237  12
   2   0   1 313.159 62.9770   4
   2   0   1 180.404 131.973   6
  -2   0  -1 200.918 76.1879   3
  -2   0  -1 386.825 133.845   1
  -2   0  -1 130.599 57.3805   9
  -2   0  -1 158.002 49.0230   4
   2   0   1 362.805 98.5015   1
  -2   0  -1 360.772 117.958   8
   2   0   1 331.499 103.264   8
   2   0   1 565.403 106.022   9
  -2   0  -1 194.905 114.492  12
   2   0   1 161.867 81.0203   3
  -2   0  -1 600.899 221.174   6
   2   0   2 95311.3 2508.24  12
  -2   0  -2 93355.0 2059.49   3
  -2   0  -2 94968.6 2066.52   9
  -2   0  -2 98259.9 2541.38  12
  -2   0  -2 96918.7 2304.94   8
   2   0   2 94739.0 2093.61   9
  -2   0  -2 95417.8 1843.02   4
   2   0   2 95061.7 2276.37   8
   2   0   2 98307.8 2268.87   1
  -2   0  -2 97488.5 2707.42   6
  -2   0  -2 93017.5 2254.39   1
   2   0   2 98459.1 2095.14   3
   2   0   2 97252.5 1864.44   4
  -2   0  -3 509.192 208.365   6
  -2   0  -3 438.010 234.278  12
  -2   0  -3 374.003 140.366   9
   2   0   3 561.348 123.929   2
  -2   0  -3 313.280 143.779   8
   2   0   3 520.393 171.003   1
  -2   0  -3 200.439 69.1975   4
   2   0   3 272.728 136.491   8
  -2   0  -3 60.1424 70.5463   3
   2   0   3 74.7416 104.431   3
   2   0   3 408.518 138.546   9
  -2   0  -3 197.159 146.143   1
   2   0   3 327.737 157.056  13
  -2   0  -4 235889. 4608.56   3
  -2   0  -4 230219. 5009.98   1
   2   0   4 240839. 4554.32   2
  -2   0  -4 241433. 4694.76   9
   2   0   4 236723. 5014.69   8
   2   0   4 225109. 5123.59  13
   2   0   4 232757. 4753.38   9
   2   0   4 243696. 4628.08   3
  -2   0  -4 240574. 4366.77   4
   2   0   5 237.083 165.019   8
  -2   0  -5 276.333 135.548   9
  -2   0  -5 263.988 132.368   3
   2   0   5-5.70437 188.446  13
   2   0   5 200.745 104.526   3
  -2   0  -5 96.6400 164.911   1
   2   0   5 294.439 129.118   2
  -2   0  -5 100.926 71.5990   4
  -2   0  -6 316051. 6206.08   3
   2   0   6 311325. 6794.99  13
   2   0   6 318819. 6756.56   8
   2   0   6 319152. 6347.20   2
  -2   0  -6 313013. 6793.94   1
  -2   0  -6 317429. 6335.45   9
   2   0   7-30.5884 177.664   8
   2   0   7 299.362 202.816  13
  -2   0  -7-99.6797 122.652   9
  -2   0  -7-172.620 232.410   1
   2   0   7 189.377 189.081   2
  -2   0  -8 72888.5 2770.62   1
   2   0   8 73414.4 2577.47   2
   2   0   8 70852.9 2679.55  13
   2   0   8 72826.5 2708.32   8
  -2   0  -8 69484.3 2341.34   9
   2   0   9-205.210 195.809   8
  -2   0  -9-26.9826 166.846   9
  -2   0  -9 128.499 167.594   1
   2   0   9 221.348 198.571  13
   2   0   9-108.302 160.306   2
   2   0  10 134852. 4283.34   2
  -2   0 -10 133013. 4379.25   1
   2   0  10 121738. 4103.82   8
  -2   0 -10 130247. 3752.13   9
   2   0  10 127657. 4120.00  13
   2   0  11 397.684 339.586   2
   2   0  11 114.588 308.909  13
   2   0  11 253.350 235.700   8
  -2   0 -11-43.2569 217.398   1
  -2   0 -11 237.749 217.188   9
   2   0  12 189516. 5752.98   8
  -2   0 -12 192351. 5186.89   9
   2   0  12 184903. 5562.45  13
  -2   0 -12 197419. 6033.67   1
   2   0  12 196993. 6168.83   2
   2   0  13 312.333 256.627  13
  -2   0 -13-186.054 281.340   9
   2   0  13 936.993 501.872   8
   2   0  13 335.603 396.179   2
  -2   0 -13-233.950 276.264   1
  -2   0 -14 34830.2 2014.31   9
   2   0  14 32570.8 2157.46  13
  -2   0 -14 34690.3 2462.77   1
   2   0  14 33103.3 2291.00   8
  -2   0 -15 71.2638 186.437   9
   2   0  15 212.726 273.084   8
   2   0  15-251.883 256.322  13
  -2   0 -16 35107.5 2703.19   1
  -2   0 -16 33905.7 2438.10  11
   2   0  16 31529.4 2439.99   8
  -2   0 -16 36123.7 2206.00   9
   2   0  16 32462.0 2317.84  13
   2   0  17 366.902 378.153  13
  -2   0 -17 271.233 298.657   1
  -2   0 -17 429.878 323.153   9
  -2   0 -17 143.425 416.502  11
   2   0  17 26.6113 260.387   8
  -2   0 -18 70896.1 4211.06   1
   2   0  18 67971.1 3900.07   8
  -2   0 -18 64579.0 3677.16  11
   2   0  18 63875.2 3530.34  13
   2   0  19 155.395 240.077  13
  -2   0 -19 1612.38 858.107  16
   2  -2 -21 9787.06 1516.61  16
   2  -2 -20 9871.23 1505.04  16
   2   2 -20 9668.55 1311.81  11
   2  -2 -20 10573.5 1464.77   9
  -2  -2  20 9799.17 1987.59   5
  -2  -2  20 8742.31 1296.58  13
  -2   2  19 38473.3 2798.51   8
   2  -2 -19 40594.8 2817.15  11
  -2   2  19 39915.8 3458.43   2
  -2  -2  19 39714.0 2698.49  13
   2   2 -19 38827.8 2602.49  11
   2  -2 -19 41332.1 2873.68   9
  -2  -2  19 38810.2 2951.54   8
   2   2 -19 39828.8 3055.11   1
  -2  -2  19 38285.5 3924.83   5
   2  -2 -19 45530.0 3140.86  16
  -2  -2  19 49682.1 4878.05  14
   2  -2 -18 12022.7 1478.34  11
   2  -2 -18 16110.3 1718.49   9
   2   2 -18 14922.8 1825.73   1
  -2  -2  18 13903.3 1665.01   8
   2   2 -18 14482.6 1511.91  11
  -2  -2  18 17788.4 2659.77   5
  -2  -2  18 18946.5 3031.95  14
  -2  -2  18 13397.7 1513.24  13
  -2   2  18 14504.5 1998.02   2
   2  -2 -18 16035.7 1791.92  16
   2  -2 -17 19013.0 1764.49  11
   2   2 -17 18545.3 1516.27   9
   2   2 -17 19746.1 1697.30  11
   2   2 -17 21304.4 2029.59   1
   2  -2 -17 19711.9 1859.04   9
  -2   2  17 21480.7 2314.96   2
  -2  -2  17 20502.1 1786.90  13
  -2  -2  17 25600.9 3117.45   5
   2  -2 -17 17807.3 1836.89  16
  -2  -2  17 22201.1 2027.94   8
  -2  -2  17 21892.6 3113.84  14
  -2   2  16 5116.69 692.812  13
   2   2 -16 5365.09 1005.52   1
   2  -2 -16 3096.80 728.210  16
   2  -2 -16 4915.65 873.868  11
  -2  -2  16 4118.40 769.032  13
   2  -2 -16 4921.72 896.833   9
  -2  -2  16 2556.12 1025.41  14
  -2   2  16 5478.49 1111.93   2
  -2  -2  16 3714.84 1159.45   5
   2   2 -16 4830.44 769.370   9
   2   2 -16 6011.89 862.554  11
  -2  -2  16 3874.34 846.911   8
   2   2 -15 23977.5 1622.91   9
  -2  -2  15 28667.3 3225.72   5
  -2  -2  15 24678.4 1974.88   8
   2   2 -15 22792.9 1940.76   1
  -2   2  15 25147.1 2246.75   2
   2  -2 -15 23489.4 1889.49   9
   2  -2 -15 20307.3 1705.61  11
   2   2 -15 23420.0 1691.61  11
   2  -2 -15 18492.7 1750.80  16
  -2  -2  15 23075.3 1756.91  13
  -2  -2  15 25304.2 3263.84  14
  -2   2  15 23263.4 1452.64  13
   2  -2 -14 22133.6 1695.08  11
   2  -2 -14 23778.1 1894.87  16
  -2   2  14 22514.8 2037.13   2
  -2  -2  14 24983.3 1905.91   8
   2   2 -14 23918.6 1639.04  11
   2  -2 -14 23076.5 1802.12   9
   2   2 -14 23945.7 1561.47   9
  -2  -2  14 24495.6 1745.22  13
   2   2 -14 23979.5 1909.81   1
  -2  -2  14 26184.2 3048.38   5
  -2   2  14 23599.5 1385.33  13
  -2  -2  14 25300.1 3225.83  14
   2   2 -13 98897.5 3414.17  11
  -2   2  13 99981.2 4295.65   2
   2  -2 -13 93684.4 3848.94  16
  -2  -2  13 83771.5 5758.50  14
  -2   2  13 100155. 3041.54  13
   2  -2 -13 94690.8 3615.91  11
   2   2 -13 96558.6 3893.75   1
   2  -2 -13 97565.0 3830.78   9
  -2  -2  13 90870.8 5614.41   5
  -2  -2  13 95605.8 3816.55   8
   2   2 -13 100028. 3354.32   9
  -2  -2  13 95522.5 3580.25  13
   2   2 -12 38293.0 1910.44  11
   2   2 -12 35269.9 1993.72  10
  -2   2  12 39014.1 1664.80  13
   2   2 -12 38057.6 2238.14   1
  -2  -2  12 32511.2 3197.04   5
   2  -2 -12 38574.5 2088.32  11
   2  -2 -12 38205.7 2233.00  16
  -2  -2  12 38456.9 2201.52   8
  -2  -2  12 42752.0 3872.04  14
  -2  -2  12 37668.5 2027.91  13
  -2   2  12 37710.8 2431.37   2
   2  -2 -12 40128.0 2253.98   9
   2  -2 -11 51912.6 2334.16  11
   2  -2 -11 55822.6 2587.60   9
  -2  -2  11 44940.9 3730.80  14
  -2  -2  11 55440.7 2530.91   8
  -2  -2  11 50772.1 2315.31  13
  -2  -2  11 53036.3 3933.67   5
  -2   2  11 49371.1 2683.56   2
  -2   2  11 51237.1 2274.13  15
   2  -2 -11 53490.3 2559.92  16
   2   2 -11 53912.9 2359.90  10
   2   2 -11 51939.6 2516.93   1
  -2   2  11 54218.7 1911.10  13
   2  -2 -10 12258.3 618.458   6
  -2  -2  10 11491.9 1793.74  14
   2  -2 -10 13215.7 1157.48  16
   2  -2 -10 14003.2 1114.41  11
  -2  -2  10 11660.2 1768.49   5
   2   2 -10 14763.1 1232.91   1
  -2   2  10 13815.1 1055.63  15
  -2  -2  10 13329.2 1125.36   8
  -2   2  10 13143.8 814.705  13
  -2   2  10 12157.5 1233.59   2
   2   2 -10 12959.9 1056.36  10
  -2  -2  10 13347.6 1065.95  13
   2  -2 -10 13018.6 1161.19   9
   2  -2  -9 54057.1 2365.38   9
   2   2  -9 53180.7 2144.54  10
  -2  -2   9 55031.2 2195.72  13
  -2   2   9 51452.0 2056.24  15
  -2   2   9 50391.0 2435.69   2
   2  -2  -9 50971.2 1276.51   6
  -2   2   9 52722.7 1675.86  13
   2  -2  -9 51956.1 2123.02  11
   2  -2  -9 54254.6 2335.86  16
  -2  -2   9 50629.2 3440.30  14
   2   2  -9 53870.0 2320.52   1
  -2  -2   9 50571.9 3409.83   5
   2  -2  -8 55199.5 2220.91  16
  -2   2   8 55661.7 2435.50   2
  -2  -2   8 52818.9 3141.72  14
   2  -2  -8 55198.4 2309.46   9
   2  -2  -8 52652.8 1179.57   6
   2   2  -8 55487.2 2229.81   1
  -2   2   8 54916.5 2006.92  15
  -2   2   8 57060.2 1629.00  13
  -2  -2   8 52137.1 3184.81   5
   2  -2  -8 54265.1 2074.26  11
  -2  -2   8 55158.8 2098.01  13
   2   2  -8 57672.2 2130.20  10
  -2  -2   7 203727. 6688.76   5
   2   2  -7 238598. 5231.01  10
   2   2  -7 233169. 5393.93   1
  -2   2   7 237373. 5101.36  15
   2  -2  -7 228240. 5538.99   9
   2  -2  -7 239391. 5435.87  16
  -2   2   7 225479. 5671.47   2
   2  -2  -7 233055. 5209.15  11
  -2  -2   7 229431. 5220.55  13
  -2  -2   7 212198. 6509.22  14
  -2   2   7 236438. 4463.16  13
   2  -2  -7 225139. 5522.32  12
  -2   2   6 91796.8 1986.03  13
   2   2  -6 90845.8 2684.93   1
   2  -2  -6 92063.2 2717.84  16
  -2   2   6 89399.1 2471.97  15
   2   2  -6 94392.1 2622.47  10
   2  -2  -6 89608.8 2556.66  11
   2  -2  -6 90161.7 2831.83   9
  -2  -2   6 89153.0 3645.22   5
  -2  -2   6 90077.2 2616.72  13
   2  -2  -6 90232.0 3145.70   4
  -2  -2   6 87778.8 3328.48  14
   2  -2  -6 85296.3 2591.97  12
  -2   2   6 87829.9 2903.86   2
   2  -2  -5 122472. 2754.20  12
   2  -2  -5 125776. 3336.04   9
   2  -2  -5 121491. 3557.62   4
  -2   2   5 125177. 2400.97  13
  -2  -2   5 126020. 3135.47  13
  -2   2   5 126821. 2966.74  15
   2  -2  -5 125635. 3047.53  11
  -2   2   5 125946. 3441.50   2
  -2  -2   5 120103. 3620.23  14
   2   2  -5 125910. 3133.48   1
   2  -2  -5 126290. 3192.67  16
  -2   2   5 120070. 2371.44   6
  -2  -2   5 116713. 3990.85   5
   2  -2  -4 19402.5 639.579  12
   2   2  -4 22115.8 863.371  15
  -2  -2   4 20374.3 1143.48  14
   2   2  -4 20274.0 938.285   1
   2  -2  -4 19318.6 1036.97   9
  -2   2   4 21069.5 625.722   6
  -2  -2   4 20515.3 981.524  13
   2  -2  -4 20661.4 1170.59   4
  -2   2   4 21168.4 1127.23   2
  -2   2   4 20034.5 717.534  12
  -2  -2   4 20368.9 1003.96   3
  -2  -2   4 21190.9 1373.19   5
   2  -2  -4 21588.1 956.284  15
  -2  -2   4 21064.1 1010.17   1
   2  -2  -4 20457.9 1003.40  16
  -2   2   4 19325.1 516.957  13
  -2   2   4 21235.5 906.920  15
  -2   2   3 52645.6 1072.33  13
  -2  -2   3 55895.8 1614.95   1
   2  -2  -3 53628.1 1687.67  16
   2  -2  -3 54735.9 1905.32   4
  -2  -2   3 54025.3 1679.29   3
  -2   2   3 51720.4 1785.70   2
  -2   2   3 57493.5 1639.93   8
  -2   2   3 54853.6 1554.51  11
  -2   2   3 53641.7 1531.54  15
  -2  -2   3 53291.6 1385.78   8
   2  -2  -3 50127.8 1685.46   9
  -2  -2   3 52158.7 1634.92  13
   2  -2  -3 55303.5 1604.50  15
   2   2  -3 55023.6 1357.13  15
   2   2  -3 51623.7 1529.44  16
   2   2  -3 52710.5 1504.36   1
  -2  -2   3 51975.9 1751.27  14
   2   2  -3 51777.9 1108.44  11
  -2   2   3 52755.4 1253.11  12
  -2  -2   3 51846.4 2075.36   5
   2  -2  -2 44844.2 1398.26  15
  -2   2   2 47037.8 1427.34   9
  -2  -2   2 44988.8 1474.51   3
   2  -2  -2 44262.0 1030.81  13
  -2  -2   2 43149.8 1428.90  13
  -2  -2   2 42966.9 1046.92   8
  -2   2   2 45935.3 1440.10   3
   2   2  -2 46076.8 1220.01   1
   2   2  -2 47148.2 1592.56   3
  -2  -2   2 46286.3 1397.07  16
   2   2  -2 43883.2 1461.73   6
   2   2  -2 45103.5 1371.51  16
   2  -2  -2 42389.2 1463.29  16
  -2  -2   2 43560.5 1760.31   5
  -2   2   2 46425.7 1064.53  12
  -2   2   2 44749.7 1351.95  15
  -2   2   2 44475.0 1522.60   2
   2   2  -2 45570.1 1043.52  15
  -2   2   2 46454.4 1406.25   8
   2  -2  -2 44494.7 1423.00   9
   2  -2  -2 43272.4 1620.68   4
  -2  -2   2 45076.5 1312.94   1
   2   2  -2 46185.7 1572.58  14
  -2   2   2 45730.5 1040.79  13
  -2  -2   2 43733.6 1464.80  14
  -2   2   1 206311. 4144.61   3
  -2   2   1 208612. 4237.75  15
   2   2  -1 206290. 4321.75  12
  -2  -2   1 209135. 4744.92   5
   2   2  -1 215540. 4500.78   3
   2  -2  -1 204879. 4113.12   9
  -2   2   1 213897. 4100.65   9
   2  -2  -1 204695. 4737.44   5
   2   2  -1 216155. 4287.26  16
   2   2  -1 214450. 4283.48  13
  -2   2   1 224483. 4363.01   8
   2  -2  -1 204907. 4215.06   8
   2   2  -1 217450. 4396.23   4
  -2  -2   1 210993. 4275.13  16
   2  -2  -1 206765. 4585.76   4
  -2  -2   1 210803. 4389.98   3
   2   2  -1 212541. 3790.47   1
   2   2  -1 212965. 4390.42  14
   2  -2  -1 209825. 3895.61  13
  -2   2   1 211049. 4314.46   2
   2   2  -1 214397. 4348.57   6
  -2   2   1 211602. 3921.29  13
  -2  -2   0 77022.9 1505.76  11
   2  -2   0 76526.5 2338.06   5
   2   2   0 75781.6 2062.90  12
   2   2   0 74388.8 1965.50   4
   2  -2   0 72519.4 1727.76   9
  -2  -2   0 77257.8 2076.57  16
  -2  -2   0 73230.9 2092.65   3
  -2   2   0 76240.6 1693.15   9
   2  -2   0 72864.0 2059.00   8
  -2  -2   0 74971.8 2266.09   9
   2   2   0 75595.4 2036.86   6
   2  -2   0 74935.6 2221.00   4
  -2  -2   0 77262.7 2060.31  12
  -2   2   0 75494.7 2144.10   8
  -2   2   0 76161.2 1902.07   2
   2  -2   0 71697.7 2190.61  14
  -2   2   0 76685.3 1843.33  13
  -2   2   0 77201.0 1758.97   3
   2  -2   0 75105.6 1816.44  13
  -2  -2   0 72869.7 2291.59   5
   2   2   1 127071. 2350.87   8
   2   2   1 124501. 3038.83  12
   2   2   1 125344. 2971.97   6
  -2  -2  -1 125494. 2541.65  11
  -2   2  -1 122012. 3262.51   1
  -2   2  -1 127173. 2872.99  13
   2   2   1 128208. 2794.27   4
   2  -2   1 125508. 3283.04   5
  -2   2  -1 126544. 2377.63   9
  -2   2  -1 128730. 2303.32  10
  -2  -2  -1 124036. 2702.62   4
  -2   2  -1 125143. 2432.97   3
  -2  -2  -1 127127. 3220.14   9
  -2  -2  -1 127845. 3111.95  16
  -2   2  -1 136569. 3170.40   8
  -2  -2  -1 123964. 3071.95   3
  -2  -2  -1 118875. 3230.96   5
   2  -2   1 124516. 3264.62  14
   2  -2   1 126046. 2853.86  13
   2  -2   1 125368. 3144.13   8
   2  -2   1 124282. 3147.59   4
  -2  -2  -1 125034. 2285.16  15
  -2  -2  -1 127729. 2941.35   6
  -2  -2  -2 20209.3 761.042   4
  -2   2  -2 20863.5 836.196   7
  -2  -2  -2 20817.9 953.772   6
   2  -2   2 18704.0 1043.45   8
  -2   2  -2 20268.4 669.610  10
   2   2   2 21856.1 708.810   1
   2   2   2 21361.5 1113.20  12
   2  -2   2 20508.0 1057.89   4
  -2  -2  -2 20456.7 692.371  15
   2  -2   2 20756.8 1155.74   5
   2   2   2 18963.0 808.095   4
   2  -2   2 19508.1 1174.46  14
   2   2   2 19101.6 964.509   6
  -2  -2  -2 19782.2 1086.79  16
  -2  -2  -2 19729.9 1022.04   3
  -2   2  -2 20410.4 1129.76   1
   2  -2   2 20770.8 980.277  13
  -2  -2  -2 21217.2 1116.87   9
   2   2   3 63844.1 2100.33   6
  -2   2  -3 67209.8 1880.98   7
   2  -2   3 66788.0 2162.80   4
   2  -2   3 66109.5 2225.98   8
   2  -2   3 64405.7 2490.75  14
  -2   2  -3 67383.9 2299.95   1
  -2  -2  -3 64254.3 2131.94   3
   2   2   3 69586.4 1720.09   1
  -2  -2  -3 67341.8 2228.52   9
   2   2   3 64388.3 1760.71   4
  -2  -2  -3 67804.4 1719.33  15
   2  -2   3 66625.7 2100.52  13
  -2   2  -3 68182.9 1683.60  10
  -2  -2  -3 65416.8 2318.56  16
   2   2   3 65890.9 2345.74  12
   2  -2   3 65868.7 2349.10   5
  -2  -2  -3 68020.2 1609.60   4
   2   2   4 52002.4 2023.52   6
   2  -2   4 53343.3 2179.18   5
   2  -2   4 52540.8 1636.47  10
   2   2   4 53976.3 1595.70   1
  -2   2  -4 50444.6 2033.31   1
   2  -2   4 51430.4 1987.13   8
  -2  -2  -4 52277.1 1991.38   9
  -2  -2  -4 50988.9 1902.50   3
  -2  -2  -4 50625.4 1306.39   4
  -2  -2  -4 50641.9 1584.69  15
   2  -2   4 50147.4 2371.06  14
  -2  -2  -4 52540.9 2153.62  16
   2  -2   4 50718.7 1892.93  13
   2   2   4 52697.8 2162.00  12
  -2   2  -4 47402.2 1319.47   2
   2  -2   4 51461.0 1541.16   7
  -2  -2  -5 205973. 4857.01   3
   2   2   5 196526. 5128.59   6
  -2   2  -5 192165. 3785.78   2
   2   2   5 201804. 5192.49  12
   2  -2   5 199827. 5327.60   5
  -2  -2  -5 205687. 4967.52   9
   2  -2   5 199559. 4850.42  13
   2   2   5 215168. 4997.14   2
  -2  -2  -5 207540. 3859.56   4
   2  -2   5 203241. 4981.30   8
   2  -2   5 195258. 5868.33  14
  -2   2  -5 206412. 3797.06   9
   2  -2   5 200444. 4424.18   7
  -2  -2  -5 200847. 5334.02  16
  -2   2  -5 197394. 5042.98   1
  -2  -2  -6 77780.5 1859.00   4
  -2  -2  -6 78415.4 2650.57   3
  -2   2  -6 76942.8 1745.03   2
  -2  -2  -6 77956.4 2727.77   9
  -2   2  -6 79977.4 1891.34   9
   2  -2   6 75084.5 3091.39   5
  -2   2  -6 76159.8 2834.66   1
   2  -2   6 75344.7 2676.47  13
   2  -2   6 78970.6 2795.36   8
   2   2   6 79570.8 2879.33   6
   2  -2   6 76094.0 2489.53   7
   2   2   6 82320.2 2940.24  12
  -2  -2  -6 74115.5 3036.32  16
   2  -2   6 74063.8 3542.19  14
   2   2   6 75282.0 2681.37   2
   2  -2   7 98569.9 3302.58  13
   2   2   7 101180. 3469.44  12
   2  -2   7 105955. 3465.00   8
   2  -2   7 99744.1 2050.79   3
   2  -2   7 102223. 3923.58   5
   2   2   7 102090. 3344.57   6
  -2  -2  -7 105802. 2402.29   4
   2   2   7 99181.5 3300.71   2
  -2   2  -7 104275. 2463.46   9
  -2  -2  -7 101909. 3339.82   9
  -2  -2  -7 93719.2 3705.57  16
   2  -2   7 109943. 3267.64   7
  -2   2  -7 106382. 3558.08   1
  -2   2  -7 104044. 2191.75   2
  -2  -2  -7 102652. 3263.79   3
  -2  -2  -7 99064.5 3099.62   1
   2  -2   7 102111. 4556.96  14
   2   2   8 17728.0 1316.76   2
  -2   2  -8 17007.0 678.710   2
  -2  -2  -8 17450.9 1252.39   3
  -2   2  -8 17210.7 874.339   9
   2   2   8 17547.6 1276.49  13
  -2  -2  -8 16916.5 1278.80   9
   2  -2   8 16218.1 1552.15   5
   2  -2   8 17573.1 664.160   3
  -2  -2  -8 17772.6 1598.63  16
   2  -2   8 18550.4 1968.84  14
  -2  -2  -8 17491.7 834.603   4
  -2   2  -8 18623.5 1434.20   1
   2  -2   8 17490.3 1305.31  13
   2  -2   8 17671.9 1345.28   8
  -2  -2  -8 17286.9 1219.73   1
   2   2   9 42446.5 2088.92  13
   2  -2   9 41296.0 2164.70  13
  -2   2  -9 43052.2 2323.83   1
   2  -2   9 45024.1 2326.26   8
  -2   2  -9 42322.0 1242.08   2
   2   2   9 40168.6 1960.97   8
  -2  -2  -9 39092.8 2539.24  16
   2  -2   9 41915.7 2663.41   5
  -2  -2  -9 40654.2 2129.83   9
   2   2   9 40198.1 2150.83   2
  -2  -2  -9 40343.2 2060.87   1
  -2   2  -9 44475.5 1578.38   9
   2  -2   9 42366.0 1254.49   3
  -2  -2  -9 43476.0 1517.62   4
   2  -2   9 44773.2 3293.91  14
  -2  -2 -10 31824.7 1932.65   9
  -2   2 -10 34677.4 2174.26   1
   2  -2  10 32498.4 2939.27  14
   2   2  10 33345.3 2046.68   2
  -2  -2 -10 33142.5 1922.43  11
  -2   2 -10 32848.0 1425.20   9
   2   2  10 32358.7 1830.17   8
   2  -2  10 31772.7 1961.38  13
  -2  -2 -10 32225.8 2382.76  16
  -2  -2 -10 35858.4 1430.64   4
   2  -2  10 36453.4 2594.03   5
   2  -2  10 33601.9 2091.14   8
   2   2  10 33071.4 1890.42  13
  -2  -2 -10 31698.8 1906.48   1
   2  -2  11 125131. 5302.89   5
  -2  -2 -11 119555. 4275.29   1
  -2  -2 -11 123658. 4241.72   9
  -2   2 -11 132189. 3423.34   9
  -2  -2 -11 121706. 4178.02  11
   2   2  11 120100. 4079.63   8
   2  -2  11 125422. 4526.52   8
   2   2  11 126218. 4135.37  13
  -2  -2 -11 117291. 5049.78  16
   2  -2  11 135170. 6432.26  14
   2   2  11 121011. 4426.66   2
   2  -2  11 118083. 4268.38  13
  -2   2 -11 117769. 4506.22   1
   2  -2  12 55677.2 4178.28  14
  -2  -2 -12 48534.4 2570.60   9
   2   2  12 47858.4 2490.90   8
   2  -2  12 48620.1 2639.61  13
   2  -2  12 46434.5 2717.13   8
  -2   2 -12 50637.9 2008.66   9
  -2   2 -12 46710.5 2783.70   1
   2  -2  12 47946.5 3259.76   5
   2   2  12 50442.8 2821.20   2
  -2  -2 -12 47697.9 2542.68  11
  -2  -2 -12 46333.7 3175.48  16
   2   2  12 50541.2 2487.73  13
  -2   2 -13 60746.5 3338.72   1
  -2   2 -13 65037.9 2419.09   9
  -2  -2 -13 59875.0 2984.48   9
  -2  -2 -13 60827.9 3768.32  16
   2   2  13 59064.6 3255.40   2
   2  -2  13 58094.4 3174.21   8
   2  -2  13 61132.2 3096.53  13
   2  -2  13 59780.9 3774.23   5
  -2  -2 -13 63690.3 3073.39  11
   2   2  13 62232.8 2881.32  13
   2  -2  13 67259.5 4749.44  14
   2   2  13 63112.9 3023.43   8
   2  -2  14 10289.4 1578.48   5
   2   2  14 9827.13 1378.54   2
  -2  -2 -14 5861.77 949.874  11
   2  -2  14 8161.03 1197.63   8
   2   2  14 9386.43 1175.22   8
  -2   2 -14 7219.98 1181.22   1
  -2  -2 -14 7454.88 1054.25   9
   2   2  14 7547.63 998.766  13
  -2  -2 -14 9059.79 1450.46  16
   2  -2  14 11084.9 1945.33  14
   2  -2  14 8099.88 1127.88  13
   2   2  15 13297.2 1350.36  13
   2  -2  15 11760.5 1395.69  13
   2  -2  15 13510.7 1887.03   5
   2   2  15 16965.8 1875.74   2
  -2   2 -15 13056.4 1660.30   1
   2  -2  15 13308.3 1601.62   8
   2  -2  15 15084.0 2325.20  14
  -2  -2 -15 11238.4 1351.43  11
  -2  -2 -15 11558.8 1703.36  16
  -2  -2 -15 14729.8 1510.10   9
   2   2  15 14407.8 1516.34   8
   2  -2  16 8560.88 1245.88  13
  -2  -2 -16 8724.73 1227.61  11
   2  -2  16 9464.61 1620.17   5
  -2   2 -16 8337.92 1366.16   1
   2  -2  16 8912.23 1379.05   8
   2  -2  16 10780.5 2084.05  14
  -2  -2 -16 7888.83 1471.94  16
   2   2  16 7954.47 1350.97   2
   2   2  16 9246.89 1189.93  13
   2   2  16 11109.0 1392.78   8
  -2  -2 -16 10073.9 1312.12   9
  -2  -2 -17 38622.4 2765.47  11
   2  -2  17 44465.1 3166.41   8
  -2  -2 -17 38513.2 2657.29   9
   2   2  17 42053.4 2869.68   8
  -2   2 -17 42285.1 3193.25   1
   2  -2  17 40180.7 2826.66  13
  -2  -2 -17 43383.9 3550.59  16
   2  -2  17 42002.9 3475.72   5
   2  -2  17 49408.6 4430.34  14
   2  -2  18 17231.6 2240.08   5
  -2  -2 -18 17387.4 1826.98   9
   2  -2  18 16236.0 1837.89  13
   2   2  18 15794.7 1786.93   8
  -2  -2 -18 18872.0 2357.96  16
  -2   2 -18 19235.7 1938.03  11
  -2  -2 -19 26288.1 2290.76   9
  -2   4  19 30485.4 2477.37   8
   2  -4 -18 6382.73 1199.03  16
   2   4 -18 7616.64 1348.54   1
  -2  -4  18 7409.77 1717.47   5
   2  -4 -18 6094.05 1092.44  11
  -2   4  18 6632.34 1428.66   2
  -2  -4  18 5848.47 1193.48   8
  -2  -4  18 8497.19 2114.71  14
  -2  -4  17 18031.3 2633.53   5
   2  -4 -17 16398.4 1750.03  11
  -2  -4  17 16449.8 1762.00  13
  -2   4  17 19462.4 2347.81   2
  -2  -4  17 17100.8 1906.74   8
   2  -4 -17 17584.5 1954.51   9
   2   4 -17 16685.4 1904.81   1
  -2  -4  17 15225.5 2697.85  14
   2  -4 -17 16503.0 1832.62  16
  -2  -4  16 3955.73 1200.39   5
  -2  -4  16 3251.92 774.996  13
   2   4 -16 2198.08 755.411   1
   2  -4 -16 4374.20 992.468   9
   2  -4 -16 2735.89 724.900  11
  -2  -4  16 3349.37 782.175   8
   2   4 -16 3445.02 693.413  11
  -2   4  16 2821.28 925.412   2
   2  -4 -16 3148.91 822.920  16
  -2  -4  16 2885.15 1015.06  14
  -2  -4  15 20210.1 1827.18  13
   2   4 -15 19654.1 1509.52  11
   2  -4 -15 18649.4 1707.18  11
  -2  -4  15 11030.5 2068.55  14
  -2   4  15 18517.0 2058.04   2
   2  -4 -15 17631.3 1842.61   9
   2  -4 -15 17503.4 1790.57  16
  -2  -4  15 19530.6 1882.20   8
  -2  -4  15 17183.0 2451.52   5
   2   4 -15 19401.2 1879.49   1
   2  -4 -14 10592.4 1255.40  11
   2   4 -14 10912.7 1341.41   1
   2   4 -14 10310.1 1143.44  10
  -2  -4  14 10968.4 1921.84   5
  -2   4  14 11299.2 1558.14   2
  -2  -4  14 7733.18 1694.71  14
   2  -4 -14 11669.1 1467.50   9
  -2  -4  14 8908.75 1191.89  13
   2  -4 -14 11486.3 1404.95  16
  -2  -4  14 10573.8 1321.41   8
   2   4 -14 10527.4 1052.84  11
   2   4 -13 79902.3 2959.57  11
   2  -4 -13 79034.6 3414.05  11
  -2   4  13 73470.0 3927.81   2
  -2  -4  13 73790.5 3425.83  13
   2   4 -13 75838.7 3574.26   1
  -2  -4  13 73138.6 3498.77   8
   2  -4 -13 74573.2 3724.57   9
  -2  -4  13 67444.0 4702.49  14
   2  -4 -13 74557.8 3568.43  16
   2   4 -13 80246.6 3260.84  10
  -2  -4  13 74562.2 4834.05   5
  -2  -4  12 13658.5 1941.83   5
   2   4 -12 15980.6 1177.10  11
  -2   4  12 13083.7 1165.49  15
   2  -4 -12 15385.8 1396.29  11
   2  -4 -12 15042.9 1487.57  16
   2  -4 -12 15410.7 1328.39   4
   2   4 -12 16129.8 1326.43  10
   2  -4 -12 16437.4 1633.99   9
  -2  -4  12 14106.8 1404.72   8
  -2   4  12 15668.6 1682.08   2
  -2  -4  12 16675.9 1506.32  13
  -2  -4  12 12752.5 1900.48  14
   2   4 -12 17653.8 1580.32   1
  -2  -4  11 43063.2 3359.14   5
   2  -4 -11 44682.6 2526.60  16
   2  -4 -11 46655.5 2333.70   4
   2   4 -11 41634.0 2375.38   1
   2  -4 -11 39522.1 2498.72   9
   2  -4 -11 42081.7 2251.79  11
  -2  -4  11 39891.7 2296.58   8
   2   4 -11 41516.0 2101.12  10
  -2   4  11 42866.5 2056.64  15
  -2  -4  11 41017.5 2322.57  13
  -2   4  11 41110.8 2653.47   2
  -2  -4  11 39343.9 3088.03  14
   2   4 -10 6211.76 748.272  10
  -2  -4  10 5498.37 1039.81  14
   2  -4 -10 5908.77 923.638   9
  -2  -4  10 4374.58 702.531   8
  -2   4  10 5203.84 649.398  15
  -2   4  10 6050.78 990.561   2
   2  -4 -10 6225.06 817.531   4
  -2  -4  10 5778.80 832.116  13
   2  -4 -10 6977.80 949.094  16
   2   4 -10 5876.83 819.872   1
  -2  -4  10 5070.17 1095.55   5
   2  -4  -9 38829.7 2185.93  16
  -2  -4   9 37853.9 2072.67  13
  -2  -4   9 36612.1 2835.95   5
  -2  -4   9 37459.6 2015.42   8
   2  -4  -9 39145.0 2044.81   4
   2  -4  -9 41072.4 2354.45   9
  -2   4   9 40252.0 1340.87  13
  -2   4   9 41949.9 1843.96  15
  -2  -4   9 39743.0 1388.41   3
  -2  -4   9 37823.8 2602.92  14
   2   4  -9 40952.7 2138.58   1
   2   4  -9 42696.8 1960.38  10
  -2   4   9 40240.8 2413.79   2
  -2  -4   8 18759.8 1706.98  14
   2   4  -8 21539.4 1445.49   1
   2  -4  -8 20031.6 1563.44   9
  -2   4   8 20621.8 1040.17   6
  -2  -4   8 21450.3 2049.64   5
  -2  -4   8 20263.4 1362.05   8
   2  -4  -8 21352.4 1450.98   4
  -2   4   8 20482.0 1188.48  15
  -2   4   8 19407.9 1588.04   2
   2  -4  -8 19573.6 1474.91  16
   2   4  -8 20606.0 1272.39  10
  -2  -4   8 19956.3 949.753   3
  -2  -4   8 20617.2 1439.05  13
  -2   4   8 21219.9 1102.16  12
  -2   4   8 20592.0 894.838  13
  -2   4   7 156740. 3762.37  12
   2   4  -7 158686. 4112.80  10
   2   4  -7 155529. 4353.83   1
  -2   4   7 151373. 4830.75   2
  -2   4   7 155558. 3126.52  13
   2  -4  -7 157089. 4502.47   4
   2  -4  -7 150401. 4694.82   9
  -2   4   7 157300. 3888.89  15
  -2  -4   7 158158. 3569.71   3
  -2  -4   7 152155. 4228.07   8
  -2   4   7 156894. 3561.37   6
  -2  -4   7 149838. 4390.24  13
  -2  -4   7 151377. 5020.57  14
   2  -4  -7 154945. 4586.63  16
  -2  -4   7 143425. 5480.77   5
  -2   4   6 34103.0 1303.43   6
  -2   4   6 31669.1 1415.26  12
   2  -4  -6 33958.1 1841.45  16
  -2   4   6 33251.6 1028.84  13
  -2  -4   6 33385.7 1743.93  13
  -2  -4   6 35427.6 1367.97   3
   2  -4  -6 32565.0 1766.85   4
  -2   4   6 32054.3 1907.41   2
  -2   4   6 35461.0 1455.58  15
   2   4  -6 32658.0 1646.75   1
  -2  -4   6 31579.9 1968.01  14
  -2  -4   6 34835.8 1637.80   8
   2  -4  -6 31869.2 1854.92   9
  -2  -4   6 34734.2 2377.78   5
  -2   4   5 85716.3 2394.30  15
   2  -4  -5 77801.1 2954.72   9
  -2   4   5 84026.5 2306.82   6
  -2  -4   5 82789.7 2829.47  13
   2  -4  -5 83595.9 2981.39   4
  -2  -4   5 82072.1 2584.90   8
  -2  -4   5 78586.9 3563.13   5
   2   4  -5 87494.2 2714.93   1
  -2   4   5 78383.8 2437.78  12
   2  -4  -5 86611.2 3031.58  16
  -2   4   5 86204.5 3174.41   2
  -2  -4   5 86106.5 2411.24   3
  -2  -4   5 81528.5 3121.38  14
  -2   4   5 85692.7 1964.23  13
   2   4  -4 9313.29 575.683  15
  -2  -4   4 8807.00 691.748   3
  -2   4   4 9995.52 539.024  13
  -2   4   4 10652.0 989.168   2
   2  -4  -4 9310.11 897.316  16
  -2   4   4 9865.89 682.912  12
   2   4  -4 9454.96 738.894   1
   2  -4  -4 9388.89 905.793   9
  -2   4   4 9392.55 657.263  15
  -2  -4   4 8855.25 818.605  13
  -2  -4   4 9366.75 923.603  14
   2   4  -4 9602.62 876.771   6
  -2   4   4 9694.05 681.395   6
  -2  -4   4 8735.94 1101.43   5
   2  -4  -4 9374.57 912.090   4
  -2  -4   4 9857.33 713.869   8
   2   4  -3 37504.9 1480.08   1
  -2  -4   3 37170.2 1678.93  13
  -2   4   3 37633.2 1395.43  15
  -2   4   3 37204.7 1850.17   2
   2   4  -3 37247.3 1140.58  15
   2  -4  -3 36642.7 1848.23   4
  -2  -4   3 36833.8 1846.83  14
  -2  -4   3 38738.7 2254.10   5
  -2  -4   3 38996.9 1271.17   8
  -2   4   3 37491.1 1241.74  13
  -2   4   3 39192.3 1493.14   6
   2  -4  -3 36015.1 1760.17   9
   2   4  -3 38078.4 1760.04   6
  -2  -4   3 38019.7 1553.85   3
   2  -4  -3 36676.3 1816.79  16
  -2   4   3 38012.5 1372.42  12
  -2  -4   2 18558.7 631.043   8
   2   4  -2 24107.1 1065.16   1
  -2   4   2 20178.2 985.112  15
   2   4  -2 18988.7 1177.20  12
  -2   4   2 20191.9 966.126  12
   2   4  -2 19452.1 657.405  15
  -2  -4   2 18678.3 1094.35   3
   2   4  -2 19809.2 731.584  15
  -2   4   2 19870.5 1272.27   2
   2  -4  -2 19016.6 1312.65   4
  -2  -4   2 22204.3 1629.74   5
   2  -4  -2 20079.9 1230.60   9
   2   4  -2 21559.8 1266.87   6
   2  -4  -2 18287.7 1513.80   5
   2  -4  -2 19772.6 1296.21  16
   2  -4  -1 135256. 3657.18   9
   2  -4  -1 135170. 3280.03   8
   2  -4  -1 130431. 4407.85   5
  -2   4   1 135467. 3752.65   2
  -2   4   1 133104. 3272.79  15
  -2  -4   1 129444. 4371.05   5
   2  -4  -1 132453. 3971.86   4
   2   4  -1 137282. 3147.41   1
   2   4  -1 136299. 3659.62  12
   2   4  -1 137141. 3692.27   6
  -2  -4   1 128620. 3565.37   3
  -2  -4   1 131643. 3750.91  16
   2  -4  -1 136280. 3208.40  13
  -2  -4   0 36485.5 1689.56   3
  -2  -4   0 35424.6 1731.46  16
   2   4   0 35102.2 1613.47  12
   2  -4   0 34879.4 1839.66   4
  -2  -4   0 36609.6 2115.62   5
   2   4   0 37410.1 1654.90   6
   2  -4   0 34265.5 1557.27   9
  -2   4   0 37518.5 1662.70   2
  -2   4   0 36401.7 1502.75  15
   2   4   0 37858.4 1324.72   1
   2  -4   0 35717.1 2087.89   5
   2  -4   0 36355.4 1470.29   8
   2  -4   0 37998.8 1467.37  13
   2  -4   1 77170.4 3185.71   5
   2   4   1 77712.7 2561.61   6
   2  -4   1 77760.7 2916.51   4
  -2  -4  -1 79663.1 2989.31   9
  -2  -4  -1 76093.9 2539.16   4
  -2  -4  -1 78121.1 3220.66   5
  -2  -4  -1 80329.1 2723.45   3
   2  -4   1 79528.5 2420.09  13
  -2   4  -1 79274.3 2892.57   1
   2   4   1 79678.6 2617.57  12
   2  -4   1 77560.0 2982.35  14
  -2  -4  -1 73506.4 2704.94  16
   2  -4   1 79618.9 2492.44   8
   2  -4   2 12376.3 982.661   8
  -2  -4  -2 14493.5 1313.13   5
  -2   4  -2 12627.7 1084.91   1
  -2   4  -2 13561.5 611.448  10
  -2  -4  -2 12370.5 1041.35  16
  -2  -4  -2 13906.5 950.584   4
   2  -4   2 12684.3 1113.23   4
  -2  -4  -2 13444.2 1157.95   9
   2   4   2 12558.0 989.633  12
  -2  -4  -2 13677.1 1065.51   3
   2   4   2 11754.3 547.096   8
  -2   4  -2 12636.6 699.164   9
   2  -4   2 13290.5 1260.94   5
   2   4   2 13218.4 952.523   6
   2  -4   2 13420.9 936.789  13
   2  -4   2 11647.5 1125.21  14
  -2   4  -2 13561.4 764.917   3
   2  -4   3 43549.7 2167.90   4
  -2   4  -3 44193.7 1493.22   7
   2   4   3 40692.6 1291.05   8
   2   4   3 42225.3 1957.66  12
  -2  -4  -3 40284.2 1210.38  15
   2  -4   3 41638.1 2248.97  14
   2  -4   3 41682.2 2334.89   5
  -2  -4  -3 39036.6 2004.87  16
  -2   4  -3 41545.4 1368.19   3
  -2   4  -3 44536.1 1348.96   9
  -2  -4  -3 44597.8 1745.49   4
   2   4   3 43460.6 1840.93   6
  -2   4  -3 42960.0 2107.99   1
   2  -4   3 41587.7 1835.64  13
  -2  -4  -3 42450.3 2005.19   3
   2  -4   3 41552.6 1991.00   8
  -2  -4  -3 43846.4 2188.27   9
  -2   4  -3 44145.0 1309.83  10
   2   4   3 45219.1 1391.00   1
  -2   4  -4 22068.7 1512.96   1
  -2  -4  -4 19401.2 1476.12   9
  -2   4  -4 20833.8 910.510  10
  -2   4  -4 20876.1 828.009   9
   2  -4   4 21571.8 1460.14   8
   2  -4   4 21184.0 1667.51   5
  -2  -4  -4 19153.6 1416.06  16
   2  -4   4 20295.7 1483.14   4
   2   4   4 21624.0 1282.10   6
  -2  -4  -4 19405.2 866.946  15
  -2  -4  -4 20503.4 1122.13   4
   2   4   4 21005.0 1437.03  12
   2  -4   4 19873.7 1589.37  14
  -2  -4  -4 20006.5 1390.02   3
   2  -4   4 18804.5 1256.99  13
  -2   4  -4 20207.7 955.983   7
  -2  -4  -4 21262.7 1097.17  11
  -2   4  -5 139328. 3243.62  10
   2  -4   5 131131. 4707.92   5
  -2  -4  -5 133067. 4348.12  16
   2   4   5 132138. 4411.24   2
   2  -4   5 128713. 4758.07  14
   2   4   5 139698. 3947.91   6
   2  -4   5 133950. 4297.66   8
  -2   4  -5 137426. 2889.37   9
  -2  -4  -5 137644. 3616.77  11
  -2  -4  -5 140885. 3502.53   4
   2  -4   5 130682. 4009.43  13
  -2  -4  -5 133296. 4204.75   3
  -2  -4  -5 138713. 4454.87   9
  -2   4  -5 144781. 4455.88   1
   2   4   5 140168. 4361.12  12
   2  -4   6 27778.8 1822.39   8
  -2  -4  -6 27935.9 1469.81  11
  -2  -4  -6 26591.5 1835.59  16
  -2   4  -6 29011.2 1287.83  10
   2  -4   6 25736.7 1653.24  13
  -2   4  -6 30683.4 1927.88   1
  -2  -4  -6 29487.8 1314.32   4
   2   4   6 29833.8 1871.73  12
   2   4   6 29319.3 1681.98   6
   2  -4   6 27540.4 2131.89  14
   2  -4   6 31165.1 2140.46   5
  -2  -4  -6 29978.4 1836.35   3
   2   4   6 29402.4 1932.05   2
  -2  -4  -6 29891.1 1915.78   9
   2   4   7 74497.2 3146.08  12
   2  -4   7 74458.8 3565.86   5
  -2  -4  -7 77590.6 2285.74   4
  -2  -4  -7 72317.6 3253.20  16
  -2  -4  -7 71618.5 2668.07  11
   2  -4   7 73253.7 3029.24  13
   2   4   7 68493.2 2867.01   6
  -2  -4  -7 76224.6 3284.10   9
   2  -4   7 72301.1 3153.84   8
  -2  -4  -7 74682.5 3133.84   3
   2   4   7 71725.2 3222.14   2
   2  -4   7 67503.0 3684.36  14
  -2   4  -7 81594.5 3344.30   1
   2   4   8 8615.22 997.932   6
   2  -4   8 8240.42 1049.96   8
  -2  -4  -8 9292.46 1063.17   3
   2  -4   8 7737.54 1135.79   5
  -2  -4  -8 7571.32 1072.38  16
  -2  -4  -8 7907.28 1091.00   9
   2   4   8 8622.92 1031.82  12
   2   4   8 9896.49 1193.36   2
  -2  -4  -8 8644.36 654.936   4
   2  -4   8 9253.24 1420.52  14
  -2  -4  -8 9113.53 938.179  11
  -2   4  -8 7521.65 1009.44   1
   2  -4   8 8170.86 1001.73  13
   2   4   9 35215.1 2131.99  12
   2  -4   9 27821.9 2585.12  14
  -2  -4  -9 32469.8 1878.34  11
   2  -4   9 31944.0 2080.36  13
  -2  -4  -9 37258.1 2349.05   9
  -2  -4  -9 33732.7 2342.64  16
   2   4   9 33289.0 2276.12   2
   2   4   9 37273.5 2078.45   6
  -2   4  -9 32088.8 2192.09   1
   2  -4   9 34525.3 2527.46   5
   2  -4   9 35019.7 2256.47   8
   2  -4  10 9920.57 1397.58   5
   2   4  10 12035.3 1392.95   2
  -2  -4 -10 12175.7 1383.72   9
  -2  -4 -10 12062.5 1190.71  11
  -2  -4 -10 10728.0 1372.41  16
   2   4  10 14003.4 1353.13  12
   2  -4  10 11587.8 1755.17  14
   2   4  10 12441.3 1085.43   8
   2  -4  10 13512.0 1449.03   8
  -2   4 -10 15819.4 1564.18   1
   2  -4  10 13119.8 1378.79  13
   2   4  10 12695.6 1184.04  13
   2  -4  11 95322.7 4222.11   8
   2  -4  11 95408.5 5423.00  14
   2  -4  11 94844.2 4631.57   5
   2   4  11 97812.7 4367.34   2
  -2  -4 -11 97064.5 4230.82   9
   2  -4  11 92191.0 3998.59  13
  -2  -4 -11 97773.8 3780.82  11
   2   4  11 100725. 3569.38   8
   2   4  11 102219. 3681.65  13
  -2   4 -11 99917.0 4341.10   1
  -2  -4 -11 91868.7 4410.87  16
   2  -4  12 19300.7 2454.96  14
   2   4  12 19644.1 1934.77   2
  -2  -4 -12 17615.6 1569.05  11
  -2  -4 -12 19253.7 1825.17   9
  -2   4 -12 19876.1 1922.81   1
   2   4  12 18628.0 1490.82   8
   2  -4  12 16004.3 1703.15   8
  -2  -4 -12 16698.4 1868.00  16
   2  -4  12 17474.5 1979.81   5
   2  -4  12 19016.8 1779.81  13
  -2  -4 -13 45348.8 3222.12  16
   2  -4  13 54568.8 4406.09  14
  -2  -4 -13 48695.0 3043.09   9
   2  -4  13 47059.1 3378.04   5
   2   4  13 48943.7 2611.13   8
  -2  -4 -13 45396.0 2696.85  11
   2  -4  13 48909.4 2991.67  13
   2  -4  13 51011.9 3198.29   8
   2   4  13 50069.4 3269.07   2
  -2   4 -13 49318.4 3169.47   1
   2   4  14 4453.46 788.503   8
   2  -4  14 3577.34 910.844   5
  -2  -4 -14 4629.26 925.257   9
  -2  -4 -14 5273.74 941.479  11
  -2  -4 -14 4027.53 1025.73  16
   2  -4  14 3474.67 821.973  13
   2   4  14 4701.68 1083.30   2
  -2   4 -14 4717.66 1057.68   1
   2  -4  14 3478.28 1117.66  14
   2  -4  14 5421.63 1166.30   8
   2   4  15 8829.57 1462.76   2
  -2  -4 -15 12086.7 1573.11   9
   2  -4  15 11540.6 1787.44   5
  -2   4 -15 12689.0 1707.42   1
   2   4  15 10073.6 1258.66   8
  -2  -4 -15 9827.45 1571.17  16
  -2  -4 -15 11060.4 1414.24  11
   2  -4  15 12531.0 1677.63   8
   2  -4  15 11630.1 1529.14  13
   2  -4  15 10619.7 2031.78  14
   2  -4  16 3660.78 975.146   8
   2  -4  16 2669.84 744.176  13
   2  -4  16 3731.00 1054.29   5
  -2  -4 -16 3522.34 859.716  11
  -2  -4 -16 3891.92 1134.43  16
   2   4  16 3002.77 914.820   2
   2   4  16 3761.47 806.086   8
  -2   4 -16 4041.89 1047.30   1
   2  -4  16 3570.45 1206.07  14
  -2  -4 -16 3762.39 854.578   9
   2   4  17 28257.7 2314.30   8
   2  -4  17 32574.9 3082.63   5
   2   4  17 32797.5 3086.37   2
   2   6 -16 9036.46 1414.03   1
   2   6 -15 821.633 560.841   1
  -2  -6  15-563.172 640.873  14
   2  -6 -15 713.613 304.818  16
  -2  -6  14 32184.8 3338.75  14
   2  -6 -14 31996.9 2795.22   9
  -2  -6  14 29580.1 2459.09  13
   2  -6 -14 28302.4 2460.77  16
  -2   6  14 33451.5 2995.74   2
   2   6 -14 32781.9 2520.00   1
  -2  -6  14 27125.3 3185.26   5
   2  -6 -13 1053.10 586.435  16
  -2  -6  13 289.971 237.018  13
  -2  -6  13 1797.92 952.148  14
  -2   6  13 1866.17 795.950   2
   2  -6 -13 2311.39 807.028   9
  -2  -6  13 1092.38 893.422   5
   2   6 -13 337.119 224.792   1
  -2  -6  12 44519.8 3821.86   5
   2  -6 -12 45377.3 2992.04  16
   2   6 -12 45134.3 2773.56   1
  -2   6  12 42661.5 3172.06   2
  -2  -6  12 47359.9 3657.17  14
   2  -6 -12 50123.5 3342.88   9
  -2  -6  12 43361.0 2844.08  13
  -2  -6  11 370.853 429.498  14
  -2  -6  11 701.063 396.297  13
  -2   6  11 1302.34 646.582   2
   2  -6 -11 396.280 337.384  16
   2  -6 -11 984.850 609.605   9
  -2  -6  11-298.423 618.402   5
   2   6 -11 599.986 353.379   1
   2  -6 -10 19373.3 1589.78   4
  -2   6  10 20541.5 2008.09   2
   2  -6 -10 17555.1 1860.45   9
   2   6 -10 21861.4 1750.04   1
   2  -6 -10 20043.6 1861.76  16
  -2  -6  10 20604.2 1797.38  13
  -2  -6  10 19781.3 2389.04   5
   2   6 -10 18989.5 1740.23   6
  -2  -6  10 17714.6 2002.45  14
   2  -6  -9 351.146 296.051  16
  -2  -6   9 305.278 367.384   5
  -2  -6   9-312.561 485.823  14
   2  -6  -9 660.805 306.805   4
   2  -6  -9 779.864 422.170   9
   2   6  -9 757.435 363.777   1
   2   6  -9-386.332 431.979   6
  -2  -6   9 681.850 320.777  13
  -2   6   9 143.307 389.710   2
  -2  -6   8 56656.7 3860.71   5
   2  -6  -8 63230.5 3367.73   9
   2   6  -8 55528.3 2907.72   6
  -2   6   8 55347.1 3208.22   2
   2  -6  -8 59529.9 2870.56   4
  -2  -6   8 60336.7 2968.89  13
  -2  -6   8 55021.6 3249.22  14
   2   6  -8 56740.9 2710.06   1
   2  -6  -8 54860.5 3046.70  16
  -2  -6   7 2154.11 563.642  13
  -2   6   7 1876.71 598.606   2
   2   6  -7 2424.89 536.193   1
   2   6  -7 1383.33 376.085  10
  -2  -6   7 1698.99 626.120   5
   2  -6  -7 1021.30 432.691   9
   2  -6  -7 1976.37 553.514  16
   2   6  -7 590.085 305.965   6
  -2  -6   7 2000.43 643.426  14
   2  -6  -7 1382.56 469.147   4
   2   6  -6 86009.2 3570.72   6
   2  -6  -6 86452.5 3553.43   4
   2  -6  -6 84447.1 3787.32   9
  -2  -6   6 80984.2 4441.54   5
  -2   6   6 86966.7 3871.40   2
   2  -6  -6 87557.3 3761.50  16
  -2  -6   6 82885.5 3790.60  14
  -2  -6   6 83849.3 3432.09  13
   2   6  -6 86905.4 3201.62   1
   2  -6  -5 541.249 391.895  16
  -2   6   5 1601.61 555.014   2
  -2   6   5 861.651 275.135   6
   2  -6  -5 649.404 277.597   4
   2  -6  -5 86.8805 219.340   9
  -2  -6   5 637.906 421.642   5
  -2  -6   5 884.799 386.947  13
   2   6  -5 561.305 337.971   6
   2   6  -5 354.332 236.699   1
   2   6  -4 25865.0 1785.98   6
   2   6  -4 28981.4 1583.80   1
   2  -6  -4 25880.0 1907.02  16
   2  -6  -4 27631.1 1917.24   4
   2  -6  -4 25827.3 1909.83   9
  -2  -6   4 28601.1 1531.82   3
   2   6  -4 25504.3 1747.93  12
  -2   6   4 25638.9 1926.96   2
  -2  -6   4 25910.9 2354.06   5
  -2   6   4 25602.3 1503.13   6
  -2  -6   3-113.547 453.827   5
  -2   6   3 9.60390 128.683   6
   2   6  -3-9.52087 213.911   6
  -2   6   3 66.7320 121.387  12
   2   6  -3 350.352 281.862  12
   2   6  -3 193.600 166.857   1
  -2   6   3 437.507 302.483   2
  -2  -6   3 235.080 196.663   3
   2  -6  -3 56.5082 225.627   9
   2  -6  -3 552.496 297.332   4
  -2   6   2 48481.5 2223.13   6
  -2   6   2 51707.1 2115.53  12
  -2   6   2 50671.6 2612.38   2
   2   6  -2 53934.0 2037.79   1
   2   6  -2 50086.6 2443.65  12
   2  -6  -2 52406.3 2665.25   9
  -2  -6   2 49233.3 3172.95   5
   2  -6  -2 51344.9 2711.45   4
  -2  -6   2 50816.9 2280.69   3
   2   6  -2 50498.6 2486.46   6
  -2   6   1 987.286 303.014   6
   2   6  -1 571.962 224.978  12
   2  -6  -1 660.526 378.746   4
   2   6  -1 357.273 245.389   6
  -2  -6   1 404.435 230.636   3
  -2   6   1 726.669 395.963   2
   2  -6  -1 694.717 497.256   5
  -2   6   1 866.800 258.860   1
  -2   6   1 719.726 271.846  12
  -2  -6   1 639.119 581.550   5
   2   6   0 80793.5 3179.21   6
  -2  -6   0 83643.1 3199.34   3
  -2   6   0 83279.8 3392.24   1
   2  -6   0 80684.7 3548.60   4
  -2   6   0 86294.2 2951.76  12
   2  -6   0 77250.2 4036.85   5
   2   6   0 76317.0 3061.99  12
  -2   6   0 81461.8 3255.23   2
  -2   6   0 79119.1 3085.52   6
  -2  -6   0 83554.6 4180.48   5
  -2   6  -1 536.015 209.350  12
  -2  -6  -1 690.216 425.518  16
   2  -6   1 267.584 367.218   5
  -2  -6  -1-16.8121 339.162   5
   2  -6   1 395.119 288.406  13
   2  -6   1 197.972 230.988   4
  -2   6  -1 76.4572 203.632   1
   2   6   1-47.6541 171.825   6
  -2   6  -1 122.814 109.328  15
   2   6   1-126.642 241.256  12
  -2   6  -1 117.174 171.566   2
   2   6   2 29257.4 1828.16  12
  -2  -6  -2 29778.7 1931.63   3
  -2   6  -2 31374.2 1814.13   2
   2  -6   2 26857.2 2037.89   4
   2  -6   2 25749.1 1607.26  13
   2  -6   2 28234.4 1525.95   8
  -2  -6  -2 29193.1 2021.18  16
   2  -6   2 27740.9 2355.19   5
  -2   6  -2 28710.1 1578.38  15
  -2   6  -2 29365.7 1935.24   1
   2   6   2 28540.7 1747.34   6
   2  -6   3-20.7923 139.432  13
   2   6   3 16.9841 242.266  12
  -2  -6  -3-179.204 263.588   9
  -2   6  -3 601.238 377.516   1
  -2  -6  -3 271.386 288.137  16
  -2   6  -3-137.526 230.519   2
   2  -6   3 105.016 128.968   8
  -2   6  -3-150.073 233.151  15
  -2  -6  -3 233.617 284.001   3
   2   6   3 147.170 188.743   6
   2  -6   3-495.855 494.529   5
   2   6   4 54463.4 3054.79   2
  -2   6  -4 52341.6 2753.08   1
   2  -6   4 53684.4 2520.85   8
  -2   6  -4 54562.1 2352.54   2
   2  -6   4 51678.9 2512.10  13
   2   6   4 55276.0 2544.04   6
  -2  -6  -4 51073.3 2978.25   9
  -2  -6  -4 54483.4 2808.14   3
   2  -6   4 50256.7 3055.20  14
  -2  -6  -4 53930.0 2459.18   4
  -2  -6  -4 52096.7 2853.56  16
   2  -6   4 51027.1 3271.76   5
   2   6   4 54715.5 2747.29  12
  -2  -6  -5 1585.41 565.625   9
   2   6   5 1377.45 491.035  12
   2  -6   5 1170.25 410.915   8
  -2  -6  -5 1852.54 449.857   4
  -2  -6  -5 1215.26 484.281  16
   2  -6   5 2088.53 744.987  14
  -2   6  -5 2192.77 628.142   1
   2   6   5 809.519 438.522   2
   2   6   5 1345.91 435.527   6
  -2  -6  -5 490.040 330.565   3
   2  -6   5 660.273 470.132   5
   2  -6   5 988.334 429.784  13
   2  -6   6 77860.6 3375.13  13
   2   6   6 80214.6 3233.09   6
   2   6   6 80575.4 3934.33   2
   2  -6   6 71531.7 3956.38  14
  -2  -6  -6 76718.5 3839.15   9
   2  -6   6 77791.9 3514.20   8
  -2  -6  -6 72884.9 3498.28   3
  -2   6  -6 82520.8 3675.50   1
  -2  -6  -6 70452.1 3551.04  16
  -2  -6  -6 77384.1 2924.57   4
   2  -6   6 78146.5 4213.60   5
   2   6   6 79572.0 3557.76  12
  -2  -6  -7 719.067 399.857  16
   2  -6   7 871.032 421.650  13
   2  -6   7 886.108 513.761   5
   2   6   7 1321.10 534.098   2
   2  -6   7 539.863 317.286   8
  -2  -6  -7 1692.42 648.554   9
  -2   6  -7 1049.15 464.552   1
   2  -6   7 687.211 529.126  14
  -2  -6  -8 27908.0 2341.18   9
   2  -6   8 22511.5 2348.68  14
   2  -6   8 26432.9 2165.24   8
   2   6   8 25731.3 2269.95   2
  -2  -6  -8 24859.2 2155.39  16
   2  -6   8 25739.6 2439.92   5
  -2   6  -8 27645.2 2158.46   1
   2  -6   8 24978.3 1975.98  13
  -2  -6  -9 822.842 479.995   9
   2  -6   9 1316.35 594.108   5
  -2  -6  -9 488.017 452.317  16
  -2   6  -9 931.943 562.897   1
   2  -6   9 287.984 379.755   8
   2  -6   9 134.214 211.909  13
   2  -6   9 697.505 550.165  14
   2   6   9-128.335 366.959   2
  -2  -6 -10 42013.1 3010.51  16
   2  -6  10 43636.4 3350.07   5
  -2  -6 -10 43091.6 3068.08   9
   2  -6  10 39308.0 3430.58  14
   2  -6  10 41996.6 2950.82   8
  -2   6 -10 46437.4 3000.25   1
   2   6  10 39730.2 2983.27   2
   2  -6  10 41226.8 2752.09  13
  -2  -6 -11 2123.26 821.024  16
   2  -6  11 1360.12 491.947   8
   2   6  11 869.886 495.743   2
  -2   6 -11 2136.66 738.660   1
   2  -6  11 2016.71 772.309   5
   2  -6  11 2015.31 936.301  14
  -2  -6 -11 1851.71 733.106   9
   2  -6  11 1734.54 657.648  13
  -2   6 -12 58930.4 3641.37   1
  -2  -6 -12 58899.1 3806.64  16
  -2  -6 -12 56465.8 3701.13   9
   2   6  12 53110.7 3725.52   2
   2  -6  12 56672.8 3659.71   8
   2  -6  12 58586.6 4631.89  14
   2  -6  12 57799.9 3522.87  13
   2  -6  12 56949.2 4022.11   5
   2  -6  13 1394.11 606.090  13
  -2   6 -13 1147.79 578.490   1
   2  -6  13 984.726 589.883   5
   2   6  13 160.633 378.517   2
   2  -6  14 15831.1 2194.35   5
   2   8  -9 8004.60 1305.25  12
   2  -8  -9 6382.92 1313.37   9
   2   8  -8 11320.5 1506.00  12
  -2   8   8 10874.6 1662.31   2
   2  -8  -8 12196.3 1762.90   9
   2  -8  -7 23870.5 2413.21   9
  -2  -8   7 23123.7 2779.08   5
   2   8  -7 26979.8 2309.78   6
  -2   8   7 22559.0 2302.69   2
   2   8  -7 22922.5 2088.34  12
   2   8  -6 14517.3 1633.06  12
  -2   8   6 17618.4 1969.08   2
   2  -8  -6 15259.5 1897.91   9
   2  -8  -6 15134.0 1689.39   4
   2   8  -6 13242.4 1572.10   6
  -2  -8   6 12931.0 2093.00   5
   2   8  -5 12891.4 1543.43   6
  -2   8   5 14831.6 1768.89   2
   2  -8  -5 14400.5 1668.38   4
   2   8  -5 15801.1 1651.86  12
  -2  -8   5 14286.7 2119.08   5
   2   8  -4 4723.62 934.658   6
   2   8  -4 6145.41 1021.74  12
   2  -8  -4 6289.90 1097.79   4
  -2   8   4 5320.68 1059.07   2
  -2  -8   4 5069.11 1334.86   5
   2  -8  -3 10631.5 1459.47   4
   2   8  -3 8800.10 1202.66  12
   2   8  -3 7852.42 1181.93   6
  -2  -8   3 8154.02 1602.39   5
  -2   8   3 8874.31 1317.57   2
  -2  -8   2 7535.10 1458.90   5
   2  -8  -2 8539.18 1301.31   4
  -2   8   2 8377.75 1245.89   2
   2   8  -2 7918.52 1194.77   6
  -2  -8   1 28182.4 2925.93   5
  -2   8   1 21293.2 1776.14   6
   2   8  -1 22493.4 2099.20   2
   2   8  -1 22228.1 1931.04   6
  -2   8   1 23323.7 2056.63   2
   2  -8   0 10597.0 1806.01   5
   2   8   0 13086.2 1458.40   6
  -2   8   0 12438.0 1370.84   6
   2   8   0 12067.7 1581.70   2
  -2   8   0 9804.94 1308.48   2
   2  -8   1 16822.7 2210.76   5
  -2   8  -1 16203.7 1644.06   2
   2   8   1 15198.3 1573.82   6
  -2   8  -1 15478.3 1569.49   6
   2   8   1 19449.4 2001.96   2
  -2   8  -2 5215.61 977.068   6
   2  -8   2 2446.33 897.474   5
   2   8   2 3501.19 868.607   2
  -2   8  -3 10097.5 1319.38   6
   2  -8   3 12831.0 1978.06   5
   2   8   3 10993.4 1579.22   2
   2  -8   4 10663.9 1804.81   5
   2   8   4 10188.5 1550.63   2
  -2   8  -4 9811.83 1362.64   6
  -2  -8  -4 8667.87 1401.48  16
   2   8   5 22544.9 2319.10   2
   2  -8   5 18730.1 2389.89   5
  -2  -8  -5 21490.8 2176.75  16
  -2   8  -5 19439.3 1933.42   6
   2  -8   6 12846.8 1967.44   5
  -2   8  -6 13837.3 1644.47   6
   2  -8   6 13334.8 1538.39  13
   2  -8   7 11375.5 1451.60  13
   2  -8   8 5609.62 1069.17  13
   3  -1 -21 569.657 437.015   9
  -3  -1  21 683.762 405.461  13
   3  -1 -20 1827.05 661.293  11
  -3  -1  20 4167.26 1751.83  14
  -3   1  20 1990.10 698.466   8
  -3  -1  20 2091.90 642.388  13
   3  -1 -20 1285.06 563.657   9
   3   1 -20 1574.19 550.661   9
   3  -1 -20 1457.71 588.787  16
  -3  -1  20 1875.94 605.229   8
  -3  -1  20 3429.69 1329.97   5
   3   1 -20 1031.61 513.745  11
   3  -1 -19 223.697 291.123  11
   3  -1 -19-150.610 300.458  16
  -3  -1  19 196.121 249.763   8
   3   1 -19 146.343 439.061   1
   3  -1 -19 356.362 384.779   9
   3   1 -19 1110.65 450.446   9
  -3  -1  19 229.134 228.088  13
   3   1 -19 1246.54 617.565  11
  -3   1  19 1085.46 472.297   2
   3  -1 -18 268.788 324.707   9
   3  -1 -18-201.454 423.202  16
   3   1 -18 346.026 420.609   1
  -3  -1  18 2.37661 193.705  13
   3   1 -18-183.269 336.274   9
   3   1 -18-283.886 381.116  11
  -3   1  18-147.639 496.677   2
  -3  -1  18 342.683 356.651   8
   3  -1 -18 651.504 425.056  11
  -3   1  18 495.064 274.247  13
   3  -1 -17 1593.88 515.961   9
  -3  -1  17 757.302 333.940  13
  -3  -1  17 1037.20 488.926   8
  -3   1  17 1412.01 421.704  13
   3  -1 -17 266.705 266.196  11
   3   1 -17 953.108 417.335  11
  -3  -1  17 1357.21 629.972   2
   3  -1 -17 710.311 369.883  16
   3   1 -17 1006.34 521.402   1
   3   1 -17 860.308 380.704   9
  -3   1  17 1186.82 512.695   2
   3  -1 -16 8524.80 1173.42  16
  -3  -1  16 7377.09 961.625  13
   3  -1 -16 6432.46 963.961  11
   3  -1 -16 5409.42 908.482   9
   3   1 -16 5977.71 1018.11   1
  -3   1  16 7861.88 1356.42   2
   3   1 -16 6704.92 904.977   9
  -3  -1  16 7696.15 1543.80   2
  -3   1  16 7236.05 840.477  13
   3   1 -16 5781.07 870.761  11
   3  -1 -15 201.092 218.803  16
   3   1 -15-73.0483 279.217  11
   3  -1 -15-89.8010 257.074  11
  -3   1  15 978.568 515.342   2
   3   1 -15 67.6227 282.791   9
  -3  -1  15 108.833 191.263  13
  -3  -1  15 904.846 680.604   2
   3  -1 -15-74.9936 272.441   9
  -3   1  15 299.003 238.892  13
   3   1 -15 652.034 381.160   1
  -3  -1  14 7994.46 1511.31   2
  -3  -1  14 6452.88 814.079  13
   3  -1 -14 5149.04 828.161  16
   3  -1 -14 4848.38 762.751  11
   3   1 -14 5566.89 777.503  11
   3   1 -14 5259.43 749.223   9
   3  -1 -14 6831.77 934.746   9
   3   1 -14 5935.99 915.106   1
  -3   1  14 7194.53 756.700  13
  -3   1  14 4792.29 937.032   2
   3  -1 -13 3838.54 636.584  11
   3   1 -13 3996.16 642.630  11
   3   1 -13 4072.59 645.532   9
   3   1 -13 4194.85 744.197   1
   3  -1 -13 3224.21 621.115   9
  -3  -1  13 4769.46 1143.94   2
  -3   1  13 3575.51 754.985   2
  -3   1  13 3530.54 499.761  13
  -3  -1  13 3274.79 554.910  13
   3  -1 -13 2817.04 578.033  16
   3  -1 -12 3936.32 626.303  16
   3   1 -12 3429.39 598.015  10
   3   1 -12 3631.20 649.974   1
   3  -1 -12 2699.21 515.898  11
   3   1 -12 3258.97 536.564  11
  -3  -1  12 2719.24 494.094  13
   3  -1 -12 3108.56 594.469   9
  -3  -1  12 3945.11 929.181   2
  -3   1  12 3110.29 441.551  13
  -3   1  12 2918.43 574.266  15
  -3   1  12 4136.42 845.233   2
   3   1 -11 1058.62 305.318  11
   3   1 -11 1631.15 478.479   1
   3   1 -11 403.713 246.568  10
  -3  -1  11 1084.38 482.955   2
   3  -1 -11 867.735 329.454   9
   3  -1 -11 870.428 349.065  16
  -3   1  11 817.234 217.136  13
  -3  -1  11 719.867 250.545  13
  -3   1  11 622.800 292.593  15
  -3   1  11 909.509 398.459   2
   3  -1 -11 598.248 287.504  11
   3  -1 -11 1017.00 267.135   6
  -3  -1  10 11747.6 1424.87   2
   3   1 -10 11273.2 883.771  11
   3   1 -10 10243.9 944.350  10
   3  -1 -10 10910.1 1022.32   9
   3  -1 -10 10713.3 916.585  11
   3   1 -10 9809.41 948.908   1
  -3  -1  10 11038.0 870.383  13
   3  -1 -10 11527.8 810.867   6
  -3   1  10 11879.9 967.849  15
   3  -1 -10 10380.6 936.871  16
  -3   1  10 11277.1 734.296  13
  -3   1  10 11250.7 1167.47   2
   3   1  -9 131.287 223.799  10
  -3   1   9 381.926 252.843  15
  -3  -1   9 202.288 302.244   2
   3  -1  -9-61.9664 143.601  11
   3   1  -9-52.0784 168.384  11
   3  -1  -9 130.281 206.400   9
   3   1  -9 321.435 224.302   1
  -3   1   9 239.153 183.523   2
   3  -1  -9-63.6589 175.634  16
  -3   1   9 285.043 114.394  13
  -3  -1   9-145.729 197.513  13
   3  -1  -8 21213.4 1161.29  11
  -3  -1   8 19352.8 1052.56  13
   3   1  -8 22063.4 1250.87  10
   3  -1  -8 21194.9 1166.97  16
   3  -1  -8 19167.5 1225.61   9
  -3  -1   8 20045.1 1158.29  15
   3   1  -8 20398.6 1227.08   1
  -3   1   8 19187.7 1376.02   2
  -3   1   8 21169.4 1168.77  15
   3   1  -8 20138.6 1040.78  11
   3  -1  -8 22228.6 1031.81  13
  -3  -1   8 18833.3 1624.49   2
  -3   1   8 20008.1 855.954  13
   3  -1  -7 14139.3 720.030  13
  -3   1   7 14098.0 879.616  15
   3  -1  -7 12832.3 844.187  11
   3   1  -7 14286.2 927.467  10
   3  -1  -7 13311.8 411.663   6
   3  -1  -7 13328.6 956.863   9
  -3  -1   7 12160.4 1195.87   2
   3   1  -7 13665.9 917.860   1
  -3   1   7 13751.9 1091.75   2
   3  -1  -7 13714.4 846.809  16
   3   1  -7 12784.1 746.852  11
  -3  -1   7 13720.1 881.357  15
  -3  -1   7 14154.2 834.305  13
  -3   1   7 13869.0 618.281  13
  -3   1   6 16724.4 896.768  15
  -3   1   6 16868.1 1140.16   2
  -3  -1   6 16596.9 1328.77   2
   3   1  -6 16997.3 939.070  10
   3  -1  -6 16611.0 849.888  16
  -3  -1   6 16999.6 863.593  13
   3   1  -6 16578.7 786.246  11
   3   1  -6 17025.4 947.159   1
  -3   1   6 17235.2 940.021  16
   3  -1  -6 17473.3 696.598  13
   3  -1  -6 16341.3 891.312  11
  -3   1   6 16492.7 605.345  13
  -3  -1   6 15818.7 879.833  15
   3  -1  -6 17558.3 966.557  10
  -3  -1   5 1980.03 274.166  13
  -3   1   5 2075.80 287.559  16
  -3  -1   5 1979.73 276.698  15
   3  -1  -5 2104.30 306.169  10
   3   1  -5 1806.78 223.870  11
   3  -1  -5 2153.65 186.079  13
  -3  -1   5 1875.03 423.346   2
  -3   1   5 1676.30 264.646  15
  -3   1   5 1998.61 157.861  13
   3   1  -5 1883.78 268.938   6
   3  -1  -5 2026.60 267.720  16
  -3   1   5 1932.78 388.689   2
   3   1  -5 2167.50 311.729   1
  -3  -1   4 43459.9 1313.68  15
   3  -1  -4 43827.1 1353.66  10
  -3   1   4 45630.9 1697.46   2
  -3  -1   4 45533.1 1389.90  13
   3   1  -4 43797.1 1356.68   6
   3   1  -4 44749.9 1167.80  11
  -3   1   4 47278.5 1350.60  10
   3   1  -4 46637.5 1876.75   2
   3  -1  -4 43509.3 1268.50  16
  -3  -1   4 43770.8 2075.40   5
   3   1  -4 45256.8 1377.56   1
   3   1  -4 45323.2 1378.84  13
  -3  -1   4 46408.0 1199.75  11
  -3   1   4 46398.0 1353.54  16
   3  -1  -4 45204.6 1448.89  15
  -3  -1   4 45572.6 1418.99   1
  -3  -1   4 43927.2 1272.22   7
  -3   1   4 44925.3 1425.75  15
  -3  -1   4 41257.1 1645.40  14
   3   1  -4 46903.9 1325.65  15
   3   1  -3 2866.98 291.949  13
   3   1  -3 3039.58 197.522  16
  -3  -1   3 3135.70 296.995  14
  -3  -1   3 2838.42 252.883  15
  -3   1   3 3163.36 395.603   2
   3  -1  -3 3055.52 327.074  15
   3  -1  -3 2758.15 259.563  10
   3   1  -3 2864.02 251.511  15
  -3  -1   3 2980.77 305.443   6
  -3  -1   3 3007.74 309.757  13
   3   1  -3 3021.21 291.629   7
  -3  -1   3 2858.12 212.799  11
  -3  -1   3 3099.80 283.238   1
  -3   1   3 3403.36 291.452  16
  -3   1   3 3171.30 259.149  10
   3   1  -3 2774.11 297.781   6
   3  -1  -3 2870.19 266.639  16
  -3   1   3 3159.42 302.950   6
  -3   1   3 2751.26 294.864  15
   3   1  -3 3138.44 271.386   1
   3  -1  -3 2754.29 369.397   2
  -3  -1   3 3017.48 331.143   7
   3   1  -3 2743.59 358.363  14
  -3  -1   3 3064.94 427.935   5
  -3   1   3 3344.80 338.034   8
   3  -1  -2 22147.1 897.367  15
  -3  -1   2 22580.8 680.500   1
   3   1  -2 23418.0 700.717  16
  -3   1   2 22044.3 886.269  15
  -3  -1   2 21986.2 977.881   5
  -3   1   2 22539.8 966.296   2
   3   1  -2 23576.4 1046.91   5
   3   1  -2 22094.0 888.497   6
  -3  -1   2 21195.7 673.079  14
   3  -1  -2 20182.0 1080.46   4
  -3  -1   2 22636.7 665.439  16
   3  -1  -2 20611.2 941.834   2
  -3   1   2 21911.1 863.955   6
  -3   1   2 22270.5 801.622  16
  -3  -1   2 22043.1 883.057   6
   3   1  -2 22598.8 693.234  15
   3   1  -2 21569.6 954.684   7
   3  -1  -2 22708.5 663.533  10
  -3   1   2 23707.8 923.444   8
  -3  -1   2 21809.8 683.161  15
   3   1  -2 22056.0 871.988  12
  -3  -1   2 23828.7 1085.21   3
   3   1  -2 22310.3 733.688  14
   3  -1  -2 21693.7 888.546   8
   3  -1  -1 26292.3 1037.44   8
   3   1  -1 28532.4 1012.87   5
  -3  -1   1 28213.9 1032.77  12
  -3   1   1 26773.0 873.604  12
  -3  -1   1 28240.0 990.001   5
  -3   1   1 28907.5 1078.83  15
  -3   1   1 26179.0 945.860  14
  -3   1   1 28103.5 986.380   5
  -3   1   1 28768.1 991.824   2
   3  -1  -1 25227.1 1109.23   4
   3   1  -1 28521.9 1172.00   3
  -3   1   1 26784.3 1054.56   8
  -3   1   1 28087.7 1165.25   4
  -3  -1   1 28444.0 913.252  16
  -3  -1   1 27678.8 1142.60   3
   3   1  -1 26951.4 750.305  14
   3  -1  -1 26532.1 950.270  14
  -3  -1   1 26891.7 753.616  15
   3   1  -1 27679.3 753.786   8
   3  -1  -1 26801.0 915.717  13
  -3  -1   1 28644.7 1058.25   6
   3   1  -1 27295.0 1039.10   6
   3   1  -1 27844.8 1034.96  12
  -3  -1   1 27243.7 791.768   8
   3  -1  -1 28200.4 996.321   2
   3   1  -1 28014.6 940.236  16
   3   1   0 48996.5 1597.90   3
   3  -1   0 48437.2 1471.42  13
  -3   1   0 50408.1 1549.24   4
   3   1   0 52826.7 1396.21   5
   3   1   0 47291.1 1586.35   9
  -3  -1   0 49650.1 1358.13   5
   3  -1   0 48645.9 1242.46   2
   3  -1   0 48440.0 1526.53   4
   3  -1   0 47566.2 1602.79   8
   3   1   0 48134.4 1566.31  12
  -3  -1   0 48219.8 1574.29   3
   3  -1   0 50356.9 1363.29   5
  -3   1   0 50356.7 1368.90   5
  -3  -1   0 49246.9 1520.86  16
  -3   1   0 48772.1 1484.06   7
  -3  -1   0 47000.4 1557.46   6
  -3   1   0 48893.9 1428.46  12
   3  -1   0 48888.8 1498.34  14
  -3  -1   0 48197.1 1270.08   8
  -3  -1   0 48650.1 1571.44  12
   3   1   0 49683.1 1289.69   8
  -3   1   0 48522.9 1496.31  14
   3   1   0 48750.4 1577.19   6
  -3   1   0 50712.3 1272.48   2
  -3   1   0 48446.0 1625.70   8
  -3   1  -1 232.317 127.182   5
  -3   1  -1 382.169 181.364  14
   3   1   1 265.645 159.458   6
   3   1   1 273.078 102.484   9
  -3   1  -1 258.464 120.010   1
   3   1   1 480.926 144.048   8
   3   1   1 297.973 204.026  12
  -3  -1  -1 266.741 147.478  12
  -3   1  -1 369.869 99.2486   4
  -3  -1  -1 531.449 217.875   6
   3   1   1 531.918 178.526   3
  -3   1  -1 480.428 179.796  12
   3  -1   1 333.660 123.450   5
   3  -1   1 502.734 183.454   8
   3  -1   1 220.315 125.095   4
  -3  -1  -1 309.086 94.4155   1
  -3   1  -1 425.953 146.711   8
   3  -1   1 476.663 182.977  13
  -3   1  -1 218.393 158.796   7
  -3  -1  -1 234.330 126.187   3
   3  -1   1 625.861 219.994  14
  -3  -1  -1 401.371 122.858   8
   3  -1   1 608.958 170.615   7
  -3  -1  -1 344.671 163.195   9
   3   1   1 413.783 142.977   5
   3   1   1 298.465 90.2800   1
   3  -1   2 43348.8 1452.41   4
  -3  -1  -2 46901.6 1429.94   8
   3   1   2 49079.5 1328.06   1
  -3   1  -2 49964.6 1163.54   3
  -3  -1  -2 48586.9 1612.82   9
   3   1   2 46975.8 1417.03   8
   3   1   2 46242.6 1933.53   6
  -3  -1  -2 46217.2 1323.97   1
   3  -1   2 47191.4 1680.81  13
  -3   1  -2 46944.3 1594.43   5
  -3  -1  -2 46608.6 1573.11   3
  -3   1  -2 48676.7 1745.77   1
   3  -1   2 45630.8 1018.77   9
  -3   1  -2 46518.8 1038.27   9
   3  -1   2 45344.0 1685.95   8
   3   1   2 49837.0 1967.62  12
   3  -1   2 48234.3 1761.91   7
   3  -1   2 44504.2 1853.74  14
   3  -1   2 45865.1 1486.97   5
  -3  -1  -2 45242.1 1916.07   6
  -3   1  -2 46002.7 1450.81   4
  -3   1  -3 8255.30 708.830   1
   3   1   3 8113.44 852.291   6
  -3   1  -3 9318.59 407.748   9
  -3  -1  -3 9877.09 609.334   1
  -3   1  -3 9077.97 585.343   4
   3   1   3 9229.02 845.747  12
  -3   1  -3 9467.85 413.856   3
   3  -1   3 9499.37 741.512   8
   3  -1   3 9770.52 709.761   5
   3   1   3 9147.84 619.326   8
   3  -1   3 8971.65 923.901  14
   3  -1   3 8629.58 421.586   9
  -3  -1  -3 9416.15 686.894   9
   3  -1   3 8233.37 575.754   4
  -3  -1  -3 9191.14 669.254   3
   3  -1   3 10735.3 831.042   7
   3  -1   3 8744.58 477.767   3
   3  -1   3 8952.64 733.727  13
   3   1   3 8746.38 557.720   1
  -3  -1  -4 251.794 105.824   1
   3   1   4 534.828 350.944   6
   3  -1   4 33.0229 123.510  13
   3   1   4 156.477 220.100  12
  -3  -1  -4 116.977 99.3961   3
   3  -1   4 461.262 340.659  14
   3  -1   4 167.426 159.209   8
  -3   1  -4-32.8194 59.4440   9
   3  -1   4-73.7411 102.878   7
  -3   1  -4 156.330 157.454   1
   3  -1   4 113.223 70.9469   3
  -3  -1  -4 82.8169 137.014   9
  -3   1  -4 137.033 72.9032   3
   3  -1   4 11.6109 130.408   5
   3   1   4-50.6513 108.500   8
   3  -1   5 5910.94 413.889   3
  -3   1  -5 5259.62 642.557   1
  -3  -1  -5 5537.83 578.199   9
   3  -1   5 5794.31 730.438   5
   3  -1   5 3997.45 378.246   2
   3   1   5 6161.79 594.214   8
   3  -1   5 5797.84 925.422  14
   3   1   5 5531.49 554.780   2
  -3  -1  -5 5132.32 537.862   1
  -3   1  -5 5711.17 383.751   3
   3   1   5 5692.65 721.929   6
   3   1   5 5500.76 717.174  12
   3  -1   5 6201.28 697.202  13
  -3   1  -5 5578.22 411.774   9
  -3  -1  -5 6335.80 610.172   3
   3  -1   5 5808.00 663.577   8
  -3  -1  -6 14642.3 978.983   3
   3   1   6 15955.9 1002.77   2
  -3   1  -6 15630.9 1168.03   1
   3  -1   6 15627.0 1305.24   5
   3  -1   6 14976.6 1126.36  13
  -3  -1  -6 16140.1 1035.26   9
  -3   1  -6 15635.3 785.444   9
   3  -1   6 12032.8 803.806   2
  -3  -1  -6 15116.5 508.364   4
   3   1   6 15360.0 1214.29  12
   3   1   6 16103.2 1051.09   8
   3  -1   6 14687.2 1107.82   8
   3  -1   6 15963.9 1651.70  14
   3   1   6 16536.6 1224.35  13
   3  -1   6 16764.9 764.259   3
  -3  -1  -6 15035.9 1021.42   1
   3  -1   7 28.2532 154.779  13
  -3   1  -7-94.6693 119.691   9
   3   1   7 85.1786 234.664  13
   3   1   7 33.6977 152.221   2
   3  -1   7-115.647 215.102   8
  -3  -1  -7-11.2017 36.4953   4
  -3  -1  -7 61.7151 151.206   9
  -3  -1  -7 252.535 240.573   1
   3  -1   7 86.7863 117.794   2
   3  -1   7-690.477 421.024  14
  -3  -1  -7 168.578 168.004   3
   3  -1   7 499.030 335.055   5
  -3   1  -7 430.971 288.239   1
   3  -1   7-68.0339 121.210   3
   3   1   7-38.6522 124.721   8
   3  -1   8 13858.6 1189.83  13
  -3  -1  -8 14948.4 1189.54   1
  -3  -1  -8 15353.5 1113.07   9
   3  -1   8 13185.1 1076.55   2
   3  -1   8 14446.2 1217.23   8
   3   1   8 15962.8 1174.31   8
   3   1   8 14336.8 1094.88   2
  -3  -1  -8 13926.4 1069.51   3
  -3  -1  -8 15593.8 636.842   4
  -3   1  -8 15636.5 1306.09   1
   3   1   8 12910.1 1158.86  13
  -3   1  -8 15144.1 904.981   9
  -3  -1  -9 3370.62 553.961   9
  -3  -1  -9 3585.65 632.710   1
   3   1   9 3022.87 585.379  13
  -3   1  -9 4186.70 495.615   9
   3  -1   9 3051.34 582.828  13
  -3   1  -9 2987.34 604.804   1
  -3  -1  -9 3780.00 325.273   4
   3  -1   9 3133.41 576.662   8
   3  -1   9 2804.59 536.612   2
   3   1   9 2950.51 526.878   2
   3   1   9 4023.38 658.451   8
   3   1  10 773.882 275.525   2
  -3   1 -10 1104.04 393.801   1
  -3   1 -10 883.885 262.917   9
   3   1  10 1013.18 346.572   8
   3  -1  10 536.070 288.875  13
  -3  -1 -10 1127.62 348.065   9
  -3  -1 -10 582.995 283.258   1
   3  -1  10 98.5143 199.310   2
   3  -1  10 710.479 309.577   8
   3   1  10 862.590 373.811  13
   3   1  11 1216.48 398.650  13
   3   1  11 1183.79 408.788   2
  -3   1 -11 613.755 236.037   9
  -3  -1 -11 1048.00 441.453   1
  -3  -1 -11 1036.56 337.938   9
   3   1  11 1172.66 411.581   8
   3  -1  11 1991.03 556.226   8
  -3   1 -11 46.5486 307.741   1
   3  -1  11 356.999 263.093   2
   3  -1  11 6.26739 301.218  13
  -3  -1 -12 2059.33 522.602   9
   3   1  12 3037.77 645.663  13
   3  -1  12 1781.39 468.900  13
   3  -1  12 3398.48 1095.23  14
   3  -1  12 1946.66 571.218   8
   3  -1  12 3636.17 945.249   5
   3   1  12 2684.05 613.714   8
  -3  -1 -12 2963.29 701.784   1
  -3   1 -12 2630.38 474.656   9
   3   1  12 3413.57 698.116   2
  -3   1 -12 2321.20 654.991   1
   3   1  13 50.8933 200.782   2
   3   1  13 527.228 394.570   8
   3  -1  13-141.001 286.829   8
   3   1  13 9.17970 215.178  13
  -3  -1 -13-363.084 353.411   1
   3  -1  13 26.2732 413.004   5
  -3   1 -13-381.434 295.353   9
   3  -1  13 257.441 285.716  13
  -3   1 -13 108.281 241.527   1
   3  -1  13 1212.63 682.277  14
  -3  -1 -13 109.518 205.774   9
   3  -1  14 5285.74 912.431  13
   3   1  14 6198.43 983.446  13
  -3   1 -14 3398.00 836.929   1
   3  -1  14 4007.08 821.551   8
  -3   1 -14 5983.33 780.945   9
  -3  -1 -14 6267.48 1063.53   1
   3  -1  14 7338.59 1328.21   5
   3   1  14 5076.15 903.080   8
   3   1  14 6234.67 1070.36   2
  -3  -1 -14 6428.45 926.073   9
   3  -1  14 6583.50 1524.60  14
   3   1  15 1577.54 522.665   8
   3  -1  15 439.014 362.747   8
   3   1  15 776.801 432.484  13
  -3  -1 -15 1268.27 543.403   1
  -3  -1 -15 1171.15 415.311   9
  -3  -1 -15 1389.38 469.876  11
  -3   1 -15 1672.77 597.552   1
   3  -1  15 863.407 546.090   5
  -3  -1 -15 1499.59 609.472  16
   3  -1  15 860.955 413.350  13
   3  -1  15 938.997 433.623  14
   3   1  16-520.510 465.599   8
   3   1  16 64.8603 301.872  13
  -3  -1 -16 604.834 638.082  16
   3  -1  16-44.1203 362.672   8
  -3  -1 -16 204.243 290.104  11
   3  -1  16 1017.50 683.470   5
  -3  -1 -16 51.9644 242.586   9
  -3  -1 -16-136.802 302.331   1
   3  -1  16 438.575 613.443  14
   3  -1  16-15.0244 271.913  13
  -3   1 -16 137.358 316.388   1
  -3  -1 -17 10.7330 537.081  16
   3  -1  17 540.502 423.802  13
   3  -1  17 615.397 502.101   8
   3   1  17 111.490 325.780   8
   3   1  17 1094.33 488.845  13
   3  -1  17 298.994 427.618   5
  -3   1 -17 307.052 476.159   1
  -3  -1 -17 402.096 282.258   1
  -3  -1 -17 1389.14 505.640   9
  -3  -1 -17-47.2355 258.554  11
   3  -1  17 317.421 623.169  14
   3   1  18 3269.67 783.696  13
   3   1  18 2104.51 655.719   8
  -3  -1 -18 1716.49 603.314   9
  -3  -1 -18 1463.54 732.943   1
  -3  -1 -18 1277.27 673.572  16
   3  -1  18 1099.57 562.652  13
   3   1  19-787.692 319.961  13
   3  -3 -20-21.4873 344.947  16
   3   3 -20 516.360 343.710  11
  -3   3  20 813.723 593.596   2
   3   3 -19 1918.69 779.245   1
  -3  -3  19 3603.02 1315.84  14
  -3  -3  19 2396.13 674.742   8
   3   3 -19 3188.94 683.111  11
  -3  -3  19 1788.18 1002.03   5
   3  -3 -19 1598.38 557.635   9
  -3  -3  19 2564.70 735.916  13
  -3   3  19 1384.09 666.975   2
   3  -3 -19 1360.47 489.280  11
   3  -3 -19 2293.37 690.061  16
  -3   3  18 296.034 332.814   2
   3   3 -18 382.001 274.924  11
   3   3 -18 298.821 376.728   1
   3  -3 -18-465.763 273.839   9
  -3  -3  18 169.923 641.392   5
  -3  -3  18 217.355 348.915   8
  -3  -3  18-125.926 330.742  13
  -3  -3  18-775.171 1203.55  14
   3  -3 -18 53.5632 371.251  11
   3  -3 -18-310.543 401.441  16
  -3   3  17 2851.84 934.519   2
   3   3 -17 4552.56 984.922   1
   3  -3 -17 4031.33 825.980  11
  -3  -3  17 1951.72 955.624  14
   3   3 -17 3871.18 750.122  11
  -3  -3  17 3816.67 810.842  13
  -3  -3  17 2434.03 836.737   5
   3  -3 -17 3429.33 839.801   9
   3  -3 -17 2831.48 722.042  16
  -3  -3  17 2526.97 714.101   8
  -3  -3  16 718.407 843.459   5
   3   3 -16-577.765 435.233   1
   3   3 -16-314.808 265.823   9
   3  -3 -16-122.861 238.660  16
  -3  -3  16-114.629 342.611  13
  -3  -3  16 756.756 442.685   8
   3  -3 -16 506.665 338.857  11
   3   3 -16-322.432 311.492  11
   3  -3 -16-262.923 422.857   9
  -3   3  16 380.419 303.818   2
  -3  -3  16-556.257 591.229  14
  -3  -3  15 268.339 205.834  13
   3   3 -15 968.959 406.274  11
  -3  -3  15-162.145 459.152   5
   3   3 -15 1013.77 491.312   1
   3  -3 -15-171.550 380.398   9
  -3  -3  15 539.820 283.944   8
   3  -3 -15-7.13298 212.267  11
  -3   3  15 637.866 532.731   2
  -3  -3  15 180.027 506.474  14
   3  -3 -15 44.2251 241.871  16
   3   3 -15 1081.77 458.064  10
  -3  -3  14 515.565 250.721  13
  -3  -3  14-857.208 805.764   5
   3  -3 -14-173.555 407.726   9
  -3   3  14 544.326 431.464   2
   3  -3 -14-203.510 345.821  11
   3   3 -14 542.139 289.854  11
   3   3 -14-48.8641 260.215  10
  -3  -3  14 23.4615 222.736   8
   3  -3 -14 460.905 336.269  16
  -3  -3  14-770.122 873.872  14
   3   3 -14-243.635 328.257   1
   3  -3 -14 269.972 240.083   4
   3   3 -13 12409.5 1207.92  10
  -3   3  13 11867.4 1457.38   2
  -3  -3  13 9574.03 1089.49  13
  -3  -3  13 10619.6 1866.08   5
   3  -3 -13 12529.1 1358.89   9
   3   3 -13 10571.2 1194.42   1
  -3  -3  13 12553.8 1289.12   8
   3  -3 -13 11913.4 1250.45  16
   3  -3 -13 10281.8 1334.62   4
   3   3 -13 12014.4 1029.99  11
   3  -3 -13 11015.4 1163.16  11
  -3   3  13 11028.2 1086.35  15
  -3  -3  13 11891.1 1944.79  14
   3   3 -12-173.157 292.893   1
  -3   3  12 220.519 449.532   2
   3   3 -12-340.355 296.466  10
  -3  -3  12 156.585 243.226  13
   3  -3 -12 676.567 394.483   9
   3   3 -12 29.7449 151.942  11
  -3  -3  12 316.117 630.947   5
  -3  -3  12 470.269 366.883   8
  -3  -3  12 170.987 573.644  14
   3  -3 -12-315.390 273.857  11
   3  -3 -12-45.6892 317.704   4
  -3   3  12 37.9341 89.5326  13
   3  -3 -12 74.7853 249.351  16
  -3   3  12-13.5749 147.422  15
  -3  -3  11 3462.73 605.087   8
  -3  -3  11 3139.57 575.645  13
  -3   3  11 3223.83 339.455  13
   3  -3 -11 3675.12 593.476  11
   3   3 -11 3270.61 577.001  10
   3  -3 -11 4385.65 816.589   4
  -3  -3  11 3593.20 1104.01   5
   3   3 -11 3349.66 630.526   1
   3  -3 -11 2607.42 548.452  16
  -3   3  11 3239.12 712.054   2
   3   3 -11 3773.61 523.340  11
   3  -3 -11 3708.71 693.565   9
  -3   3  11 2777.52 496.979  15
  -3  -3  11 4360.27 1057.85  14
  -3  -3  10 128.400 392.798  14
   3   3 -10-117.047 251.051  10
   3   3 -10 104.815 222.251   1
  -3  -3  10 379.173 281.670   8
   3  -3 -10 147.036 250.135  11
  -3  -3  10 193.097 236.511  13
  -3   3  10 4.41483 133.033  15
   3  -3 -10 231.447 200.199  16
   3  -3 -10 74.7096 191.964   4
   3  -3 -10-166.191 315.993   9
   3   3 -10 93.4836 115.397  11
  -3   3  10 476.261 405.098   2
  -3   3  10 150.008 85.8521  13
  -3  -3  10-685.657 565.410   5
  -3  -3   9 678.055 204.855   8
  -3   3   9 637.317 298.683   2
   3   3  -9 464.925 197.586  11
  -3  -3   9 1069.28 627.041   5
   3   3  -9 1152.22 355.066  10
  -3  -3   9 218.050 170.949   3
   3  -3  -9 791.938 304.536   9
  -3  -3   9 477.758 341.413  14
   3  -3  -9 782.660 298.558  16
   3  -3  -9 792.761 335.102  11
  -3   3   9 552.127 211.191  15
   3   3  -9 454.152 310.973   1
  -3   3   9 691.331 128.915  13
   3  -3  -9 206.559 207.305   4
  -3  -3   9 972.559 331.052  13
   3   3  -8 397.404 232.353  10
   3   3  -8 419.024 218.432   1
   3  -3  -8 268.393 86.5877  12
   3   3  -8 352.228 152.651  11
  -3  -3   8 268.348 141.745   3
   3  -3  -8 406.495 286.845   9
  -3  -3   8 94.5533 183.330   8
  -3   3   8 102.052 190.355   2
  -3  -3   8-280.461 361.909  14
   3  -3  -8 344.010 212.123  16
  -3  -3   8-62.1716 194.795  13
   3  -3  -8 336.754 266.838   4
  -3   3   8 264.409 176.048  15
  -3   3   8 242.870 64.0575  13
  -3   3   7 31158.3 1410.32  15
  -3  -3   7 28700.3 1803.06  14
   3   3  -7 31714.7 1127.67  11
  -3   3   7 29095.8 912.303   6
   3  -3  -7 32031.8 1030.83  12
  -3  -3   7 29492.5 2178.68   5
  -3  -3   7 29536.4 1424.47   8
   3  -3  -7 30153.6 1802.21   4
  -3   3   7 33250.5 1859.58   2
   3  -3  -7 33033.4 1648.62  16
  -3  -3   7 32095.5 1560.79   3
  -3   3   7 30946.6 740.927  13
  -3   3   7 28424.8 730.833  13
   3  -3  -7 33073.7 1769.09   9
  -3  -3   7 32330.0 1585.21  13
   3   3  -7 30459.7 1507.42   1
   3   3  -6 127.771 132.670   1
  -3   3   6 112.883 62.5690   6
  -3   3   6 293.536 135.784  15
   3  -3  -6 184.091 175.607   4
   3  -3  -6 190.796 76.5351  12
  -3  -3   6 383.633 216.555   3
   3   3  -6 139.267 63.3857  11
  -3  -3   6 362.814 221.002  13
  -3  -3   6 309.049 323.928   5
   3  -3  -6-101.302 206.556   9
  -3  -3   6 222.854 126.619   8
  -3   3   6 297.193 227.320   2
   3  -3  -6 226.200 148.692  16
  -3  -3   6 67.8992 180.848  14
  -3  -3   5 5530.63 585.085  13
  -3   3   5 5063.60 351.376  12
  -3  -3   5 4648.87 518.365   3
  -3   3   5 5932.97 711.667   2
  -3  -3   5 4856.69 797.039   5
   3   3  -5 4909.55 560.995   6
   3  -3  -5 5358.46 622.259   9
  -3  -3   5 4797.17 448.633   8
   3   3  -5 5045.81 298.159  11
   3   3  -5 4698.95 488.682   1
  -3   3   5 5515.29 366.495   6
   3   3  -5 5333.37 356.942   7
  -3   3   5 5614.95 527.490  15
   3  -3  -5 4569.66 620.596   4
   3  -3  -5 4216.24 550.770  16
  -3  -3   5 5087.57 626.939  14
  -3  -3   4 330.304 141.919  13
   3  -3  -4 382.530 199.267  16
  -3  -3   4 509.427 191.367   3
  -3   3   4 429.694 143.118  10
  -3   3   4 626.959 251.790   2
   3   3  -4 318.620 118.724   1
   3  -3  -4 782.211 270.609   9
   3  -3  -4 570.000 253.950   4
   3   3  -4 413.098 119.623  15
   3   3  -4 561.168 208.274   6
  -3   3   4 536.424 177.821  15
  -3  -3   4 773.161 371.971   5
  -3   3   4 406.674 73.1666  13
  -3  -3   4 504.355 139.938   8
  -3  -3   4 692.638 276.311  14
  -3   3   4 298.791 101.267  12
  -3   3   3 6598.69 380.102  12
  -3  -3   3 6262.82 600.314   3
  -3   3   3 6988.71 562.340  15
  -3  -3   3 6756.96 814.185   5
   3  -3  -3 6335.48 633.525  16
   3  -3  -3 6111.46 595.261   9
   3   3  -3 6297.58 616.353   6
   3   3  -3 6898.29 479.599   1
  -3  -3   3 6414.11 386.488   8
  -3   3   3 6119.83 642.617   2
   3  -3  -3 6620.48 725.379   4
   3   3  -3 7061.52 364.394  15
  -3   3   3 6828.98 371.112  13
  -3  -3   3 5895.36 595.700  14
   3   3  -2 219.136 177.320  12
  -3  -3   2-30.5644 125.438  16
   3   3  -2 257.119 146.091   6
   3  -3  -2 159.642 220.925   5
  -3   3   2 16.6482 112.303   2
   3   3  -2 189.741 80.7046   1
  -3   3   2 74.2610 52.3620  13
  -3   3   2-13.9440 94.4879  15
   3  -3  -2 81.8921 103.351   8
  -3  -3   2 99.1752 140.297   3
   3  -3  -2 396.780 243.131   4
  -3  -3   2 11.8695 215.160   5
   3  -3  -2 94.3810 117.135   9
   3  -3  -2 270.939 103.019  13
  -3   3   1 51869.1 1530.18  13
   3   3  -1 49728.6 1849.57  12
  -3  -3   1 50930.2 1833.49  16
   3  -3  -1 52594.1 2247.01   5
   3   3  -1 50272.0 1214.86   1
  -3  -3   1 50505.8 2182.90   5
   3  -3  -1 49150.6 1612.22   9
   3  -3  -1 51115.2 1497.81  13
   3  -3  -1 48791.3 2039.97   4
  -3   3   1 52064.6 1559.26   9
  -3  -3   1 48591.5 1871.72   3
   3  -3  -1 50229.0 1761.61   8
  -3   3   1 51052.3 1790.78   2
   3   3  -1 51996.4 1867.55   6
  -3   3   1 52736.7 1809.43  15
  -3  -3   0 231.212 66.9657  11
  -3   3   0 253.356 100.808   2
   3  -3   0 160.606 171.811   4
  -3  -3   0 8.90953 166.828   5
   3   3   0 313.974 199.419  12
   3  -3   0 389.909 186.779   8
   3  -3   0 320.938 271.412   5
   3   3   0 229.613 66.4716   1
   3  -3   0 315.014 158.264  13
   3  -3   0 283.103 107.867   9
  -3   3   0 209.110 106.883   3
  -3  -3   0 159.571 202.117   3
   3   3   0 204.621 152.767   6
  -3   3   0 454.302 108.806   9
  -3  -3   0 128.097 159.351  16
   3  -3   0 104.715 181.843  14
   3   3   1 1195.37 127.992   1
   3   3   1 1386.43 324.209  12
  -3   3  -1 1154.45 179.053   3
   3  -3   1 1000.74 328.391   5
  -3  -3  -1 1502.11 346.474  16
  -3  -3  -1 1243.26 288.019   3
   3   3   1 870.925 243.630   6
  -3  -3  -1 1199.37 178.268  11
  -3   3  -1 1180.83 236.297   2
  -3  -3  -1 720.465 302.065   9
   3  -3   1 1270.66 280.214   4
  -3  -3  -1 1380.14 383.589   5
   3  -3   1 1355.97 325.094  14
   3  -3   1 1140.62 245.201  13
   3  -3   1 1362.43 297.113   8
  -3   3  -1 1116.09 341.458   1
  -3   3  -1 1119.06 158.338   9
   3  -3   2 792.612 296.853   8
   3  -3   2 577.282 284.230   5
  -3  -3  -2 342.751 83.2258  15
  -3  -3  -2 166.588 239.919   9
  -3   3  -2 361.144 175.056   1
   3   3   2 303.151 81.8691   1
   3  -3   2 342.091 164.141  13
   3  -3   2 470.768 265.067   4
  -3   3  -2 327.492 111.059   2
  -3  -3  -2 314.286 117.641  11
   3   3   2 619.083 233.705   6
  -3  -3  -2 276.355 189.267  16
   3   3   2 282.403 89.4607   8
   3   3   2 479.212 228.211  12
  -3   3  -2 645.157 192.079   7
  -3   3  -2 391.582 75.6809   9
  -3   3  -2 210.027 60.7038   3
   3  -3   2 360.877 166.146  14
  -3  -3  -2 461.477 181.390   3
  -3  -3  -3 20260.9 1277.97   3
   3  -3   3 20902.8 1323.45   4
  -3  -3  -3 20885.8 1003.56  11
   3  -3   3 19834.2 1173.76  13
  -3   3  -3 20968.0 1050.18   7
   3  -3   3 20044.9 1344.83   8
  -3  -3  -3 20705.1 904.930   4
   3   3   3 21156.1 856.682   8
  -3   3  -3 21135.2 828.134   2
   3   3   3 20955.7 1017.73   4
   3   3   3 19987.8 1205.63   6
   3  -3   3 20329.7 1486.26  14
   3   3   3 21408.2 810.374   1
  -3  -3  -3 19997.6 797.851  15
   3  -3   3 20693.0 1387.41   5
  -3   3  -3 21703.8 1415.59   1
  -3  -3  -3 21197.7 1366.80   9
  -3  -3  -3 20374.2 1341.60  16
   3   3   3 20677.5 1357.38  12
  -3   3  -4 114.453 126.969   7
   3   3   4-1.05141 78.7795   4
  -3  -3  -4-13.5996 159.190  11
   3  -3   4 175.687 230.848   8
  -3   3  -4-204.112 238.889   1
  -3   3  -4-26.0781 57.8018   2
   3  -3   4-39.3970 208.417  14
   3  -3   4 12.6765 130.500  13
  -3  -3  -4 117.936 161.422   3
  -3  -3  -4 205.369 248.317   9
   3  -3   4-30.9843 183.512   4
  -3  -3  -4 8.96802 68.9270   4
  -3  -3  -4 230.258 181.697  16
   3   3   4 22.3836 80.0107   8
   3  -3   4 67.7631 206.884   5
   3   3   4 46.7251 205.437   6
   3   3   4-30.7798 97.8352   1
   3   3   4-112.572 245.259  12
  -3  -3  -4 64.8609 98.1435  15
  -3  -3  -5 13630.9 1116.24   3
  -3  -3  -5 14495.0 676.952   4
  -3  -3  -5 14117.7 959.629  11
  -3   3  -5 14022.3 660.244   2
  -3  -3  -5 13458.5 1167.08   9
   3   3   5 14556.2 856.121   8
   3  -3   5 14613.8 1209.29   8
  -3  -3  -5 13157.6 1192.86  16
   3  -3   5 13942.7 1219.62   5
   3   3   5 14132.6 1163.35   6
   3   3   5 14537.2 1257.68  12
  -3   3  -5 15977.1 1297.24   1
   3  -3   5 13732.7 1380.81  14
   3  -3   5 13714.7 1095.35  13
  -3   3  -6 147.456 194.336   1
   3   3   6 351.694 301.068  12
  -3  -3  -6-30.8500 167.820  11
   3  -3   6-229.882 205.454   5
   3  -3   6-92.8368 440.589  14
   3   3   6-57.3866 238.589   6
  -3   3  -6 74.1402 37.7629   9
   3   3   6 278.775 144.592   8
  -3  -3  -6 75.8666 55.3098   4
   3   3   6-70.0420 222.216   2
   3  -3   6-63.4341 148.577  13
  -3   3  -6 38.1179 49.9402   2
  -3  -3  -6 334.121 273.184   3
  -3  -3  -6 85.2165 207.435   9
  -3  -3  -6-253.807 364.440  16
   3  -3   6 284.669 261.417   8
  -3   3  -7 980.179 425.710   1
   3   3   7 52.8538 256.245  12
   3  -3   7 177.083 503.940  14
   3   3   7 391.440 338.556   2
   3   3   7 384.551 193.884   6
   3  -3   7 262.797 247.733   5
  -3  -3  -7-131.143 400.006  16
   3  -3   7-377.645 266.976   8
  -3  -3  -7 292.866 307.020   3
   3   3   7 401.526 221.524   8
  -3  -3  -7 158.817 76.7360   4
  -3  -3  -7 266.845 244.361   9
  -3   3  -7 200.171 69.5353   9
   3  -3   7 83.8545 185.054  13
  -3  -3  -7 181.588 167.836  11
   3   3   8-18.3139 275.118   6
  -3  -3  -8 744.091 379.217   3
   3  -3   8 696.655 501.408  14
   3   3   8 425.146 207.177  12
  -3  -3  -8-101.993 423.456  16
  -3  -3  -8 232.696 246.299  11
   3   3   8 402.242 319.454   2
   3  -3   8-89.8565 275.679   5
   3  -3   8-110.681 308.427   8
  -3  -3  -8 264.680 291.222   9
   3   3   8 155.230 179.220   8
  -3  -3  -8 182.175 78.4493   4
  -3   3  -8 168.884 80.3312   9
  -3   3  -8 592.432 370.672   1
   3  -3   8 592.491 328.934  13
   3   3   9 14956.6 1427.95  12
  -3  -3  -9 12177.7 1140.94  11
  -3  -3  -9 11972.6 1214.33   3
   3  -3   9 12359.7 1362.32   5
  -3  -3  -9 13509.6 1316.56   9
   3   3   9 13489.2 1265.10  13
   3   3   9 12054.0 1059.53   8
   3  -3   9 12736.9 1324.00   8
   3  -3   9 11941.6 1226.29  13
   3   3   9 11994.6 1259.77   2
  -3  -3  -9 9826.17 1298.79  16
  -3   3  -9 13208.3 1360.11   1
   3  -3   9 11191.7 1629.06  14
   3  -3  10 139.517 282.110  13
  -3  -3 -10 165.397 369.564  16
   3   3  10 53.2110 182.675  13
  -3  -3 -10-275.910 312.174  11
   3   3  10-43.6272 257.716   2
   3  -3  10 499.637 396.181   5
  -3   3 -10 562.173 494.546   1
  -3  -3 -10-274.784 248.784   9
   3   3  10 77.8681 181.241   8
   3  -3  10 84.2655 217.629   8
   3  -3  10 114.127 550.752  14
   3  -3  11 2043.81 627.954   5
   3  -3  11 2021.96 570.807  13
  -3  -3 -11 1750.82 446.321  11
   3   3  11 2284.56 540.150   8
  -3  -3 -11 2306.69 800.447  16
   3   3  11 2956.79 707.488   2
   3  -3  11 1500.60 487.169   8
  -3  -3 -11 1493.84 578.165   9
  -3   3 -11 2854.15 737.061   1
   3   3  11 1949.17 499.186  13
   3  -3  11 3252.43 947.256  14
   3   3  12 65.7549 327.331  13
   3  -3  12-214.767 312.280  13
   3  -3  12-134.902 330.604   5
  -3  -3 -12 31.8804 243.284   9
  -3   3 -12 664.386 483.432   1
   3  -3  12 230.579 220.655   8
   3   3  12-35.1076 226.689   8
   3   3  12-33.9321 224.522   2
   3  -3  12 312.003 548.007  14
  -3  -3 -12-201.268 272.622  11
  -3  -3 -12-5.03909 382.962  16
   3  -3  13 14.9333 317.500  13
   3   3  13 54.3642 276.929  13
  -3   3 -13-110.526 364.343   1
  -3  -3 -13 631.985 431.850  11
   3  -3  13 1221.54 625.008   5
   3   3  13 38.5914 309.052   2
   3  -3  13-7.32456 251.240   8
  -3  -3 -13 438.856 390.110   9
   3   3  13 797.494 365.242   8
  -3  -3 -13 337.161 404.692  16
   3  -3  13-330.045 427.130  14
   3  -3  14-68.4177 481.358  14
   3   3  14 33.4805 288.440   2
   3   3  14-189.063 246.032  13
  -3  -3 -14 166.771 323.099  11
   3  -3  14-199.343 452.274   8
   3  -3  14-327.208 283.837   5
   3   3  14 70.9926 292.262   8
  -3  -3 -14-384.353 434.774   9
   3  -3  14-248.273 419.083  13
  -3  -3 -14-51.4749 531.858  16
  -3   3 -14-233.273 410.431   1
   3  -3  15 3848.92 922.449   8
   3  -3  15 3468.85 868.647  13
  -3  -3 -15 4802.65 967.145  11
  -3  -3 -15 3484.99 838.222   9
   3  -3  15 3718.56 1072.73   5
  -3   3 -15 5146.83 1063.89   1
   3  -3  15 6033.13 1430.71  14
   3   3  15 4499.12 863.392   8
  -3  -3 -15 3487.35 986.449  16
   3   3  15 5558.13 1087.10   2
   3  -3  16-551.462 473.256  13
   3   3  16-169.266 424.615   2
  -3  -3 -16-106.505 287.007  11
   3  -3  16-192.448 358.020   5
   3   3  16 71.8491 276.064   8
  -3   3 -16 882.286 568.676   1
   3  -3  16 202.267 363.602   8
   3  -3  16-178.272 604.741  14
  -3  -3 -16 134.184 393.937  16
  -3  -3 -16 135.562 384.389   9
   3   3  17 1138.45 453.075   8
  -3  -3 -17 1876.43 662.430   9
  -3  -5  18-120.350 321.551   8
  -3  -5  17 1690.87 938.612  14
  -3   5  17-371.315 451.499   2
  -3  -5  17 465.084 689.152   5
   3   5 -17 318.740 407.736   1
   3  -5 -17 1507.24 580.087  16
  -3  -5  17 562.928 299.816   8
   3  -5 -16 1691.29 558.268   9
  -3  -5  16 1563.56 604.868  13
  -3   5  16 2314.30 841.135   2
  -3  -5  16 2221.39 724.435   8
   3  -5 -16 2994.91 779.441  16
  -3  -5  16-11.2237 556.605   5
   3   5 -16 1374.59 590.640   1
  -3  -5  16 2724.20 1000.80  14
   3  -5 -15-272.475 321.232  16
  -3   5  15 477.331 407.210   2
  -3  -5  15-203.183 478.674   5
   3   5 -15-308.210 365.548   1
  -3  -5  15 745.193 490.154   8
   3   5 -15-326.669 425.641  10
  -3  -5  15-146.424 254.042  13
   3  -5 -15 201.751 356.896   9
  -3  -5  15 236.523 465.200  14
   3   5 -14 241.857 253.540  10
  -3   5  14 1361.04 581.859   2
  -3  -5  14 1393.77 560.439   8
   3  -5 -14 1478.83 562.319  16
  -3  -5  14 656.486 700.790  14
   3  -5 -14-53.9406 384.082   9
   3   5 -14 1433.66 586.499   1
  -3  -5  14 1691.85 508.337  13
  -3  -5  14 229.398 532.769   5
  -3   5  13 1566.20 654.397   2
   3   5 -13 1628.43 479.936   1
  -3  -5  13 2055.17 601.392   8
  -3  -5  13 1721.54 514.881  13
   3  -5 -13 3144.22 801.913   9
   3   5 -13 2195.43 570.835  10
   3  -5 -13 2098.67 586.375  16
  -3   5  13 1928.50 451.614  15
  -3  -5  13 297.525 423.854   5
  -3  -5  13 2212.56 795.197  14
   3  -5 -12 91.7583 213.167  16
  -3  -5  12 30.4940 593.522   5
   3   5 -12 894.216 382.583  10
   3  -5 -12 63.9161 252.949   9
  -3  -5  12 469.761 317.726   8
  -3  -5  12-212.602 289.083  13
  -3   5  12 486.975 336.599   2
   3  -5 -12 927.403 463.918   4
   3   5 -12 504.843 315.889   1
  -3   5  12 664.501 367.407  15
  -3  -5  12 983.444 580.719  14
  -3  -5  11 919.489 339.343  13
  -3   5  11 994.769 316.370  15
  -3   5  11 1132.40 442.623   2
   3   5 -11 988.526 318.593  10
   3  -5 -11 1044.62 391.440   4
   3  -5 -11 1149.35 445.741   9
   3  -5 -11 753.232 445.245  16
  -3  -5  11 400.348 326.922   5
   3   5 -11 451.136 287.370   1
  -3  -5  11-25.9225 375.934  14
  -3  -5  11 423.590 297.691   8
  -3   5  10 3716.09 576.591  15
   3   5 -10 3802.57 686.800   1
  -3   5  10 3035.10 737.131   2
  -3  -5  10 2833.62 594.015   8
   3  -5 -10 3290.27 680.596   4
  -3  -5  10 2598.11 839.413   5
   3  -5 -10 4088.53 854.082   9
   3   5 -10 2819.51 536.293  10
  -3  -5  10 4248.72 950.736  14
  -3  -5  10 3255.97 651.988  13
   3  -5 -10 3274.55 700.621  16
   3  -5  -9 445.051 280.435   4
  -3  -5   9-55.7309 247.248  14
   3   5  -9 183.880 231.291   1
   3   5  -9 126.884 251.336  10
  -3   5   9 171.081 172.093  15
  -3  -5   9 601.668 419.312   5
   3   5  -9-149.390 313.594   6
   3  -5  -9 178.981 244.538   9
  -3  -5   9 28.9900 201.687   8
  -3   5   9 28.0315 244.794   2
  -3  -5   9-19.8810 229.586  13
   3  -5  -9 205.748 201.450  16
  -3  -5   8 2388.35 529.754  13
   3   5  -8 3078.22 638.196   6
   3  -5  -8 2502.13 574.945  16
  -3   5   8 2188.76 566.392   2
  -3  -5   8 2980.35 831.803   5
  -3   5   8 2602.27 455.222  15
   3  -5  -8 2880.45 675.960   9
  -3  -5   8 1901.82 596.635  14
   3  -5  -8 2277.64 538.289   4
   3   5  -8 2077.50 415.742  10
  -3  -5   8 2673.30 511.429   8
   3   5  -8 2336.20 464.058   1
  -3  -5   7 5286.96 772.318  13
  -3   5   7 4893.03 831.699   2
  -3  -5   7 4914.54 849.382  14
   3  -5  -7 4298.81 721.443  16
  -3   5   7 5855.70 626.414  15
  -3  -5   7 5799.61 603.751   3
   3  -5  -7 6336.71 926.462   9
   3   5  -7 6290.90 723.319   1
   3  -5  -7 4854.33 778.537   4
  -3  -5   7 6102.23 732.802   8
  -3   5   7 6316.12 572.491   6
  -3  -5   7 5439.28 1055.24   5
   3   5  -7 5971.00 834.656   6
   3  -5  -6 1883.28 500.688   4
   3   5  -6 1886.59 442.088   6
  -3  -5   6 1531.12 336.565   3
   3  -5  -6 1680.06 443.233  16
  -3  -5   6 1515.94 600.426   5
  -3   5   6 2677.27 624.584   2
  -3  -5   6 1389.94 328.146   8
   3  -5  -6 2710.41 588.858   9
  -3  -5   6 1337.09 459.444  14
  -3   5   6 1742.74 314.215  12
  -3  -5   6 1628.02 416.473  13
   3   5  -6 1707.59 389.326   1
  -3   5   6 1953.52 348.532  15
  -3   5   6 2286.71 357.767   6
  -3   5   5 1199.72 269.750  12
  -3   5   5 1149.91 263.055  15
   3  -5  -5 1386.19 425.781  16
  -3  -5   5 1167.50 348.692  13
  -3  -5   5 848.226 448.138   5
  -3   5   5 1101.34 442.869   2
   3  -5  -5 864.478 314.181   4
  -3  -5   5 1157.38 247.978   8
   3  -5  -5 1809.67 457.615   9
  -3  -5   5 1280.79 322.248   3
   3   5  -5 1531.77 430.477   6
  -3   5   5 727.844 225.273   6
  -3  -5   5 746.042 296.287  14
   3   5  -5 1299.29 297.626   1
  -3  -5   4 7603.68 763.026   3
  -3   5   4 6752.45 602.146  12
   3   5  -4 7507.82 866.771  12
  -3  -5   4 7243.00 1120.17   5
  -3  -5   4 6816.41 427.692   8
   3  -5  -4 7041.81 859.507   9
   3  -5  -4 6828.27 856.003  16
   3  -5  -4 7259.97 924.626   4
  -3   5   4 7749.00 672.832  15
   3   5  -4 6696.19 830.343   6
  -3   5   4 6937.27 650.077   6
  -3   5   4 6668.50 873.586   2
   3   5  -4 6628.60 628.879   1
   3   5  -3 1790.47 456.551  12
   3   5  -3 1172.79 241.766   1
   3   5  -3 2242.47 497.165   6
  -3   5   3 1630.30 304.394  15
   3   5  -3 1059.95 132.399  15
  -3   5   3 1013.08 221.416  12
  -3   5   3 1231.50 283.748   6
  -3   5   3 1250.35 367.085   2
   3  -5  -3 1669.51 453.845   4
  -3  -5   3 1731.20 384.875   3
  -3  -5   3 1291.99 545.849   5
   3  -5  -3 1503.29 418.521   9
   3  -5  -2 1957.56 500.057   4
   3   5  -2 2294.55 478.764  12
  -3   5   2 2309.15 486.418   2
   3  -5  -2 2329.60 466.302   9
  -3   5   2 2373.56 367.851  12
   3   5  -2 2111.69 305.936   1
   3  -5  -2 2031.83 648.327   5
  -3  -5   2 1948.54 401.358   3
   3   5  -2 2245.41 483.356   6
  -3   5   2 2078.41 349.229  15
  -3  -5   2 1976.36 608.854   5
  -3  -5   1 7545.26 1123.50   5
  -3  -5   1 6760.76 813.686  16
   3  -5  -1 7971.24 971.500   4
   3  -5  -1 7978.54 1136.02   5
  -3   5   1 6470.20 762.139   2
   3  -5  -1 7506.84 802.856   9
  -3   5   1 6789.82 667.775  15
   3  -5  -1 7208.21 676.433   8
   3  -5  -1 6832.58 630.336  13
   3   5  -1 7091.30 814.519   6
  -3  -5   1 8184.07 857.363   3
   3   5  -1 7134.65 527.627   1
  -3   5   1 6929.54 647.571  12
   3   5  -1 6953.78 807.666  12
   3   5   0 5449.83 720.488   6
   3  -5   0 4531.16 771.741   4
   3   5   0 5528.66 712.313  12
  -3  -5   0 5964.44 968.018   5
  -3   5   0 5448.34 697.664   2
   3  -5   0 5032.17 573.822  13
  -3  -5   0 5927.85 803.638  16
  -3  -5   0 5838.16 757.102   3
  -3   5   0 4555.25 584.289  15
   3  -5   0 5514.97 640.808   8
  -3   5   0 4632.32 750.932   1
   3   5   0 5649.16 442.637   1
   3  -5   0 5111.61 881.155   5
  -3  -5  -1 640.850 342.008   3
   3   5   1 125.672 148.181   6
   3   5   1 322.760 108.234   1
  -3   5  -1 144.615 131.718   2
  -3   5  -1 221.901 72.8843  10
  -3   5  -1 300.294 264.603   1
   3  -5   1 78.8791 253.519   5
  -3  -5  -1 280.622 263.477  16
   3  -5   1 317.219 289.618   4
   3  -5   1 200.760 134.467   8
  -3   5  -1 516.680 188.649  15
  -3  -5  -1 552.687 397.654   5
   3   5   1 404.164 200.513  12
   3  -5   1 17.0285 121.417  13
  -3  -5  -2 7473.74 916.839   3
   3   5   2 8238.20 922.377  12
   3  -5   2 8552.51 1124.99   5
  -3  -5  -2 6105.22 922.722   9
   3  -5   2 7387.48 1025.92  14
   3  -5   2 7262.57 828.145   8
  -3   5  -2 7490.06 961.420   1
  -3   5  -2 7575.71 752.016   2
  -3  -5  -2 8122.44 954.891  16
   3  -5   2 6437.13 915.727   4
   3  -5   2 7139.56 759.789  13
   3   5   2 9152.20 936.870   6
  -3   5  -3 4600.19 534.069   7
   3  -5   3 3766.61 644.363   8
   3   5   3 2612.13 555.645  12
   3  -5   3 4524.68 806.690   4
  -3   5  -3 4283.91 740.781   1
   3   5   3 3579.49 566.541   6
  -3   5  -3 4042.96 526.279   2
   3  -5   3 4992.61 900.963   5
   3  -5   3 2999.30 695.148  14
  -3  -5  -3 3240.64 647.787   9
  -3  -5  -3 4294.21 747.932  16
   3  -5   3 3899.76 604.279  13
  -3  -5  -3 4744.69 744.285   3
  -3   5  -4 83.3539 285.176   1
  -3  -5  -4-32.2176 220.817   3
   3   5   4 123.856 286.557   6
  -3   5  -4 276.499 156.497   7
   3  -5   4 207.586 169.288  13
   3  -5   4 235.621 200.220   8
   3  -5   4-67.7059 237.940   5
   3  -5   4-209.776 281.995  14
  -3   5  -4-17.0089 116.019   2
   3  -5   4-81.1878 235.484   4
  -3  -5  -4-103.687 265.020  16
   3   5   4 37.0928 251.007  12
  -3  -5  -4-149.141 269.848   9
  -3  -5  -5 2523.64 629.241   9
  -3   5  -5 2046.79 342.340   2
   3   5   5 2259.46 593.672   2
  -3  -5  -5 2417.54 433.592  11
  -3  -5  -5 2287.69 598.881  16
   3  -5   5 2135.00 531.985  13
  -3   5  -5 2641.34 668.939   1
   3   5   5 1749.83 497.210  12
   3  -5   5 1320.12 562.192  14
   3  -5   5 2713.63 611.142   8
   3  -5   5 1410.37 568.873   5
   3   5   5 1703.21 433.137   6
  -3  -5  -5 2603.96 627.741   3
   3  -5   6 2821.31 592.572  13
  -3  -5  -6 2917.77 661.357   3
   3   5   6 3717.24 738.699  12
  -3  -5  -6 3396.67 757.321  16
   3  -5   6 1909.49 517.888   8
  -3  -5  -6 3040.67 447.459   4
  -3  -5  -6 4399.97 832.195   9
   3   5   6 1929.77 578.134   2
  -3  -5  -6 2844.66 502.871  11
   3  -5   6 3405.62 806.493   5
   3   5   6 3326.72 641.462   6
   3  -5   6 1442.61 575.931  14
  -3   5  -6 2497.74 588.880   1
  -3  -5  -7 363.084 386.307   3
   3  -5   7-312.959 386.967   8
   3   5   7 216.986 351.394  12
  -3  -5  -7-14.0389 160.857  11
  -3  -5  -7 311.027 266.833  16
   3   5   7 33.8057 231.465   2
  -3   5  -7-32.2250 292.092   1
  -3  -5  -7-123.830 343.309   9
   3   5   7 318.932 301.044   6
   3  -5   7 441.854 503.897   5
   3  -5   7-80.9696 211.096  13
   3  -5   7 225.963 437.822  14
  -3  -5  -8 3858.28 809.277   3
  -3  -5  -8 2991.14 555.950  11
   3   5   8 4542.27 921.266   2
   3  -5   8 4362.99 851.292   8
   3   5   8 4476.10 828.026  12
  -3  -5  -8 3135.53 760.032  16
  -3  -5  -8 4444.68 861.031   9
  -3   5  -8 3417.72 740.474   1
   3  -5   8 3521.93 746.587  13
   3  -5   8 3062.81 912.113  14
   3  -5   8 4759.25 994.989   5
   3   5   9 2668.23 649.944  12
  -3   5  -9 4140.05 860.829   1
   3  -5   9 2489.70 863.886  14
   3  -5   9 3936.23 837.166   8
   3  -5   9 2718.20 662.379  13
  -3  -5  -9 3179.49 612.163  11
   3  -5   9 3049.67 794.779   5
  -3  -5  -9 3740.03 801.075   9
  -3  -5  -9 2946.55 746.739  16
   3   5   9 4360.50 932.876   2
   3  -5  10 265.060 299.995   8
  -3  -5 -10 736.229 400.491  16
  -3   5 -10 334.067 254.061   1
   3   5  10-264.793 380.096  12
  -3  -5 -10 1066.89 422.211  11
   3   5  10 1138.81 560.545   2
   3  -5  10 357.007 519.019   5
   3  -5  10 557.055 394.110  13
   3  -5  10-378.782 579.490  14
  -3  -5 -10 767.090 527.373   9
   3   5  11 137.422 289.855   2
   3  -5  11 363.823 389.290   5
   3  -5  11 137.585 472.415  14
  -3  -5 -11-404.053 304.664  11
  -3  -5 -11 735.118 545.472  16
   3  -5  11-75.3033 273.402   8
  -3  -5 -11 4.36698 318.581   9
   3  -5  11-203.821 361.000  13
  -3   5 -11-118.373 329.416   1
  -3   5 -12 438.796 508.774   1
   3  -5  12 581.790 437.574   5
  -3  -5 -12 648.477 468.778   9
   3  -5  12 112.229 434.189  14
   3  -5  12 358.504 284.718  13
   3  -5  12 1215.30 541.536   8
  -3  -5 -12 1379.52 525.802  11
   3   5  12 242.397 304.421   2
  -3  -5 -12 935.417 515.746  16
  -3  -5 -13 487.450 282.279  11
   3   5  13 401.711 324.455   2
   3  -5  13 253.751 325.074   5
   3  -5  13-395.466 495.532  13
  -3  -5 -13-150.505 428.356   9
   3  -5  13-59.7511 424.411  14
  -3   5 -13 283.931 396.700   1
   3  -5  13 413.059 478.627   8
  -3  -5 -13-306.014 343.675  16
   3  -5  14 1231.92 627.475   5
   3  -5  14 1197.23 776.776  14
  -3   5 -14 2174.33 654.837   1
   3   5  14 1293.20 646.383   2
   3  -5  14 2045.63 725.266  13
  -3  -5 -14 1173.03 610.148  16
  -3  -5 -14 2261.36 633.642  11
  -3  -5 -14 1873.83 665.008   9
   3  -5  14 1675.58 678.656   8
   3  -5  15 18.2512 492.706   5
   3   5  15 252.492 595.905   2
  -3  -5 -15 421.687 484.044  11
   3  -5  15 1272.06 516.626   8
  -3  -7  13 30.0401 487.703  14
  -3  -7  12 256.190 591.334   5
  -3  -7  12 664.365 670.833  14
   3  -7 -12 816.818 627.295   9
  -3   7  12 366.337 451.491   2
   3  -7 -12 15.5004 368.422  16
  -3  -7  12 778.045 435.351  13
   3   7 -12-52.8805 373.004   6
   3   7 -11 738.632 524.683   6
   3  -7 -11-325.289 395.325  16
  -3  -7  11-869.345 804.667   5
   3  -7 -11 890.906 619.886   9
  -3   7  11-889.734 637.904   2
  -3  -7  11-423.052 439.804  13
  -3  -7  11 316.360 315.547  14
  -3   7  10 2279.86 813.068   2
   3  -7 -10 2079.00 687.558   9
  -3  -7  10 1928.17 825.342   5
   3   7 -10 2282.81 687.578   6
   3  -7 -10 1757.08 598.060  16
  -3  -7  10 2957.43 748.248  13
  -3  -7  10 2315.95 736.985  14
  -3  -7   9-349.498 300.529  13
  -3   7   9 416.191 370.481   2
   3  -7  -9 102.233 401.203  16
  -3  -7   9 61.8924 429.039   5
   3   7  -9 239.409 360.720   6
  -3  -7   9-158.730 352.717  14
   3  -7  -9 45.4661 262.327   9
   3  -7  -9 46.3971 311.428   4
  -3   7   8 1921.86 664.466   2
   3  -7  -8 789.477 459.813   9
   3   7  -8 1094.79 546.107   6
  -3  -7   8 2910.15 806.614  14
   3   7  -8 682.490 464.502  12
   3  -7  -8 1198.19 547.530   4
  -3  -7   8 594.039 407.554   5
   3  -7  -8 2131.60 658.921  16
   3   7  -7 341.418 339.229  12
   3  -7  -7 179.254 275.782   4
  -3   7   7 10.6919 366.743   2
   3  -7  -7-86.8514 322.882  16
   3  -7  -7 263.245 386.335   9
  -3  -7   7-357.295 480.970   5
   3   7  -7 627.387 430.886   6
   3   7  -6 1992.24 569.113  12
   3   7  -6 325.918 312.416   6
  -3  -7   6 427.786 490.592   5
   3  -7  -6 571.157 295.913   9
   3  -7  -6 401.978 337.951   4
  -3   7   6 1015.10 515.047   2
   3  -7  -5 422.489 379.848   4
   3   7  -5 26.8855 207.726   6
  -3  -7   5 412.009 395.363   5
  -3   7   5-476.543 360.392   2
   3  -7  -5 163.322 291.547   9
   3   7  -5 699.872 436.305  12
   3   7  -4 4601.69 862.490   6
   3   7  -4 4008.81 781.465  12
  -3   7   4 4488.74 858.256   2
  -3  -7   4 4518.38 1101.44   5
   3  -7  -4 5397.22 961.923   9
   3  -7  -4 5346.56 930.172   4
   3  -7  -3 46.1181 224.567   9
   3   7  -3-169.907 257.272  12
  -3  -7   3 210.715 232.151   3
   3   7  -3-246.958 336.391   6
  -3   7   3 68.0265 180.001   6
  -3  -7   3 288.368 346.995   5
   3  -7  -3-321.460 375.866   4
  -3   7   3-13.8568 247.077   2
   3   7  -2 411.342 260.750  12
  -3  -7   2 959.721 391.547   3
  -3  -7   2 476.398 400.809   5
  -3   7   2 591.870 323.281   2
  -3   7   2 526.059 300.100   6
   3  -7  -2 597.402 400.841   4
  -3   7   2 1025.88 450.571   1
   3   7  -2 1259.99 465.276   6
   3   7  -1 662.200 365.280  12
   3   7  -1 190.616 294.297   6
   3  -7  -1 514.124 453.209   5
  -3  -7   1 741.643 547.221   5
  -3   7   1 787.068 415.094   6
  -3   7   1 442.924 443.881   1
  -3  -7   1 849.481 358.660   3
   3  -7  -1 1294.86 507.443   4
  -3   7   1 829.774 418.642   2
  -3  -7   0 1868.05 544.451   3
   3   7   0 2622.63 632.864  12
  -3   7   0 3221.17 696.266   1
  -3  -7   0 2754.65 911.135   5
   3  -7   0 3420.90 888.648   5
   3   7   0 2981.68 649.487   6
  -3   7   0 2322.92 560.646   6
   3  -7   0 3153.86 821.264   4
  -3   7   0 3341.85 657.768   2
  -3   7  -1-29.6811 264.555   2
  -3   7  -1 236.762 352.332   6
   3  -7   1 132.226 454.272   5
  -3  -7  -1 32.9402 200.015   3
   3   7   1 75.3449 263.205   6
  -3   7  -1 248.446 306.231   1
   3  -7   1-289.472 343.020   4
  -3  -7  -1 347.250 336.098  16
   3   7   1-140.751 240.832  12
  -3   7  -2 6835.71 1043.24   1
   3  -7   2 3522.90 907.552   5
  -3   7  -2 5225.37 799.645   2
   3   7   2 4938.39 848.025  12
   3  -7   2 4320.45 703.888  13
  -3  -7  -2 4060.02 831.319  16
  -3  -7  -2 4547.90 850.677   3
   3   7   2 5383.98 875.351   6
  -3   7  -3-138.155 322.949   1
   3  -7   3 56.3976 384.221   5
  -3  -7  -3 742.060 393.870   3
  -3  -7  -3 877.266 503.358  16
   3   7   3 607.808 185.837   6
   3  -7   3 198.812 159.667  13
   3   7   3 22.4811 288.722   2
   3  -7   4 75.9991 203.774  13
   3  -7   4 102.538 275.940   5
   3   7   4-106.610 384.233   2
   3   7   4 1054.43 488.278   6
  -3  -7  -4-81.8246 256.520  16
  -3  -7  -4 91.8936 222.947   3
  -3   7  -4 743.829 372.706   1
   3  -7   5 153.207 255.469  13
   3   7   5 895.588 633.826   2
   3  -7   5-597.546 587.706   5
  -3  -7  -5 857.798 506.037   9
  -3   7  -5 381.913 384.471   1
  -3  -7  -5 385.434 305.999   3
  -3  -7  -5 307.551 408.191  16
  -3   7  -6 1199.77 477.010   1
   3  -7   6 1171.43 485.786  13
   3  -7   6 93.2568 328.112   5
   3   7   6 1573.69 675.710   2
  -3  -7  -6 932.982 516.270   9
  -3  -7  -6 1751.34 595.955  16
   3  -7   6 620.349 522.331  14
  -3  -7  -7 109.505 429.338  16
   3  -7   7-410.723 535.789   5
  -3   7  -7 1110.56 543.673   1
   3   7   7 175.943 351.700   2
  -3  -7  -7 841.496 505.145   9
   3  -7   7 387.495 562.109  14
   3  -7   7 1036.63 507.169  13
   3  -7   8 3194.36 1012.81  14
   3   7   8 4554.71 1045.05   2
   3  -7   8 3094.84 877.594   5
  -3   7  -8 4823.77 1001.00   1
  -3  -7  -8 2072.86 640.163  16
   3  -7   8 2907.54 793.152  13
  -3  -7  -8 2880.76 845.741   9
  -3   7  -9-10.7732 403.064   1
   3  -7   9 294.091 539.536  14
  -3  -7  -9-282.733 421.499  16
   3   7   9-4.19555 515.972   2
   3  -7   9 226.549 363.532   5
   3  -7   9 633.915 399.199  13
  -3  -7  -9-187.154 485.794   9
  -3   7 -10 937.284 508.830   1
   3  -7  10 1152.37 570.337   5
   3  -7  10 651.080 429.598  13
  -3   7 -11-596.838 599.486   1
   3  -7  11-291.201 465.612   5
  -3   9   3 808.409 534.347   2
   3   9  -3 219.421 328.907   2
   3   9  -2 310.695 364.273   6
   3   9  -2-965.561 554.812   2
   3   9  -1 1790.29 616.489   6
   4   0 -22 12201.4 1538.03   9
   4   0 -21-202.094 309.633   9
   4   0 -21-700.558 498.897  11
   4   0 -20 63013.6 3423.20  11
   4   0 -20 61364.0 3391.97   9
  -4   0  20 60812.0 3606.20   8
  -4   0  20 54705.6 2896.13  13
   4   0 -19-144.437 318.704  11
   4   0 -19-82.3760 288.956   9
  -4   0  19 82.9350 478.388   2
  -4   0  19-66.3829 208.530  13
   4   0 -18 52340.0 2942.54   9
   4   0 -18 53117.1 3018.12  16
  -4   0  18 59372.2 4286.47   2
   4   0 -18 56577.8 3001.00  11
  -4   0  18 49380.1 2550.28  13
   4   0 -17-6.12845 240.388  11
   4   0 -17-252.724 353.527   9
   4   0 -17-49.0177 223.708  16
  -4   0  17 69.1204 470.467   2
  -4   0  17 202.609 257.447  13
   4   0 -16 26678.5 1882.07  11
   4   0 -16 30252.3 2060.64   9
  -4   0  16 27682.6 1713.48  13
  -4   0  16 33028.4 2894.70   2
   4   0 -16 31548.0 2097.18  16
   4   0 -15 407.984 269.267  11
   4   0 -15 5.63006 233.833   9
   4   0 -15-247.341 227.908  16
  -4   0  15 353.796 258.093  13
  -4   0  14 161229. 6238.13   2
   4   0 -14 154073. 4799.64  16
   4   0 -14 157766. 4921.81   9
  -4   0  14 146078. 4211.87  13
   4   0 -14 147884. 4589.13  11
  -4   0  13 177.515 189.875  13
   4   0 -13-200.067 180.949  11
   4   0 -13-234.291 196.829   9
  -4   0  12 124904. 4005.13  15
   4   0 -12 127200. 3849.69  11
   4   0 -12 127880. 4169.29  10
  -4   0  12 132477. 5148.12   2
  -4   0  12 130780. 3570.14  13
   4   0 -11 466.623 232.261  11
  -4   0  11 420.202 265.955  15
   4   0 -11 45.7552 226.531  10
  -4   0  11 44.6242 327.509   2
  -4   0  11 8.16303 99.2906  13
   4   0 -10 40666.5 1768.23  11
   4   0 -10 38136.2 1889.22  10
  -4   0  10 39915.3 2427.76   2
  -4   0  10 39156.1 1841.56  15
  -4   0  10 40576.5 1567.98  13
  -4   0   9-50.3723 312.095   2
   4   0  -9 95.0122 114.461  11
   4   0  -9 113.388 228.154  10
  -4   0   9 238.889 157.865  13
  -4   0   9 171.038 127.825  15
  -4   0   8 229924. 5172.46  15
   4   0  -8 224347. 4963.23  11
  -4   0   8 232372. 4706.54  13
   4   0  -8 222129. 5248.17  10
  -4   0   8 222182. 6136.69   2
   4   0  -8 232369. 4455.49   6
   4   0  -8 226757. 4812.92  16
  -4   0   7 17.6845 123.507  15
   4   0  -7 162.446 143.593  10
   4   0  -7 207.868 113.861  16
  -4   0   7 183.082 259.612   2
  -4   0   7 170.090 107.853  13
   4   0  -7 138.133 73.9308   6
   4   0  -7 332.039 177.679  11
   4   0  -6 253094. 5388.45  10
  -4   0   6 244959. 6164.60   2
   4   0  -6 269055. 4784.64  16
   4   0  -6 257706. 4825.40   6
  -4   0   6 254313. 5311.29  15
   4   0  -6 255705. 5167.21  11
   4   0  -6 263620. 4958.60  13
  -4   0   6 258339. 4939.12  13
  -4   0   5 165.176 89.1013  13
   4   0  -5 317.413 80.1676  16
  -4   0   5 341.552 305.432   2
  -4   0   5 335.352 95.2844   6
  -4   0   5 401.854 155.790  15
   4   0  -5 145.554 105.693  10
   4   0  -5 239.843 98.8610  13
   4   0  -5 11.6532 57.8880   6
   4   0  -4 86161.9 2115.85  15
  -4   0   4 82174.3 1895.32   6
  -4   0   4 73723.0 2544.72   2
   4   0  -4 74335.4 2559.23   2
   4   0  -4 77020.0 1928.40   6
  -4   0   4 81855.7 2089.51  15
   4   0  -4 81347.1 1851.27  13
  -4   0   3 118.675 106.992  15
   4   0  -3 202.806 108.902  15
   4   0  -3 365.487 135.907   6
   4   0  -3-4.61052 79.6108  12
   4   0  -3 90.7017 191.888   2
  -4   0   3 145.489 87.9850   8
  -4   0   3 761.181 277.664   2
  -4   0   3 24.0160 100.761   7
  -4   0   3 156.548 76.5561  12
  -4   0   3 157.913 94.5799   6
   4   0  -2 361548. 6576.94  12
  -4   0   2 358338. 6603.14  15
  -4   0   2 357778. 6934.55   6
   4   0  -2 362346. 6877.58   7
   4   0  -2 371434. 6632.80  15
  -4   0   2 361986. 7122.68   2
   4   0  -2 356477. 7318.21   2
  -4   0   2 364986. 6614.89   8
   4   0  -2 361040. 6612.59   8
  -4   0   2 355868. 6885.40   7
   4   0  -2 343039. 7021.65   6
  -4   0   2 358906. 6529.95  12
  -4   0   1 241.259 147.561   8
  -4   0   1 882.585 173.447  14
  -4   0   1 609.449 179.231  12
   4   0  -1 559.490 162.000  12
   4   0  -1 868.665 253.616   7
  -4   0   1 665.263 245.417   7
   4   0  -1 540.474 326.713   6
   4   0  -1 770.949 184.968   8
  -4   0   1 1009.05 292.685   6
   4   0  -1 718.268 212.398   2
  -4   0   1 382.225 138.300  15
   4   0  -1 532.968 93.7537  14
   4   0   0 348922. 7190.18  12
  -4   0   0 355238. 6822.37   3
  -4   0   0 352579. 7801.55   6
  -4   0   0 356942. 7150.30  12
  -4   0   0 359025. 6851.36   8
   4   0   0 352440. 6812.37   8
   4   0   0 352838. 6580.17   4
   4   0   0 365922. 7311.02   7
   4   0   0 346242. 7755.91   6
   4   0   0 353150. 6568.88  14
  -4   0  -1 19.8798 122.645   1
   4   0   1-174.633 260.558   6
   4   0   1 372.999 124.221   9
   4   0   1 53.9890 98.3247   3
  -4   0  -1 145.140 117.947   3
   4   0   1 665.794 291.191  12
  -4   0  -1 445.447 177.410   8
   4   0   1 69.7901 149.618   8
   4   0   1 247.273 94.6200   4
  -4   0  -2 105603. 2757.54   1
   4   0   2 100093. 3142.88  12
   4   0   2 104308. 2522.25   9
   4   0   2 105591. 2196.60   4
  -4   0  -2 102915. 2280.88   4
   4   0   2 99476.8 3357.96   6
   4   0   2 105186. 2831.61   8
  -4   0  -2 105980. 2511.12   9
   4   0   2 109356. 2681.08   3
  -4   0  -2 106341. 2592.95   3
   4   0   3 219.418 107.378   9
   4   0   3-13.0583 158.849  12
  -4   0  -3 564.393 166.914   3
  -4   0  -3 216.579 164.157   1
   4   0   3 124.752 64.9615   4
   4   0   3 208.744 184.324   8
  -4   0  -3 54.0977 108.731   9
  -4   0  -3 213.301 90.0203   4
   4   0   3 277.059 109.370   3
   4   0   4 297236. 6886.75  12
  -4   0  -4 300079. 5386.41   4
   4   0   4 293957. 6775.43  13
  -4   0  -4 291555. 5857.38   9
   4   0   4 301713. 6412.34   8
  -4   0  -4 289965. 5867.78   3
  -4   0  -4 293243. 6346.75   1
   4   0   5 352.942 172.486  13
  -4   0  -5 205.762 123.819   1
   4   0   5 155.750 107.978   2
  -4   0  -5 188.236 170.263   3
   4   0   5 74.5650 128.235   8
  -4   0  -5 108.374 79.0698   4
  -4   0  -5 236.131 145.067   9
   4   0   6 231671. 5923.46  13
  -4   0  -6 229901. 5043.22   9
   4   0   6 223455. 5571.13   8
  -4   0  -6 228533. 5676.81   1
  -4   0  -6 236643. 4475.76   4
   4   0   6 225893. 4857.46   2
  -4   0  -6 227776. 5024.59   3
  -4   0  -7 86.7157 126.641   3
   4   0   7-1.14121 269.385  13
   4   0   7-224.090 223.157   8
  -4   0  -7 209.828 92.0429   4
  -4   0  -7 316.314 226.636   1
  -4   0  -7 268.462 135.917   9
   4   0   7 74.9488 162.091   2
  -4   0  -8 39298.5 1681.95   3
  -4   0  -8 34993.5 1633.95   9
  -4   0  -8 35849.0 2023.42   1
   4   0   8 37329.8 2005.53   8
   4   0   8 38568.7 1719.04   2
   4   0   8 33664.2 2024.81  13
   4   0   9-261.684 259.006  13
   4   0   9 73.2378 134.112   2
   4   0   9 336.906 246.424   8
  -4   0  -9 6.62097 191.906   9
  -4   0  -9 7.16020 208.498   1
   4   0  10 106269. 3625.10   2
   4   0  10 99148.6 3870.75  13
   4   0  10 97934.2 3766.49   8
  -4   0 -10 100494. 3916.89   1
  -4   0 -10 97834.7 3223.89   9
   4   0  11 84.4006 259.179   2
   4   0  11-391.031 258.879  13
   4   0  11 467.943 309.894   8
  -4   0 -11-34.6464 220.617   9
  -4   0 -11 18.4352 287.587   1
  -4   0 -12 101269. 3511.13   9
   4   0  12 99297.1 4097.53   8
  -4   0 -12 103235. 4324.33   1
   4   0  12 101807. 4149.10  13
   4   0  13-86.2832 228.949  13
  -4   0 -13-27.1639 267.700   1
   4   0  13 110.259 315.346   8
  -4   0 -13-104.878 274.060   9
  -4   0 -14 23034.8 1660.20   9
   4   0  14 23409.8 2017.33   8
  -4   0 -14 23076.0 2110.21   1
   4   0  14 21895.2 1912.62  13
   4   0  15 579.328 405.378   8
  -4   0 -15-30.4104 216.485   9
   4   0  15 178.372 212.780  13
  -4   0 -15 287.413 388.754   1
   4   0  16 42173.0 2856.54  13
   4   0  16 42571.7 2988.48   8
  -4   0 -16 42318.1 3138.38   1
  -4   0 -17 274.187 479.709  11
  -4   0 -17-311.527 465.453   1
   4   0  17-152.140 315.376  13
   4   0  17 609.829 473.835   8
   4   0  18 38547.7 2894.00  13
   4   2 -21 20090.2 1902.54  11
  -4   2  21 15363.3 2295.21   2
  -4  -2  21 19822.8 1917.39  13
  -4  -2  20 17608.5 3210.93  14
   4  -2 -20 17159.8 1832.78  11
   4  -2 -20 18932.1 1968.99   9
  -4  -2  20 18133.2 2923.75   5
   4   2 -20 15778.0 1932.32   1
   4  -2 -20 15480.0 1720.46  16
  -4  -2  20 13863.4 1768.10   8
  -4  -2  20 14576.0 1596.35  13
   4   2 -20 13468.0 1477.09  11
  -4   2  20 13459.3 2054.07   2
   4  -2 -19 52250.8 3081.07  16
   4   2 -19 48897.7 2798.73  11
  -4  -2  19 57755.3 5217.93   5
   4   2 -19 49359.2 2764.92   9
  -4  -2  19 61485.7 5628.25  14
  -4   2  19 40955.1 3519.97   2
  -4  -2  19 48517.2 3189.97   8
   4  -2 -19 47766.8 3102.36   9
   4   2 -19 44854.2 3118.37   1
  -4  -2  19 44261.5 2761.13  13
   4  -2 -19 43194.4 2866.49  11
   4  -2 -18 12207.7 1445.82  11
  -4   2  18 12964.7 1847.93   2
   4   2 -18 10799.7 1247.19  11
   4   2 -18 14677.1 1442.56   9
   4  -2 -18 12853.6 1438.65  16
   4   2 -18 13529.5 1610.08   1
   4  -2 -18 12639.7 1550.89   9
  -4  -2  18 16745.5 2774.55   5
  -4  -2  18 15468.4 1702.60   8
  -4  -2  18 11592.4 1340.80  13
  -4  -2  18 18122.6 3038.01  14
   4   2 -17 15744.4 1432.77  11
   4  -2 -17 17181.9 1626.64  16
   4   2 -17 17814.9 1536.95   9
   4  -2 -17 18735.4 1800.19   9
  -4  -2  17 18031.5 2816.51   5
  -4   2  17 18796.3 2154.90   2
  -4  -2  17 18219.1 1775.56   8
   4   2 -17 19123.4 1865.11   1
  -4  -2  17 20094.1 3214.11  14
   4  -2 -17 17043.6 1651.55  11
  -4  -2  17 17502.1 1578.53  13
  -4  -2  16 7368.41 1890.30   5
  -4  -2  16 6536.90 919.346  13
   4   2 -16 8870.29 1184.22   1
   4   2 -16 6858.50 900.464  11
   4   2 -16 7221.32 959.143   9
   4  -2 -16 7905.16 1168.61   9
  -4  -2  16 9212.70 1204.91   8
   4  -2 -16 7201.66 1013.27  11
  -4  -2  16 6220.61 1839.01  14
   4  -2 -16 7371.63 1022.17  16
  -4   2  16 8722.18 1386.64   2
  -4  -2  15 37728.5 4032.51   5
   4  -2 -15 43417.0 2463.99  11
   4   2 -15 45762.0 2286.77  11
   4   2 -15 47082.7 2609.60  10
   4  -2 -15 48885.6 2777.69   9
  -4  -2  15 44596.6 4428.44  14
  -4   2  15 45144.5 2481.43  15
   4   2 -15 45957.6 2705.13   1
   4  -2 -15 45105.4 2502.31  16
  -4   2  15 46838.0 1901.02  13
  -4  -2  15 42898.7 2335.00  13
  -4   2  15 45312.7 3086.81   2
  -4  -2  14 33590.9 3724.79   5
  -4   2  14 36155.0 2114.90  15
   4   2 -14 37028.0 1950.00  11
  -4  -2  14 29439.3 3475.77  14
   4  -2 -14 38364.1 2193.37  16
   4   2 -14 36309.2 2182.85  10
  -4   2  14 36071.1 2618.83   2
   4   2 -14 38464.0 2350.67   1
   4  -2 -14 38812.8 2387.23   9
  -4   2  14 38076.1 1612.69  13
  -4  -2  14 37573.3 2091.07  13
   4  -2 -14 38623.6 2199.84  11
   4  -2 -13 116614. 4255.77   9
  -4  -2  13 92937.3 6197.85   5
   4   2 -13 117278. 4198.96   1
   4   2 -13 115127. 3569.66  11
  -4   2  13 111888. 3854.48  15
   4   2 -13 115451. 4001.94  10
   4  -2 -13 116440. 3945.22  16
   4  -2 -13 110144. 3867.10  11
  -4   2  13 106309. 4560.10   2
  -4  -2  13 90026.0 5980.77  14
  -4  -2  13 111346. 3785.21  13
  -4   2  13 116049. 3031.69  13
  -4  -2  12 23588.3 2765.76  14
   4  -2 -12 31233.6 1822.64  11
   4   2 -12 32701.2 1899.95  10
  -4   2  12 30089.2 1254.79  13
   4  -2 -12 29984.7 1952.03   9
  -4  -2  12 27645.6 3088.66   5
  -4   2  12 30194.8 2213.89   2
   4   2 -12 34744.3 2027.07   1
   4  -2 -12 31279.7 1792.90  16
  -4   2  12 33265.3 1848.01  15
   4   2 -12 30927.1 1595.42  11
  -4  -2  12 31122.4 1745.48  13
  -4   2  11 33904.0 1787.47  15
  -4  -2  11 33848.9 3268.85   5
   4   2 -11 34989.2 1963.30   1
   4  -2 -11 35637.3 1868.53  11
   4   2 -11 35121.4 1620.43  11
  -4  -2  11 36301.7 1826.94  13
   4   2 -11 36688.2 1929.44  10
   4  -2 -11 36318.5 2087.23   9
  -4   2  11 36555.2 2290.82   2
   4  -2 -11 39173.4 1916.42  16
  -4  -2  11 30572.3 2894.40  14
  -4   2  11 35654.9 1272.39  13
  -4   2  10 9625.45 548.165  13
  -4   2  10 9815.15 1134.19   2
   4   2 -10 8324.72 849.639  10
  -4  -2  10 9290.89 853.971  13
   4   2 -10 10379.0 791.849  11
  -4  -2  10 9777.17 1517.57  14
   4  -2 -10 8601.90 988.294   9
  -4  -2  10 9755.72 1589.40   5
  -4   2  10 9496.83 879.067  15
   4   2 -10 9438.92 934.977   1
   4  -2 -10 9590.19 873.950  16
   4  -2 -10 8540.66 852.108  11
  -4  -2  10 9339.51 572.070   7
   4  -2  -9 59394.6 2249.34  12
   4  -2  -9 61948.9 2321.35  11
  -4  -2   9 49162.0 3496.81   5
   4   2  -9 58233.5 2319.88  10
  -4   2   9 58538.6 2713.61   2
   4  -2  -9 60561.0 2562.59   9
   4   2  -9 63223.1 2405.16   1
   4   2  -9 58607.5 1935.30  11
   4  -2  -9 61721.6 2254.44  16
  -4  -2   9 52588.2 3175.82  14
  -4  -2   9 57241.0 1634.48   7
  -4   2   9 59723.8 2234.37  15
  -4  -2   9 59881.9 2231.68  13
  -4   2   9 62540.7 1512.93  13
   4  -2  -8 56424.0 1997.73  12
   4  -2  -8 56782.3 2365.71   9
  -4   2   8 57462.9 1298.69  13
   4   2  -8 53884.9 1728.11  11
  -4  -2   8 49037.7 3187.17   5
  -4  -2   8 56072.7 1652.21   7
   4   2  -8 56015.7 2177.23  10
  -4  -2   8 58316.5 2932.53  14
  -4   2   8 54259.8 2495.97   2
   4   2  -8 57737.1 2171.78   1
   4  -2  -8 58497.6 2060.70  16
  -4   2   8 57585.7 2089.22  15
  -4  -2   8 53975.6 2047.58  13
   4  -2  -7 173709. 4047.85  12
   4   2  -7 195897. 3980.25  11
  -4  -2   7 175147. 6023.12   5
  -4   2   7 199702. 5218.28   2
   4  -2  -7 190728. 4877.22   9
   4   2  -7 197344. 4533.89   1
  -4  -2   7 181184. 4061.77   7
   4  -2  -7 196055. 4431.82  16
  -4  -2   7 191317. 4514.93  13
  -4  -2   7 191720. 4419.66  15
  -4   2   7 195209. 4501.12  15
  -4  -2   7 180465. 5219.42  14
  -4   2   7 196030. 3306.58  13
   4   2  -7 190881. 4453.98   6
   4   2  -6 56188.2 1581.89  16
   4   2  -6 57393.0 1965.01   6
   4   2  -6 56292.0 1520.78  11
  -4  -2   6 58023.3 2843.13   5
  -4  -2   6 56749.8 1830.93  15
   4  -2  -6 57265.7 2167.91   9
   4  -2  -6 55712.3 2678.64   4
   4   2  -6 58351.8 1902.03   1
   4  -2  -6 57024.5 1869.59  16
  -4   2   6 54845.2 2291.73   2
  -4   2   6 57470.7 1943.54  15
  -4  -2   6 53214.9 2162.44  14
  -4  -2   6 61618.0 2030.09  13
   4   2  -5 71270.8 1851.63  15
   4  -2  -5 67779.8 2026.25  16
  -4  -2   5 67673.8 1894.58  15
  -4  -2   5 70958.3 2160.43  13
  -4  -2   5 67822.5 2809.49   5
   4  -2  -5 66615.6 2275.11   9
  -4  -2   5 67899.4 2193.06  14
  -4   2   5 66259.0 1629.77   6
  -4  -2   5 63701.8 2458.76   3
  -4   2   5 69320.6 1896.42  10
  -4   2   5 70136.7 2466.91   2
   4  -2  -5 62840.7 2718.78   4
   4   2  -5 70858.1 1970.04   1
  -4   2   5 68682.8 2106.35  15
   4   2  -5 68504.6 1699.05   7
   4   2  -5 66653.4 2127.38   6
   4   2  -5 66261.1 1718.78  16
  -4  -2   4 17047.9 873.811  14
  -4  -2   4 16666.4 1185.61   5
  -4   2   4 17337.1 722.838  10
   4   2  -4 16771.5 990.947  14
   4  -2  -4 16744.1 876.396  16
   4  -2  -4 16225.7 961.219   9
  -4   2   4 17050.8 1056.54   2
   4   2  -4 16287.3 740.125   1
   4   2  -4 17857.4 736.877  16
   4  -2  -4 15776.6 1190.75   4
   4   2  -4 17813.0 714.977  15
  -4  -2   4 17314.1 945.076  13
  -4  -2   4 17119.1 807.121   1
  -4  -2   4 16871.1 737.870  15
  -4   2   4 18439.1 956.592  15
   4   2  -4 17692.9 879.125   7
  -4  -2   4 15853.7 1102.72   3
   4   2  -4 16255.3 935.699   6
  -4  -2   3 95531.1 2062.52  15
  -4   2   3 94862.6 2567.71  15
  -4  -2   3 94629.7 2943.45   5
  -4  -2   3 95140.7 1813.43  11
   4   2  -3 98452.2 2292.97  16
   4  -2  -3 92985.9 2512.95   9
   4   2  -3 101623. 2082.37   1
  -4   2   3 93782.7 2719.11   2
   4  -2  -3 97877.1 2598.85   8
   4  -2  -3 96845.6 1882.73  13
  -4  -2   3 94853.3 2921.21   3
   4  -2  -3 93596.1 3053.30   4
  -4  -2   3 94660.4 2252.15  16
  -4  -2   3 92642.0 2127.90   1
  -4  -2   3 97824.4 2363.58  14
   4   2  -3 101307. 2060.72  15
   4   2  -3 96502.1 2627.49  12
   4   2  -3 98450.6 2537.50  14
   4   2  -3 95637.4 2626.27   6
  -4   2   2 87190.0 1943.32  12
  -4  -2   2 84215.5 1749.09   8
   4   2  -2 96252.5 2301.20  16
   4   2  -2 86991.1 2475.70  12
  -4  -2   2 84448.8 1732.28   1
  -4  -2   2 87143.9 1750.92  15
   4  -2  -2 85525.8 2182.45   9
  -4   2   2 87832.6 2455.34  15
  -4   2   2 84604.0 2395.13   2
   4  -2  -2 83956.8 2737.45   4
  -4  -2   2 89666.6 2200.34  16
   4  -2  -2 84818.7 2436.67   8
  -4  -2   2 85739.5 2621.49   5
   4   2  -2 87881.5 2241.07  14
   4   2  -2 87434.6 1779.79  15
   4   2  -2 87188.2 2470.17   6
  -4  -2   2 85319.6 2661.88   3
   4  -2  -2 89557.3 1971.84  13
  -4   2   1 277654. 5819.67  15
   4   2  -1 277424. 5752.31  12
  -4   2   1 273387. 5436.47   2
   4  -2  -1 275578. 5753.33  14
   4  -2  -1 281252. 5856.27   5
  -4  -2   1 274445. 5795.56   5
   4  -2  -1 282932. 5432.87   2
   4  -2  -1 274985. 6001.96   4
   4  -2  -1 272379. 5043.93   9
   4  -2  -1 280630. 5281.60  13
  -4  -2   1 259939. 4793.68   8
   4  -2  -1 276737. 5795.60   8
   4   2  -1 275247. 5317.89  14
  -4  -2   1 286494. 5520.80  16
  -4  -2   1 272254. 4716.13  15
  -4  -2   1 275893. 5951.08   3
   4   2  -1 280114. 5771.73   6
   4  -2   0 82330.2 2285.08  13
   4   2   0 82191.7 2537.09  12
  -4   2   0 86890.0 2117.75   2
   4  -2   0 85406.1 2624.43   4
   4  -2   0 86117.6 2494.80   5
   4  -2   0 80957.9 1716.41   9
  -4  -2   0 88890.4 2493.27  16
   4   2   0 85494.9 2106.13   4
  -4  -2   0 85028.7 1815.06   8
   4   2   0 87078.7 2565.78   6
   4   2   0 86596.4 1881.28   8
   4  -2   0 79479.2 2578.67   8
  -4   2   0 86733.7 2387.97   7
  -4  -2   0 84389.9 2602.61   3
   4  -2   0 84446.6 2571.81  14
  -4  -2   0 85284.0 2484.99   5
   4  -2   1 92980.4 2620.57  13
   4   2   1 91958.4 2869.58  12
  -4   2  -1 94940.3 2999.18   1
   4  -2   1 91638.5 1873.64  10
   4  -2   1 93913.4 2914.58   8
   4   2   1 94788.6 2127.95   4
   4  -2   1 90406.1 2732.24   4
  -4   2  -1 95651.1 2091.92   2
   4   2   1 95720.2 2187.82   8
  -4  -2  -1 90614.0 2633.71   5
  -4   2  -1 91711.5 2569.74   7
  -4  -2  -1 95796.7 2892.72   9
  -4  -2  -1 92173.7 2783.05   3
   4   2   1 92528.2 2795.42   6
   4   2   1 89006.0 1807.80   1
   4  -2   1 93373.1 2644.63   5
  -4  -2  -1 90575.0 2783.37  16
   4  -2   1 89061.6 2832.01  14
   4   2   2 24123.5 806.048   1
  -4   2  -2 22379.2 747.271   3
   4   2   2 24150.9 976.207   8
  -4  -2  -2 24742.2 1405.30  16
   4   2   2 23113.4 1401.42  12
  -4   2  -2 22129.0 1347.42   1
   4  -2   2 22057.2 1368.24  14
   4  -2   2 24300.2 1223.80   5
   4  -2   2 24140.0 858.670  10
  -4  -2  -2 24347.3 1336.15   9
   4  -2   2 22068.9 1207.38   4
   4  -2   2 23704.6 1251.19  13
  -4  -2  -2 23422.5 817.655   1
   4   2   2 23712.9 788.683   4
   4  -2   2 23617.8 1365.27   8
  -4  -2  -2 23108.4 1269.91   3
   4   2   2 24160.5 1363.57   6
  -4   2  -2 23877.9 1224.64   7
  -4   2  -2 23373.3 710.730   2
  -4   2  -3 93700.0 3127.36   1
   4   2   3 91689.5 3249.81  12
   4  -2   3 91324.4 2313.93  10
   4  -2   3 95585.1 2823.79   5
   4  -2   3 87727.1 2841.77  13
   4  -2   3 91616.0 2778.38   4
   4   2   3 98455.0 2464.86   8
  -4  -2  -3 87119.7 2257.42   1
   4  -2   3 90143.3 3031.27   8
   4   2   3 85639.2 1872.39   4
  -4  -2  -3 95703.2 2967.01   9
   4   2   3 96638.0 2230.30   1
   4  -2   3 89429.8 3241.67  14
  -4  -2  -3 87514.9 2823.73   3
  -4  -2  -3 87765.8 3166.54  16
   4   2   3 89608.7 3135.98   6
   4  -2   4 71180.4 3060.29  14
   4  -2   4 71164.1 2509.89   5
  -4  -2  -4 72330.0 2533.09   3
  -4  -2  -4 65089.4 2883.28  16
   4  -2   4 70187.9 2406.74   4
   4   2   4 74696.8 2219.06   8
   4  -2   4 71736.9 2696.15   8
  -4  -2  -4 65719.8 2053.70   1
  -4  -2  -4 68804.0 2515.64   9
   4   2   4 66790.0 2834.85   6
   4   2   4 70586.4 2912.74  12
   4  -2   4 67996.6 2556.15  13
  -4   2  -4 71497.9 2750.06   1
   4  -2   5 194543. 5199.95  13
   4  -2   5 208189. 5209.46   5
  -4   2  -5 198605. 3649.01   9
  -4  -2  -5 206580. 5169.34   9
   4  -2   5 195645. 6033.25  14
   4   2   5 199820. 4656.02   8
   4  -2   5 204944. 5378.72   8
  -4  -2  -5 186743. 4548.17   1
  -4  -2  -5 184094. 5801.32  16
  -4   2  -5 212479. 5530.08   1
   4   2   5 207675. 5783.90   6
   4   2   5 197077. 5624.44  12
  -4  -2  -5 210657. 5138.47   3
   4   2   6 56217.5 2342.27   2
   4  -2   6 50699.5 2381.31  13
  -4   2  -6 57222.8 1437.67   9
  -4  -2  -6 54876.3 2359.35   9
   4   2   6 52821.2 2076.22   8
   4  -2   6 55174.8 2507.78   8
  -4  -2  -6 54743.0 2102.86   1
   4   2   6 58090.3 2744.55   6
  -4   2  -6 55191.7 2543.32   1
   4   2   6 55544.4 2689.14  12
  -4  -2  -6 48858.1 2825.12  16
  -4  -2  -6 55740.9 2329.25   3
   4  -2   6 53801.8 3039.30  14
   4  -2   6 52248.8 2375.20   5
   4   2   7 56417.5 2777.12  12
   4  -2   7 61962.7 3448.37  14
  -4   2  -7 58012.2 1583.53   9
  -4  -2  -7 58178.7 2491.34   9
   4   2   7 54504.8 2228.72   8
   4  -2   7 56251.3 2622.04   8
  -4  -2  -7 52311.4 2221.18   1
  -4  -2  -7 48830.1 2975.33  16
   4   2   7 56818.8 2448.95   2
  -4   2  -7 57220.9 2713.82   1
  -4  -2  -7 53266.1 2357.48   3
   4  -2   7 52621.4 2523.70   5
   4   2   7 57162.0 2728.47   6
   4  -2   7 52100.1 2488.85  13
   4  -2   8 8969.02 1052.27   8
   4  -2   8 7691.62 958.003  13
   4   2   8 8382.38 1045.45  13
  -4  -2  -8 8374.10 890.922   1
   4   2   8 8825.78 1083.93  12
  -4  -2  -8 6889.86 1143.66  16
  -4  -2  -8 9206.11 982.996   9
  -4   2  -8 9412.04 608.850   9
   4  -2   8 8494.99 1050.75   5
  -4   2  -8 8222.41 1033.06   1
   4   2   8 9686.58 917.848   8
   4   2   8 7777.13 887.829   2
  -4  -2  -8 8890.80 943.373   3
   4  -2   8 9398.19 1417.81  14
   4   2   9 31134.8 2017.42  13
   4  -2   9 30560.1 2009.83  13
   4  -2   9 28338.9 2019.87   5
  -4  -2  -9 31862.5 1922.16   9
  -4   2  -9 31511.3 1270.41   9
   4  -2   9 36303.9 2908.92  14
  -4  -2  -9 31746.9 2585.92  16
   4   2   9 30388.4 1784.64   8
  -4  -2  -9 28476.8 1808.42   1
   4  -2   9 33080.8 2144.78   8
   4   2   9 30376.4 1893.63   2
  -4   2  -9 32421.0 2166.48   1
  -4  -2  -9 29277.9 1835.83   3
  -4   2 -10 24668.8 1959.14   1
   4   2  10 23152.4 1767.93  13
   4  -2  10 27578.1 2653.82  14
  -4  -2 -10 22658.4 1663.85   3
   4  -2  10 24029.2 1940.07   5
   4  -2  10 26463.7 1998.19   8
  -4  -2 -10 24456.1 1747.66   1
  -4   2 -10 24304.0 1172.36   9
  -4  -2 -10 22693.8 1670.29   9
   4   2  10 22790.5 1605.30   8
   4   2  10 25110.3 1787.95   2
  -4  -2 -10 21444.7 2227.78  16
   4  -2  10 22716.0 1777.68  13
   4  -2  11 81445.6 3652.26  13
  -4  -2 -11 78359.8 3372.99   9
   4  -2  11 94225.0 5161.53  14
  -4  -2 -11 85849.4 4756.18  16
  -4  -2 -11 80664.3 3536.79   1
   4   2  11 80916.4 3370.68   8
   4  -2  11 83513.3 3818.84   8
   4   2  11 83341.2 3600.31   2
  -4   2 -11 82947.2 3870.06   1
   4   2  11 87325.0 3690.93  13
   4  -2  11 84461.7 3946.32   5
   4  -2  12 22637.9 1904.29  13
   4  -2  12 23597.1 2085.52   5
  -4  -2 -12 24742.5 2573.25  16
  -4  -2 -12 26805.0 1933.61   9
  -4  -2 -12 24687.5 1984.91   1
   4   2  12 23223.7 1786.49   8
   4  -2  12 22848.6 1993.52   8
   4   2  12 26227.4 2028.56   2
  -4   2 -12 23392.9 2080.83   1
   4   2  12 25268.1 1948.97  13
   4  -2  12 27275.2 2853.06  14
  -4  -2 -13 33173.5 3089.10  16
   4   2  13 32951.1 2231.60   8
   4   2  13 35799.0 2513.20   2
   4  -2  13 32623.8 2562.79   5
  -4  -2 -13 32962.7 2290.93  11
   4  -2  13 33659.3 3232.13  14
  -4  -2 -13 31045.3 2174.42   9
  -4  -2 -13 28863.8 2263.98   1
   4  -2  13 29515.0 2350.90   8
  -4   2 -13 30657.9 2464.59   1
   4   2  13 33568.5 2303.92  13
   4  -2  13 26805.1 2161.48  13
   4   2  14 4332.45 846.736  13
   4   2  14 5247.96 1015.40   2
   4  -2  14 4121.58 851.593  13
  -4  -2 -14 6896.47 1070.64  11
   4  -2  14 6594.62 1149.44   5
  -4  -2 -14 4319.56 915.647   1
  -4  -2 -14 4924.99 881.185   9
   4  -2  14 5891.43 1058.81   8
  -4   2 -14 6370.88 1167.74   1
  -4  -2 -14 5959.12 1352.19  16
   4   2  14 5381.60 929.511   8
   4  -2  14 6234.14 1471.58  14
   4   2  15 14394.2 1579.99  13
   4  -2  15 19205.3 2535.73  14
  -4   2 -15 17871.7 2025.77   1
  -4  -2 -15 17540.0 1784.24  11
   4  -2  15 17805.4 1983.88   5
   4  -2  15 13769.9 1711.67   8
  -4  -2 -15 17623.7 1703.76   9
   4   2  15 16008.5 1686.14   8
  -4  -2 -15 16514.4 2278.90  16
   4  -2  15 12308.4 1557.55  13
   4  -2  16 11655.6 1559.40  13
   4   2  16 8146.37 1204.38  13
  -4  -2 -16 11023.5 1479.34  11
   4   2  16 10322.0 1404.67   8
  -4  -2 -16 11922.2 1483.55   9
  -4   2 -16 11119.7 1692.48   1
   4  -2  16 9557.70 1479.10   8
   4  -2  16 13192.3 2171.51  14
  -4  -2 -16 8627.93 1710.10  16
  -4  -2 -17 32322.6 2481.06   9
   4   2  17 32806.9 2631.33   8
  -4  -2 -17 38897.1 3704.03  16
   4   2  17 34400.0 2569.50  13
  -4  -2 -18 10153.4 1417.90   9
   4   4 -20 4806.09 907.495   6
   4  -4 -20 7956.53 1327.04  16
   4   4 -19 38873.5 2964.89   1
  -4  -4  19 36010.8 2895.01   8
   4  -4 -19 36428.3 2738.64  16
  -4   4  19 38763.2 3546.05   2
   4   4 -19 33082.7 2453.14   6
  -4   4  18 5031.14 1263.63   2
  -4  -4  18 5043.71 1453.42   5
   4  -4 -18 7112.02 1181.01  16
  -4  -4  18 6838.20 1156.59  13
  -4  -4  18 6872.12 1208.34   8
   4  -4 -18 7109.46 1339.25   9
   4   4 -18 8153.06 1314.36   1
  -4  -4  18 3641.04 1192.72  14
  -4   4  17 12816.6 1861.59   2
   4   4 -17 14611.2 1685.25   1
  -4  -4  17 16209.5 1705.41  13
   4  -4 -17 13138.8 1663.51   9
  -4  -4  17 15397.1 1728.47   8
   4  -4 -17 16535.7 1736.39  16
  -4  -4  17 10003.6 2089.54  14
  -4  -4  17 13353.6 2438.40   5
  -4  -4  16 3157.73 1102.07  14
  -4  -4  16 3784.77 831.398   8
   4   4 -16 3978.52 763.586  10
   4   4 -16 4793.56 948.937   1
  -4  -4  16 3945.56 1352.50   5
   4  -4 -16 2770.22 756.456   9
  -4  -4  16 4305.45 864.064  13
  -4   4  16 4335.35 1070.52   2
   4  -4 -16 4371.43 868.192  16
  -4  -4  15 33816.1 3672.17   5
   4   4 -15 36024.6 2294.45  10
   4  -4 -15 36901.5 2671.22   9
   4   4 -15 37786.5 1973.78  11
  -4   4  15 34630.8 2843.09   2
  -4  -4  15 32874.4 2366.85   8
   4   4 -15 36527.9 2483.93   1
   4  -4 -15 34588.0 2369.08  16
  -4   4  15 34570.4 2181.67  15
  -4  -4  15 37159.3 2435.47  13
  -4  -4  15 28585.3 3182.22  14
  -4  -4  14 14971.3 1492.60  13
   4   4 -14 17967.6 1547.24  10
   4  -4 -14 14393.5 1629.13   9
  -4  -4  14 12697.7 1956.24  14
  -4  -4  14 14546.2 1488.50   8
  -4   4  14 16147.6 1859.45   2
   4  -4 -14 16786.1 1714.99   4
   4   4 -14 16159.1 1555.03   1
   4  -4 -14 15615.1 1520.19  16
  -4   4  14 14657.2 1336.20  15
   4   4 -14 16548.7 1216.76  11
  -4  -4  14 14024.3 2249.15   5
   4  -4 -13 88570.4 4053.77   9
   4   4 -13 85599.6 2874.83  11
   4   4 -13 89271.3 3501.19  10
  -4  -4  13 84761.9 3610.28   8
  -4   4  13 80648.5 4155.71   2
   4  -4 -13 89993.6 4057.93   4
   4   4 -13 90487.0 3722.50   1
   4  -4 -13 85822.3 3646.80  16
  -4   4  13 82362.3 3278.77  15
  -4  -4  13 78297.1 4673.68  14
  -4  -4  13 81978.5 5331.61   5
  -4  -4  13 83370.8 3566.11  13
  -4  -4  12 12944.3 1257.41   8
   4   4 -12 13175.2 964.350  11
  -4  -4  12 12717.5 1289.23  13
  -4  -4  12 10623.4 1502.38  14
  -4  -4  12 10990.2 1863.58   5
   4  -4 -12 12028.8 1389.19   4
   4  -4 -12 12983.3 1437.92   9
  -4   4  12 12149.9 1528.68   2
   4   4 -12 14648.6 1351.46   1
   4  -4 -12 14153.1 1357.16  16
  -4   4  12 13293.0 1162.45  15
   4   4 -12 12877.2 1209.49  10
  -4   4  11 27655.0 1634.53  15
  -4  -4  11 26208.9 2661.46   5
   4   4 -11 26446.4 1295.91  11
   4   4 -11 27319.8 1731.12  10
   4  -4 -11 28289.5 2070.93   9
  -4  -4  11 25828.0 1705.24   8
  -4   4  11 24777.5 2037.99   2
  -4  -4  11 24726.7 1731.37  13
   4  -4 -11 25631.8 1768.17  16
   4   4 -11 25347.7 1721.40   1
   4  -4 -11 28325.8 2092.56   4
  -4  -4  11 26114.6 2258.43  14
  -4  -4  11 27082.8 1594.17   3
  -4  -4  10 5957.23 703.443   3
  -4  -4  10 5552.34 785.222  13
  -4   4  10 6055.88 969.574   2
   4   4 -10 5882.07 776.038   6
   4  -4 -10 5568.59 863.277   9
   4   4 -10 8136.38 899.965   1
   4   4 -10 5405.51 532.951  11
   4   4 -10 6827.01 825.629  10
  -4  -4  10 5021.00 1166.36   5
  -4   4  10 5467.75 686.482  15
  -4  -4  10 6001.64 759.599   8
   4  -4 -10 5458.29 777.631  16
  -4  -4  10 3859.69 805.115  14
   4  -4 -10 6874.45 1010.82   4
   4   4  -9 45636.6 2133.08  10
  -4  -4   9 44327.8 1983.95   3
  -4  -4   9 44007.4 2207.60  13
  -4  -4   9 39336.1 2965.65   5
   4   4  -9 45055.1 1506.86  11
   4   4  -9 48187.2 2175.41   1
  -4   4   9 45679.9 1984.14  15
   4  -4  -9 44357.4 2440.57   9
  -4  -4   9 42971.0 2006.42   8
   4  -4  -9 44604.1 2521.64   4
  -4  -4   9 44200.3 2561.69  14
  -4   4   9 45978.0 2601.67   2
   4  -4  -9 44245.8 2214.13  16
   4   4  -9 41807.1 2150.25   6
  -4  -4   8 20535.7 1595.21  14
  -4   4   8 24825.1 1801.75   2
  -4   4   8 22116.1 1293.45  15
   4   4  -8 22864.5 1518.70   6
  -4  -4   8 24327.9 1401.47   3
   4   4  -8 23694.8 922.727  11
   4  -4  -8 23744.1 1686.70   9
  -4  -4   8 20624.6 2029.40   5
  -4  -4   8 21737.1 1467.38  13
   4   4  -8 25049.5 1439.30   1
  -4  -4   8 23905.3 1361.93   8
   4  -4  -8 23197.8 1741.02   4
   4  -4  -8 24222.7 1560.76  16
  -4   4   8 22363.0 829.389   6
   4   4  -7 131704. 2666.64  11
  -4  -4   7 129992. 3714.35   3
  -4   4   7 134395. 2883.99   6
   4  -4  -7 129399. 4204.93   9
  -4   4   7 130760. 3587.11  15
  -4  -4   7 129756. 3499.32   8
   4  -4  -7 135083. 4485.71   4
  -4   4   7 132967. 4423.61   2
  -4  -4   7 129652. 3969.85  13
   4   4  -7 130063. 3621.89   1
  -4  -4   7 130950. 4223.68  14
   4  -4  -7 130526. 4023.05  16
  -4  -4   7 128373. 5063.79   5
   4   4  -7 129724. 3990.57   6
  -4  -4   6 23908.1 1352.22   3
   4   4  -6 22484.7 1440.39   6
  -4   4   6 23386.8 1240.57  15
  -4  -4   6 20275.3 1793.19   5
   4   4  -6 22394.9 1190.09   1
   4   4  -6 21449.7 877.683   7
   4  -4  -6 22450.2 1496.61   9
   4  -4  -6 23799.1 1472.73  16
  -4  -4   6 22005.0 1103.65   8
   4  -4  -6 22520.9 1623.20   4
  -4   4   6 22017.1 1569.17   2
  -4   4   6 18712.1 674.194  12
  -4  -4   6 21589.1 1449.97  14
  -4  -4   6 22173.7 1398.91  13
  -4   4   6 24394.4 971.049   6
  -4   4   5 46865.0 1524.28   6
  -4  -4   5 47372.1 1542.33   8
  -4   4   5 43060.0 1301.25  12
  -4  -4   5 45689.2 2606.60   5
   4  -4  -5 44084.7 2056.39   9
  -4  -4   5 43981.4 1917.78   3
   4  -4  -5 43787.7 2273.39   4
  -4   4   5 45512.4 2210.61   2
  -4   4   5 43668.0 1088.83  13
   4   4  -5 45642.4 1647.81   1
   4  -4  -5 43883.6 2034.79  16
  -4   4   5 46400.7 1810.80  15
  -4  -4   5 46715.3 2088.76  14
  -4  -4   5 44106.8 2008.33  13
   4   4  -5 47315.0 1382.63  15
   4   4  -5 45492.1 2060.02   6
  -4   4   4 8792.79 509.021  12
  -4  -4   4 9599.82 1147.06   5
  -4   4   4 8911.14 555.518  10
   4   4  -4 9877.45 909.052  12
   4  -4  -4 7495.12 768.357   9
   4  -4  -4 9478.38 1004.21   4
  -4  -4   4 7711.40 468.953   8
  -4   4   4 8133.54 468.949  13
  -4   4   4 7757.03 843.334   2
  -4   4   4 9503.50 761.628  15
   4   4  -4 8472.45 594.563   1
  -4  -4   4 8383.62 804.208   3
   4   4  -4 8667.31 440.614  15
  -4  -4   4 8275.70 810.755  14
   4   4  -4 9535.24 901.846   6
  -4  -4   3 66069.5 2453.19   3
  -4  -4   3 65961.3 2978.74   5
  -4   4   3 67818.0 1631.43  10
  -4   4   3 63483.5 1771.29  13
   4   4  -3 65658.3 2495.79  12
   4  -4  -3 62686.5 2308.16   9
  -4   4   3 66973.8 2257.86  15
   4  -4  -3 65794.8 2777.45   4
  -4   4   3 65118.6 2501.44   2
  -4  -4   3 64158.0 2336.34  16
   4   4  -3 68860.3 1779.84   1
   4   4  -3 63651.6 2463.88   6
  -4   4   3 67182.5 1768.60  12
   4  -4  -3 62691.5 1718.34  13
   4  -4  -2 29728.8 1938.24   5
  -4   4   2 29363.7 795.458  10
  -4  -4   2 30009.3 1918.39   5
   4   4  -2 30033.6 1595.31  12
   4  -4  -2 29258.7 1423.78   9
   4  -4  -2 28761.4 1771.43   4
   4  -4  -2 30987.0 1500.47   8
  -4   4   2 30674.5 1566.91   2
  -4   4   2 30378.1 1468.42  15
  -4  -4   2 29536.6 1520.48  16
   4   4  -2 30410.4 942.898   1
  -4  -4   2 28869.4 1579.37   3
   4  -4  -2 30672.7 1171.47  13
   4   4  -2 31614.5 1639.77   6
  -4  -4   1 177580. 4583.47  16
  -4  -4   1 174820. 5222.54   5
   4   4  -1 185555. 4732.30  12
   4  -4  -1 180708. 5311.35   5
   4  -4  -1 175411. 4162.56   9
  -4   4   1 187329. 4566.78  15
   4  -4  -1 179328. 5067.37   4
   4  -4  -1 179647. 4468.96   8
   4   4  -1 168753. 3209.94   1
  -4   4   1 179459. 4449.29   2
  -4  -4   1 177732. 4724.25   3
   4   4  -1 184099. 4695.49   6
   4  -4  -1 183823. 4022.61  13
   4  -4   0 28768.7 1824.04   5
  -4   4   0 26598.2 1495.38  15
   4  -4   0 25705.6 1162.95   9
   4  -4   0 26997.8 1701.15   4
  -4  -4   0 25574.8 1742.71   5
   4  -4   0 25525.4 1445.13   8
  -4   4   0 26827.3 1336.64   2
  -4  -4   0 27784.4 1542.73  16
   4   4   0 26181.7 1509.67  12
  -4   4   0 25482.0 1020.84   9
   4   4   0 26828.2 1508.32   6
   4  -4   0 26401.2 1248.36  13
  -4  -4   0 25226.5 1527.33   3
   4   4   1 64978.3 2564.86  12
   4  -4   1 65789.6 2859.11   5
  -4  -4  -1 66323.9 2895.82   5
  -4  -4  -1 63693.2 1664.26  11
   4  -4   1 65899.6 2843.97  14
  -4   4  -1 63254.1 2803.76   1
   4  -4   1 65425.7 2777.36   4
   4  -4   1 61411.9 2514.43   8
  -4   4  -1 65307.2 2114.62   2
  -4   4  -1 62748.0 1818.52   3
  -4  -4  -1 61997.3 2522.00  16
   4   4   1 66529.8 2518.59   6
  -4  -4  -1 62267.2 2561.01   3
   4  -4   1 62179.2 2194.91  13
   4  -4   2 8153.83 995.412  14
  -4  -4  -2 7757.23 869.774   3
  -4   4  -2 8533.33 729.488   7
  -4   4  -2 8598.12 514.250   3
  -4  -4  -2 8902.20 922.671  16
  -4   4  -2 9430.14 1040.48   1
  -4  -4  -2 8808.04 991.290   9
   4   4   2 7067.16 389.196   8
   4  -4   2 9120.61 948.685   8
  -4   4  -2 8967.17 667.844   2
   4  -4   2 9508.84 1013.72   4
  -4  -4  -2 8570.47 586.606  11
   4   4   2 8670.06 912.677  12
   4   4   2 8509.26 365.566   1
   4  -4   2 10237.9 1103.53   5
   4   4   2 8549.27 855.024   6
   4  -4   2 8294.39 769.691  13
  -4   4  -3 64829.3 2907.64   1
   4  -4   3 62116.5 3013.09  14
   4   4   3 64597.4 2805.29  12
   4  -4   3 61963.4 2844.76   5
  -4  -4  -3 66764.8 2049.63  11
   4  -4   3 61922.0 2439.06  13
  -4  -4  -3 67954.6 2948.19   9
   4   4   3 64889.3 1708.60   8
   4  -4   3 63383.0 2798.93   8
  -4   4  -3 64966.4 1907.65   2
   4   4   3 63084.8 1538.71   1
  -4   4  -3 64566.2 2236.78   7
  -4  -4  -3 58891.3 1520.25  15
  -4  -4  -3 62829.7 2726.81  16
   4  -4   3 64520.4 2822.82   4
  -4  -4  -3 63856.1 2717.64   3
   4   4   3 61612.8 2568.53   6
  -4   4  -4 29267.3 1952.64   1
  -4  -4  -4 26615.2 1809.69   9
   4  -4   4 26297.2 1832.09   5
  -4  -4  -4 25947.4 1304.66  11
   4  -4   4 28470.3 1837.83   4
   4   4   4 27582.3 1124.37   8
   4  -4   4 25409.0 1775.18   8
  -4   4  -4 26421.7 1034.98   2
  -4  -4  -4 23947.0 1711.05  16
  -4   4  -4 26847.2 1389.01   7
   4   4   4 25201.7 962.614   1
   4   4   4 25485.7 1789.42  12
   4   4   4 26815.8 1677.88   6
   4  -4   4 26049.1 1983.00  14
  -4  -4  -4 27284.8 1756.52   3
   4  -4   4 25174.5 1566.52  13
  -4   4  -5 149570. 4942.61   1
   4  -4   5 144915. 4859.39   5
  -4  -4  -5 139513. 3854.01  11
   4   4   5 142824. 4547.93   6
  -4   4  -5 150337. 3051.88   2
  -4  -4  -5 137163. 4537.16   3
  -4  -4  -5 146251. 4830.63   9
   4   4   5 147029. 4913.87  12
   4  -4   5 136964. 5180.72  14
   4   4   5 150431. 3566.16   8
   4  -4   5 142036. 4780.38   8
  -4  -4  -5 135626. 4752.02  16
   4  -4   5 138236. 4384.88  13
   4   4   6 22258.5 1771.71  12
   4  -4   6 22915.4 1794.83   5
  -4  -4  -6 21376.0 1343.13  11
   4   4   6 22592.9 1203.68   8
   4  -4   6 20995.0 1697.00   8
  -4  -4  -6 19367.6 1705.56  16
  -4   4  -6 23539.0 1816.73   1
  -4  -4  -6 20629.3 1619.35   3
   4  -4   6 23759.4 2081.03  14
   4   4   6 22999.3 1711.75   6
   4  -4   6 22758.3 1643.67  13
  -4  -4  -6 24989.3 1827.17   9
   4   4   6 21369.4 1731.86   2
   4   4   7 39928.5 2442.97   2
   4  -4   7 39379.1 2299.29  13
  -4  -4  -7 38481.5 1955.91  11
   4  -4   7 40118.0 2478.98   5
  -4  -4  -7 39609.2 2410.52   9
  -4  -4  -7 43367.6 2429.06   3
   4   4   7 38925.1 1757.90   8
   4  -4   7 39981.8 2458.04   8
   4  -4   7 44434.1 3036.76  14
  -4  -4  -7 38316.5 2564.22  16
   4   4   7 43345.6 2544.94  12
  -4   4  -7 43065.0 2565.91   1
   4   4   7 39664.4 2361.29   6
   4   4   8 6029.75 933.614   6
   4   4   8 4595.25 821.464  12
  -4  -4  -8 5009.99 699.174  11
  -4   4  -8 5820.94 960.533   1
   4  -4   8 6369.99 997.292   5
   4   4   8 5514.21 964.289   2
  -4  -4  -8 5587.50 903.159   9
   4   4   8 4284.28 569.488   8
  -4  -4  -8 4338.36 924.084  16
   4  -4   8 4689.77 844.075   8
   4  -4   8 4415.77 790.764  13
   4  -4   8 4789.39 1063.27  14
  -4  -4  -8 4719.24 812.285   3
   4  -4   9 23120.8 1955.25   8
  -4  -4  -9 21518.3 1845.93   9
   4   4   9 24175.2 1950.92  12
  -4  -4  -9 23632.6 2181.32  16
   4  -4   9 21330.0 1889.61   5
  -4  -4  -9 22548.5 1638.26  11
   4   4   9 23981.8 1980.56   2
   4   4   9 21141.8 1421.47   8
  -4   4  -9 23315.0 1991.71   1
  -4  -4  -9 22693.7 1866.76   3
   4  -4   9 23717.2 2454.02  14
   4   4   9 25372.4 1882.80   6
   4  -4   9 22613.6 1846.71  13
   4  -4  10 11886.4 1445.26   8
  -4  -4 -10 11047.9 1195.38  11
   4   4  10 11432.1 1401.85   2
   4  -4  10 11211.2 1440.41   5
  -4  -4 -10 12185.6 1429.87   9
   4   4  10 11411.6 1098.31   8
   4   4  10 11776.6 1406.12  12
  -4   4 -10 11377.6 1400.03   1
  -4  -4 -10 11153.0 1365.77   3
   4  -4  10 11850.4 1755.49  14
   4  -4  10 11380.5 1362.59  13
  -4  -4 -10 9791.92 1489.63  16
   4   4  10 11529.7 1300.61  13
   4   4  11 64408.2 3205.59  13
  -4  -4 -11 51232.3 3579.60  16
  -4   4 -11 64552.9 3624.62   1
  -4  -4 -11 64713.2 3116.22  11
   4  -4  11 64046.2 3585.74   5
   4   4  11 62285.5 2827.68   8
   4  -4  11 65264.8 3628.28   8
   4   4  11 63524.4 3524.41   2
  -4  -4 -11 65713.4 3486.51   9
   4  -4  11 66590.1 4491.43  14
   4  -4  11 55767.2 3207.67  13
   4   4  12 12266.8 1356.67  13
   4  -4  12 11587.6 1458.60  13
  -4   4 -12 13340.8 1656.99   1
   4   4  12 12739.4 1616.87   2
  -4  -4 -12 11764.0 1317.88  11
   4  -4  12 12068.5 1571.14   5
  -4  -4 -12 12484.1 1527.55   9
   4   4  12 13562.1 1303.96   8
   4  -4  12 11387.0 1504.82   8
   4  -4  12 12071.2 2019.13  14
  -4  -4 -12 9513.67 1557.19  16
   4  -4  13 21760.0 2169.57   5
  -4  -4 -13 19958.9 1831.69  11
  -4  -4 -13 26842.8 2281.11   9
   4   4  13 25117.9 1893.09   8
   4  -4  13 24694.5 2348.22   8
  -4  -4 -13 17128.9 2162.14  16
   4   4  13 24803.4 2318.19   2
   4  -4  13 30903.9 3206.67  14
  -4   4 -13 26216.2 2422.78   1
   4  -4  13 22699.8 2144.50  13
   4   4  14 3644.18 991.571   2
  -4  -4 -14 2221.10 779.220  16
  -4  -4 -14 2208.38 641.022  11
   4  -4  14 3257.60 889.598   5
   4  -4  14 3324.18 897.373  13
  -4   4 -14 2178.97 738.377   1
   4  -4  14 4074.16 930.499   8
   4  -4  14 3227.89 1048.10  14
  -4  -4 -14 4391.99 935.283   9
   4   4  14 4046.37 773.779   8
   4  -4  15 14992.8 1942.28   8
  -4  -4 -15 11860.3 1624.44   9
   4   4  15 11408.7 1718.94   2
  -4  -4 -15 14785.6 2159.17  16
  -4  -4 -15 11833.0 1530.29  11
   4   6 -17 436.019 508.212   1
   4   6 -16 13931.3 1650.77   1
  -4  -6  16 13530.9 2210.62  14
   4  -6 -15 1084.62 544.537  16
  -4   6  15 1270.85 630.764   2
   4   6 -15 337.631 337.707   6
  -4  -6  15-607.678 674.798   5
   4   6 -15 1276.42 537.028   1
   4  -6 -15 2038.62 812.926   9
  -4  -6  15 722.528 694.926  14
  -4  -6  15 609.701 558.935  13
  -4  -6  14 40759.0 4036.83   5
   4  -6 -14 44841.8 3309.77   9
   4  -6 -14 46081.4 3034.74  16
  -4  -6  14 47733.9 3064.31  13
  -4   6  14 49045.4 3610.58   2
   4   6 -14 50077.4 2947.35   1
  -4  -6  14 43122.5 3574.44  14
   4   6 -14 42879.2 2863.02   6
  -4  -6  13 866.375 475.467  13
   4   6 -13 794.371 484.923   6
  -4  -6  13 2169.54 909.306  14
   4  -6 -13 369.695 362.235  16
  -4  -6  13 1083.92 696.570   5
   4   6 -13 918.050 471.131   1
  -4   6  13 1409.16 670.318   2
   4  -6 -13 2972.83 923.074   9
  -4  -6  12 35621.6 3492.59   5
   4  -6 -12 39028.7 2661.98  16
  -4  -6  12 35201.6 2888.81  14
   4  -6 -12 38501.3 2913.60   9
  -4   6  12 36956.1 2932.87   2
   4   6 -12 41338.8 2467.86   1
  -4  -6  12 35278.0 2482.78  13
   4   6 -12 38749.2 2587.39   6
   4   6 -11 460.282 355.189  10
   4   6 -11 46.9529 291.846   6
  -4   6  11 466.628 550.343   2
  -4  -6  11-431.040 393.568  13
  -4  -6  11 1129.21 719.794   5
   4  -6 -11-406.167 451.911   9
   4   6 -11 148.260 232.194   1
   4  -6 -11 748.450 405.423  16
   4  -6 -11 292.957 315.100   4
  -4  -6  11 933.585 545.261  14
  -4  -6  10 14417.9 1491.32  13
   4   6 -10 16730.1 1373.20  10
   4  -6 -10 16962.9 1780.60   9
   4  -6 -10 14182.3 1519.73  16
   4  -6 -10 14849.3 1541.18   4
  -4   6  10 15552.4 1750.15   2
   4   6 -10 16379.1 1403.09   1
  -4  -6  10 15127.5 1680.61  14
  -4  -6  10 18437.9 2384.05   5
   4   6 -10 15191.6 1531.32   6
  -4  -6   9 452.423 417.992  13
   4   6  -9 284.904 345.901   6
  -4  -6   9 15.1661 480.206   5
   4  -6  -9 4.27074 217.730  16
  -4   6   9 958.062 480.556   2
   4   6  -9-136.669 197.961  10
   4  -6  -9 845.568 609.960   9
   4  -6  -9 143.802 227.907   4
   4   6  -9 114.710 233.027   1
  -4  -6   9 378.106 369.074  14
  -4  -6   8 62987.8 4101.66   5
   4  -6  -8 62872.3 3336.13   9
   4  -6  -8 61158.5 3166.51   4
  -4   6   8 60271.2 3331.50   2
   4  -6  -8 61137.4 3148.54  16
   4   6  -8 65249.0 2669.62   1
  -4  -6   8 58352.6 2947.41  13
  -4  -6   8 62310.2 3241.94  14
   4   6  -8 62340.2 3095.98   6
   4   6  -7 700.293 376.913   6
  -4  -6   7 1247.03 469.433  14
   4   6  -7 427.837 331.265  12
  -4  -6   7 813.791 437.104   5
   4  -6  -7 1747.11 631.117   9
   4  -6  -7 1769.86 581.427  16
   4  -6  -7 545.387 385.319   4
  -4   6   7 1517.96 602.025   2
   4   6  -6 59060.8 2903.46  12
   4  -6  -6 59447.3 3041.99   9
   4  -6  -6 57360.0 3036.12   4
  -4   6   6 59121.8 3093.37   2
  -4  -6   6 57013.8 3654.80   5
  -4   6   6 59926.9 2271.88  15
  -4  -6   6 55687.0 2375.39   3
   4   6  -6 58038.7 2866.54   6
  -4  -6   5 392.440 237.382   3
   4   6  -5-10.5091 285.507   6
  -4   6   5 197.538 183.434   6
  -4   6   5 35.2763 229.461   2
  -4  -6   5 231.230 330.589   5
   4  -6  -5 380.794 286.227   9
   4  -6  -5 333.250 330.040   4
   4   6  -5 116.210 194.881  12
  -4   6   5 537.152 222.592  15
   4   6  -4 25335.3 1805.16  12
   4   6  -4 24104.2 1754.11   6
   4  -6  -4 25730.7 1839.93   9
   4  -6  -4 23658.0 1900.02   4
  -4   6   4 25842.0 1871.77   2
  -4   6   4 24096.5 1363.07  15
  -4  -6   4 23066.3 2150.08   5
  -4  -6   4 25706.5 1627.64   3
  -4   6   4 24047.4 1438.77   6
  -4  -6   3 491.112 302.037   3
   4   6  -3 920.706 433.196   6
  -4   6   3 656.435 318.762   2
  -4   6   3 196.487 164.367   6
  -4  -6   3 1086.77 588.054   5
   4  -6  -3 102.014 178.291   9
   4  -6  -3 731.202 421.011   4
  -4   6   3 161.248 157.957  15
   4   6  -3 329.132 383.464  12
   4   6  -2 80462.5 3327.62   6
   4   6  -2 80682.9 3305.73  12
  -4  -6   2 76838.9 3995.91   5
   4  -6  -2 75454.4 3556.39   4
   4  -6  -2 79422.4 3175.48   9
  -4  -6   2 80308.0 3199.35   3
  -4   6   2 78592.2 3258.25   2
  -4   6   2 83390.4 2810.75  15
   4  -6  -1 1601.03 632.478   5
  -4  -6   1 2721.07 624.865  16
  -4   6   1 1637.24 349.275  12
  -4   6   1 1309.67 432.784   1
  -4  -6   1 1539.81 621.429   5
  -4   6   1 2191.57 521.889   2
   4   6  -1 2168.81 559.266   6
   4   6  -1 2069.11 536.100  12
   4  -6  -1 2157.52 414.164  13
  -4  -6   1 2553.80 566.600   3
  -4   6   1 2152.54 439.819  15
   4  -6  -1 2164.35 610.681   4
   4   6   0 75781.3 3226.03  12
   4  -6   0 71728.4 3513.17   4
  -4  -6   0 75645.8 3321.04  16
   4  -6   0 78975.1 2891.05   8
  -4   6   0 77599.3 3040.73   2
  -4   6   0 76041.4 2874.60  15
  -4   6   0 77032.1 3547.63   1
  -4  -6   0 76896.9 3258.66   3
   4   6   0 73471.8 3160.82   6
  -4  -6   0 78757.9 3991.67   5
   4  -6   0 82621.8 4074.07   5
   4  -6   0 75209.2 2712.92  13
  -4   6  -1 410.968 232.921  15
  -4  -6  -1 1243.23 432.433   3
  -4  -6  -1 1017.07 499.749   5
  -4  -6  -1 571.145 260.891  16
   4   6   1 933.487 382.349  12
   4  -6   1 932.512 549.100   5
  -4   6  -1 1102.90 354.787   2
   4  -6   1 1432.12 552.977   4
   4   6   1 329.390 234.918   6
   4  -6   1 1194.43 359.107   8
   4  -6   1 719.765 277.304  13
  -4   6  -1 577.135 251.840   1
  -4   6  -2 30316.9 2171.11   1
  -4  -6  -2 31065.3 2080.81   3
   4   6   2 26221.0 1899.22  12
   4  -6   2 27510.0 2303.25   5
   4  -6   2 30081.9 2242.11   4
   4  -6   2 28601.3 1801.10   8
  -4   6  -2 30982.0 1705.79   2
   4   6   2 27296.3 1844.75   6
  -4  -6  -2 26778.0 1977.32  16
   4  -6   2 27283.1 1683.67  13
  -4   6  -2 27760.4 1838.40  15
   4  -6   3 1450.38 450.137  13
  -4  -6  -3 761.281 493.917   3
   4   6   3 767.652 344.572   6
  -4  -6  -3 841.299 373.355  16
   4   6   3 694.871 371.031  12
   4  -6   3 708.130 346.759   5
  -4   6  -3 553.820 282.558   1
   4  -6   3 449.837 318.273   4
   4  -6   3 1004.48 553.013  14
   4  -6   3 1358.60 454.247   8
  -4   6  -3 278.631 174.033  15
  -4   6  -4 73412.2 3584.83   1
   4   6   4 70908.6 3179.14   6
   4   6   4 73971.5 3525.75  12
   4  -6   4 67552.9 3755.07   5
  -4  -6  -4 66347.5 3586.78   9
   4  -6   4 71487.0 3317.84   8
  -4  -6  -4 65725.3 3374.83  16
  -4  -6  -4 71851.8 3446.60   3
   4  -6   4 70365.9 3850.37  14
   4  -6   4 68213.7 3024.68  13
   4  -6   5 1468.28 550.755   8
  -4  -6  -5 1783.95 553.020   3
   4   6   5 2023.58 577.294   6
   4  -6   5 1850.60 553.752  13
   4   6   5 650.638 382.852  12
  -4  -6  -5 1719.02 618.478  16
   4  -6   5 2550.41 742.910   5
   4   6   5 1446.00 646.243   2
  -4  -6  -5 2461.29 663.293   9
  -4   6  -5 1606.43 543.138   1
   4  -6   5 2487.53 824.958  14
  -4  -6  -6 63612.6 3357.47   3
   4   6   6 69361.8 3538.15  12
   4   6   6 59285.6 3041.51   6
   4  -6   6 62882.1 3656.95   5
  -4  -6  -6 61645.8 3529.28   9
   4  -6   6 61854.0 3357.33   8
   4   6   6 59684.4 3477.06   2
   4  -6   6 57447.3 3730.19  14
  -4  -6  -6 57264.0 3324.43  16
  -4   6  -6 65243.3 3499.45   1
   4  -6   6 59484.6 3046.39  13
   4  -6   7 46.9393 254.687  13
  -4  -6  -7-484.204 439.514   3
   4  -6   7 183.411 449.547  14
   4  -6   7-71.0337 359.506   5
   4   6   7 36.0140 262.537  12
   4   6   7 111.126 267.545   2
  -4   6  -7 877.852 516.303   1
  -4  -6  -7 867.674 532.198   9
  -4  -6  -7 1374.82 583.876  16
   4  -6   7-11.3203 303.568   8
  -4   6  -8 14381.5 1696.31   1
  -4  -6  -8 11470.0 1548.43  16
   4  -6   8 14581.8 1785.02   5
  -4  -6  -8 15986.1 1817.96   9
   4  -6   8 13711.6 1636.19   8
   4   6   8 13195.1 1671.81   2
  -4  -6  -8 13754.6 1628.31   3
   4  -6   8 14432.3 1996.48  14
   4  -6   8 13396.8 1519.46  13
   4  -6   9-839.988 613.118   8
  -4   6  -9 608.792 420.863   1
   4  -6   9 1021.71 547.158   5
   4   6   9 360.154 358.517   2
  -4  -6  -9 481.926 531.822   9
   4  -6   9 1983.54 894.554  14
  -4  -6  -9 1241.20 608.264  16
   4  -6   9 163.263 247.122  13
  -4  -6 -10 29292.0 2683.08  16
  -4  -6 -10 35138.9 2851.01   9
  -4   6 -10 32218.3 2712.32   1
   4  -6  10 30094.3 2658.92   5
   4  -6  10 28552.4 2542.00   8
   4   6  10 28854.0 2624.27   2
   4  -6  10 32318.1 3212.67  14
   4  -6  10 27478.0 2376.98  13
  -4   6 -11 1931.76 737.144   1
   4   6  11 516.552 488.237   2
   4  -6  11 83.4902 318.143   5
  -4  -6 -11 563.120 533.816  16
   4  -6  11-159.911 422.954   8
  -4  -6 -11 766.210 630.970   9
   4  -6  11 853.984 490.543  13
   4  -6  11 2188.55 1097.04  14
   4  -6  12 33361.8 2894.22   8
   4   6  12 33693.4 3004.37   2
  -4   6 -12 38501.4 3114.24   1
   4  -6  12 31731.8 2870.36   5
   4  -6  13 739.901 303.038   5
   4  -6  13-68.4169 384.960   8
   4  -8 -10 3312.37 924.838   9
   4   8  -9 8348.59 1324.81  12
   4  -8  -9 10972.7 1645.15   9
   4   8  -8 9252.47 1387.74   6
   4   8  -8 9208.08 1382.38  12
   4  -8  -8 10986.5 1645.91   9
   4  -8  -8 10974.5 1496.02   4
  -4   8   8 11828.1 1667.92   2
  -4  -8   7 18574.0 2533.91   5
   4  -8  -7 20022.3 2028.73   4
  -4   8   7 21773.9 2224.15   2
   4   8  -7 21079.6 2048.99  12
   4   8  -7 22254.3 2085.79   6
  -4   8   6 10319.1 1524.43   2
   4   8  -6 9434.39 1322.69  12
  -4  -8   6 9759.07 1835.87   5
   4  -8  -6 10193.3 1473.51   4
   4   8  -6 9606.19 1361.25   6
   4   8  -5 10519.0 1380.15   6
   4   8  -5 8276.55 1259.44  12
  -4   8   5 10028.6 1447.52   2
  -4  -8   5 13829.6 2097.43   5
   4  -8  -5 8791.60 1377.24   4
   4   8  -4 4635.97 916.832   6
   4   8  -4 3734.42 773.462  12
  -4  -8   4 5697.91 1352.46   5
   4  -8  -4 5430.77 1094.20   4
  -4   8   4 5066.50 1009.68   2
   4   8  -3 12727.3 1515.00   6
  -4   8   3 9906.37 1325.32   2
  -4  -8   3 12853.8 1957.13   5
   4  -8  -3 12897.3 1656.90   4
   4   8  -3 11436.1 1397.63  12
   4   8  -2 13335.7 1517.52  12
   4   8  -2 15798.8 1697.32   6
  -4  -8   2 16103.4 2146.67   5
   4  -8  -2 15744.5 1843.04   4
  -4   8   2 14981.3 1644.92   2
   4  -8  -1 26912.9 2432.19   4
  -4  -8   1 27378.0 2792.92   5
   4   8  -1 25981.2 2136.56   6
  -4   8   1 21525.2 1809.24   6
   4   8   0 13731.5 1551.05   6
   4  -8   0 16411.1 1921.75   4
  -4  -8   0 15392.9 1611.54   3
  -4   8   0 16424.4 1614.75   6
  -4  -8  -1 9861.01 1319.89   3
  -4   8  -1 10053.7 1287.15   6
   4  -8   1 13172.9 1933.51   5
   4   8   1 9408.25 1249.66   6
  -4  -8  -2 6456.80 1100.13   3
   4  -8   2 7253.60 1510.96   5
  -4  -8  -2 5565.85 1151.45  16
   4   8   2 5117.71 1119.66   2
  -4   8  -2 5468.45 978.055   6
  -4  -8  -3 10690.1 1537.95  16
   4  -8   3 10945.7 1802.87   5
   4   8   3 12893.2 1749.91   2
  -4  -8  -3 12829.0 1571.42   3
   4  -8   4 15059.5 2081.81   5
   4   8   4 15522.2 1959.49   2
  -4  -8  -4 11241.9 1594.79  16
   4  -8   5 22097.9 2558.79   5
  -5  -1  22 827.782 301.131  13
   5   1 -22 1894.32 637.535   9
  -5  -1  21-316.056 279.214  13
   5   1 -21-222.309 330.889  11
   5   1 -21-123.228 274.133   9
   5  -1 -21 292.238 413.325   9
  -5  -1  21-80.5082 693.885   5
  -5  -1  21 1206.60 1219.22  14
  -5   1  21-87.5842 584.122   2
   5   1 -20 2494.24 687.019   9
  -5  -1  20 2059.59 603.104  13
   5   1 -20 4516.50 896.268  11
   5  -1 -20 1262.23 494.468   9
  -5  -1  20 2091.67 715.723   8
   5  -1 -20 1860.49 555.481  11
  -5   1  20 4388.46 1209.46   2
  -5  -1  19 120.843 280.606  13
   5  -1 -19 543.501 362.693  11
   5   1 -19 205.660 296.310  11
   5   1 -19 801.516 426.925   9
   5  -1 -19 260.626 252.855   9
  -5   1  19 81.3804 472.890   2
   5  -1 -18 258.339 188.802  16
   5  -1 -18 615.490 302.657  11
  -5  -1  18 649.277 528.314   2
   5   1 -18 377.730 363.319   9
   5  -1 -18 749.232 443.768   9
   5   1 -18 319.004 290.903  11
  -5   1  18 1152.90 687.544   2
  -5  -1  18 733.198 324.858  13
  -5   1  17 2186.12 437.416  13
   5  -1 -17 1512.83 494.485  11
   5   1 -17 2158.16 512.787  11
  -5  -1  17 2037.76 871.551   2
   5   1 -17 2545.91 629.472   9
  -5  -1  17 2568.38 593.073  13
   5  -1 -17 964.205 458.262   9
   5  -1 -17 2153.71 547.349  16
  -5   1  17 1841.17 758.482   2
  -5  -1  16 6651.23 859.485  13
   5  -1 -16 5326.05 846.543  11
   5   1 -16 6296.10 923.611   9
   5  -1 -16 5325.06 898.445   9
  -5  -1  16 8137.49 1588.51   2
   5   1 -16 6288.03 881.021  11
   5  -1 -16 5659.77 840.467  16
  -5   1  16 6555.61 1265.49   2
  -5   1  16 7002.41 761.600  13
  -5  -1  15 287.135 284.949  13
  -5   1  15-117.864 181.888  13
  -5   1  15-216.382 390.486  15
   5  -1 -15 68.3818 252.748  11
   5   1 -15-215.865 251.920  11
   5   1 -15 138.575 233.691  10
  -5  -1  15 239.404 456.274   2
   5  -1 -15 218.507 338.365   9
   5  -1 -15-133.030 293.469  16
  -5   1  15-259.663 346.066   2
  -5  -1  14 4680.46 662.578  13
   5   1 -14 4101.72 647.465  11
   5  -1 -14 4952.69 747.754  11
   5   1 -14 4547.90 764.803  10
   5  -1 -14 5032.47 830.166   9
   5   1 -14 3777.63 711.452   1
  -5  -1  14 3652.06 1093.55   2
  -5   1  14 4388.55 724.316  15
   5  -1 -14 3695.70 610.109  16
  -5   1  14 4950.99 577.719  13
  -5   1  14 3258.98 754.609   2
  -5  -1  13 922.807 325.265  13
  -5   1  13 863.442 240.972  13
   5  -1 -13 1123.30 378.031  11
   5   1 -13 1637.26 400.947  11
   5  -1 -13 1326.55 204.082   6
   5   1 -13 987.267 371.698  10
   5  -1 -13 957.248 378.157   9
   5   1 -13 779.831 274.627   1
  -5   1  13 1739.99 590.600   2
   5  -1 -13 1411.29 354.917  16
  -5  -1  13 1184.33 671.849   2
  -5   1  13 852.005 359.974  15
  -5  -1  12 621.960 256.681  13
   5  -1 -12 578.537 329.480   9
   5  -1 -12 977.028 167.875   6
   5  -1 -12 925.703 295.117  11
  -5   1  12 353.457 193.749  15
   5   1 -12 921.240 376.339  10
   5   1 -12 481.634 333.380   1
  -5  -1  12 825.207 534.329   2
   5   1 -12 801.514 266.222  11
  -5   1  12 730.435 210.254  13
  -5  -1  12 768.957 281.553  15
   5  -1 -12 809.706 228.950  16
  -5   1  12 1490.98 511.522   2
  -5  -1  11 3477.80 506.127  13
  -5   1  11 3824.56 406.814  13
  -5   1  11 3501.50 553.743  15
   5   1 -11 2960.56 419.106   6
   5   1 -11 3417.88 499.330  11
  -5  -1  11 3900.66 893.372   2
   5   1 -11 3396.45 611.875  10
   5  -1 -11 3525.42 287.409   6
   5  -1 -11 3205.97 575.226  10
   5  -1 -11 4068.15 678.763   9
   5   1 -11 3453.85 610.789   1
   5  -1 -11 3525.57 497.178  16
   5  -1 -11 4171.08 591.339  11
  -5  -1  11 2887.56 523.199  15
  -5   1  11 3666.95 801.222   2
   5   1 -10 9583.93 792.587  11
   5   1 -10 9960.42 934.817  10
   5  -1 -10 9951.39 861.924  11
   5  -1 -10 8423.92 872.656  10
   5   1 -10 9611.13 904.539   1
   5  -1 -10 10415.4 786.232  16
  -5   1  10 8728.15 1099.55   2
  -5  -1  10 12835.1 1531.91   2
  -5   1  10 10548.2 922.581  15
  -5  -1  10 10475.8 914.742  15
  -5   1  10 10778.7 651.083  13
   5  -1 -10 10967.3 497.514   6
  -5  -1  10 9596.32 781.469  13
   5   1 -10 9595.71 728.544   6
  -5   1   9-131.422 263.540   2
  -5  -1   9 71.2953 126.967  13
   5   1  -9 44.9934 157.778  10
   5  -1  -9 112.438 44.6534   6
   5   1  -9 52.9570 108.475   6
  -5  -1   9 780.535 536.373   2
   5   1  -9 119.630 159.641  11
   5  -1  -9-34.4120 202.926  10
   5  -1  -9 254.294 128.111  16
  -5  -1   9 249.223 187.468  15
  -5   1   9-58.2845 159.379  15
   5  -1  -9 161.603 209.288  11
  -5   1   9 143.601 94.9961  13
   5   1  -8 14555.6 849.309  11
  -5   1   8 15904.5 683.889  13
   5  -1  -8 15496.7 1039.53  10
  -5  -1   8 13596.7 1401.30   2
  -5   1   8 16031.3 1035.85  15
  -5   1   8 13766.4 1245.03   2
  -5  -1   8 14595.4 955.555  15
   5   1  -8 15192.2 1057.82  10
   5  -1  -8 16432.1 728.533  13
   5  -1  -8 13905.7 595.501   6
   5  -1  -8 15305.6 812.347  16
  -5  -1   8 14135.9 877.229  13
   5   1  -8 15299.5 873.809   6
  -5   1   7 4684.23 686.805   2
   5  -1  -7 4082.96 381.338  16
  -5  -1   7 4366.38 438.007   7
   5  -1  -7 4275.31 499.253  10
  -5   1   7 5002.64 338.969  13
  -5   1   7 4106.54 497.113  15
  -5  -1   7 5282.52 867.034   2
  -5  -1   7 4872.44 521.124  15
   5  -1  -7 4446.29 397.863   6
  -5   1   7 4926.82 464.817  16
  -5  -1   7 4631.90 475.596  13
   5   1  -7 4752.63 465.416   6
   5  -1  -7 4232.32 319.336  13
  -5  -1   6-79.3583 117.894  15
   5  -1  -6 53.1296 48.7077  13
  -5   1   6-29.1858 36.4744   6
   5  -1  -6 109.890 74.6536  16
  -5   1   6-111.859 134.647  15
   5  -1  -6 22.4986 133.990  10
  -5  -1   6 147.454 126.269   7
   5  -1  -6 114.724 125.043   6
  -5   1   6-13.8044 78.5427  16
   5   1  -6 15.6690 20.5502  16
  -5  -1   6 92.4404 245.416   2
   5   1  -6-31.0173 117.522   6
  -5  -1   6 74.7443 82.4641  13
  -5   1   6 205.583 252.343   2
   5  -1  -5 4002.33 513.229   6
   5  -1  -5 3953.90 331.499  16
   5   1  -5 3507.40 398.301   6
  -5  -1   5 4134.10 405.243  15
  -5  -1   5 3858.60 339.228  11
  -5  -1   5 4150.54 742.298   5
   5  -1  -5 3739.84 404.735  10
  -5  -1   5 4048.85 423.387   1
  -5   1   5 3983.97 342.057  16
  -5   1   5 4149.83 457.672  15
   5  -1  -5 3748.19 255.808  13
   5  -1  -5 4063.11 271.892  12
  -5  -1   5 3856.65 438.683   7
  -5   1   5 3842.41 320.867   6
  -5  -1   5 3898.82 468.763  14
  -5   1   5 3044.22 518.131   2
  -5  -1   4 9568.73 577.570  15
   5  -1  -4 9587.78 478.520  12
  -5   1   4 8666.05 500.989  16
  -5  -1   4 10189.9 778.977   7
  -5  -1   4 10070.0 890.510   5
   5  -1  -4 9118.49 572.626  10
  -5   1   4 9353.42 824.266   2
  -5  -1   4 8933.16 482.837  14
  -5  -1   4 8959.42 314.827  16
   5  -1  -4 9601.74 803.400   6
   5   1  -4 9521.25 571.170  15
   5   1  -4 9701.22 670.524   6
  -5   1   4 8545.91 648.622  15
   5   1  -4 8983.79 628.324  12
   5   1  -4 9667.90 663.524   7
  -5   1   4 8713.97 657.534   6
   5  -1  -3 578.501 228.818   2
  -5   1   3 845.638 269.111   2
  -5   1   3 607.026 250.539   6
  -5  -1   3 457.821 127.375  15
   5   1  -3 328.132 150.704   6
  -5  -1   3 740.055 152.507   8
   5  -1  -3 541.918 146.016  12
  -5   1   3 397.576 103.484  12
   5   1  -3 555.211 142.987  15
   5   1  -3 902.563 262.060   7
  -5  -1   3 912.342 273.490   5
  -5   1   3 463.302 131.196  14
  -5  -1   3 539.949 99.6326  16
   5  -1  -3 463.382 161.625   8
  -5   1   3 511.043 209.124  15
   5   1  -3 695.990 197.106  12
   5  -1  -3 92.2424 194.249   6
  -5  -1   3 430.922 72.9727  14
   5  -1  -2 33555.8 1329.91  12
  -5   1   2 34487.4 1267.38  12
   5   1  -2 33661.8 1348.37  12
  -5   1   2 34947.9 1228.66   5
  -5  -1   2 34231.7 1211.56   5
  -5  -1   2 32697.2 1110.34  15
   5   1  -2 32719.8 1298.92   5
  -5   1   2 33131.1 1375.17   7
  -5   1   2 31163.7 1341.33   2
   5  -1  -2 33489.1 1512.12   2
  -5  -1   2 33294.7 1579.10   3
  -5  -1   2 33028.0 1131.84   8
   5  -1  -2 32439.6 1563.04   4
   5  -1  -2 33150.0 1376.77   8
   5   1  -2 36116.2 1152.55   8
  -5   1   2 32586.2 1368.62  15
  -5  -1   2 34384.3 1149.35  16
  -5   1   2 34124.6 1146.12  14
  -5   1   2 33639.9 1586.41   6
   5   1  -2 33022.1 1422.67   6
  -5  -1   1 9430.21 789.024   3
   5  -1  -1 9099.39 700.473  12
   5   1  -1 9737.82 748.279  12
   5   1  -1 9851.03 559.285   5
  -5   1   1 9741.97 529.772   5
  -5   1   1 9255.45 636.605   2
   5  -1  -1 9817.19 749.225   2
  -5  -1   1 10062.8 634.690   8
   5  -1  -1 9890.99 771.338   4
  -5  -1   1 9691.41 523.826   5
   5  -1  -1 9928.59 753.503   8
   5   1  -1 9432.61 593.308   8
   5  -1  -1 10558.3 643.865  14
  -5   1   1 9692.43 745.806   7
  -5  -1   1 8632.12 559.816  15
  -5   1   1 9939.94 708.441  12
  -5   1   1 9202.83 601.189  14
   5   1  -1 9211.16 771.322   6
   5   1   0 2061.44 433.731   6
  -5   1   0 2999.35 439.637   7
  -5  -1   0 2298.27 253.672   1
   5   1   0 2877.19 455.668  12
   5  -1   0 2198.18 318.530  14
  -5   1   0 2247.04 344.805  14
  -5  -1   0 1884.10 349.052   3
  -5  -1   0 2408.32 252.376   5
   5  -1   0 2105.05 229.833   5
   5  -1   0 2616.01 420.073  12
   5   1   0 2276.63 248.391   5
  -5   1   0 2497.49 249.622   5
   5  -1   0 2143.63 384.709   8
   5   1   0 2131.97 313.777   8
  -5  -1   0 2181.76 308.428   8
  -5   1   0 2675.52 302.816   2
   5  -1   0 1886.28 292.004   2
   5  -1   0 1861.49 329.357   4
  -5  -1  -1 2092.98 311.681   8
   5   1   1 2453.58 499.020   6
   5  -1   1 2051.36 405.540  13
   5  -1   1 2599.35 442.152   8
   5   1   1 3042.28 499.137  12
  -5  -1  -1 1832.10 330.248   3
  -5   1  -1 1821.78 379.570   7
   5   1   1 2377.60 253.363   5
  -5   1  -1 2482.08 322.996   3
   5  -1   1 2266.50 247.174   5
   5  -1   1 2253.18 331.744   4
   5   1   1 2851.23 378.908   8
   5  -1   1 2247.46 386.677  14
   5  -1   1 2190.83 232.482   9
  -5   1  -1 2008.52 384.387   1
   5  -1   1 2148.43 295.906   2
  -5   1  -1 2066.34 263.959   5
  -5  -1  -1 2516.95 295.031   1
   5  -1   2 10089.7 914.146  13
   5   1   2 9779.24 963.356  12
  -5   1  -2 10312.8 855.371   1
   5   1   2 11561.5 626.746   5
   5   1   2 10772.1 665.710   1
   5  -1   2 10619.7 592.866   5
   5   1   2 10582.4 1085.67   6
   5  -1   2 10041.5 504.407   9
  -5  -1  -2 10602.9 795.638   9
   5  -1   2 8022.92 513.828   2
   5  -1   2 10403.3 704.018   4
   5   1   2 10251.5 734.889   8
   5  -1   2 9166.19 828.570   8
   5  -1   2 11035.1 941.446  14
  -5  -1  -2 10723.2 814.656   3
  -5  -1  -2 9919.12 662.321   1
  -5   1  -2 9501.95 608.051   3
   5  -1   3 267.165 180.260  13
   5   1   3 1.12940 216.169  12
  -5   1  -3 23.0552 67.3626   3
  -5   1  -3 151.442 229.004   1
   5  -1   3 500.660 288.711  14
  -5  -1  -3-68.8270 139.262   1
   5  -1   3 160.705 121.401   5
   5   1   3-80.1930 249.713   6
   5  -1   3 88.9141 72.0479   9
  -5  -1  -3 208.642 153.417   9
   5  -1   3 60.9505 85.7505   4
   5   1   3 147.025 113.231   8
   5  -1   3-89.6620 217.857   8
  -5  -1  -3 408.465 200.983   3
   5  -1   4 15205.2 1212.22  13
   5  -1   4 17186.6 926.374   3
   5   1   4 16080.1 1359.86  12
  -5  -1  -4 16889.1 1036.32   1
  -5   1  -4 16974.4 797.093   3
   5  -1   4 18314.6 1488.96  14
   5  -1   4 16601.9 786.428   9
  -5  -1  -4 18489.2 1113.78   9
  -5   1  -4 17258.4 784.735   9
   5  -1   4 16687.5 940.999   4
   5   1   4 16902.3 1078.57   8
   5  -1   4 16094.2 1208.89   8
  -5   1  -4 16774.6 1228.03   1
   5   1   4 16466.2 1443.37   6
   5  -1   4 16440.9 984.823   5
  -5  -1  -4 17180.5 1093.88   3
  -5  -1  -5 5585.54 638.747   3
   5  -1   5 5990.35 788.399  13
   5  -1   5 5846.06 525.299   3
   5  -1   5 5600.72 484.994   9
  -5   1  -5 5690.39 467.057   9
  -5  -1  -5 4373.88 576.380   1
   5  -1   5 5568.28 630.906   5
  -5  -1  -5 5678.11 652.998   9
  -5   1  -5 5405.86 731.769   1
   5   1   5 5319.87 833.192  12
   5   1   5 6473.04 683.613   8
   5  -1   5 6362.20 770.671   8
   5  -1   5 5925.15 927.800  14
   5   1   5 5477.49 850.548   6
  -5   1  -5 5791.47 474.369   3
   5   1   6 762.546 256.537   8
  -5  -1  -6 1048.23 307.440   1
  -5   1  -6 1163.08 375.126   1
   5  -1   6 1085.56 351.305  13
   5   1   6 1438.88 336.845   2
   5  -1   6 744.187 313.841   5
  -5   1  -6 1288.38 244.360   3
  -5   1  -6 1371.08 252.750   9
  -5  -1  -6 1586.69 342.932   9
   5  -1   6 1714.70 460.728   8
  -5  -1  -6 1169.63 324.815   3
   5   1   6 1636.09 505.944  12
   5  -1   6 1421.85 530.997  14
   5  -1   6 1246.27 221.015   2
  -5   1  -7 1201.97 252.679   3
   5  -1   7 1332.59 409.439  13
   5   1   7 1134.68 410.790  13
  -5  -1  -7 1852.04 393.187   3
  -5   1  -7 901.134 310.562   1
   5   1   7 2573.64 455.921   2
   5  -1   7 1878.08 452.277   5
  -5   1  -7 1302.85 275.972   9
  -5  -1  -7 1261.19 357.146   9
  -5  -1  -7 1887.12 421.545   1
   5   1   7 1142.48 324.193   8
   5  -1   7 1024.95 569.651  14
   5  -1   7 1216.85 251.548   2
   5  -1   7 1537.84 451.750   8
  -5   1  -8 9279.68 1087.27   1
   5   1   8 8436.41 1076.94  13
  -5  -1  -8 7317.33 828.486   3
   5  -1   8 9212.73 1393.62  14
   5  -1   8 9440.77 1118.95  13
  -5   1  -8 8599.06 706.277   9
  -5  -1  -8 9253.56 918.025   9
   5  -1   8 8158.70 980.102   5
   5   1   8 8706.19 934.817   8
   5   1   8 8156.70 845.487   2
  -5  -1  -8 7587.12 901.783   1
   5  -1   8 9021.48 1020.14   8
   5  -1   8 7072.31 686.938   2
  -5  -1  -9 319.435 162.094   3
   5  -1   9 125.523 215.947   8
  -5  -1  -9-411.384 361.064   1
   5   1   9 482.278 324.665   2
   5  -1   9-252.724 410.591  14
   5  -1   9-23.0513 191.044   5
   5   1   9 446.040 378.778  13
  -5   1  -9 191.969 153.495   9
  -5  -1  -9-231.369 213.003   9
   5  -1   9 381.042 307.096  13
   5   1   9 325.498 210.341   8
  -5   1  -9-22.0547 225.765   1
   5  -1  10 10200.3 1213.45  13
  -5   1 -10 9928.29 845.491   9
   5   1  10 10065.3 1201.38  13
   5  -1  10 9429.16 1195.39   5
  -5  -1 -10 8499.75 928.022   9
  -5  -1 -10 7610.43 1017.33   1
   5   1  10 9216.91 1011.76   2
   5  -1  10 10127.4 1197.78   8
  -5   1 -10 10129.4 1231.15   1
  -5  -1 -10 8758.96 964.185   3
   5   1  10 9896.04 1115.38   8
   5  -1  10 11339.0 1643.76  14
   5   1  11 3375.78 744.616  13
   5  -1  11 3538.48 772.482   5
  -5  -1 -11 3278.36 757.020   1
  -5   1 -11 4605.64 597.213   9
  -5  -1 -11 3728.17 668.773   9
  -5   1 -11 3980.32 811.393   1
   5   1  11 3920.90 753.775   8
   5  -1  11 3618.41 746.695   8
   5  -1  11 3605.85 717.476  13
   5   1  11 3655.53 691.781   2
   5  -1  11 3460.45 903.326  14
   5   1  12 2400.45 666.143  13
   5  -1  12 1673.83 516.872  13
   5   1  12 2148.66 591.605   2
   5  -1  12 3000.59 728.607   8
  -5  -1 -12 1910.60 635.963   1
   5  -1  12 4236.16 1047.61  14
   5  -1  12 1343.95 592.090   5
  -5   1 -12 2367.06 470.497   9
  -5  -1 -12 2730.13 600.223   9
   5   1  12 2846.29 638.287   8
  -5   1 -12 1574.60 564.118   1
  -5   1 -13 177.533 341.087   1
   5   1  13 632.570 478.522  13
   5  -1  13 231.401 220.728  13
   5  -1  13-388.553 631.242  14
  -5  -1 -13 357.739 367.847   1
   5  -1  13 1068.50 538.925   5
  -5  -1 -13 1159.69 418.994   9
   5   1  13 954.582 396.762   8
   5  -1  13 561.565 395.341   8
   5  -1  14 5234.88 993.783  13
   5  -1  14 8755.95 1339.93   5
  -5  -1 -14 7098.45 1005.83   9
  -5  -1 -14 7110.44 1184.40   1
  -5   1 -14 6389.90 1205.23   1
   5   1  14 6010.35 1032.78   8
   5  -1  14 7066.62 1192.80   8
   5   1  14 7136.62 1155.31  13
   5  -1  14 6278.92 1387.20  14
   5   1  15 447.917 244.681  13
  -5  -1 -15 337.122 361.717   1
   5  -1  15 38.9986 289.147   8
  -5  -1 -15 1252.04 463.876   9
  -5   1 -15 605.253 503.556   1
   5  -1  15 297.017 314.679  13
   5   1  15 953.318 527.214   8
   5  -1  15 203.228 512.872  14
   5  -1  16-19.9738 279.291  13
   5   1  16 849.925 403.328  13
  -5  -1 -16 1150.88 551.996   1
  -5  -1 -16 557.680 322.738  11
   5  -1  16-185.339 442.402  14
  -5   1 -16 362.526 340.814   1
  -5  -1 -16 591.970 405.408   9
  -5  -1 -16 1049.79 644.012  16
   5   1  16 824.804 447.476   8
   5  -1  16 1218.11 627.179   8
   5   1  17 1745.49 626.818  13
  -5  -1 -17 1423.32 638.968   1
  -5  -3  20-176.387 302.815  13
   5   3 -20-366.391 276.543  11
  -5  -3  20-473.971 1104.26  14
  -5  -3  20-807.334 1053.70   5
   5   3 -20-359.754 519.894   1
  -5  -3  20-300.531 517.788   8
  -5   3  20 341.672 490.610   2
  -5  -3  19 1375.36 552.732  13
   5   3 -19 324.912 418.516   1
   5   3 -19 1381.80 497.137  11
   5  -3 -19 2062.34 767.444   9
   5  -3 -19 719.230 513.163  16
  -5  -3  19 721.272 470.507   8
  -5  -3  19 2801.77 1244.53   5
   5   3 -19 1016.75 427.998   6
  -5  -3  19 839.584 1068.27  14
  -5   3  19 1228.68 759.095   2
  -5   3  18 18.2703 426.618   2
   5   3 -18-33.8592 296.015   6
   5   3 -18 306.316 266.684  11
  -5  -3  18 69.0640 215.028  13
   5   3 -18-378.070 337.301   9
  -5  -3  18 426.924 482.183   5
   5  -3 -18 309.726 389.820   9
   5  -3 -18 31.4260 280.081  16
  -5  -3  18-335.664 267.685   8
   5   3 -18 11.7359 319.451   1
  -5  -3  18-305.307 668.562  14
  -5   3  17 6747.69 1318.54   2
   5   3 -17 5750.52 876.281   6
   5   3 -17 8174.11 1238.18   1
   5   3 -17 7121.82 934.419  11
   5   3 -17 6682.39 1026.71  10
  -5  -3  17 5131.70 1684.31   5
  -5  -3  17 7367.05 1156.32   8
   5  -3 -17 5561.82 953.821  16
  -5  -3  17 7361.42 1065.11  13
  -5  -3  17 6314.07 1551.71  14
   5  -3 -17 6864.05 1137.82   9
  -5   3  16-184.918 410.064   2
   5  -3 -16-425.089 563.175   4
   5   3 -16-382.745 350.798   1
   5   3 -16 105.878 221.422  11
   5   3 -16-234.628 278.565  10
   5  -3 -16 210.396 368.530   9
   5   3 -16-381.289 254.709   6
  -5  -3  16-140.373 235.924   8
   5  -3 -16 474.286 347.492  16
  -5  -3  16 757.035 847.548   5
  -5   3  16 166.958 199.776  15
  -5  -3  16 219.351 286.056  13
  -5  -3  16-622.119 977.630  14
  -5  -3  15-55.8656 194.532  13
   5   3 -15-302.553 312.118   6
   5  -3 -15 468.057 302.629  16
   5   3 -15 784.670 388.548   1
   5   3 -15 320.602 336.201  10
  -5  -3  15 371.110 634.479   5
   5  -3 -15-557.410 447.849   9
  -5  -3  15 563.250 352.649   8
  -5   3  15 39.1201 250.997  15
   5  -3 -15 918.871 606.674   4
   5   3 -15-19.3361 158.886  11
  -5   3  15 1220.29 664.402   2
  -5  -3  15 495.650 592.797  14
  -5  -3  14 216.835 220.524  13
  -5   3  14-6.49478 363.952   2
   5  -3 -14-914.213 686.914   4
   5   3 -14 773.106 378.662   1
  -5   3  14-36.5456 210.079  15
  -5  -3  14 907.893 723.579  14
   5   3 -14 343.094 209.858  11
   5   3 -14 172.125 265.528  10
  -5  -3  14 618.981 569.150   5
   5  -3 -14 29.6641 295.907   9
  -5  -3  14-24.0016 218.727   8
   5  -3 -14-204.752 175.818  16
   5   3 -14 533.507 294.700   6
  -5  -3  13 2252.16 519.365  13
  -5   3  13 3402.61 808.060   2
   5   3 -13 3238.36 609.438   6
   5  -3 -13 2112.04 520.311  16
   5  -3 -13 3310.60 992.798   4
   5   3 -13 3274.99 485.242  11
   5   3 -13 2483.12 576.366   1
   5   3 -13 2771.14 563.703  10
  -5  -3  13 2635.71 1010.31   5
   5  -3 -13 3049.61 750.706   9
  -5   3  13 3026.48 555.952  15
  -5  -3  13 1957.61 742.618  14
  -5  -3  12 17.2424 149.390  13
   5  -3 -12-76.6246 201.961  16
  -5   3  12-56.4150 385.278   2
   5   3 -12-150.125 186.335   6
   5   3 -12-85.1257 158.877  11
   5   3 -12-433.328 299.939  10
   5   3 -12 575.807 374.652   1
  -5  -3  12-128.759 582.043   5
   5  -3 -12-419.424 396.263   9
   5  -3 -12-412.945 444.456   4
  -5   3  12 445.187 287.334  15
  -5  -3  12-403.851 479.003  14
  -5   3  11 10726.3 1286.60   2
   5  -3 -11 11452.5 1539.14   4
   5   3 -11 11562.9 836.474  11
   5   3 -11 10984.3 1059.32  10
  -5  -3  11 8290.79 1555.37   5
   5  -3 -11 10367.0 1178.20   9
   5   3 -11 10239.5 1029.04   1
   5  -3 -11 12020.3 1054.68  16
  -5  -3  11 11250.8 1060.58  13
  -5   3  11 12572.8 1079.25  15
  -5  -3  11 11746.5 1455.34  14
   5   3 -11 10524.9 1003.60   6
  -5  -3  10 267.335 269.320  13
   5  -3 -10 230.703 253.678  16
  -5   3  10 402.100 371.366   2
   5   3 -10-135.204 180.645   6
   5   3 -10 8.03954 94.1310  11
   5   3 -10-20.9920 215.248  10
   5   3 -10 393.760 262.955   1
  -5  -3  10-35.5666 453.886   5
   5  -3 -10 293.745 247.250   9
   5  -3 -10 120.449 276.251   4
  -5  -3  10 267.384 438.803  14
  -5   3  10 191.172 178.198  15
  -5  -3   9 265.956 261.700  13
  -5  -3   9-730.435 342.922  14
  -5   3   9 82.9149 277.458   2
   5   3  -9-16.6710 178.125   6
   5  -3  -9-13.8870 30.2182  12
   5   3  -9-2.31497 87.1207  11
   5   3  -9 168.272 279.147  10
   5  -3  -9 174.210 439.846   4
   5   3  -9 264.308 216.756   1
  -5  -3   9-13.5491 441.949   5
  -5   3   9 34.1746 119.662  15
   5  -3  -9-77.1617 194.335   9
   5  -3  -9 60.5583 142.411  16
  -5  -3   9 410.399 335.982   3
  -5   3   8 114.093 255.493   2
  -5  -3   8-256.810 215.245  14
   5  -3  -8 404.507 367.353   4
   5   3  -8 66.2403 171.007   6
   5   3  -8 109.048 103.436  11
  -5  -3   8-359.588 316.106   3
   5   3  -8 117.174 140.226   1
  -5  -3   8 225.348 350.273   5
   5  -3  -8 383.372 276.120   9
   5  -3  -8 104.956 157.811  16
  -5  -3   8 272.922 172.437  13
  -5   3   8-16.4063 128.304  15
  -5  -3   7 11126.7 1093.45   3
   5  -3  -7 11579.9 1265.15   4
   5  -3  -7 11580.5 1028.89   9
  -5  -3   7 12890.5 1395.01   5
  -5   3   7 11659.7 889.984  15
  -5   3   7 12831.9 1177.17   2
  -5   3   7 9689.89 521.620   6
   5   3  -7 11954.7 837.219   1
  -5  -3   7 12031.3 955.895  13
   5  -3  -7 11610.1 908.389  16
  -5  -3   7 10344.2 936.423  14
  -5   3   7 11381.0 421.987   6
   5   3  -7 12352.9 989.542   6
  -5  -3   6-33.3668 173.926   3
   5  -3  -6 391.358 330.304   4
   5   3  -6-38.9740 154.912   6
   5   3  -6-110.947 68.4257   7
  -5   3   6-183.338 224.850   2
  -5  -3   6-15.4690 125.520  14
   5  -3  -6 47.0791 181.662  16
  -5  -3   6 69.9461 158.205  13
  -5  -3   6 65.8713 270.178   5
  -5   3   6-97.2367 133.458  15
   5  -3  -6 233.413 180.141   9
   5   3  -6 25.7460 101.900   1
  -5  -3   5 9947.27 784.222  14
   5  -3  -5 9190.03 783.300  16
   5   3  -5 10230.8 575.067  15
  -5   3   5 10726.9 828.827  15
   5   3  -5 9360.13 705.322   7
  -5   3   5 10465.2 602.166  10
   5   3  -5 10399.4 876.530   6
  -5  -3   5 9831.91 1050.86   5
   5  -3  -5 9428.98 828.579   9
  -5   3   5 10331.3 947.816   2
   5  -3  -5 10978.5 1099.05   4
   5   3  -5 10156.7 637.373   1
   5   3  -5 10214.4 872.597  12
  -5  -3   5 10022.7 956.832   3
   5   3  -4 13.3425 143.838  12
   5   3  -4 257.862 245.382   6
   5   3  -4 96.6283 70.9595  15
  -5   3   4-146.810 140.454   2
   5  -3  -4 68.8161 197.568   4
  -5  -3   4 268.864 196.795   3
   5   3  -4 25.1514 70.1084   1
  -5  -3   4 40.0851 87.3228   1
  -5   3   4 184.368 105.151  10
   5  -3  -4 325.191 214.046   9
  -5  -3   4 103.776 82.4116  16
  -5  -3   4 116.906 214.592   5
  -5   3   4 134.451 104.530  15
   5  -3  -4 3.53644 30.0653  13
  -5  -3   4 107.031 87.0171  14
   5  -3  -3 457.276 112.645  13
  -5  -3   3 477.249 126.762   1
   5  -3  -3 1126.57 413.000   4
   5   3  -3 306.634 219.162   6
   5  -3  -3 486.549 197.994   8
  -5   3   3 291.957 95.4444  12
   5   3  -3 314.079 160.344  12
   5  -3  -3 866.007 245.860   9
  -5   3   3 778.340 263.800   2
  -5  -3   3 317.165 121.951  16
  -5  -3   3 457.464 82.3643   8
   5   3  -3 389.352 87.8016  15
  -5   3   3 699.722 209.508  15
  -5  -3   3 672.976 319.840   5
  -5  -3   3 481.524 209.534   3
   5  -3  -2 266.277 101.963  13
   5   3  -2-7.27516 184.990   6
  -5  -3   2 109.395 178.948   3
   5   3  -2 121.175 154.755  12
  -5  -3   2 118.674 224.505   5
   5  -3  -2 274.148 148.198   9
   5  -3  -2 309.398 183.404   4
   5  -3  -2 194.933 174.485   8
  -5  -3   2 131.156 130.535  16
  -5   3   2 23.3610 141.693  15
  -5   3   2 445.691 163.903   2
   5  -3  -1 23230.5 1411.96   5
   5   3  -1 23191.3 1333.16  12
   5  -3  -1 20756.4 1332.17  14
  -5  -3   1 21088.6 1331.61   5
  -5  -3   1 22779.7 1209.16  16
   5  -3  -1 20806.1 881.821   9
   5  -3  -1 21981.7 1430.42   4
  -5   3   1 21114.1 1102.08   2
   5  -3  -1 20419.1 1255.48   8
  -5   3   1 20172.5 1267.37  15
   5  -3  -1 22081.1 1029.31  13
  -5  -3   1 22687.7 1393.02   3
   5   3  -1 22730.2 1306.58   6
   5  -3   0 28.5688 100.714  13
  -5  -3   0-37.2602 211.821   3
   5   3   0 484.642 253.809  12
  -5  -3   0 27.4738 205.804   5
   5  -3   0 3.08576 159.733   5
   5  -3   0 61.0690 63.0840   9
   5   3   0-9.75092 28.1975   8
  -5  -3   0 30.9557 118.139  16
   5  -3   0-15.8258 151.876   4
   5  -3   0 95.4710 130.948   8
  -5   3   0 131.256 181.976   7
   5   3   0-129.924 215.312   6
   5  -3   0 347.917 208.532  14
  -5   3   0 4.24033 108.938   2
  -5  -3  -1 6055.53 716.224   5
   5   3   1 6511.82 717.485   6
  -5  -3  -1 6961.02 742.120  16
  -5  -3  -1 6442.77 746.191   3
  -5   3  -1 6703.86 431.920   3
   5  -3   1 7125.91 768.233   5
  -5   3  -1 6561.50 826.819   1
  -5   3  -1 6459.72 506.313   2
  -5  -3  -1 6040.44 340.570  15
   5  -3   1 5982.00 732.598   4
   5  -3   1 6446.95 781.403   8
  -5   3  -1 5069.18 574.657   7
   5   3   1 6413.62 432.211   8
   5   3   1 6473.01 752.257  12
   5  -3   1 5865.26 747.325  14
   5  -3   1 6243.11 643.977  13
   5   3   2 102.419 95.3133   4
  -5   3  -2 59.5569 45.9530   3
   5  -3   2 140.821 132.363  13
   5   3   2 28.4194 235.767  12
   5  -3   2-64.9865 143.147   5
   5   3   2 129.837 59.2807   1
  -5   3  -2 333.973 197.587   1
  -5  -3  -2-126.668 186.700   9
   5   3   2-227.909 237.413   6
   5   3   2-27.0963 102.727   8
   5  -3   2 239.377 221.977   8
  -5  -3  -2 82.7689 215.076   3
  -5   3  -2 139.109 154.023   7
  -5  -3  -2 17.9328 66.6818  15
  -5  -3  -2-0.50838 153.319  16
  -5   3  -2 44.2912 63.2211   2
   5  -3   2-45.9011 182.348  14
   5  -3   2 63.9417 177.071   4
  -5   3  -3 153.116 76.7748   2
   5   3   3-6.65154 177.760   6
   5  -3   3 55.1178 212.554   5
   5   3   3-52.8151 66.3043   4
  -5  -3  -3 298.597 250.195   9
  -5   3  -3 32.8726 240.112   1
   5  -3   3 310.061 323.714   4
   5   3   3-29.3940 96.8017   8
  -5  -3  -3 255.895 223.205   3
   5  -3   3 85.6689 183.445  13
   5   3   3-165.691 245.599  12
   5  -3   3-71.9665 228.449   8
  -5  -3  -3 91.7315 73.5004  15
  -5   3  -3 32.5360 192.249   7
   5   3   3 176.141 76.9048   1
   5  -3   3-144.632 202.007  14
  -5  -3  -3 208.763 274.216  16
   5   3   4 506.894 306.505   6
  -5  -3  -4 23.7730 205.355   3
   5   3   4 78.6246 230.864  12
   5  -3   4 481.525 220.230   5
   5  -3   4-204.600 226.131  13
  -5  -3  -4-132.173 220.133  16
  -5  -3  -4 53.0348 254.678   9
  -5   3  -4 129.203 201.171   1
   5  -3   4-1.55861 153.871   4
   5  -3   4-44.1677 96.5250  10
   5  -3   4 37.9921 295.324   8
   5  -3   4 461.387 387.838  14
   5   3   4 173.232 96.0524   1
   5   3   4 42.5157 97.5187   8
  -5   3  -5 15204.4 1366.07   1
  -5  -3  -5 13043.7 1197.66   9
   5  -3   5 14257.3 1204.55   4
   5   3   5 15393.3 992.757   8
   5  -3   5 12671.1 1256.76   8
  -5  -3  -5 15953.4 1318.70   3
   5  -3   5 13457.8 1161.96   5
   5   3   5 12626.3 1290.40   6
  -5  -3  -5 13752.4 1429.22  16
   5   3   5 14679.6 1405.98  12
   5  -3   5 14670.1 1508.66  14
   5  -3   5 13636.9 1205.50  13
   5   3   6-299.780 277.730   6
   5  -3   6 220.950 270.459  13
   5   3   6-208.826 210.052   8
   5  -3   6 619.756 381.658   8
   5  -3   6 87.4336 336.559  14
   5  -3   6 72.2187 183.480   5
  -5  -3  -6-162.953 200.465   9
  -5   3  -6 74.0255 261.829   1
  -5  -3  -6-112.802 210.834   3
   5   3   6-78.7755 306.289  12
  -5  -3  -6-130.631 307.441  16
   5   3   7 5319.51 915.788   6
   5  -3   7 6451.34 908.056  13
   5   3   7 4635.38 898.449  12
  -5  -3  -7 5217.92 982.741  16
   5  -3   7 4834.44 771.525   5
   5   3   7 4519.81 747.754   2
  -5   3  -7 5506.74 896.990   1
  -5  -3  -7 6327.53 895.451   9
   5   3   7 5016.83 625.017   8
   5  -3   7 4656.38 803.154   8
  -5  -3  -7 5722.00 846.509   3
   5  -3   7 5653.22 1042.02  14
   5  -3   8 282.512 364.073  13
   5   3   8 59.3750 244.026  12
  -5   3  -8-410.906 289.935   1
  -5  -3  -8 254.838 292.338   3
   5   3   8-70.2741 225.574   2
   5  -3   8 771.200 415.479   5
   5  -3   8 387.858 253.169   8
   5  -3   8 142.670 318.319  14
  -5  -3  -8-345.269 433.704  16
  -5  -3  -8-398.859 339.109   9
   5   3   8-260.743 235.122   8
   5   3   8 176.532 231.295   6
  -5  -3  -9 111.512 296.793   3
   5   3   9 118.638 319.529  12
   5   3   9-423.956 265.590   8
  -5   3  -9 317.845 301.642   1
  -5  -3  -9 242.026 444.520  16
   5   3   9 168.714 200.917   2
   5  -3   9-111.096 242.860  13
   5  -3   9-267.066 277.091   5
  -5  -3  -9 78.0471 207.672   9
   5  -3   9-99.2069 366.460  14
   5  -3   9 73.2767 310.893   8
  -5  -3 -10-230.174 224.855   3
   5  -3  10 522.234 333.576  13
  -5   3 -10 383.139 416.818   1
   5   3  10-382.388 387.597  13
  -5  -3 -10 260.191 332.033  16
   5  -3  10 214.331 267.592   8
   5   3  10 341.399 446.954   2
   5  -3  10-185.223 299.590   5
  -5  -3 -10-88.5061 342.015   9
   5   3  10 302.611 214.037   8
   5  -3  10-230.469 541.202  14
   5  -3  11 13490.5 1924.73  14
  -5  -3 -11 8611.73 1463.99  16
   5  -3  11 12572.6 1441.61  13
   5  -3  11 13082.3 1468.43   5
  -5  -3 -11 11314.2 1279.05  11
  -5  -3 -11 12796.2 1391.86   9
   5   3  11 11090.8 1171.34   8
   5   3  11 12507.0 1433.00   2
   5  -3  11 12968.4 1539.40   8
   5   3  11 11888.4 1381.15  13
  -5  -3 -11 13212.6 1427.94   3
  -5   3 -11 12721.5 1591.54   1
   5   3  12-175.623 332.837   2
   5  -3  12-566.205 472.704   8
  -5  -3 -12 408.109 364.357  11
   5  -3  12 398.754 388.220   5
   5   3  12 150.907 277.908  13
  -5  -3 -12-465.366 293.921   9
   5   3  12-193.983 255.148   8
   5  -3  12-735.628 691.072  14
  -5  -3 -12 161.738 400.335  16
   5  -3  12 327.897 353.836  13
  -5   3 -12-207.824 349.324   1
   5  -3  13 2343.76 709.970  13
   5   3  13 2488.40 757.843  13
   5   3  13 2297.14 562.928   8
   5   3  13 2176.44 692.858   2
   5  -3  13 2245.78 820.497  14
  -5  -3 -13 2507.86 702.435  11
   5  -3  13 2106.50 536.365   5
  -5  -3 -13 2031.98 618.598   9
   5  -3  13 1939.93 684.056   8
  -5  -3 -13 1870.07 917.038  16
  -5   3 -13 2176.55 723.790   1
   5  -3  14 1.15247 376.127  13
   5   3  14 439.846 378.582  13
  -5   3 -14-113.268 433.898   1
  -5  -3 -14 220.780 583.803  16
  -5  -3 -14-41.1581 260.734  11
   5  -3  14-33.4682 458.169  14
  -5  -3 -14 1.01888 307.973   9
   5   3  14 316.048 259.545   8
   5  -3  14 479.722 366.606   8
   5   3  14 100.340 252.092   2
   5  -3  15 1974.89 706.754  13
   5  -3  15 1156.24 541.162   8
  -5  -3 -15 1610.59 600.729  11
  -5  -3 -15-98.5644 535.873  16
  -5  -3 -15 2123.45 667.410   9
   5   3  15 1550.82 515.095   8
  -5   3 -15 1262.60 643.193   1
   5  -3  15 2587.37 941.800  14
   5   3  16-299.172 403.739   8
  -5  -3 -16 202.294 329.194   9
   5   5 -18 557.947 456.692   6
   5   5 -18-236.002 337.139   1
   5   5 -18 660.559 366.549  10
   5  -5 -18 89.3403 261.773  16
  -5  -5  18-184.959 622.338  14
  -5  -5  17 1648.90 564.775  13
  -5   5  17 407.689 382.191   2
   5   5 -17 616.589 466.277   6
   5   5 -17 2348.60 714.291   1
   5   5 -17 1523.89 611.355  10
  -5  -5  17 994.891 717.818   5
   5  -5 -17 1206.62 618.894   9
   5  -5 -17 2011.62 591.896  16
  -5  -5  17 1558.41 788.355  14
  -5  -5  16 1731.80 614.301  13
  -5   5  16 2632.23 902.682   2
   5   5 -16 2437.65 662.652   6
   5  -5 -16 1264.76 552.169  16
   5   5 -16 2716.68 665.209   1
   5   5 -16 1367.94 504.511  10
  -5  -5  16 729.828 519.729   5
   5  -5 -16 1847.76 730.801   9
  -5  -5  16 2103.78 812.476  14
  -5   5  16 1731.42 484.087  15
  -5  -5  15 150.469 268.397  13
  -5   5  15 771.566 604.451   2
   5   5 -15-748.884 402.660   6
   5  -5 -15-591.861 475.413  16
  -5  -5  15-561.996 731.818  14
   5   5 -15 161.992 293.607  10
   5   5 -15 97.1186 222.725   1
  -5  -5  15-423.157 510.840   5
   5  -5 -15 1079.80 590.872   9
  -5  -5  15 46.2060 215.705   8
  -5   5  15 260.561 285.066  15
  -5  -5  14 712.487 410.476  13
   5   5 -14 671.797 343.021   6
  -5  -5  14 197.912 432.588  14
  -5  -5  14-59.5773 612.807   5
  -5   5  14 551.210 594.835   2
   5  -5 -14 1546.63 551.295  16
   5   5 -14 970.008 418.211  10
   5   5 -14 955.400 381.660   1
   5  -5 -14 1407.13 590.904   9
   5  -5 -14 601.523 227.465   4
  -5   5  14 677.739 323.310  15
  -5  -5  14 1016.78 330.651   8
  -5   5  13 43.3271 281.220   2
   5   5 -13 113.057 223.394   6
  -5  -5  13-81.5178 474.892   5
  -5  -5  13 692.883 378.152   8
   5   5 -13-465.382 389.502  10
   5  -5 -13 641.652 392.064   4
   5   5 -13 292.023 260.530   1
   5  -5 -13-751.923 510.351   9
  -5  -5  13-53.8520 335.784  14
  -5  -5  13 366.505 270.755  13
   5  -5 -13 571.025 371.199  16
  -5   5  13 362.987 234.155  15
   5  -5 -12 161.690 231.751   4
  -5   5  12 534.137 493.997   2
   5   5 -12 602.959 338.594   6
   5  -5 -12 566.037 365.636  16
   5   5 -12-127.505 238.611  10
  -5  -5  12 484.906 352.071   8
  -5  -5  12-324.335 754.648   5
   5   5 -12 179.955 256.932   1
   5  -5 -12 208.623 391.938   9
  -5   5  12 175.135 183.851  15
  -5  -5  12 592.282 402.753  13
  -5  -5  12 391.151 315.539  14
   5   5 -11 1954.06 562.434   6
  -5   5  11 1929.66 666.316   2
   5  -5 -11 2216.15 621.288   4
  -5  -5  11 326.887 368.570   5
   5   5 -11 2941.75 597.354   1
   5  -5 -11 2400.55 682.823   9
  -5  -5  11 2447.60 567.860   8
   5  -5 -11 2380.86 591.917  16
  -5   5  11 2133.60 502.200  15
   5   5 -11 2580.77 587.077  10
  -5  -5  11 2706.96 626.953  13
  -5  -5  11 3133.50 789.662  14
  -5   5  10 3556.11 589.109  15
  -5  -5  10 3515.06 670.976  13
  -5   5  10 3419.29 804.377   2
   5   5 -10 2400.76 494.580  10
  -5  -5  10 4535.15 1122.63   5
   5  -5 -10 2638.29 648.925   9
   5   5 -10 2502.14 500.761   1
  -5  -5  10 2739.79 549.054   8
   5  -5 -10 2942.64 665.624  16
   5  -5 -10 2401.01 621.644   4
   5   5 -10 3592.47 689.303   6
  -5  -5  10 2792.36 658.650  14
  -5  -5   9 21.9698 185.243  13
   5  -5  -9 549.843 382.028   4
  -5   5   9 534.441 378.050   2
   5   5  -9 362.559 309.444   6
  -5  -5   9-58.7016 216.948  14
  -5  -5   9 30.0354 454.702   5
   5  -5  -9 240.562 339.385   9
   5   5  -9 46.2077 167.313   1
  -5  -5   9-118.012 166.704   3
   5  -5  -9 122.651 215.743  16
  -5   5   9 386.974 215.912  15
   5   5  -8 3640.11 662.885   6
  -5  -5   8 3095.29 525.369   3
  -5   5   8 2595.62 669.301   2
   5  -5  -8 2979.89 700.284   4
   5  -5  -8 2318.46 516.347  16
  -5   5   8 4466.91 616.040  15
  -5  -5   8 2907.36 855.130   5
  -5  -5   8 3991.96 714.374  13
   5  -5  -8 2742.69 655.481   9
   5   5  -8 3061.95 501.713   1
  -5  -5   8 3080.37 591.826  14
  -5   5   7 1755.28 533.492   2
   5  -5  -7 1113.13 432.902   4
  -5   5   7 1331.86 244.895   6
   5   5  -7 1449.56 410.955   6
  -5   5   7 1449.31 334.948  15
  -5  -5   7 1683.11 386.707   3
   5  -5  -7 1771.51 485.283  16
  -5  -5   7 1548.90 487.741   5
   5  -5  -7 999.221 389.059   9
   5   5  -7 1860.88 348.331   1
  -5  -5   7 1866.42 499.883  14
  -5   5   6-357.448 355.045   2
   5   5  -6 429.163 259.272   6
  -5   5   6 29.9434 95.6048   6
  -5  -5   6 7.64902 142.238   3
   5   5  -6-115.230 349.044  12
  -5  -5   6 304.706 243.580  14
  -5  -5   6 110.571 366.990   5
   5  -5  -6-262.434 302.417   9
   5   5  -6 265.134 142.966   1
   5  -5  -6 59.1681 223.796   4
  -5   5   6-44.3673 108.972  15
   5   5  -5 1377.59 262.024   1
   5   5  -5 1849.23 493.557   6
  -5  -5   5 1646.01 424.146   3
  -5   5   5 1692.39 443.151   2
   5   5  -5 1876.65 458.766  12
  -5  -5   5 1911.62 679.079   5
   5  -5  -5 2154.61 487.296   9
   5  -5  -5 2111.27 601.062   4
  -5   5   5 1329.00 315.451  15
   5   5  -4 4226.71 694.222   6
  -5  -5   4 4618.51 682.660   3
   5   5  -4 4997.79 734.216  12
  -5   5   4 3590.61 653.636   2
  -5  -5   4 3681.25 817.054   5
   5  -5  -4 3938.63 628.851   9
   5   5  -4 4326.83 396.202   1
   5  -5  -4 3309.18 708.500   4
  -5   5   4 3501.99 506.848  15
  -5   5   4 4203.57 394.153  12
   5  -5  -3 190.889 123.698  13
   5   5  -3 28.8057 237.805   6
  -5  -5   3 101.567 168.977   3
  -5   5   3 136.167 142.637  15
   5   5  -3 61.6675 183.541  12
  -5   5   3 127.566 120.434  12
  -5   5   3 164.101 304.065   2
  -5  -5   3-527.469 418.414   5
   5   5  -3 31.2186 67.3587   1
   5  -5  -3 1.43318 206.868   9
   5  -5  -3-248.674 279.649   4
  -5   5   2 4664.35 636.323  15
  -5  -5   2 4097.28 650.999   3
   5   5  -2 4829.51 687.777  12
  -5   5   2 4459.64 655.331   2
  -5  -5   2 4523.35 673.122  16
  -5  -5   2 4682.82 858.251   5
   5   5  -2 4458.13 672.867   6
   5  -5  -2 4419.25 594.754   9
   5  -5  -2 3973.19 611.339   8
   5  -5  -2 4857.79 509.657  13
   5  -5  -2 4470.79 799.812   4
   5  -5  -1 3266.62 453.509  13
  -5  -5   1 2812.60 554.598   3
   5   5  -1 3025.57 621.965  12
   5   5  -1 2198.44 534.639   6
  -5   5   1 3147.56 536.393   2
   5  -5  -1 3342.48 700.423   5
  -5  -5   1 2672.59 648.855   5
   5  -5  -1 2626.82 430.347   9
   5  -5  -1 2244.68 525.221   4
  -5  -5   1 3800.01 624.934  16
   5  -5  -1 2731.80 517.111   8
  -5   5   1 2904.11 537.705  15
   5  -5   0 471.933 189.154  13
   5   5   0 394.269 221.353   6
  -5  -5   0 363.122 206.572   3
   5   5   0 219.416 269.463  12
  -5   5   0 432.534 222.585   2
  -5  -5   0 153.943 257.783   5
   5  -5   0 436.322 269.855   5
  -5   5   0 16.7727 310.030   1
  -5   5   0-205.350 251.616  15
   5  -5   0-69.7626 325.302   4
   5  -5   0 335.288 222.823   8
  -5  -5   0 268.344 217.465  16
  -5   5  -1 1202.47 392.000   1
   5  -5   1 1675.65 373.081  13
   5   5   1 1617.37 463.139  12
  -5  -5  -1 1809.36 481.446  16
   5   5   1 1364.73 441.302   6
  -5  -5  -1 1123.84 446.038   5
   5  -5   1 1043.65 365.779   8
  -5   5  -1 1598.65 461.618  15
  -5   5  -1 1576.45 355.332   2
   5  -5   1 2051.21 615.515   5
   5  -5   1 1105.29 425.402   4
  -5  -5  -1 1466.10 452.835   3
  -5   5  -1 1784.10 381.972   7
   5  -5   1 2094.83 580.728  14
   5  -5   2 3072.10 536.656  13
   5  -5   2 2910.37 645.402   8
   5   5   2 2956.63 662.635  12
  -5   5  -2 3137.50 444.507   2
  -5   5  -2 4342.62 791.525   1
   5  -5   2 2883.15 675.055   5
  -5  -5  -2 3706.86 727.169   3
   5  -5   2 2787.75 625.690   4
  -5   5  -2 3590.55 553.566   7
   5   5   2 2521.43 551.316   6
   5  -5   2 2180.05 639.807  14
  -5  -5  -2 3186.97 609.987  16
   5  -5   3 93.8745 284.532  13
   5   5   3 49.0728 336.329   6
  -5  -5  -3 280.645 220.928   3
   5   5   3-15.9392 212.055  12
  -5  -5  -3 112.240 266.561  16
  -5   5  -3 42.1664 149.108   2
  -5  -5  -3-51.9255 125.329  11
  -5   5  -3 75.8904 322.244   1
  -5  -5  -3-182.419 258.952   9
   5  -5   3 152.782 287.920   4
   5  -5   3 244.534 209.374   8
  -5   5  -3-12.6474 119.168   7
   5  -5   3 101.769 248.011  14
   5  -5   3 688.230 294.195   5
   5   5   4 1994.32 507.095   6
  -5  -5  -4 1937.00 546.791   3
  -5   5  -4 2833.93 691.095   1
  -5  -5  -4 2412.74 416.603  11
   5  -5   4 3828.70 778.419   5
  -5  -5  -4 3312.76 752.820   9
   5  -5   4 3685.77 771.898   4
   5   5   4 2777.34 632.429  12
  -5  -5  -4 2929.29 641.686  16
  -5   5  -4 1743.73 401.255   7
   5  -5   4 3324.06 700.348   8
   5  -5   4 3240.37 613.482  13
   5  -5   4 3234.11 786.173  14
   5  -5   5 1795.45 482.958  13
   5   5   5 2224.29 575.926   6
  -5  -5  -5 2190.58 597.819   3
   5   5   5 1670.66 541.004  12
  -5  -5  -5 2357.44 656.148  16
  -5  -5  -5 2652.26 476.915  11
   5  -5   5 2080.38 591.843   8
  -5   5  -5 1635.34 559.945   1
   5  -5   5 2267.33 602.167   5
  -5  -5  -5 3417.65 798.497   9
   5  -5   5 2705.38 726.912  14
   5   5   6 207.485 314.226   6
   5  -5   6 901.943 413.775  13
   5   5   6 38.4595 304.458  12
  -5   5  -6 662.076 599.499   1
  -5  -5  -6 40.9297 137.510  11
  -5  -5  -6 719.252 466.595   3
   5  -5   6-14.4676 214.054   5
   5   5   6 26.9457 218.477   2
  -5  -5  -6 623.157 424.225   9
  -5  -5  -6 568.040 431.503  16
   5  -5   6-29.4587 217.494   8
   5  -5   6 372.707 482.310  14
   5   5   7 1289.83 542.685   6
   5  -5   7 1203.55 370.976  13
  -5  -5  -7 1506.59 618.315   3
   5  -5   7 1656.07 585.028   8
   5   5   7 1573.33 528.907  12
  -5  -5  -7 1053.68 369.900  11
   5  -5   7 1208.62 514.022   5
   5   5   7 1435.54 503.872   2
  -5   5  -7 939.108 450.885   1
  -5  -5  -7 767.308 387.869   9
  -5  -5  -7 951.896 490.343  16
   5  -5   7 1635.78 658.845  14
   5  -5   8 1795.40 515.174  13
  -5  -5  -8 2606.98 730.701   3
   5   5   8 2857.99 721.933  12
  -5  -5  -8 1669.75 479.251  11
  -5   5  -8 1421.10 500.321   1
   5  -5   8 1581.83 623.509   5
   5   5   8 2981.88 770.366   2
  -5  -5  -8 1836.01 741.892  16
  -5  -5  -8 2588.52 766.929   9
   5  -5   8 1494.03 570.745   8
   5  -5   8 1385.14 550.013  14
  -5  -5  -9-135.501 287.749   3
   5  -5   9 24.4181 218.987  13
   5   5   9 487.057 264.440  12
  -5  -5  -9-236.038 276.715  16
  -5   5  -9 241.566 346.514   1
  -5  -5  -9 266.035 302.870  11
   5  -5   9-91.5728 248.029   5
   5   5   9-321.617 356.887   2
  -5  -5  -9 172.733 295.306   9
   5  -5   9-294.039 266.743   8
  -5  -5 -10 573.703 527.195  16
   5  -5  10 2028.07 813.103  14
   5   5  10 1272.10 567.731  12
  -5  -5 -10 2482.82 617.540  11
   5   5  10 2569.09 734.296   2
   5  -5  10 2664.37 766.183   5
   5  -5  10 2652.72 772.071   8
  -5   5 -10 2403.16 788.801   1
  -5  -5 -10 2602.40 773.096   3
   5  -5  10 1431.06 485.982  13
  -5  -5 -10 2880.30 818.510   9
  -5   5 -11 2341.14 739.548   1
  -5  -5 -11 2035.12 605.985  11
   5   5  11 1145.84 416.830   2
   5  -5  11 2765.78 775.478  13
   5  -5  11 2743.79 773.601   5
   5  -5  11 3090.30 870.772   8
  -5  -5 -11 1826.99 753.735  16
  -5  -5 -11 2961.87 846.365   9
   5  -5  11 2013.86 966.226  14
   5  -5  12 554.802 341.679  13
   5   5  12 72.9498 295.364   2
  -5  -5 -12 311.263 402.325   9
  -5  -5 -12 783.428 445.977  11
   5  -5  12 1357.43 579.613   5
   5  -5  12 1016.20 497.912   8
   5  -5  12-301.739 343.129  14
  -5   5 -12 731.388 545.475   1
  -5  -5 -12 652.777 556.496  16
   5   5  13 664.065 522.853   2
  -5  -5 -13 291.509 313.555  11
   5  -5  13 639.305 396.708   8
  -5   5 -13 261.944 459.729   1
   5   5  14 2222.71 848.596   2
  -5  -5 -14 2819.26 773.336  11
  -5  -7  14 1291.78 711.100  14
  -5  -7  13-266.999 336.894  14
   5  -7 -13 240.806 376.244  16
   5  -7 -13 212.364 403.456   9
  -5  -7  12 1036.53 572.004  13
  -5   7  12 394.351 451.932   2
   5  -7 -12 430.110 459.829  16
   5  -7 -12 539.440 478.728   9
  -5  -7  12 837.655 549.127  14
   5   7 -12 229.002 272.075   6
   5   7 -11-497.696 432.267   6
  -5   7  11-463.217 429.092   2
   5  -7 -11 532.413 483.712  16
   5   7 -11-258.400 386.832  12
  -5  -7  11 85.4424 616.471   5
   5  -7 -11 714.417 544.682   9
   5  -7 -11 478.188 425.087   4
  -5  -7  11 417.260 463.187  14
   5   7 -10 1904.29 675.324   6
   5   7 -10 2966.75 771.911  12
  -5   7  10 1624.66 696.015   2
  -5  -7  10 2419.91 1080.49   5
  -5  -7  10 3571.07 813.688  14
   5  -7 -10 1623.15 563.274   9
   5  -7 -10 2391.59 732.679   4
   5  -7 -10 2833.90 767.911  16
  -5   7   9 13.1351 258.098   2
   5   7  -9-394.829 274.917  12
   5  -7  -9 144.443 241.085   4
   5   7  -9-157.686 302.953   6
  -5  -7   9 180.165 383.513   5
   5  -7  -9 728.292 475.321   9
  -5   7   8 768.724 474.463   2
   5   7  -8 431.883 396.397  12
  -5  -7   8 193.479 471.900   5
   5  -7  -8 1250.48 555.905   9
   5  -7  -8 1386.89 628.682   4
   5   7  -8 633.375 407.332   6
  -5   7   7 755.911 511.924   2
   5   7  -7 284.655 355.552  12
  -5  -7   7 193.156 499.814   5
   5   7  -7 79.5926 277.798   6
   5  -7  -7 944.667 475.235   9
   5  -7  -7-138.798 347.434   4
   5   7  -6-127.019 306.134   6
   5  -7  -6-315.548 356.967   4
  -5   7   6-184.415 425.875   2
  -5  -7   6 258.512 546.481   5
   5  -7  -6 708.636 423.256   9
   5   7  -6-211.130 238.271  12
   5  -7  -5 77.0942 233.040   4
   5   7  -5 351.872 381.140   6
  -5   7   5 158.503 309.836   2
   5   7  -5 405.237 284.430  12
  -5  -7   5 1152.40 716.355   5
   5   7  -4 1993.06 624.172   6
   5   7  -4 2626.69 683.422  12
  -5   7   4 2427.37 645.916   2
  -5  -7   4 3101.56 874.163   5
   5  -7  -4 2393.18 706.549   4
  -5  -7   4 2354.88 576.988   3
  -5  -7   3-34.1233 194.799   3
   5   7  -3 595.945 271.739   6
  -5   7   3-276.701 284.695   6
   5   7  -3-14.3851 303.743  12
  -5   7   3 334.586 344.900   2
  -5  -7   3 361.713 354.240   5
   5  -7  -3-187.157 265.737   4
   5   7  -2 1840.29 581.414   6
  -5   7   2 1152.17 409.142   6
   5   7  -2 2114.52 606.213  12
  -5   7   2 982.671 411.366   2
  -5  -7   2 2467.10 626.341   3
  -5  -7   2 1619.71 659.720   5
  -5   7   2 2920.61 761.952   1
   5  -7  -2 1886.38 627.399   4
  -5   7   1 83.5667 192.729   2
   5   7  -1 214.005 274.996  12
  -5  -7   1 329.841 333.412   5
  -5   7   1 83.2614 285.375   1
   5  -7  -1 365.858 413.059   4
  -5  -7   1 585.355 320.355   3
   5   7  -1 203.684 252.764   6
  -5  -7   0 500.296 358.433   3
   5   7   0-218.931 273.194   6
  -5  -7   0 54.5818 380.372   5
   5   7   0 46.3770 335.757  12
  -5  -7   0-490.705 372.901  16
   5  -7   0 244.774 482.440   5
   5  -7   0-181.034 268.014   4
  -5   7   0 262.262 326.350   1
   5   7   1 63.5247 277.928   6
   5   7   1-315.424 351.512  12
   5  -7   1-96.2572 395.207   5
  -5   7  -1 10.2797 331.119   1
   5  -7   1 305.462 311.632   4
  -5  -7  -1 579.528 360.805   3
  -5  -7  -1-90.5825 359.140  16
  -5  -7  -2 1448.50 536.534   3
   5   7   2 1263.59 493.246  12
  -5   7  -2 2144.48 641.116   1
   5  -7   2 1317.98 616.701   5
  -5  -7  -2 1212.19 447.218  16
   5  -7   2 1356.78 550.474   4
   5   7   2 2076.46 571.817   6
  -5   7  -3 408.553 381.326   1
   5  -7   3-176.089 181.994  13
  -5  -7  -3 111.057 370.034   3
   5   7   3 195.940 254.594   6
   5  -7   3-300.815 420.350   5
   5   7   3-331.197 319.896  12
  -5  -7  -3 805.453 492.184  16
   5  -7   4 1028.30 406.705  13
  -5  -7  -4 1435.31 615.292   3
   5   7   4 1495.45 602.400  12
   5  -7   4 846.686 429.836   5
   5   7   4 1085.14 591.459   2
  -5  -7  -4 1240.06 579.275  16
   5   7   4 584.653 347.635   6
  -5   7  -4 1460.26 494.948   1
   5  -7   5 73.2980 217.339  13
  -5  -7  -5 631.307 452.990   3
   5  -7   5 189.921 454.151   5
   5   7   5-316.936 341.886   2
  -5   7  -5-799.926 561.364   1
  -5  -7  -5-342.147 335.911  16
   5  -7   5-125.464 437.985  14
   5  -7   6 117.409 279.078  13
  -5  -7  -6 784.065 405.720   3
   5  -7   6-400.799 446.221   5
   5   7   6-232.240 450.378   2
  -5   7  -6-18.0203 293.836   1
  -5  -7  -6-243.735 467.503  16
   5  -7   6-496.868 644.673  14
   5  -7   7 468.163 348.729  13
   5  -7   7-619.982 505.252   5
  -5   7  -7 141.930 289.695   1
   5   7   7 503.905 442.262   2
  -5  -7  -7-32.6145 269.062  16
   5  -7   7 857.929 720.374  14
  -5  -7  -7 1265.90 545.116   3
   5  -7   8 1161.22 580.431  13
  -5   7  -8 2198.41 744.992   1
   5   7   8 2754.46 925.090   2
  -5  -7  -8 430.398 393.492   9
  -5  -7  -8 261.706 338.502  16
   5  -7   8 1618.08 635.875   5
   5  -7   9-199.526 238.661  13
  -5   7  -9-141.209 467.431   1
   5  -7   9 348.686 443.774   5
   5  -7  10 732.918 289.937   5
   6   0 -22 25931.0 2328.32   9
   6   0 -21 582.147 429.511  11
   6   0 -21-296.516 366.627   9
   6   0 -20 71097.1 3592.72  11
   6   0 -20 68643.9 3690.91   9
  -6   0  19-359.185 289.511  13
   6   0 -19-295.207 270.985  11
   6   0 -19 783.607 437.673   9
  -6   0  19 531.178 548.321   2
  -6   0  18 25152.5 1676.06  13
   6   0 -18 27355.8 1998.13  11
   6   0 -18 27238.4 2121.55   9
  -6   0  18 28993.2 2989.56   2
  -6   0  17 325.847 256.319  13
  -6   0  17-81.2686 459.159   2
   6   0 -17 25.3144 333.014  11
   6   0 -17 192.828 335.063   9
   6   0 -17-73.9084 203.587  16
   6   0 -16 44259.5 2400.57  11
   6   0 -16 49585.2 2753.53   9
  -6   0  16 51059.7 3673.78   2
   6   0 -16 51532.0 2385.07  16
  -6   0  16 47343.2 2185.13  13
  -6   0  15-7.32955 161.324  13
  -6   0  15 466.450 543.945   2
   6   0 -15-27.7267 240.988  11
   6   0 -15 54.0500 159.628  16
   6   0 -15-346.414 308.087  10
   6   0 -15 484.799 347.404   9
   6   0 -15 291.837 147.687   6
  -6   0  15-145.112 257.893  15
  -6   0  14 178128. 4623.91  13
   6   0 -14 180227. 5068.71  11
   6   0 -14 177596. 5479.07  10
  -6   0  14 189275. 6989.15   2
   6   0 -14 186284. 4814.10  16
  -6   0  14 171199. 5273.27  15
   6   0 -14 185505. 4225.69   6
  -6   0  13 167.076 181.431  13
   6   0 -13 50.0251 120.972   6
  -6   0  13 61.3380 196.497  15
   6   0 -13-222.420 210.130  11
   6   0 -13 293.947 297.782  10
   6   0 -13 61.4658 182.768  16
  -6   0  13-464.598 413.076   2
   6   0 -12 75075.0 2732.51  11
   6   0 -12 70393.6 2952.48  10
  -6   0  12 75298.9 3907.71   2
   6   0 -12 83990.3 2524.73  16
  -6   0  12 75065.3 2919.47  15
   6   0 -12 79172.8 2248.23   6
  -6   0  12 75460.5 2455.52  13
   6   0 -11-101.330 219.251  11
   6   0 -11 197.212 294.717  10
  -6   0  11 133.328 126.363  13
  -6   0  11 222.670 197.010  15
   6   0 -11 44.5030 87.4576  16
   6   0 -11 51.2733 77.2915   6
  -6   0  11-137.060 328.831   2
   6   0 -10 80800.6 2652.82  11
   6   0 -10 83820.5 2937.58  10
   6   0 -10 88247.6 2269.88  16
  -6   0  10 81400.1 3714.46   2
  -6   0  10 83376.3 2848.49  15
  -6   0  10 79935.3 2380.34  13
   6   0 -10 82319.5 2233.73   6
  -6   0   9 171.537 138.848  13
   6   0  -9 156.413 81.3019  16
   6   0  -9 161.828 201.590  10
  -6   0   9 79.0557 127.839  15
  -6   0   9 273.493 428.202   2
   6   0  -9 25.0213 87.7031   6
   6   0  -8 380688. 6552.86  16
  -6   0   8 370338. 7648.99  15
   6   0  -8 356705. 7710.72  10
  -6   0   8 370296. 8980.95   2
  -6   0   8 374261. 7114.55  13
   6   0  -8 377979. 7086.99   6
   6   0  -7 134.145 87.7908   6
  -6   0   7 202.563 96.2249   6
   6   0  -7 71.2784 166.611  10
  -6   0   7 180.725 238.396   2
   6   0  -7 194.883 60.6345  16
  -6   0   7 284.842 157.130  15
   6   0  -6 175210. 3771.86  12
  -6   0   6 177553. 4139.09  15
  -6   0   6 169405. 4968.68   2
   6   0  -6 174888. 3934.10   6
  -6   0   6 184847. 3780.46   6
  -6   0   5 361.821 174.430  15
   6   0  -5 155.340 143.789   6
  -6   0   5 236.920 142.393   6
  -6   0   5 227.825 60.8277  16
  -6   0   5 60.7345 145.345   7
   6   0  -5 294.294 130.965  12
  -6   0   5 293.847 231.961   2
  -6   0   4 106502. 2762.37  15
   6   0  -4 107196. 2631.34  12
  -6   0   4 110004. 2580.76  12
  -6   0   4 103316. 2957.77   7
  -6   0   4 104453. 3328.65   2
   6   0  -4 102933. 2995.16   6
   6   0  -3 65.1535 184.468   6
  -6   0   3 217.984 94.0370  15
   6   0  -3 146.641 100.786  12
   6   0  -3 185.654 125.895   8
  -6   0   3 92.7704 112.072  12
  -6   0   3 221.779 225.208   2
  -6   0   3 416.380 208.424   7
  -6   0   3 161.533 53.7355  14
   6   0  -2 417678. 8218.45  12
  -6   0   2 410050. 8566.50   7
   6   0  -2 421829. 7028.62  14
  -6   0   2 412529. 7993.16  15
   6   0  -2 421910. 8011.90   8
  -6   0   2 407624. 7221.62  14
   6   0  -2 401117. 8977.85   6
   6   0  -1 363.707 247.960  12
   6   0  -1 485.008 208.112   8
   6   0  -1 169.983 92.2921  14
  -6   0   1 388.189 156.840   3
   6   0  -1 372.788 143.507   2
   6   0  -1-143.883 235.754   6
  -6   0   1 132.590 166.500   7
  -6   0   0 173843. 4294.55   3
   6   0   0 177073. 4783.07  12
   6   0   0 182950. 4368.57   8
   6   0   0 172784. 3965.30   4
   6   0   0 181154. 5385.19   6
   6   0   0 176258. 3907.96  14
   6   0   1-213.942 328.437   6
   6   0   1 67.9288 96.8263   4
   6   0   1 237.236 274.422  12
   6   0   1 382.186 229.967  14
  -6   0  -1 354.726 187.442   3
  -6   0  -1 303.488 179.735   1
   6   0   1 79.3087 130.141   8
  -6   0  -2 45287.1 1841.44   1
   6   0   2 42273.7 2176.72  12
   6   0   2 47137.8 1953.62   8
  -6   0  -2 43995.0 1724.73   3
   6   0   2 44242.5 1187.77   5
   6   0   2 43869.9 1345.17   4
   6   0   2 40469.3 2352.76   6
   6   0   3-40.5210 164.099   8
  -6   0  -3 153.519 149.664   3
  -6   0  -3 201.934 110.151   9
   6   0   3 519.118 152.256   4
  -6   0  -3 59.1300 168.136   1
   6   0   3 101.146 273.587  12
  -6   0  -4 231016. 5677.62   1
   6   0   4 228920. 5726.97   8
  -6   0  -4 233699. 5147.26   9
   6   0   4 231650. 6382.24  12
  -6   0  -4 232683. 4680.72   4
  -6   0  -4 240894. 5256.75   3
   6   0   5-19.3336 308.331  13
  -6   0  -5 310.193 250.301   1
  -6   0  -5 72.8946 99.7581   4
   6   0   5 336.358 130.357   2
  -6   0  -5 544.870 208.812   9
   6   0   5 384.600 210.199   8
  -6   0  -5-90.2092 124.661   3
   6   0   6 131296. 4551.98  13
  -6   0  -6 125450. 3497.62   9
   6   0   6 125320. 4073.30   8
  -6   0  -6 133156. 2944.82   4
  -6   0  -6 125485. 4109.05   1
  -6   0  -6 129814. 3572.64   3
   6   0   6 130860. 3274.22   2
  -6   0  -7 148.923 202.079   1
  -6   0  -7 491.447 212.152   3
  -6   0  -7 139.536 69.2929   4
   6   0   7 71.9339 208.924  13
   6   0   7 45.5874 120.445   2
  -6   0  -7 212.959 190.106   9
   6   0   7 291.425 307.702   8
   6   0   8 34820.5 2306.21  13
  -6   0  -8 38594.0 1809.19   9
   6   0   8 39037.3 2225.37   8
   6   0   8 38498.4 1721.80   2
  -6   0  -8 39380.7 2299.47   1
  -6   0  -8 38599.0 1812.05   3
  -6   0  -9-95.2308 158.685   3
   6   0   9 274.813 351.196  13
   6   0   9 284.416 185.371   2
  -6   0  -9-6.91017 237.511   1
  -6   0  -9 309.826 233.702   9
   6   0   9 725.538 379.333   8
   6   0  10 110446. 4578.40  13
  -6   0 -10 118578. 3752.39   9
   6   0  10 116115. 4429.74   8
  -6   0 -10 117662. 4586.54   1
   6   0  11 159.561 399.583  13
  -6   0 -11 106.156 212.946   9
   6   0  11-116.620 357.078   8
  -6   0 -11 411.827 461.214   1
   6   0  12 66155.3 3566.07  13
  -6   0 -12 67745.8 2879.19   9
   6   0  12 68202.4 3511.77   8
  -6   0 -12 68495.4 3680.87   1
   6   0  13 261.382 258.671  13
  -6   0 -13 173.642 310.471   9
  -6   0 -13 105.201 411.930   1
   6   0  13-130.658 314.950   8
   6   0  14 21030.2 2061.05  13
   6   0  14 17933.5 1885.99   8
  -6   0 -14 19899.3 2103.59   1
   6   0  15 655.713 569.361  14
   6   0  15 283.302 310.333   8
  -6   0 -15-53.5033 347.815   1
   6   0  15-647.305 610.101  13
   6   0  16 51513.0 4228.50  14
   6   0  16 51017.3 3471.12   8
  -6   0 -16 52531.9 3690.27   1
   6   0  16 48234.3 3334.94  13
  -6   2  22 5276.07 1345.61   2
   6   2 -21 33133.4 2380.14  11
   6   2 -21 30298.3 2332.77   9
  -6   2  21 31715.1 3279.58   2
  -6  -2  21 34107.5 2813.12   8
  -6  -2  21 33481.6 2454.28  13
  -6  -2  20 22456.0 3507.93  14
   6   2 -20 16361.5 1603.39  11
   6   2 -20 18682.9 1785.88   9
   6  -2 -20 18698.9 1999.15   9
  -6  -2  20 21890.1 3437.08   5
  -6  -2  20 21557.5 2127.22   8
   6  -2 -20 20843.5 1989.64  11
  -6   2  20 17318.7 2376.47   2
  -6  -2  20 17957.3 1726.39  13
   6  -2 -19 37990.3 2583.71  11
   6   2 -19 35829.5 2302.74  11
  -6  -2  19 40049.5 4651.23   5
   6   2 -19 32614.2 2324.99   9
   6  -2 -19 37637.4 2757.33   9
  -6   2  19 35276.8 3234.90   2
  -6  -2  19 35243.5 2648.35   8
  -6  -2  19 33279.2 2300.56  13
  -6  -2  18 7675.36 1059.47  13
   6   2 -18 6267.74 840.963   6
  -6  -2  18 7984.52 2245.29  14
   6  -2 -18 6809.03 1063.89  11
   6   2 -18 6907.75 951.225  11
   6   2 -18 7111.97 1121.92  10
   6  -2 -18 8362.12 1272.52   9
  -6  -2  18 8711.04 2187.63   5
  -6   2  18 6929.70 1371.86   2
   6  -2 -18 7218.38 989.572  16
   6  -2 -17 11897.0 1339.91  11
   6   2 -17 14228.9 1315.15  11
   6   2 -17 14691.8 1560.72  10
   6  -2 -17 14608.7 1623.70   9
  -6  -2  17 19139.6 3030.84   5
   6  -2 -17 15571.0 1395.22  16
  -6   2  17 12471.4 1379.84  15
  -6  -2  17 17905.0 2895.66  14
  -6   2  17 12260.3 1784.98   2
  -6  -2  17 15820.5 1440.36  13
   6   2 -17 15053.7 1271.07   6
  -6   2  16 12222.9 1668.15   2
   6   2 -16 11987.2 1146.59  11
   6   2 -16 11680.0 1329.55  10
   6  -2 -16 12960.5 1481.34   9
  -6  -2  16 9206.12 2180.37   5
   6   2 -16 12182.9 1365.70   1
   6  -2 -16 10847.6 1131.73  16
   6  -2 -16 12350.7 1302.55  11
  -6   2  16 10060.1 1199.77  15
  -6  -2  16 10256.7 2129.68  14
  -6  -2  16 11902.8 1200.45  13
   6   2 -16 10801.4 1040.69   6
  -6  -2  15 73409.2 3041.71  13
   6  -2 -15 75171.5 3245.07  11
   6   2 -15 71205.3 2839.30  11
  -6  -2  15 63473.9 5546.55   5
   6   2 -15 75257.6 3370.57  10
   6  -2 -15 75739.5 3564.52   9
  -6   2  15 67678.4 3894.96   2
   6   2 -15 73411.3 3377.25   1
   6  -2 -15 74792.9 3000.08  16
  -6  -2  15 64371.2 5205.18  14
  -6   2  15 68184.3 3119.56  15
   6   2 -15 69642.3 2772.34   6
   6   2 -14 47884.9 2147.91  11
   6   2 -14 46026.3 2483.95  10
   6  -2 -14 46508.1 2666.50   9
  -6  -2  14 29161.1 3720.08   5
  -6   2  14 38825.4 2802.89   2
   6  -2 -14 47226.1 2215.54  16
  -6  -2  14 44103.3 2222.99  13
  -6   2  14 44180.8 2351.30  15
   6   2 -14 42386.9 2415.29   1
  -6  -2  14 34041.1 3540.99  14
  -6   2  14 45608.7 1625.02  13
   6   2 -14 46274.0 2116.44   6
  -6  -2  13 98374.0 2823.29   7
   6   2 -13 93377.1 3069.88  11
  -6  -2  13 82077.8 5897.75   5
   6   2 -13 92918.6 3583.41  10
   6  -2 -13 93497.4 3825.69   9
  -6   2  13 86798.4 4149.57   2
   6   2 -13 94300.9 3598.24   1
   6  -2 -13 96926.9 3214.40  16
  -6   2  13 93014.1 3460.50  15
  -6  -2  13 79738.1 5190.94  14
  -6   2  13 97517.2 2473.82  13
  -6  -2  13 94796.0 3324.22  13
   6   2 -13 88332.7 3068.31   6
  -6  -2  12 17114.0 1020.20   7
   6   2 -12 17072.0 1114.19  11
   6   2 -12 16301.9 1346.45  10
   6  -2 -12 17707.1 1516.94   9
  -6  -2  12 14121.9 2315.72   5
  -6   2  12 15511.2 1597.65   2
   6   2 -12 18165.4 1403.17   1
   6  -2 -12 18277.1 1207.12  16
  -6   2  12 16412.6 1306.70  15
  -6  -2  12 14319.6 1968.62  14
  -6   2  12 18518.3 830.247  13
  -6  -2  12 17719.9 1269.97  13
   6   2 -12 16190.4 1154.23   6
   6  -2 -11 30658.9 1513.73  16
  -6  -2  11 28462.2 1344.52   7
   6   2 -11 29843.2 1418.24  11
   6   2 -11 29712.8 1761.38  10
   6  -2 -11 29481.8 1904.29   9
  -6  -2  11 25181.9 2821.13   5
  -6   2  11 30031.2 2141.66   2
   6   2 -11 30037.8 1729.06   1
  -6   2  11 29961.8 1009.91  13
  -6  -2  11 27716.3 2479.33  14
  -6  -2  11 27718.7 1624.63  15
  -6   2  11 28273.0 1643.12  15
  -6  -2  11 28043.2 1563.94  13
   6   2 -11 28191.9 1507.45   6
   6   2 -10 18923.8 1050.59  11
   6   2 -10 20741.2 1396.29  10
  -6  -2  10 19810.9 1115.66   7
   6  -2 -10 19366.7 1491.56   9
  -6  -2  10 19174.0 1826.75  14
  -6  -2  10 15875.9 2076.56   5
  -6   2  10 17795.6 1588.09   2
   6   2 -10 20968.8 1339.71   1
   6  -2 -10 18988.4 1047.30  12
   6  -2 -10 20366.2 1155.57  16
  -6   2  10 19228.5 1284.19  15
  -6  -2  10 20599.9 1311.97  15
  -6  -2  10 19845.8 1249.98  13
   6   2 -10 18820.1 1184.33   6
   6  -2  -9 123371. 2681.39  13
   6  -2  -9 121252. 2987.54  12
  -6  -2   9 118191. 5403.95   5
  -6  -2   9 132474. 3535.66   7
   6  -2  -9 127626. 4080.45   9
   6   2  -9 129460. 3629.65   1
  -6   2   9 134517. 4520.70   2
   6  -2  -9 131686. 3364.39  16
  -6   2   9 132384. 3737.99  15
  -6  -2   9 128892. 3609.77  15
  -6  -2   9 127823. 4458.49  14
  -6  -2   9 127936. 3607.85  13
   6   2  -9 128107. 3548.17   6
   6  -2  -8 80153.0 2009.65  12
   6  -2  -8 86142.4 2796.24  10
   6  -2  -8 89513.4 1761.91  12
  -6  -2   8 84950.5 4101.04   5
   6  -2  -8 88231.1 3133.19   9
  -6   2   8 88461.1 3427.91   2
   6   2  -8 89190.9 2006.63  16
  -6  -2   8 90391.3 2715.83  15
  -6   2   8 89203.2 2855.93  15
  -6  -2   8 88029.8 2860.96   7
   6  -2  -8 89092.1 2533.42  16
  -6  -2   8 88304.2 3145.66  14
  -6  -2   8 90114.1 2805.16  13
   6   2  -8 88718.3 2771.31   6
  -6   2   7 195528. 4673.94  15
  -6  -2   7 193411. 4611.45  13
  -6  -2   7 186754. 5950.47   5
   6  -2  -7 188407. 4490.02  10
   6  -2  -7 184604. 4904.55   9
  -6   2   7 195461. 5357.81   2
   6  -2  -7 193244. 4274.05  16
  -6   2   7 181753. 3496.04   6
  -6  -2   7 192389. 4369.27  15
   6   2  -7 195657. 3633.32  16
  -6  -2   7 181585. 4590.60  14
   6   2  -7 194620. 4603.53   6
  -6   2   6 40750.2 2028.54   2
  -6  -2   6 39674.5 2223.18   5
  -6  -2   6 41667.3 1274.33  11
   6  -2  -6 38611.2 1520.66  10
  -6   2   6 39532.5 1696.04  15
   6  -2  -6 35859.8 2309.71   4
   6   2  -6 41420.6 1146.35  16
   6  -2  -6 38315.3 1471.55  16
  -6  -2   6 39174.4 1504.71  14
   6   2  -6 41435.9 1727.14  12
  -6  -2   6 40193.1 1475.77  15
   6   2  -6 41659.5 1481.87   7
  -6   2   6 39680.2 1433.48   6
   6   2  -6 41582.6 1722.03   6
   6  -2  -5 49753.5 1325.64  13
  -6  -2   5 50060.9 2355.25   3
   6   2  -5 53793.5 1982.16  12
  -6  -2   5 48708.7 2259.05   5
  -6  -2   5 53237.7 1409.57  11
   6  -2  -5 51932.3 1652.91  10
  -6  -2   5 51532.9 1616.78  15
  -6   2   5 51631.9 1892.53   6
  -6   2   5 51862.8 2220.29   2
  -6  -2   5 51694.3 1679.32   1
   6  -2  -5 49527.9 2564.96   4
   6   2  -5 55897.0 1459.63  16
  -6   2   5 53116.5 1970.74  15
  -6  -2   5 52464.7 1590.49  14
   6   2  -5 50154.1 1939.43   6
   6  -2  -4 25403.3 961.274  13
  -6   2   4 22807.2 732.447  12
   6   2  -4 24138.5 1267.55  12
   6   2  -4 26276.8 979.430  15
  -6  -2   4 25759.8 1443.39   5
   6  -2  -4 24126.1 938.174  10
   6   2  -4 25149.1 1103.32  14
  -6  -2   4 22014.8 1480.65   3
  -6   2   4 24740.1 1399.27   2
  -6  -2   4 24906.2 967.715  15
   6  -2  -4 25185.5 1682.29   4
  -6  -2   4 25788.6 960.462   8
   6  -2  -4 23936.3 1275.05   8
   6   2  -4 25810.3 1002.97  16
  -6  -2   4 24997.9 959.996   1
  -6  -2   4 25067.8 909.901  16
  -6   2   4 24103.1 1275.89  15
  -6  -2   4 24279.0 900.955  14
  -6   2   4 24548.3 1266.59   6
   6   2  -4 24509.9 1308.07   6
  -6  -2   3 155261. 4452.05   3
   6  -2  -3 153762. 3508.86  13
  -6   2   3 156666. 3403.51  12
   6   2  -3 150396. 3933.41  12
  -6  -2   3 155435. 3964.10   5
   6  -2  -3 153985. 3074.68  10
  -6  -2   3 160438. 3405.72  16
  -6   2   3 155706. 4003.15   2
   6  -2  -3 146644. 4442.46   4
  -6  -2   3 157225. 3245.30   8
   6  -2  -3 149987. 3950.22   8
  -6  -2   3 154684. 3081.22   1
   6   2  -3 154991. 4040.40   6
   6   2  -3 162601. 3288.77  15
   6   2  -3 155146. 3329.21  14
  -6   2   3 157266. 4002.18  15
  -6  -2   3 149788. 3211.00  15
  -6   2   2 101287. 3086.75  15
  -6   2   2 105901. 2692.86  12
   6   2  -2 103635. 3074.86  12
   6  -2  -2 99186.3 2752.98  13
  -6  -2   2 104772. 2897.82   5
   6  -2  -2 102556. 3351.26   4
  -6   2   2 102316. 2900.19   2
  -6  -2   2 99672.3 2008.63   1
  -6  -2   2 101914. 2675.99  16
  -6  -2   2 100417. 2426.50   8
   6  -2  -2 99422.6 3069.11   8
   6   2  -2 104020. 2329.43   8
  -6  -2   2 101729. 2320.98  15
  -6   2   2 101979. 3005.40   7
   6   2  -2 102541. 2371.94  14
   6   2  -2 106694. 3163.12   6
  -6  -2   2 101109. 3325.56   3
   6  -2  -1 206033. 4823.27  13
  -6  -2   1 195004. 3713.37   1
  -6   2   1 216114. 5229.46  15
  -6  -2   1 216728. 4693.38   5
  -6  -2   1 211461. 4201.41  15
  -6   2   1 215116. 4630.95   2
  -6  -2   1 215770. 4345.85   8
   6  -2  -1 207547. 5205.45   4
   6  -2  -1 206383. 5149.47   8
   6   2  -1 217180. 4238.07   8
   6  -2  -1 217217. 4603.41   2
  -6  -2   1 213412. 4840.24  16
   6   2  -1 214768. 5158.27  12
  -6   2   1 207829. 4962.07   7
   6   2  -1 217257. 5227.72   6
   6  -2  -1 211147. 4879.60  14
  -6  -2   1 210809. 5319.37   3
   6   2   0 37839.6 1861.58  12
   6  -2   0 36786.9 1692.10  13
  -6  -2   0 37832.7 1492.63   5
   6  -2   0 39991.3 1534.30   5
  -6   2   0 38039.8 1741.56   7
  -6   2   0 37785.4 1366.94   2
  -6  -2   0 38882.6 1372.21   8
   6  -2   0 38665.3 1796.11   4
   6   2   0 39318.5 1394.88   8
   6  -2   0 39017.9 1887.03   8
   6  -2   0 37151.1 1300.14   2
  -6  -2   0 37193.8 1751.11  16
  -6  -2   0 37641.4 1841.75   3
   6   2   0 37897.1 1877.69   6
  -6  -2   0 37248.3 991.334   1
   6  -2   0 38849.7 1735.09  14
  -6  -2  -1 34764.4 1077.79   1
   6  -2   1 34840.3 1739.32  13
   6   2   1 34090.5 1865.10  12
   6  -2   1 34569.4 1432.20   5
  -6   2  -1 34780.4 1867.32   1
  -6   2  -1 34433.8 1134.59   2
   6   2   1 34413.1 1071.63   4
   6  -2   1 34496.7 1056.87   2
   6  -2   1 33393.9 1636.52   4
   6   2   1 35101.3 1416.57   8
   6  -2   1 37423.9 1908.66   8
  -6  -2  -1 32137.7 1784.95  16
  -6  -2  -1 32367.3 1704.45   3
  -6   2  -1 35088.8 1725.28   7
   6   2   1 35401.3 1915.60   6
   6  -2   1 35232.5 1758.92  14
  -6   2  -2 11253.5 650.260   3
   6  -2   2 10546.0 960.180  13
  -6   2  -2 11638.8 1063.94   1
   6  -2   2 10620.9 769.662   5
  -6  -2  -2 8768.70 866.127   9
   6  -2   2 11143.5 912.988   4
   6   2   2 9795.82 415.354   4
   6   2   2 10791.7 786.185   8
   6  -2   2 9944.88 989.950   8
  -6  -2  -2 11175.7 1101.40  16
  -6  -2  -2 10687.3 963.498   3
  -6  -2  -2 9403.06 601.454   1
  -6   2  -2 9812.44 914.555   7
   6   2   2 10557.2 1071.34  12
   6  -2   2 8997.24 935.742  14
   6   2   2 10551.8 1110.95   6
  -6   2  -3 75913.6 3034.98   1
   6  -2   3 74050.3 2935.80  13
   6   2   3 80179.9 3314.56  12
   6   2   3 80675.0 2197.51   1
   6  -2   3 79893.6 2472.29   5
  -6  -2  -3 79233.8 2874.55   9
  -6  -2  -3 76045.2 2237.46   1
   6  -2   3 73422.5 2616.38   4
   6   2   3 77638.7 2473.89   8
   6  -2   3 76884.2 3045.61   8
  -6   2  -3 79794.7 1947.66   3
   6  -2   3 75658.0 3099.14  14
  -6  -2  -3 68811.1 3254.98  16
  -6  -2  -3 80356.6 2880.98   3
   6   2   3 76720.2 3315.20   6
   6  -2   4 54833.0 2556.45  13
  -6  -2  -4 48871.0 2886.08  16
  -6   2  -4 55681.5 2615.22   1
   6   2   4 62892.5 2969.59  12
  -6  -2  -4 55139.4 2390.34   9
   6  -2   4 55974.5 2101.24   5
   6  -2   4 53258.7 2183.64   4
   6   2   4 57130.8 2142.96   8
   6  -2   4 55556.7 2592.95   8
   6  -2   4 54851.1 2752.48  14
  -6  -2  -4 53149.7 1957.59   1
  -6   2  -4 56538.3 1479.55   3
   6   2   4 52801.3 2787.46   6
  -6  -2  -4 56346.3 2413.25   3
   6  -2   5 132364. 4456.69  13
   6   2   5 144051. 4932.63  12
   6  -2   5 143794. 3941.29   5
  -6  -2  -5 142537. 4275.36   9
   6  -2   5 136714. 3960.07   4
   6   2   5 138801. 3916.54   8
   6  -2   5 142799. 4603.92   8
  -6  -2  -5 135581. 3791.80   1
   6  -2   5 142184. 5009.68  14
  -6  -2  -5 141652. 4268.35   3
   6   2   5 148100. 5062.00   6
  -6   2  -5 144200. 2915.14   3
  -6   2  -5 138318. 4576.48   1
   6  -2   6 29439.8 1971.77  13
   6  -2   6 29899.2 1649.21   5
  -6  -2  -6 24502.9 2277.65  16
  -6  -2  -6 30388.8 1797.09   3
  -6   2  -6 30952.7 2017.68   1
  -6  -2  -6 29742.0 1780.67   9
   6   2   6 31665.1 1691.31   8
   6  -2   6 32874.7 2048.54   8
   6   2   6 30005.2 2147.48   6
  -6  -2  -6 28604.1 1600.33   1
  -6   2  -6 29941.1 1006.64   3
   6   2   6 32640.4 2227.07  12
   6  -2   6 34475.1 2381.87  14
   6  -2   7 32900.4 2127.43  13
   6   2   7 31438.6 1841.75   2
  -6  -2  -7 29906.4 1850.73   3
   6   2   7 31363.9 2230.77  12
  -6  -2  -7 26867.8 2523.00  16
   6  -2   7 33476.2 1844.09   5
  -6  -2  -7 32862.1 1926.29   9
  -6   2  -7 33134.0 1180.26   9
   6   2   7 34051.8 1854.17   8
   6  -2   7 33931.4 2184.79   8
   6   2   7 37547.3 2401.34   6
  -6  -2  -7 31363.5 1795.82   1
  -6   2  -7 30749.9 2112.32   1
   6  -2   7 34187.2 2552.44  14
   6  -2   8 8208.94 1089.83  13
   6   2   8 9177.53 1193.28  13
   6   2   8 10043.4 1305.09  12
  -6   2  -8 11040.0 1282.79   1
  -6  -2  -8 9945.25 1088.77   3
   6  -2   8 9555.21 1000.57   5
  -6  -2  -8 9907.60 1086.48   9
  -6  -2  -8 8715.88 988.069   1
  -6  -2  -8 5581.46 1178.45  16
   6   2   8 9850.13 1048.14   2
   6  -2   8 9376.29 1153.13   8
   6   2   8 7368.99 885.493   8
   6  -2   8 9612.62 1385.88  14
   6   2   9 44361.1 2732.33  13
   6  -2   9 44676.8 2405.48   5
   6  -2   9 43983.5 2689.42  13
   6   2   9 43335.9 2321.84   8
   6  -2   9 43030.1 2665.12   8
  -6  -2  -9 42277.4 2341.20   9
  -6  -2  -9 45197.7 2442.57   1
   6   2   9 43588.4 2357.50   2
  -6  -2  -9 37392.6 3249.09  16
  -6  -2  -9 48455.5 2523.39   3
   6  -2   9 50406.1 3362.31  14
  -6   2  -9 45283.8 2774.76   1
   6   2  10 29970.9 2270.97  13
   6  -2  10 31506.4 2739.81  14
   6  -2  10 31446.5 2075.82   5
  -6  -2 -10 30395.4 2013.68   9
   6   2  10 31657.7 2025.14   8
   6  -2  10 27989.0 2232.30   8
  -6  -2 -10 31354.3 2121.37   1
   6   2  10 30360.2 2039.08   2
  -6  -2 -10 29960.5 2977.48  16
  -6   2 -10 27562.2 2226.79   1
  -6  -2 -10 32157.6 2100.29   3
   6  -2  10 29064.4 2196.39  13
   6   2  11 73178.9 3687.03  13
   6  -2  11 74492.8 3472.64   5
  -6  -2 -11 69710.5 3272.75   9
   6   2  11 67895.0 3241.38   8
   6  -2  11 75068.9 3834.09   8
  -6  -2 -11 69726.4 3474.47   1
   6   2  11 70627.1 3362.89   2
   6  -2  11 67708.1 3595.44  13
  -6   2 -11 75052.9 3903.04   1
  -6  -2 -11 73037.8 3366.26   3
   6  -2  11 75848.0 4519.31  14
  -6  -2 -11 72924.9 4847.53  16
   6   2  12 18822.5 1860.42  13
   6  -2  12 18969.6 1746.46   5
  -6  -2 -12 17541.6 1623.96   9
  -6  -2 -12 19219.1 1874.11   1
   6   2  12 17308.2 1622.29   8
   6  -2  12 17560.7 1875.43   8
   6   2  12 16698.2 1648.77   2
  -6  -2 -12 15746.4 2354.38  16
   6  -2  12 18068.8 2256.50  14
  -6   2 -12 18756.4 1972.71   1
   6  -2  12 18373.1 1865.87  13
   6   2  13 20602.0 1978.13  13
  -6  -2 -13 21518.8 2742.46  16
  -6  -2 -13 18258.9 1699.28   9
  -6  -2 -13 18238.6 1894.90   1
   6   2  13 18489.2 1743.75   8
   6  -2  13 21091.8 2118.01   8
  -6   2 -13 21290.8 2171.55   1
   6  -2  13 20692.7 2501.75  14
   6  -2  13 18066.0 1929.20  13
   6   2  14 4767.05 931.148   8
   6  -2  14 4832.86 1031.75  13
  -6  -2 -14 4644.27 1001.94   1
  -6   2 -14 6337.84 1253.24   1
  -6  -2 -14 5594.90 964.832   9
   6  -2  14 4116.08 927.700   8
  -6  -2 -14 5070.00 1437.16  16
   6   2  14 6060.01 1098.45  13
   6  -2  14 6131.73 1442.76  14
   6   2  15 20774.5 2080.85  13
  -6  -2 -15 21491.4 2097.77  11
  -6  -2 -15 20123.1 1897.57   9
  -6  -2 -15 20370.3 2173.58   1
   6   2  15 23782.3 2165.83   8
   6  -2  15 22146.8 2328.88   8
  -6  -2 -15 19182.2 2723.79  16
  -6   2 -15 24825.4 2499.81   1
   6  -2  15 28239.0 3016.63  14
   6  -2  15 19789.6 2113.58  13
   6   2  16 11202.7 1544.20  13
  -6  -2 -16 14377.4 1629.26   9
   6   2  16 11275.3 1544.74   8
   6   4 -20 8255.85 1219.74   6
  -6  -4  20 7793.53 1348.30   8
   6   4 -19 26429.6 2270.88  10
  -6   4  19 27595.1 2934.29   2
   6   4 -19 34246.4 2656.31   1
  -6  -4  19 26142.3 2380.68   8
   6  -4 -19 27304.1 2222.29  16
  -6  -4  19 28786.6 3562.35  14
  -6  -4  19 29642.0 2403.21  13
   6   4 -19 28024.2 2178.58   6
  -6  -4  18 3844.38 852.915  13
   6   4 -18 4288.95 858.178   6
   6   4 -18 4297.37 932.206   1
   6   4 -18 3570.80 829.875  10
  -6  -4  18 1670.35 912.604   5
   6  -4 -18 4096.04 978.752   9
  -6   4  18 3148.83 928.652   2
  -6  -4  18 3899.56 845.604   8
   6  -4 -18 5033.20 943.064  16
  -6   4  18 2843.32 684.194  15
  -6  -4  18 1473.14 850.184  14
   6  -4 -17 13132.3 1413.88  16
  -6  -4  17 11580.3 1397.72  13
  -6   4  17 9864.50 1618.74   2
   6   4 -17 12455.2 1494.25   1
   6   4 -17 14239.3 1525.54  10
  -6  -4  17 8631.91 1842.62   5
   6  -4 -17 11376.0 1558.12   9
  -6   4  17 11157.0 1318.83  15
  -6  -4  17 10753.2 1396.07   8
  -6  -4  17 9390.41 1839.57  14
   6   4 -17 11967.3 1377.40   6
  -6   4  16 5621.67 1179.52   2
  -6  -4  16 5725.41 966.013  13
   6   4 -16 5725.29 908.537   6
   6   4 -16 6776.73 1060.35   1
   6   4 -16 4903.62 882.758  10
  -6   4  16 5576.52 916.375  15
  -6  -4  16 2741.51 1214.66   5
   6  -4 -16 5594.03 1041.05   9
  -6  -4  16 5036.61 916.810   8
   6  -4 -16 4608.72 836.128  16
   6  -4 -16 5453.99 1126.69   4
  -6  -4  16 3621.43 1070.92  14
   6  -4 -15 56698.5 2899.66  16
  -6  -4  15 48494.9 4552.22   5
   6   4 -15 58885.7 3009.19  10
   6  -4 -15 57789.2 3406.86   9
  -6   4  15 52826.3 3561.30   2
  -6  -4  15 56129.3 3020.39   8
   6   4 -15 53087.2 2916.09   1
   6  -4 -15 58664.0 3838.32   4
  -6   4  15 53723.6 2782.46  15
  -6  -4  15 52868.1 3894.84  14
  -6  -4  15 55308.4 2949.13  13
   6   4 -15 52020.2 2769.88   6
  -6   4  14 19334.5 1550.27  15
   6   4 -14 16345.5 1504.42  10
   6  -4 -14 20860.0 1960.82   9
  -6  -4  14 18651.3 2677.66   5
  -6   4  14 18383.7 1994.86   2
  -6  -4  14 19543.2 1656.55   8
   6   4 -14 16986.0 1541.72   1
   6  -4 -14 20595.2 2227.03   4
   6  -4 -14 19299.1 1581.74  16
  -6  -4  14 21271.3 2259.10  14
  -6  -4  14 17552.7 1558.92  13
   6   4 -14 16342.2 1481.27   6
  -6   4  13 68155.5 2959.36  15
  -6  -4  13 62666.9 4707.83   5
   6   4 -13 67478.4 3087.61  10
   6  -4 -13 71384.3 3610.24   9
  -6   4  13 66817.2 3751.46   2
  -6  -4  13 63537.6 2984.01   8
   6   4 -13 72080.0 3127.90   1
   6  -4 -13 68442.4 4015.10   4
   6  -4 -13 66371.1 2998.33  16
  -6  -4  13 66048.1 3070.84  13
   6   4 -13 62761.2 2953.52   6
  -6  -4  13 68760.9 3844.78  14
  -6   4  12 9383.58 1334.98   2
   6   4 -12 8880.08 1040.81   6
   6   4 -12 9896.82 761.202  11
  -6  -4  12 9409.44 1217.34   3
   6   4 -12 9399.45 1018.14   1
   6   4 -12 9280.54 1076.66  10
  -6  -4  12 10589.9 1359.66  14
  -6  -4  12 10335.0 1781.44   5
  -6   4  12 9234.48 992.985  15
   6  -4 -12 10696.6 1337.58   9
  -6  -4  12 8984.70 1006.04   8
  -6  -4  12 9078.73 1064.18  13
   6  -4 -12 9980.29 1084.68  16
   6  -4 -12 9700.25 1443.49   4
  -6  -4  11 22058.1 1781.66   3
  -6   4  11 21854.3 1495.72  15
   6  -4 -11 20325.6 1743.50   9
   6   4 -11 21768.3 1575.47  10
  -6  -4  11 16499.7 2131.29   5
  -6  -4  11 20568.5 1453.75   8
  -6   4  11 20384.5 1871.59   2
   6   4 -11 21764.6 1488.24   1
   6  -4 -11 21066.0 2038.01   4
   6  -4 -11 21421.0 1540.61  16
  -6  -4  11 19938.4 1747.30  14
  -6  -4  11 19919.3 1543.35  13
   6   4 -11 20552.4 1548.96   6
  -6  -4  10 10225.9 1166.70   3
  -6   4  10 7714.75 1116.13   2
   6  -4 -10 9504.27 996.075  16
  -6  -4  10 9482.68 1489.75   5
   6  -4 -10 9342.74 1159.54   9
  -6  -4  10 9001.54 888.171   8
   6   4 -10 10244.2 958.608   1
  -6   4  10 9409.09 935.575  15
  -6  -4  10 9794.17 1143.00  14
  -6  -4  10 10287.4 1060.49  13
   6   4 -10 9724.46 1039.43   6
   6  -4 -10 9799.26 1354.45   4
  -6  -4   9 94606.5 4635.57   5
   6  -4  -9 91546.4 3677.32   9
  -6  -4   9 89274.0 2922.89   8
  -6   4   9 95908.2 3967.18   2
   6  -4  -9 88555.5 4133.82   4
   6   4  -9 96469.6 3063.63   1
   6  -4  -9 93802.0 3319.68  16
  -6  -4   9 90933.5 3365.25  13
  -6  -4   9 97073.2 3554.04  14
   6   4  -9 88527.3 3343.34   6
  -6   4   9 91398.7 3158.44  15
  -6  -4   9 96080.2 3687.19   3
  -6  -4   8 29930.9 1781.11  13
  -6  -4   8 29140.0 2374.19   5
   6  -4  -8 28695.6 1876.86   9
  -6  -4   8 29953.6 1434.08   8
  -6   4   8 30637.3 2059.33   2
   6  -4  -8 30568.0 2261.98   4
   6   4  -8 31910.0 1507.83   1
  -6   4   8 30848.2 941.864   6
   6  -4  -8 32638.8 1790.02  16
  -6   4   8 30228.3 1636.35  15
  -6  -4   8 30545.3 1777.42  14
   6   4  -8 29084.5 1765.58   6
  -6  -4   8 29876.2 1911.50   3
   6   4  -7 136578. 4210.95  12
  -6  -4   7 128255. 4995.04   5
   6  -4  -7 137264. 4306.39   9
  -6  -4   7 125919. 3245.50   8
  -6   4   7 128841. 4442.60   2
   6  -4  -7 130142. 4823.92   4
   6   4  -7 138011. 3435.61   1
  -6  -4   7 128737. 3906.11  14
   6  -4  -7 131382. 3996.04  16
  -6   4   7 132836. 3846.04  15
   6   4  -7 129944. 4078.39   6
  -6  -4   7 130121. 4275.56   3
  -6  -4   6 17677.8 1642.46   5
   6   4  -6 18654.2 1371.63  12
   6  -4  -6 15886.3 1248.59   9
  -6  -4   6 17377.6 842.536   8
   6   4  -6 17838.3 928.995   1
   6  -4  -6 16879.4 1558.84   4
  -6   4   6 19143.6 1483.61   2
  -6   4   6 16931.3 1172.73  15
   6   4  -6 16544.3 787.125  15
  -6  -4   6 17150.9 1179.91  14
   6   4  -6 17942.8 1336.39   6
  -6  -4   6 15488.9 1317.37   3
   6   4  -5 36625.1 1916.23  12
  -6  -4   5 36110.9 1445.08   1
  -6  -4   5 34674.7 2208.86   5
  -6  -4   5 35613.6 1987.82   3
   6  -4  -5 36397.1 1824.96   9
  -6   4   5 36305.1 1750.61  15
   6   4  -5 37891.5 1243.50   1
  -6  -4   5 32360.5 1043.94   8
   6  -4  -5 35311.1 2219.12   4
  -6   4   5 36863.7 1994.62   2
  -6  -4   5 32120.1 960.820   8
   6   4  -5 36309.9 1918.89   6
   6   4  -5 35124.4 1067.62  15
   6   4  -4 13111.2 1111.71  12
  -6   4   4 12063.4 525.311  12
  -6  -4   4 12300.9 1243.75   5
  -6  -4   4 13137.6 956.619  16
   6  -4  -4 12293.1 982.736   9
   6  -4  -4 13890.3 1344.97   4
  -6   4   4 12864.5 1113.92   2
  -6  -4   4 12998.8 1178.43   3
  -6   4   4 10930.7 945.261  15
  -6   4   4 11330.1 565.700  12
   6   4  -4 12510.9 1102.93   6
   6  -4  -4 11637.9 574.041  13
  -6   4   3 104763. 2543.32  12
  -6  -4   3 101358. 3116.18  16
  -6  -4   3 103601. 3830.01   5
   6  -4  -3 99023.2 2986.50   9
   6  -4  -3 104263. 3903.45   4
  -6   4   3 100440. 3315.41   2
   6  -4  -3 106385. 3361.11   8
   6   4  -3 104754. 3499.74  12
  -6   4   3 107307. 3382.40  15
  -6  -4   3 103895. 3625.65   3
   6   4  -3 102085. 3476.16   6
   6  -4  -3 103774. 2521.08  13
   6   4  -2 36239.0 1933.01  12
  -6  -4   2 35759.0 2061.80   5
  -6   4   2 35271.7 1842.32  15
   6  -4  -2 36297.0 1498.00   9
   6  -4  -2 34077.3 2085.52   4
  -6   4   2 34148.4 1704.79   2
   6  -4  -2 35776.1 1841.67   8
  -6  -4   2 33768.2 1689.02  16
   6   4  -2 36213.6 1924.03   6
  -6  -4   2 34777.4 1967.40   3
   6  -4  -2 36568.8 1393.68  13
   6   4  -1 139091. 4251.52  12
   6  -4  -1 142788. 4524.88   5
  -6  -4   1 139256. 4375.33   3
  -6  -4   1 133160. 2604.59  11
   6  -4  -1 140577. 3251.00   9
   6  -4  -1 144017. 4638.42   4
  -6   4   1 139716. 3755.22   2
  -6  -4   1 137996. 4433.71   5
   6  -4  -1 128158. 4096.60   8
  -6   4   1 135355. 4188.69  15
  -6  -4   1 139362. 3999.17  16
   6   4  -1 141099. 4243.62   6
   6  -4  -1 136795. 3505.27  13
  -6  -4   0 17043.8 1388.98   5
   6  -4   0 16740.7 1372.18   5
  -6   4   0 16598.9 1337.24  15
   6   4   0 15327.7 1279.31  12
  -6  -4   0 16173.6 717.750  11
   6  -4   0 16217.3 729.626   9
   6  -4   0 17200.6 1443.09   4
   6  -4   0 16274.1 1404.35  14
  -6   4   0 17182.3 1038.79   2
   6  -4   0 15532.6 1289.62   8
  -6  -4   0 17965.0 1308.58  16
  -6   4   0 18064.1 1218.73   7
  -6  -4   0 17512.2 1395.57   3
   6   4   0 20954.9 1460.02   6
   6  -4   0 18795.3 1144.76  13
   6   4   1 25351.8 1718.64  12
  -6  -4  -1 22259.5 1604.14   5
  -6   4  -1 21773.8 1721.98   1
  -6   4  -1 25830.2 1480.43   7
  -6  -4  -1 25874.5 1070.33  11
   6  -4   1 23778.9 1657.31   5
   6  -4   1 24287.0 1734.22   4
  -6   4  -1 26274.6 1226.82   2
   6  -4   1 25963.5 1733.00   8
  -6  -4  -1 24668.5 1622.93  16
  -6  -4  -1 24651.3 1698.69   3
  -6   4  -1 24389.2 988.202   3
   6  -4   1 23787.6 1748.01  14
   6   4   1 23361.1 1600.40   6
   6  -4   1 23538.2 1402.93  13
   6   4   2 6586.41 875.012   6
  -6  -4  -2 5832.39 385.520  15
  -6   4  -2 8072.17 1045.06   1
  -6  -4  -2 6094.18 552.388  11
   6  -4   2 7791.25 996.394   8
   6  -4   2 8206.57 947.006   5
  -6  -4  -2 7304.75 933.623   3
  -6   4  -2 8038.29 598.483   2
   6   4   2 7192.93 490.623   8
  -6  -4  -2 6880.81 901.705  16
   6  -4   2 6165.52 882.704   4
  -6   4  -2 7646.06 819.566   7
   6  -4   2 6732.82 967.378  14
   6  -4   2 8239.29 870.954  13
   6   4   2 6166.00 895.041  12
   6  -4   3 52759.2 2563.70   5
  -6  -4  -3 54263.6 2018.02  11
  -6  -4  -3 56376.0 2730.99   3
  -6  -4  -3 54476.6 2796.31   9
   6  -4   3 55991.1 2751.12   4
  -6   4  -3 59105.6 1664.59   2
   6   4   3 59010.0 1840.08   8
   6  -4   3 55156.8 2814.74   8
   6  -4   3 54721.4 2492.78  13
  -6   4  -3 58610.1 2973.41   1
  -6  -4  -3 52415.3 2705.41  16
   6  -4   3 56028.0 2990.69  14
  -6   4  -3 58286.7 2419.78   7
   6   4   3 55487.9 2739.52   6
   6   4   3 55937.8 2881.64  12
  -6   4  -4 23502.3 1873.96   1
   6   4   4 23961.7 1897.28  12
   6  -4   4 24382.6 1713.91   5
   6   4   4 23117.6 1787.45   6
   6  -4   4 24511.2 2022.22  14
  -6  -4  -4 20043.8 1255.20  11
  -6  -4  -4 22799.6 1790.82   9
   6  -4   4 23688.0 1758.03   4
   6   4   4 25030.4 1211.43   8
   6  -4   4 21823.4 1777.65   8
   6  -4   4 21945.3 1611.93  13
  -6  -4  -4 21148.0 1769.11  16
  -6  -4  -4 22346.6 1725.65   3
  -6   4  -5 98395.4 4162.94   1
   6  -4   5 98757.9 3786.90   5
  -6  -4  -5 93350.2 3172.02  11
   6   4   5 100053. 4189.37  12
   6  -4   5 94423.8 3832.36   4
   6   4   5 103785. 3025.44   8
   6  -4   5 97074.0 4084.43   8
   6  -4   5 94819.7 4337.46  14
  -6  -4  -5 98807.9 4257.60  16
   6   4   5 99399.2 4078.10   6
  -6  -4  -5 101847. 3978.09   3
  -6  -4  -5 105511. 4132.03   9
   6  -4   5 97634.1 3801.59  13
   6   4   6 12223.2 1394.34   6
   6  -4   6 13045.6 1317.13   5
  -6  -4  -6 12822.3 1125.65  11
  -6  -4  -6 13705.1 1446.14   9
   6   4   6 13233.2 1016.21   8
   6  -4   6 13517.3 1471.39   8
   6   4   6 16136.0 1637.78  12
   6  -4   6 14340.3 1669.60  14
  -6  -4  -6 12591.5 1536.30  16
   6  -4   6 12161.2 1299.59  13
  -6  -4  -6 14606.3 1454.13   3
  -6   4  -6 13394.1 1498.24   1
   6   4   7 26919.7 2155.59  12
   6  -4   7 22974.3 2239.12  14
  -6  -4  -7 24949.2 1942.27   3
   6  -4   7 25806.3 1899.39   5
  -6  -4  -7 23754.7 1624.93  11
  -6  -4  -7 27035.7 2055.36   9
   6   4   7 25514.6 1516.22   8
   6  -4   7 26324.5 2096.13   8
  -6  -4  -7 20949.6 2104.25  16
   6   4   7 23055.0 1914.63   2
  -6   4  -7 24545.6 2083.53   1
   6   4   7 25793.8 2058.80   6
   6  -4   7 21448.6 1804.65  13
   6  -4   8 5321.40 959.823  13
  -6  -4  -8 5728.10 965.371   3
   6   4   8 5364.72 981.130  12
  -6  -4  -8 5674.91 828.295  11
   6  -4   8 4607.01 834.607   5
  -6   4  -8 4940.46 949.077   1
   6   4   8 4066.86 846.385   2
  -6  -4  -8 5162.34 935.333   9
   6   4   8 5970.17 753.822   8
  -6  -4  -8 3838.87 891.116  16
   6   4   8 5291.53 924.798   6
   6  -4   8 5580.09 1094.79  14
   6  -4   8 5479.40 1012.99   8
   6   4   9 36123.2 2620.11  12
   6  -4   9 37260.1 3066.02  14
  -6  -4  -9 35173.4 2478.70   3
   6  -4   9 37893.1 2460.71   5
  -6  -4  -9 35063.2 2171.47  11
  -6  -4  -9 28738.9 2749.60  16
  -6  -4  -9 34810.6 2483.82   9
   6   4   9 36629.9 2037.40   8
   6  -4   9 32258.1 2520.96   8
   6   4   9 36517.6 2487.19   6
   6   4   9 34758.0 2483.89   2
  -6   4  -9 34458.3 2643.39   1
   6  -4   9 36252.8 2549.48  13
   6  -4  10 12573.7 1538.82  13
   6  -4  10 13833.9 1916.27  14
  -6   4 -10 14451.2 1736.85   1
  -6  -4 -10 10456.8 1705.11  16
   6  -4  10 12789.2 1486.98   5
  -6  -4 -10 11687.5 1280.69  11
  -6  -4 -10 12361.7 1497.13   3
   6   4  10 10716.8 1412.67   2
   6   4  10 13604.0 1552.78  13
  -6  -4 -10 11644.7 1472.12   9
   6   4  10 13064.9 1249.33   8
   6  -4  10 11525.5 1530.68   8
   6   4  10 11227.7 1487.81  12
   6  -4  11 55962.7 3213.17   5
  -6  -4 -11 54975.2 3032.01  11
  -6  -4 -11 58010.3 3383.33   9
   6  -4  11 55717.1 3553.93   8
   6   4  11 57845.6 3329.78  13
   6   4  11 60536.3 3512.53   2
  -6  -4 -11 47056.5 3799.43  16
  -6  -4 -11 56257.5 3338.67   3
  -6   4 -11 59598.2 3733.02   1
   6  -4  11 53758.5 3981.42  14
   6  -4  11 55096.9 3387.00  13
  -6  -4 -12 5461.53 1336.18  16
   6  -4  12 6414.11 1174.07  13
   6   4  12 6910.77 1144.66  13
   6   4  12 6160.57 1160.09   2
  -6  -4 -12 6451.86 1081.61  11
   6  -4  12 6636.75 1476.00  14
  -6  -4 -12 7184.79 1192.44   9
   6  -4  12 6505.43 1240.44   8
  -6   4 -12 7669.26 1320.05   1
   6  -4  13 14171.7 1788.69  13
   6   4  13 15302.8 1843.44   2
  -6  -4 -13 16603.1 1769.58  11
  -6  -4 -13 15730.0 1797.61   9
   6  -4  13 21271.0 2318.00   8
  -6   4 -13 20862.9 2271.00   1
  -6  -4 -13 9614.93 1814.45  16
   6  -4  13 16810.3 2361.30  14
   6   4  14 3186.37 904.311   2
  -6  -4 -14 2884.93 794.455  11
  -6  -4 -14 2914.77 820.017   9
  -6  -6  17 61.3527 476.161  14
  -6  -6  16 21320.4 2514.89  14
   6  -6 -16 18124.0 1896.49  16
  -6  -6  15 406.592 421.843  13
  -6  -6  15 574.152 635.024  14
   6   6 -15 1584.79 584.314  10
  -6  -6  15-240.967 522.825   5
   6  -6 -15 1232.18 719.297   9
   6  -6 -15 590.782 473.173  16
   6   6 -15 958.440 535.251   6
  -6   6  15 499.197 378.827   2
  -6  -6  14 54772.6 4755.73   5
  -6  -6  14 47744.2 3435.21  14
   6   6 -14 56711.6 3011.89  10
   6  -6 -14 51582.6 3561.67   9
  -6   6  14 53109.3 3770.62   2
   6  -6 -14 54239.1 3231.42  16
  -6  -6  14 52766.6 3199.88  13
   6   6 -14 54328.0 3211.64   6
  -6  -6  13 586.761 359.736  13
  -6   6  13 891.751 638.098   2
   6   6 -13 243.468 358.695   6
   6   6 -13 484.796 347.980  10
  -6  -6  13 610.258 568.225   5
   6  -6 -13 1449.06 661.319   9
   6  -6 -13 639.625 417.815   4
   6  -6 -13 169.395 284.586  16
  -6  -6  13 1076.19 654.367  14
  -6  -6  12 27642.0 3097.42   5
   6   6 -12 27662.9 1969.66  10
   6  -6 -12 26476.6 2364.45   9
  -6  -6  12 28040.2 2328.57  14
   6  -6 -12 24106.8 2213.06   4
  -6   6  12 27333.3 2510.01   2
  -6  -6  12 23893.0 2026.03  13
   6  -6 -12 25096.0 2075.68  16
   6   6 -12 25900.6 2092.63   6
   6   6 -11 189.956 323.235   6
   6  -6 -11 426.653 511.879   9
  -6   6  11 55.6940 325.038   2
   6   6 -11-147.018 248.370  10
  -6  -6  11 502.584 585.607   5
   6  -6 -11 517.890 350.513  16
   6  -6 -11 583.568 507.116   4
  -6  -6  11 50.4154 324.666  14
   6   6 -10 27404.6 2109.98  12
  -6   6  10 28523.4 1756.55  15
  -6  -6  10 29727.0 2949.66   5
   6  -6 -10 25568.2 2246.43   9
   6  -6 -10 27933.7 2338.73   4
  -6   6  10 27678.3 2353.21   2
   6  -6 -10 30594.2 2186.35  16
  -6  -6  10 24804.6 2015.22  14
   6   6 -10 25201.6 1994.82   6
   6   6  -9 1091.41 471.766   6
   6  -6  -9 1802.70 635.711   4
  -6   6   9 2553.48 735.137   2
  -6   6   9 776.425 300.552  15
   6   6  -9 1154.19 445.199  12
  -6  -6   9 1228.04 686.882   5
   6  -6  -9 1401.85 600.830   9
  -6  -6   9 1536.33 583.154  14
  -6  -6   8 85367.7 3664.33  14
   6   6  -8 83173.0 3763.92  12
  -6  -6   8 86448.3 4778.08   5
   6  -6  -8 89887.5 4007.19   9
   6  -6  -8 87701.0 4180.90   4
  -6   6   8 85611.7 4051.84   2
  -6   6   8 90464.0 3219.18  15
   6   6  -8 84996.6 3740.28   6
   6  -6  -7 1893.94 644.938   4
   6   6  -7 1462.57 501.408   6
  -6  -6   7 968.693 395.936   3
  -6   6   7 2569.36 697.230   2
   6   6  -7 1591.59 585.467  12
  -6  -6   7 638.679 558.444   5
   6  -6  -7 2049.13 607.651   9
  -6   6   7 1282.32 305.289  15
   6   6  -6 44159.1 2579.75  12
  -6  -6   6 44241.5 3168.59   5
   6  -6  -6 46147.8 2591.44   9
   6  -6  -6 46329.0 2907.28   4
  -6   6   6 47225.8 2753.01   2
  -6   6   6 47892.3 2215.59  15
  -6  -6   6 44602.4 2353.64   3
   6   6  -6 47352.3 2639.37   6
   6   6  -5 32.4421 259.103   6
  -6   6   5 85.3100 164.089   6
  -6   6   5 493.358 379.292   2
   6   6  -5-148.732 246.401  12
  -6  -6   5 357.919 237.284   3
  -6  -6   5-136.958 353.047   5
   6  -6  -5 602.966 477.707   4
   6  -6  -5-89.5467 203.328   9
  -6   6   5-213.349 268.009  15
  -6  -6   4 33052.3 2054.88   3
  -6   6   4 31885.5 1797.51  15
   6   6  -4 33704.3 2159.29  12
  -6  -6   4 33307.6 2591.49   5
   6   6  -4 30991.9 2085.39   6
   6  -6  -4 31608.0 1956.31   9
   6  -6  -4 32933.7 2415.94   4
  -6   6   4 30355.5 2044.75   2
   6   6  -3 720.303 376.488   6
  -6   6   3 1313.57 464.383   2
   6   6  -3 577.886 324.626  12
  -6  -6   3 855.666 467.849   5
  -6  -6   3 711.057 354.479   3
   6  -6  -3 403.628 336.765   4
  -6   6   3 205.278 158.986  15
  -6  -6   2 92342.9 4321.20   5
   6   6  -2 91370.2 3764.24  12
   6   6  -2 91344.5 3747.21   6
   6  -6  -2 88395.9 4123.70   4
  -6   6   2 95058.8 3584.91   2
  -6  -6   2 90505.8 3657.32  16
  -6   6   2 95550.8 3459.99  15
  -6  -6   2 92507.3 3754.47   3
  -6  -6   1 1828.08 556.979  16
   6   6  -1 1157.98 495.828   6
   6  -6  -1 841.156 395.950   8
   6  -6  -1 1683.63 654.724   5
  -6   6   1 1645.73 579.715   1
  -6   6   1 1210.74 411.607   2
   6   6  -1 880.876 389.330  12
  -6  -6   1 1633.51 627.433   5
   6  -6  -1 1171.06 532.366   4
  -6   6   1 1751.81 506.053  15
  -6  -6   1 873.191 447.057   3
  -6   6   0 49100.1 2963.38   1
   6   6   0 43850.6 2589.52  12
  -6  -6   0 40574.9 2791.62   5
   6  -6   0 42705.6 2849.17   5
   6  -6   0 40358.8 2708.16   4
  -6   6   0 45794.8 2219.80   2
  -6  -6   0 44198.7 2596.76   3
   6  -6   0 46991.2 2476.52   8
  -6   6   0 47755.8 2293.96   7
  -6  -6   0 47225.2 2608.82  16
  -6   6   0 41487.1 2355.38  15
   6   6   0 43636.4 2517.37   6
   6  -6   0 44857.9 2073.25  13
  -6   6  -1 572.234 403.855   1
   6  -6   1 225.340 289.154  13
  -6  -6  -1 236.576 269.991   3
   6   6   1-1.67738 281.420  12
   6  -6   1 555.725 443.080   5
  -6   6  -1 181.200 209.104   7
   6  -6   1-110.514 239.981   8
   6   6   1-48.5346 240.925   6
   6  -6   1-317.186 336.538   4
  -6   6  -1-15.6555 255.248  15
  -6  -6  -1-48.4174 223.569  16
   6   6   2 18990.8 1759.48  12
   6  -6   2 22142.8 1993.13   5
  -6   6  -2 17340.7 1611.33  15
   6  -6   2 19964.7 1900.37   4
   6  -6   2 19560.3 1685.77   8
  -6  -6  -2 17999.3 1682.70  16
  -6   6  -2 20558.1 1928.74   1
  -6  -6  -2 17071.8 1640.97   3
   6   6   2 20215.6 1707.80   6
   6  -6   2 18005.7 1408.16  13
   6   6   3 136.917 256.537   6
   6  -6   3 172.351 199.781  13
  -6  -6  -3-36.2574 261.311   3
   6   6   3 757.780 416.162  12
  -6   6  -3 6.23606 294.877  15
  -6   6  -3 64.5169 297.984   1
   6  -6   3 803.843 393.910   5
   6  -6   3 609.616 470.694   4
  -6  -6  -3 1064.32 454.822  16
   6  -6   3 51.4791 272.998   8
   6  -6   3 314.689 430.972  14
  -6   6  -4 67588.5 3676.54   1
  -6  -6  -4 57285.1 3290.11  16
   6  -6   4 62083.4 3503.91   5
   6   6   4 60852.8 3421.85  12
   6  -6   4 57562.7 3656.71  14
   6  -6   4 63831.0 3598.76   4
   6  -6   4 63661.8 3411.42   8
  -6  -6  -4 65286.7 3456.52   3
   6   6   4 65315.1 3325.31   6
   6  -6   4 61967.1 3022.23  13
   6  -6   5 604.161 383.510  13
   6   6   5 868.185 379.589   6
  -6  -6  -5 1612.38 661.338   3
   6   6   5 1294.40 507.207  12
   6  -6   5 962.450 491.905   5
  -6  -6  -5 1034.48 559.602  16
   6  -6   5 960.647 493.504   8
  -6   6  -5 2625.62 761.640   1
   6  -6   5 2124.00 790.282  14
  -6  -6  -6 40438.6 2808.47   3
   6  -6   6 39093.9 2788.86   5
  -6  -6  -6 40490.3 2940.88   9
   6  -6   6 32735.1 2573.59   8
  -6  -6  -6 32624.7 2638.42  16
   6   6   6 38579.9 2899.96   2
   6   6   6 39062.1 2798.53  12
   6  -6   6 44843.5 3355.73  14
   6   6   6 39672.8 2705.09   6
  -6   6  -6 39947.1 2890.52   1
   6  -6   6 38886.4 2569.64  13
   6  -6   7 708.521 413.490  13
  -6  -6  -7 519.686 490.629   3
   6   6   7 62.8550 352.581  12
   6  -6   7-196.780 300.341   5
   6  -6   7 235.838 295.409   8
   6   6   7 422.480 390.873   2
  -6   6  -7 143.401 294.267   1
  -6  -6  -7 686.331 525.685   9
  -6  -6  -7 357.017 498.571  16
   6  -6   7 31.3593 431.937  14
   6   6   8 17828.6 1929.29  12
  -6   6  -8 19458.7 2096.99   1
   6  -6   8 15111.6 1780.64   5
   6   6   8 14862.2 1880.27   2
  -6  -6  -8 13197.5 1813.08  16
  -6  -6  -8 18166.5 2012.15   9
   6  -6   8 16386.4 1919.38   8
  -6  -6  -8 15031.9 1786.27   3
   6  -6   8 18413.8 2307.81  14
   6  -6   8 13607.1 1646.30  13
  -6  -6  -9 372.447 380.526   3
   6  -6   9 673.170 531.830  13
  -6   6  -9 104.195 444.100   1
   6  -6   9-403.898 476.615   8
   6  -6   9 817.986 458.195   5
   6   6   9 772.269 467.388   2
  -6  -6  -9 472.410 393.270   9
  -6  -6  -9 743.264 665.967  16
   6  -6   9 6.91211 411.981  14
   6   6  10 35786.5 3031.04   2
   6  -6  10 36349.9 2882.27   5
  -6  -6 -10 37768.0 3042.21   9
   6  -6  10 36328.4 2992.16   8
  -6  -6 -10 35054.5 3188.66  16
  -6   6 -10 42604.8 3279.08   1
   6  -6  10 35839.5 3467.86  14
   6  -6  10 33438.2 2772.13  13
   6  -6  11 1268.25 660.969   8
   6  -8 -10 5314.59 1128.70   4
   6   8  -9 18069.0 1970.23  12
  -6   8   9 16288.1 2012.70   2
   6  -8  -9 14438.5 1862.52   4
  -6   8   8 16969.5 2004.11   2
   6   8  -8 14131.1 1739.38  12
   6  -8  -8 16054.2 1944.37   4
   6   8  -7 20492.8 2064.54  12
  -6  -8   7 24646.0 2848.63   5
   6  -8  -7 21290.7 2253.48   4
  -6   8   7 20265.4 2131.78   2
   6   8  -7 23093.2 2192.73   6
   6   8  -6 9808.41 1417.82   6
  -6   8   6 10287.2 1496.89   2
   6   8  -6 8105.38 1303.86  12
  -6  -8   6 7713.03 1558.20   5
   6  -8  -6 8614.94 1440.27   4
   6   8  -5 10303.1 1419.96   6
  -6   8   5 9695.29 1410.13   2
   6   8  -5 7597.23 1214.53  12
  -6  -8   5 11647.2 1857.47   5
   6  -8  -5 9309.75 1488.43   4
  -6   8   4 5776.62 1057.96   2
   6   8  -4 6281.77 1094.91  12
  -6  -8   4 6958.05 1485.96   5
   6  -8  -4 4354.51 1007.14   4
   6   8  -4 4779.81 1046.71   6
   6   8  -3 18962.5 1920.29  12
  -6  -8   3 21398.5 2504.18   5
   6  -8  -3 16853.6 2018.09   4
   6   8  -3 17106.7 1829.98   6
   6   8  -2 15503.2 1715.60  12
  -6  -8   2 18130.5 2290.22   5
   6  -8  -2 15957.1 1971.00   4
   6   8  -2 16187.4 1751.63   6
  -6  -8   2 15953.8 1665.93   3
   6   8  -1 19187.3 1946.64  12
  -6  -8   1 22083.9 2496.45   5
   6  -8  -1 25145.4 2496.46   4
   6   8  -1 24309.6 2164.67   6
  -6  -8   1 21735.9 1985.43   3
  -6  -8   0 8111.45 1252.21   3
   6   8   0 9171.36 1356.68   6
   6  -8   0 6415.30 1278.45   4
   6   8   1 7967.91 1218.02   6
  -6   8  -1 7465.78 1255.69   1
   6  -8   1 8969.06 1512.72   4
  -6  -8  -1 8146.24 1353.51  16
  -6  -8  -1 8629.80 1353.86   3
  -6  -8  -2 2576.48 798.740   3
  -6   8  -2 1183.34 468.431   1
  -6  -8  -2 3597.84 924.031  16
   6  -8   2 3467.09 1026.37   5
  -6  -8  -3 11041.5 1560.80   3
  -6  -8  -3 10433.8 1560.49  16
   6  -8   3 14565.6 2033.25   5
  -6   8  -3 10976.5 1573.37   1
   6  -8   4 12464.3 1892.31   5
  -6   8  -4 11864.5 1647.98   1
  -6   8  -5 15048.5 1892.49   1
   7   1 -22-268.672 360.940  11
  -7   1  22 1027.21 777.347   2
   7   1 -22 504.112 349.316   9
  -7  -1  21 313.708 299.258  13
   7  -1 -21 106.650 259.535  11
   7   1 -21 565.985 451.840  11
   7   1 -21 367.339 365.837   9
   7  -1 -21 259.439 470.784   9
  -7   1  21-228.407 737.202   2
  -7  -1  21-1288.00 692.451  14
  -7  -1  20 2047.51 570.560  13
  -7   1  20 1513.60 859.637   2
   7  -1 -20 3007.46 759.458  11
   7   1 -20 2436.22 657.790  11
  -7  -1  20 2164.96 1058.78   2
   7   1 -20 2915.78 774.754   9
   7  -1 -20 2764.81 739.489   9
  -7  -1  19 83.4566 181.542  13
   7  -1 -19 92.3261 258.958  11
   7   1 -19-95.0641 262.147  11
   7   1 -19-590.758 499.967   9
   7  -1 -19-824.641 477.512   9
  -7  -1  19 156.668 592.737   2
  -7   1  19-640.427 707.069   2
  -7  -1  18 3591.18 1261.42   2
  -7   1  18 2905.61 684.524  15
   7  -1 -18 2427.17 625.250  11
   7   1 -18 2167.41 583.238  11
   7   1 -18 3034.95 719.782  10
   7   1 -18 2614.20 683.479   9
   7  -1 -18 3693.13 864.634   9
  -7  -1  18 2966.30 580.599  13
  -7   1  18 2949.55 933.903   2
  -7  -1  17 1125.99 374.075  13
   7  -1 -17 829.362 266.894  16
   7  -1 -17 2008.73 537.119  11
   7   1 -17 1600.54 473.459  11
  -7  -1  17 1316.01 984.810   2
   7   1 -17 983.385 465.260  10
   7  -1 -17 1863.14 606.777   9
  -7   1  17 2260.22 626.130  15
  -7   1  17 1352.89 322.629  13
  -7   1  17 876.374 562.041   2
  -7  -1  16 124.528 163.956  13
   7   1 -16 171.436 175.688   6
   7  -1 -16-39.5174 282.991  11
   7   1 -16 792.400 420.503  11
   7   1 -16 427.803 253.251  10
   7  -1 -16 414.199 198.816  16
   7  -1 -16 324.135 301.161   9
  -7  -1  16-84.4408 488.780   2
  -7   1  16-44.6209 264.834  15
  -7   1  16 259.873 143.281  13
  -7   1  16-85.2915 338.391   2
  -7   1  15 900.996 233.390  13
  -7  -1  15 1557.72 397.050  13
   7  -1 -15 1225.22 326.016  16
   7   1 -15 938.236 277.738  16
   7   1 -15 1396.91 341.860   6
   7   1 -15 1478.98 446.957  11
   7   1 -15 1411.28 493.504  10
   7  -1 -15 908.631 388.223   9
  -7   1  15 959.410 367.634  15
  -7  -1  15 1366.51 791.001   2
  -7  -1  15 1380.05 456.303  15
  -7   1  15 1300.10 484.900   2
  -7   1  14 7971.49 1287.34   2
  -7   1  14 9795.75 1077.72  15
  -7  -1  14 7873.94 994.563  15
   7   1 -14 9426.69 933.901  11
   7   1 -14 9060.91 1102.22  10
   7  -1 -14 7841.54 973.395  10
   7  -1 -14 10217.8 1195.70   9
   7   1 -14 9510.36 801.403  16
   7  -1 -14 9634.40 842.512  16
  -7  -1  14 10544.6 1697.68   2
  -7   1  14 9703.60 760.553  13
  -7  -1  14 9543.08 917.641  13
   7   1 -14 9063.91 814.255   6
  -7  -1  13 68.7137 123.771  13
  -7   1  13-193.243 384.921   2
   7  -1 -13 369.961 119.687   6
   7   1 -13-1.13295 111.104   6
   7   1 -13 199.454 193.809  11
   7  -1 -13 254.599 163.340  16
   7   1 -13-67.5767 231.779  10
   7  -1 -13 435.753 338.733  10
  -7   1  13 460.348 173.588  13
   7   1 -13 625.386 229.148  16
  -7   1  13 496.180 289.710  15
  -7  -1  13 1181.71 517.116   2
  -7  -1  13 32.8974 198.140  15
  -7  -1  12 7792.33 1332.17   2
   7   1 -12 6915.22 744.236  11
  -7  -1  12 6656.84 714.689  13
   7   1 -12 6547.34 863.738  10
   7  -1 -12 5565.31 788.801  10
   7  -1 -12 6815.05 490.471   6
   7   1 -12 6216.14 534.796  16
   7  -1 -12 6927.30 625.513  16
  -7   1  12 6294.31 794.338  15
  -7  -1  12 6975.55 838.246  15
  -7   1  12 7062.29 1162.41   2
  -7   1  12 6740.13 568.482  13
   7   1 -12 5831.04 622.271   6
  -7  -1  11 5097.89 609.873  13
  -7   1  11 5184.71 927.809   2
   7   1 -11 5143.71 745.478  10
   7  -1 -11 4061.39 644.156  10
   7   1 -11 4599.28 545.135   6
  -7   1  11 4400.75 648.599  15
   7   1 -11 5356.06 436.163  16
   7  -1 -11 5487.74 514.989  16
   7  -1 -11 4483.93 412.179   6
  -7  -1  11 5186.30 1083.38   2
  -7  -1  11 5383.37 694.397  15
  -7   1  11 5608.56 497.601  13
  -7  -1  10 4267.03 532.845  13
   7   1 -10 3739.28 492.777   6
   7   1 -10 3968.93 601.586  10
   7  -1 -10 3746.77 574.130  10
   7   1 -10 3718.75 304.621  16
   7  -1 -10 4744.52 437.734  16
  -7  -1  10 2677.32 683.454   2
  -7   1  10 3500.86 572.737  15
   7  -1 -10 4512.63 433.907   6
  -7  -1  10 3424.11 531.806  15
  -7  -1  10 3805.68 517.262   7
  -7   1  10 3546.14 790.449   2
   7  -1  -9 1557.45 298.661   6
   7   1  -9 1503.38 307.296   6
   7   1  -9 1289.04 375.087  10
  -7  -1   9 1801.71 338.614  13
   7  -1  -9 1606.09 396.129  10
  -7   1   9 1262.62 444.866   2
  -7  -1   9 2006.82 370.277   7
   7  -1  -9 1432.28 226.905  16
  -7   1   9 1753.52 392.892  15
  -7  -1   9 1758.56 364.708  15
  -7  -1   9 476.813 444.862   2
   7  -1  -8 16867.6 1087.45  10
  -7   1   8 18087.7 1168.55  15
  -7  -1   8 17006.6 1646.72   2
  -7   1   8 18361.7 1521.12   2
  -7   1   8 22192.8 988.429  16
   7  -1  -8 18852.6 830.888  16
  -7  -1   8 18950.4 1129.95  15
  -7  -1   8 18858.7 1145.28   7
   7  -1  -8 19284.6 829.211  12
   7  -1  -8 19437.7 1185.92   6
   7   1  -8 20118.5 1111.09   6
  -7   1   8 20026.9 771.394   6
   7  -1  -8 19430.3 801.592  13
   7  -1  -7 1136.72 300.862   6
   7  -1  -7 1037.44 164.951  13
  -7   1   7 945.772 390.152   2
  -7   1   7 1066.25 189.610   6
   7  -1  -7 822.734 170.031  12
   7   1  -7 712.683 223.157  12
   7  -1  -7 663.761 239.416  10
  -7  -1   7 1264.34 442.347   2
  -7   1   7 1152.30 212.248  16
  -7  -1   7 849.670 212.502  15
   7   1  -7 980.630 263.914   6
  -7   1   7 589.187 245.610  15
  -7  -1   7 555.849 223.010   7
   7  -1  -6 12111.0 641.506  12
   7   1  -6 10849.5 789.079  12
   7  -1  -6 12107.6 811.046  10
  -7   1   6 11564.4 864.938  15
  -7   1   6 10889.8 1056.84   2
  -7   1   6 12007.9 624.450  16
  -7  -1   6 11239.1 925.827   7
  -7  -1   6 12345.9 761.507  14
  -7  -1   6 11741.7 791.694  15
   7  -1  -6 10666.2 569.015  13
   7  -1  -6 11904.1 1122.15   6
  -7   1   6 13314.3 770.877   6
   7   1  -6 11594.1 864.393   6
   7   1  -5 12481.1 856.986  12
   7  -1  -5 12716.0 734.887  12
  -7   1   5 12368.6 618.263  12
  -7  -1   5 11832.2 1032.68   5
  -7  -1   5 13202.5 808.329  15
  -7   1   5 12177.6 1061.76   2
  -7  -1   5 12414.9 518.309  14
  -7  -1   5 11704.5 385.792  16
   7   1  -5 12776.1 922.960   6
  -7   1   5 12279.9 898.541  15
  -7   1   5 12851.4 658.741  16
  -7  -1   5 12943.1 1042.81   7
  -7   1   5 13929.1 991.159   7
   7  -1  -5 12635.3 1198.44   6
   7  -1  -4 25413.0 1226.30  12
   7   1  -4 24876.4 1259.97  12
  -7   1   4 25130.5 1005.15  12
  -7   1   4 23814.9 1275.85  15
  -7  -1   4 25672.5 1310.27   5
  -7  -1   4 23764.8 1099.30  15
  -7   1   4 25446.5 1480.39   2
   7  -1  -4 24581.8 1304.78   8
  -7  -1   4 25375.3 870.017  16
  -7   1   4 25634.2 999.430  14
   7  -1  -4 25707.1 1755.60   6
  -7   1   4 24834.7 1365.88   7
  -7  -1   4 24689.8 1542.53   7
   7   1  -4 23138.1 1304.34   6
  -7   1   3-150.205 160.334   2
   7   1  -3-11.2643 160.848   6
   7  -1  -3 52.4183 160.802  12
  -7   1   3 114.238 134.887  12
   7   1  -3 189.047 172.963  12
  -7  -1   3 85.6046 216.982   3
  -7  -1   3 31.7147 98.5148   5
   7  -1  -3-58.3167 165.589   8
   7   1  -3 104.380 116.638   8
  -7   1   3-117.098 144.515  15
   7  -1  -3 101.861 237.453   4
  -7   1   3 66.5351 166.695   7
  -7   1   3 63.2894 92.3528  14
  -7  -1   3-35.3104 101.351  15
   7  -1  -3 868.072 487.068   6
  -7  -1   2 14883.3 1143.95   3
   7  -1  -2 13408.0 1033.55  12
  -7  -1   2 12930.3 815.055  15
   7   1  -2 12860.9 980.139  12
  -7   1   2 12628.0 638.122   5
  -7  -1   2 13011.7 655.810   5
  -7   1   2 13494.1 1031.28   7
  -7   1   2 13212.8 929.528   2
   7  -1  -2 12995.1 1051.65   4
   7  -1  -2 11939.4 929.173   8
   7   1  -2 13093.3 826.648   8
  -7   1   2 10707.6 902.218  15
   7  -1  -2 13381.7 749.932  14
  -7   1   2 13511.9 763.888  14
   7   1  -2 13821.6 1122.51   6
   7   1  -1 1479.54 451.287   6
   7  -1  -1 1762.77 424.385  12
   7   1  -1 2090.57 437.951  12
  -7  -1   1 1677.88 384.976   3
  -7  -1   1 1767.64 214.581   5
  -7   1   1 1920.61 218.397   5
  -7   1   1 1496.67 384.233   7
   7   1  -1 1926.69 254.603   5
   7  -1  -1 1400.79 322.991   8
  -7   1   1 1585.56 301.598   2
   7   1  -1 1681.32 326.468   8
   7  -1  -1 2050.32 407.062   4
  -7  -1   1 1531.30 288.268  15
   7  -1  -1 1820.28 302.871  14
  -7   1   1 1382.25 255.475  14
   7  -1  -1 1444.22 301.264   2
   7   1   0 4055.11 649.110   6
   7  -1   0 3291.30 468.237   4
   7  -1   0 3090.70 553.547  12
   7   1   0 3063.61 573.639  12
  -7  -1   0 3122.42 402.217   1
   7   1   0 3314.32 286.478   5
  -7   1   0 3511.48 290.751   5
  -7  -1   0 3087.65 512.876   3
   7  -1   0 3422.50 571.865   8
  -7   1   0 3215.56 444.697   3
   7  -1   0 3068.19 516.012   2
   7  -1   0 3580.88 464.086  14
   7   1   0 3612.28 490.072   8
  -7   1   0 2884.74 530.127   7
   7   1   1 5841.07 880.942   6
  -7  -1  -1 5078.73 531.965   1
   7  -1   1 6624.93 814.297  12
   7   1   1 6597.86 881.894  12
   7  -1   1 4940.51 345.732   5
   7   1   1 5282.61 355.643   5
  -7  -1  -1 5037.43 640.332   3
  -7   1  -1 5692.44 701.745   1
  -7   1  -1 4412.90 508.499   3
   7  -1   1 5290.07 448.648   9
   7   1   1 5524.35 432.144   4
   7   1   1 4697.97 581.083   8
   7  -1   1 4495.56 653.821   8
   7  -1   1 4531.04 524.953   4
   7  -1   1 4981.54 610.669   2
   7  -1   1 5668.47 654.248  14
   7   1   2 5701.54 913.118   6
   7  -1   2 5400.69 787.664  13
   7   1   2 6953.77 900.691  12
   7   1   2 6507.62 432.482   5
  -7  -1  -2 6309.62 726.611   3
   7  -1   2 5972.84 410.521   5
   7  -1   2 6374.75 501.960   9
   7  -1   2 5423.22 596.208   2
   7  -1   2 5991.22 591.648   4
   7   1   2 6018.32 345.574   4
   7   1   2 7141.10 725.321   8
  -7  -1  -2 5818.17 592.583   1
   7  -1   2 5817.26 801.556   8
  -7   1  -2 6372.67 765.200   1
   7  -1   2 6630.21 766.230  14
  -7   1  -2 6285.20 581.884   3
   7   1   3 522.718 384.103   6
   7   1   3 1108.17 457.924  12
  -7  -1  -3 748.178 324.774   3
   7  -1   3 707.949 308.037  13
  -7   1  -3 541.377 211.693   3
   7   1   3 542.590 162.389   5
  -7   1  -3 672.491 317.014   1
  -7  -1  -3 612.256 217.428   1
   7  -1   3 786.097 179.095   5
   7  -1   3 758.080 186.569   9
   7  -1   3 804.446 227.645   4
   7  -1   3 1013.05 273.439   8
   7   1   3 569.046 227.228   8
   7  -1   3 1107.46 386.107  14
   7  -1   3 788.132 223.999   2
  -7   1  -4 16789.0 1354.78   1
   7  -1   4 16492.8 1459.30  13
   7   1   4 19076.5 1633.19  12
   7   1   4 17132.7 915.641   5
   7  -1   4 17504.6 922.487   5
  -7   1  -4 18373.0 999.610   3
   7  -1   4 16874.1 893.000   2
  -7  -1  -4 14858.5 1117.64   9
   7  -1   4 16426.7 1007.07   4
   7   1   4 15268.6 1168.82   8
   7  -1   4 16617.6 1367.10   8
   7  -1   4 16084.9 610.078   2
   7   1   4 18871.9 1691.67   6
  -7  -1  -4 17512.0 1237.16   3
  -7  -1  -4 17730.4 1197.29   1
   7  -1   4 17119.9 1445.03  14
  -7  -1  -5 3004.19 510.929   1
  -7   1  -5 2580.61 375.438   3
  -7  -1  -5 3257.25 575.043   3
   7   1   5 3106.90 708.611  12
   7  -1   5 2521.86 385.242   5
  -7  -1  -5 2648.76 474.420   9
   7  -1   5 2228.11 221.370   2
  -7   1  -5 3216.88 626.056   1
   7   1   5 2801.31 529.113   8
   7  -1   5 2005.94 539.290   8
   7  -1   5 2725.59 307.223   2
   7  -1   5 2313.00 544.658  13
   7  -1   5 2662.89 653.793  14
   7  -1   6 288.482 105.683   2
   7  -1   6 946.174 514.237  13
  -7   1  -6 159.280 138.041   3
   7   1   6-74.9392 304.704  12
   7  -1   6 166.200 130.595   5
  -7   1  -6 725.841 336.229   1
  -7  -1  -6 480.836 261.008   3
  -7  -1  -6 239.924 151.661   9
  -7   1  -6 246.985 150.025   9
   7   1   6 62.5396 153.503   8
   7  -1   6 524.222 314.413   8
   7  -1   6 238.281 97.8929   2
  -7  -1  -6 457.049 281.034   1
   7  -1   6 1176.16 503.091  14
  -7   1  -7 2347.23 397.168   3
   7   1   7 1416.65 524.463  13
  -7  -1  -7 1666.38 419.486   3
   7  -1   7 1872.74 607.211  14
  -7   1  -7 2039.53 553.709   1
   7   1   7 2035.41 430.141   2
   7  -1   7 2183.64 438.630   5
  -7  -1  -7 2039.62 449.152   9
  -7   1  -7 1992.98 352.684   9
   7   1   7 2148.83 511.594   8
   7  -1   7 2426.17 586.290   8
  -7  -1  -7 2055.26 487.903   1
   7  -1   7 2451.61 692.181  13
  -7   1  -8 4577.79 575.745   3
   7  -1   8 5213.29 906.789  13
  -7   1  -8 3890.59 756.677   1
  -7  -1  -8 5185.89 804.296   1
   7   1   8 4154.90 622.124   2
   7  -1   8 5206.98 724.680   5
   7   1   8 4259.64 825.548  13
  -7  -1  -8 4133.65 650.893   9
  -7   1  -8 4868.75 563.914   9
   7   1   8 5041.29 790.669   8
   7  -1   8 5410.25 884.374   8
  -7  -1  -8 4234.86 680.967   3
   7  -1   8 4231.78 925.350  14
   7  -1   9-153.917 237.809   8
  -7  -1  -9 36.2910 192.769   3
   7  -1   9 116.451 371.879  13
   7   1   9 71.3448 331.922  13
  -7   1  -9-325.481 246.870   1
   7   1   9 85.2755 153.098   2
   7  -1   9 248.027 274.608   5
  -7  -1  -9-253.333 259.901   9
  -7   1  -9 219.904 206.982   9
  -7  -1  -9-75.3549 292.878   1
   7   1   9-220.931 243.707   8
   7  -1   9 252.304 392.980  14
   7  -1  10 5629.25 1023.64  13
   7   1  10 5786.97 1029.73  13
   7   1  10 5596.95 828.216   2
  -7  -1 -10 7077.21 944.149   3
   7  -1  10 4173.70 734.184   5
  -7  -1 -10 5090.35 783.919   9
  -7  -1 -10 5371.04 916.692   1
   7  -1  10 4705.80 875.018   8
   7   1  10 5859.52 926.733   8
   7  -1  10 5441.52 1135.51  14
  -7   1 -10 3456.05 852.931   1
   7  -1  11 1132.47 500.594  13
   7   1  11 2151.74 752.586  13
  -7   1 -11 2099.64 695.731   1
  -7  -1 -11 1570.13 477.486   9
  -7  -1 -11 1582.18 567.717   1
   7   1  11 968.182 396.328   8
   7  -1  11 1042.06 436.708   8
  -7  -1 -11 1200.82 423.035   3
   7  -1  11 842.999 476.191  14
   7  -1  12 429.699 384.591  13
   7   1  12 3.29295 299.064  13
  -7  -1 -12 244.504 260.517   1
  -7  -1 -12-314.593 320.127   9
   7   1  12 333.616 367.669   8
   7  -1  12-264.390 278.595   8
  -7   1 -12-323.794 432.334   1
   7  -1  12-275.107 560.161  14
   7   1  13 1607.08 664.589  13
   7  -1  13 644.734 459.512  13
   7  -1  13 1467.16 767.151  14
  -7  -1 -13 360.308 447.413   1
  -7  -1 -13 614.384 303.398   9
   7   1  13-25.8292 244.892   8
   7  -1  13 1167.46 517.471   8
  -7   1 -13 775.615 532.874   1
   7   1  14 1079.39 547.709  13
   7  -1  14 1622.73 606.973  13
  -7  -1 -14 2070.55 693.084   1
  -7  -1 -14 1551.53 454.996   9
  -7   1 -14 1862.56 678.716   1
   7   1  14 1625.92 562.115   8
   7  -1  14 2328.50 692.138   8
   7  -1  14 1969.80 744.324  14
   7  -1  15 131.592 319.010  13
   7   1  15-386.188 440.687  13
  -7  -1 -15-25.8273 413.883   1
  -7   1 -15 125.468 345.031   1
   7   1  15 198.110 367.401   8
   7  -1  15-269.409 495.825   8
   7  -1  15 1066.33 728.032  14
   7   1  16 2760.26 842.701  13
  -7  -1 -16 2137.38 686.291   1
  -7  -3  21 514.152 744.727  14
  -7  -3  20 256.003 296.023  13
  -7  -3  20 29.0926 755.808   5
   7  -3 -20-37.1169 321.787   9
  -7  -3  20 562.824 387.990   8
  -7  -3  20-27.4603 650.481  14
  -7   3  20-829.571 759.117   2
  -7  -3  19-69.0143 232.176  13
   7   3 -19-382.896 347.751   6
   7   3 -19 194.853 213.717  11
   7   3 -19-154.248 350.019  10
  -7  -3  19 147.746 700.398   5
   7  -3 -19-588.824 393.568   9
  -7  -3  19 287.795 385.299   8
  -7   3  19 43.8812 311.876  15
  -7  -3  19-30.7058 639.076  14
  -7   3  19 188.290 386.842   2
   7  -3 -18 223.031 274.347  16
  -7  -3  18 570.960 427.973  13
   7   3 -18-43.2950 209.481   6
   7   3 -18-331.381 361.098  11
   7   3 -18 49.7921 306.107  10
  -7  -3  18 1051.48 982.002   5
   7  -3 -18 70.8066 257.874   9
  -7  -3  18 36.8607 220.767   8
  -7   3  18 242.901 253.146  15
   7  -3 -18-138.655 481.481   4
  -7  -3  18-1091.66 1002.61  14
  -7   3  18 71.7130 417.445   2
   7   3 -17 4717.53 781.280   6
   7   3 -17 4915.57 743.197  11
   7   3 -17 4255.13 867.094  10
  -7  -3  17 4965.12 1590.50   5
   7  -3 -17 4973.37 1009.69   9
  -7  -3  17 4877.49 859.359  13
   7  -3 -17 5282.60 837.343  16
   7  -3 -17 4042.24 1134.90   4
  -7   3  17 4945.20 858.055  15
  -7  -3  17 6164.82 1562.16  14
  -7   3  17 6906.67 1371.75   2
   7   3 -16 4.01509 191.480   6
  -7   3  16-219.705 374.906   2
  -7   3  16-209.538 293.719  15
   7   3 -16-111.628 237.957  11
   7   3 -16 165.368 305.862  10
  -7  -3  16-98.7720 824.890   5
   7  -3 -16 27.3985 309.431   9
   7  -3 -16-93.1825 429.375   4
   7  -3 -16 493.014 312.951  16
  -7  -3  16-46.4818 481.589  14
  -7  -3  16 251.804 269.830  13
  -7   3  15 4595.51 999.850   2
  -7  -3  15 3353.56 656.139  13
   7  -3 -15 4107.41 697.946  16
   7   3 -15 3078.84 622.205   6
   7   3 -15 4785.31 679.081  11
   7   3 -15 4018.47 783.036  10
  -7  -3  15 3400.60 1283.87   5
   7  -3 -15 3446.46 834.993   9
   7   3 -15 4288.96 764.434   1
   7  -3 -15 3702.09 1010.08   4
  -7   3  15 3197.55 664.583  15
  -7  -3  15 3647.11 1083.93  14
  -7  -3  14-10.3880 226.237  13
  -7   3  14-47.9290 258.523   2
   7  -3 -14-490.020 612.699   4
   7   3 -14-231.756 177.326   6
   7   3 -14 146.691 144.373  11
  -7   3  14 315.509 261.086  15
   7   3 -14-323.153 300.308  10
  -7  -3  14-573.771 1000.12   5
   7  -3 -14 115.967 319.646   9
   7   3 -14-136.606 296.640   1
  -7  -3  14 21.7258 336.761  14
   7  -3 -14 107.207 227.586  16
  -7  -3  13 668.705 311.099  13
  -7   3  13 1169.62 547.641   2
  -7  -3  13 1225.71 578.451  14
   7   3 -13 229.114 303.781   6
   7   3 -13 492.078 214.003  11
   7   3 -13 937.808 372.157  10
  -7  -3  13 1143.89 851.413   5
   7  -3 -13 433.229 389.073   9
   7   3 -13 352.389 220.391   1
   7  -3 -13 614.906 278.762  16
   7  -3 -13 1106.19 647.750   4
  -7   3  13 251.209 182.982  15
  -7  -3  12 192.131 271.790  13
  -7   3  12-60.9596 327.040   2
  -7  -3  12 250.352 380.094  14
   7   3 -12-220.882 244.732   6
  -7   3  12-371.210 302.859  15
   7   3 -12 590.919 353.049  10
  -7  -3  12 153.602 408.782   5
   7  -3 -12-123.211 246.481   9
   7   3 -12 203.771 220.897   1
   7  -3 -12-890.608 477.945   4
   7  -3 -12 33.0337 165.036  16
   7   3 -11 15840.6 1337.04  10
   7  -3 -11 14717.6 1420.23   9
  -7  -3  11 15614.1 2069.59   5
   7   3 -11 16253.3 1228.49   1
  -7   3  11 14910.2 1531.32   2
   7  -3 -11 17095.5 1192.60  16
  -7   3  11 14539.2 1204.62  15
   7  -3 -11 13244.1 1802.65   4
  -7  -3  11 14737.5 1440.15  14
  -7  -3  11 14502.7 1213.58  13
   7   3 -11 13015.7 1140.24   6
  -7  -3  10 330.348 272.245  13
  -7   3  10-170.049 325.118   2
  -7  -3  10-293.289 297.794  14
   7   3 -10-322.603 292.541   6
  -7  -3  10 191.629 393.839   5
   7  -3 -10 87.8556 223.054   9
   7   3 -10 17.2569 138.467   1
   7  -3 -10 314.534 214.754  16
  -7   3  10 254.123 224.585  15
   7  -3 -10 6.14454 422.066   4
  -7   3   9 4529.35 804.679   2
   7  -3  -9 3011.85 797.112   4
   7   3  -9 4502.47 651.642   6
  -7  -3   9 3761.15 750.382   3
  -7  -3   9 4029.65 898.917   5
   7  -3  -9 3953.35 719.547   9
   7  -3  -9 4131.25 553.570  16
  -7   3   9 3886.91 611.602  15
  -7  -3   9 3087.68 466.220  15
  -7  -3   9 4131.02 612.327  14
  -7  -3   9 4273.12 618.611  13
  -7   3   8 83.4445 55.9671   6
  -7   3   8 478.383 325.468   2
   7   3  -8-3.33289 151.266   6
  -7  -3   8 426.714 230.999   3
  -7  -3   8 778.155 457.371   5
   7  -3  -8-176.170 212.345   9
   7  -3  -8 201.715 175.386  16
   7  -3  -8 166.959 275.135   4
  -7  -3   8-49.9090 113.952  15
  -7   3   8 59.9783 160.323  15
  -7  -3   8 37.3514 124.263  14
  -7   3   7 2516.35 381.467   6
  -7   3   7 2225.23 535.537   2
   7   3  -7 2377.34 450.675   6
   7   3  -7 2648.66 488.825  12
  -7  -3   7 3287.86 665.642   3
  -7  -3   7 2784.56 614.189   5
   7  -3  -7 2210.84 474.078   9
   7  -3  -7 2298.88 666.364   4
  -7   3   7 2422.37 465.351  15
  -7  -3   7 3077.77 408.311  15
  -7  -3   7 2478.43 404.794  14
  -7   3   6 429.229 305.857   2
   7   3  -6 438.090 280.592  12
  -7  -3   6 55.5739 190.373   3
  -7  -3   6 375.615 358.558   5
   7  -3  -6 132.986 145.285   9
  -7  -3   6 360.414 173.391  14
  -7  -3   6 187.318 122.385  15
   7  -3  -6 214.725 334.671   4
  -7   3   6 117.140 155.239  15
   7   3  -6 159.584 177.459   6
  -7   3   5 34733.2 1732.76  15
   7   3  -5 33331.7 1750.14  12
  -7  -3   5 35678.3 981.373  11
   7  -3  -5 35785.1 1732.78   9
  -7   3   5 34636.2 1870.29   2
   7  -3  -5 35034.2 2228.84   4
  -7  -3   5 37512.5 1214.30   8
  -7  -3   5 34552.9 1236.75  15
   7   3  -5 37065.7 1242.54  15
  -7  -3   5 36587.6 1376.50  16
  -7  -3   5 34730.9 1294.98   1
   7   3  -5 36756.9 1842.29   6
  -7  -3   5 36177.4 2016.74   5
   7  -3  -5 36011.2 980.841  13
  -7  -3   5 39019.1 2204.02   3
   7  -3  -4 165.503 269.455   4
   7  -3  -4 299.209 111.187  13
  -7   3   4 388.365 234.529   2
   7   3  -4 712.838 307.625   6
  -7   3   4 275.279 116.180  12
  -7   3   4 1002.70 309.970  15
   7   3  -4 10.4575 163.991  12
  -7  -3   4 189.987 278.549   3
  -7  -3   4 780.750 317.558   5
   7  -3  -4-33.1582 118.725   9
  -7  -3   4 187.494 91.9200   1
  -7  -3   4 363.237 163.516  16
  -7  -3   4 485.839 126.034   8
   7  -3  -4 87.2051 185.518   8
   7   3  -4 229.779 88.5034  15
  -7  -3   4 162.984 67.8582  15
  -7  -3   3 140.158 71.7221  15
  -7   3   3 153.521 129.122   2
   7  -3  -3 191.151 115.749  13
   7  -3  -3 120.142 222.133   4
   7   3  -3 27.7435 189.864   6
  -7   3   3 227.548 110.936  12
   7   3  -3 167.543 192.508  12
  -7  -3   3-35.7284 240.175   3
  -7  -3   3 159.826 194.261   5
   7  -3  -3 483.341 179.386   9
  -7  -3   3 201.246 117.151  16
   7  -3  -3 365.410 202.090   8
  -7   3   3-94.7064 152.069  15
  -7  -3   3 244.308 96.9442   8
  -7   3   2-9.37162 138.568   2
   7  -3  -2-210.091 153.314  13
   7   3  -2 91.8189 218.291  12
  -7  -3   2-157.943 215.815   3
   7  -3  -2 59.2976 289.934   4
  -7  -3   2 157.512 154.047   5
   7   3  -2-162.794 259.567   6
   7  -3  -2 191.659 110.683   9
  -7  -3   2 84.2038 68.5783   8
  -7  -3   2 106.723 113.683  16
   7  -3  -2 35.3365 179.331   8
  -7   3   2-147.366 147.020  15
  -7  -3   2 203.917 89.6684  15
  -7   3   2 260.486 209.360   7
  -7   3   1 4074.46 502.474   2
   7  -3  -1 5319.45 599.049  13
   7   3  -1 4806.83 695.028   6
   7  -3  -1 5109.66 657.702   5
   7   3  -1 4925.18 698.347  12
  -7  -3   1 3277.43 586.452   3
  -7  -3   1 4304.33 599.953   5
   7  -3  -1 4036.45 350.798   9
  -7  -3   1 4292.62 350.000   8
  -7   3   1 5268.56 737.989  15
   7   3  -1 4467.04 350.113   8
  -7  -3   1 4303.75 567.509  16
   7  -3  -1 4002.34 673.788   4
   7  -3  -1 4055.42 657.237   8
  -7  -3   1 4814.17 351.636  15
  -7   3   1 4203.69 587.197   7
   7  -3  -1 4629.58 647.762  14
   7  -3   0-0.43275 194.125  13
   7   3   0-27.4019 213.920   6
  -7  -3   0 188.700 203.140  16
  -7  -3   0 70.9216 173.372   3
   7   3   0 104.060 201.475  12
  -7  -3   0 132.939 171.055   5
   7  -3   0 85.7860 147.751   5
   7  -3   0 109.929 58.1294   9
   7  -3   0 381.966 222.727   4
   7  -3   0-125.172 207.707   8
  -7  -3   0 105.796 107.661  15
   7   3   0-2.41559 83.3758   8
  -7   3   0 106.618 245.384   7
   7  -3   0 188.564 242.403  14
  -7   3   0-24.4462 125.047   2
   7  -3   1 15164.6 1182.65  13
   7  -3   1 16577.6 1153.06   5
  -7   3  -1 15313.6 1363.01   1
   7  -3   1 14117.9 543.391  10
  -7   3  -1 17458.4 872.853   2
   7   3   1 16922.7 851.237   4
   7  -3   1 16398.8 1314.71   4
   7   3   1 17335.7 929.972   8
   7  -3   1 15659.0 1339.14   8
  -7  -3  -1 13787.5 1219.44  16
   7   3   1 15910.1 1377.42  12
  -7   3  -1 17220.3 1264.45   7
   7  -3   1 16108.9 1322.61  14
   7   3   1 17465.6 1434.93   6
  -7  -3  -1 14210.9 1274.87   3
   7   3   2 533.455 355.143   6
   7  -3   2-239.300 242.785  13
  -7  -3  -2-21.7819 201.225   3
   7   3   2 38.6464 357.489  12
   7  -3   2 276.599 213.575   5
  -7   3  -2 79.7353 220.839   1
  -7   3  -2 87.0836 79.6227   3
   7  -3   2 72.1109 55.6529  10
   7   3   2 97.4729 79.8274   4
   7  -3   2-150.762 237.407   4
  -7  -3  -2 458.134 265.439  16
   7  -3   2 303.263 299.271   8
   7   3   2 176.081 126.925   8
  -7   3  -2-13.3891 49.7432   2
  -7   3  -2 162.943 224.957   7
   7  -3   2 83.1005 192.099  14
   7   3   3 1503.27 477.512   6
   7  -3   3 1358.11 400.503  13
  -7  -3  -3 2375.26 524.565   3
   7   3   3 1521.13 491.395  12
  -7   3  -3 1278.23 177.409   3
   7  -3   3 1531.60 385.683   5
   7  -3   3 1062.12 210.053  10
  -7  -3  -3 1879.17 508.335  16
  -7  -3  -3 1606.05 479.533   9
   7   3   3 1715.02 181.906   4
  -7   3  -3 1777.19 519.740   1
   7  -3   3 1679.56 404.556   4
   7  -3   3 2322.34 546.993   8
   7   3   3 1245.12 306.671   8
   7  -3   3 1287.39 442.512  14
   7   3   4 53.1329 335.344   6
   7   3   4 520.438 323.381  12
  -7   3  -4-4.59636 307.574   1
   7  -3   4-153.168 257.215  13
   7  -3   4-62.0295 170.821   5
  -7  -3  -4 43.7034 225.848   9
   7  -3   4 70.0515 194.998   4
   7   3   4 292.233 150.120   8
  -7  -3  -4 386.956 250.888  16
   7  -3   4-618.257 438.681   8
   7  -3   4 1.60671 253.388  14
  -7  -3  -4 330.928 327.656   3
   7  -3   5 6716.09 951.385  13
  -7  -3  -5 7539.49 968.068   3
   7   3   5 7572.48 1122.20  12
   7  -3   5 8340.04 884.777   5
  -7  -3  -5 6243.34 665.713   1
  -7  -3  -5 7802.88 1003.20   9
   7   3   5 7307.92 769.574   8
   7  -3   5 6471.29 829.001   4
   7   3   5 7446.01 1094.49   6
  -7  -3  -5 6940.06 1151.73  16
   7  -3   5 8284.98 1092.59   8
   7  -3   5 10778.6 1352.71  14
  -7   3  -5 8650.55 1143.80   1
   7   3   6 333.972 326.686   6
   7  -3   6-256.837 288.892  13
  -7  -3  -6 249.244 345.251   3
  -7   3  -6-266.453 461.167   1
   7   3   6 60.2739 324.244  12
   7  -3   6 163.071 206.564   5
  -7  -3  -6 192.186 222.426   1
  -7  -3  -6 98.4839 231.648   9
   7   3   6 202.742 198.279   8
  -7  -3  -6 542.145 574.890  16
   7  -3   6-242.685 246.914   8
   7  -3   6-112.841 446.356  14
   7   3   7 7892.05 1154.88   6
  -7  -3  -7 8448.98 1102.90   3
   7   3   7 8670.15 1296.68  12
   7  -3   7 5980.32 992.551   8
   7  -3   7 8062.82 947.007   5
   7   3   7 7540.91 1014.76   2
  -7  -3  -7 6011.88 794.556   1
  -7   3  -7 7030.74 1075.11   1
  -7  -3  -7 8048.96 1069.49   9
   7   3   7 7892.97 881.762   8
  -7  -3  -7 4021.56 957.889  16
   7  -3   7 7558.73 1082.35  13
   7  -3   7 8470.16 1300.31  14
  -7  -3  -8 100.408 256.963   3
   7   3   8 940.026 514.118  12
   7  -3   8-481.393 420.144  13
  -7   3  -8-19.6764 245.478   1
   7  -3   8 121.192 287.863   5
   7   3   8 270.400 281.471   2
  -7  -3  -8-342.118 176.344   1
  -7  -3  -8 152.392 272.730   9
  -7  -3  -8-587.235 653.649  16
   7   3   8-33.3674 178.822   8
   7  -3   8 74.9935 267.635   8
   7  -3   8-593.840 550.633  14
   7   3   8-248.785 302.622   6
   7  -3   9-81.0780 375.906  13
   7   3   9 524.065 476.448  12
  -7   3  -9-293.975 423.373   1
   7  -3   9-3.83433 312.896  14
   7   3   9-84.9222 338.682   2
   7  -3   9-99.4905 200.954   5
  -7  -3  -9 291.839 299.590   9
   7   3   9 210.854 191.874   8
  -7  -3  -9 931.506 385.475  16
   7  -3   9 361.502 304.091   8
  -7  -3  -9 135.635 380.141   3
  -7  -3 -10-333.498 313.855   3
   7  -3  10 126.450 317.907  13
   7   3  10 141.741 394.547  13
  -7   3 -10-302.638 389.953   1
   7   3  10 105.248 286.390   2
   7  -3  10-299.043 199.156   5
  -7  -3 -10 283.864 326.224   9
   7   3  10-46.8327 185.115   8
   7  -3  10-190.883 332.751   8
  -7  -3 -10 113.033 464.563  16
   7  -3  10 74.5106 332.571  14
  -7   3 -11 2818.09 845.512   1
  -7  -3 -11 3263.17 786.897   3
   7  -3  11 3072.67 811.713  13
  -7  -3 -11 3262.67 1122.71  16
   7   3  11 2997.89 719.447   2
  -7  -3 -11 3212.13 744.140   9
   7   3  11 3648.17 738.204   8
   7  -3  11 3246.97 903.935   8
   7   3  11 4125.12 918.785  13
   7  -3  11 3490.83 1025.76  14
   7  -3  12-152.753 330.723  13
   7   3  12-398.649 519.376  13
   7   3  12 92.0704 240.192   2
  -7  -3 -12 310.346 283.883   9
   7  -3  12 433.077 447.207   8
  -7  -3 -12 39.6937 492.700  16
   7   3  12 205.576 281.098   8
   7  -3  12 54.0710 408.321  14
  -7   3 -12-596.805 605.170   1
   7  -3  13 3283.44 916.785  13
   7   3  13 2347.67 680.107  13
   7  -3  13 2706.38 910.049  14
  -7  -3 -13 2098.45 574.771  11
  -7  -3 -13 1662.46 794.662  16
  -7  -3 -13 3790.49 822.169   9
   7   3  13 2156.69 640.897   8
   7  -3  13 2722.67 861.220   8
  -7   3 -13 2995.60 900.513   1
   7   3  14 238.767 395.546  13
  -7  -3 -14-36.6161 345.824  11
  -7  -3 -14-736.860 488.793   9
   7   3  14-288.213 292.785   8
   7  -3  14-392.017 594.165  14
  -7  -3 -15-370.460 307.802   9
   7   3  15 377.499 394.968   8
   7   5 -19-438.848 490.729  10
  -7  -5  19-624.918 718.577  14
   7  -5 -19 1198.89 550.908  16
   7   5 -18 322.708 244.089   6
  -7   5  18 122.849 252.572  15
   7  -5 -18 275.101 245.354  16
   7   5 -18 390.737 334.008  10
   7   5 -18 663.084 320.599   1
  -7  -5  18 441.116 414.044  14
  -7  -5  17 1449.99 633.463  13
  -7   5  17 540.437 436.539   2
   7   5 -17 1371.33 527.222   6
   7   5 -17 1781.21 638.812   1
   7   5 -17 876.343 529.599  10
  -7  -5  17 1527.65 1066.88   5
   7  -5 -17 1327.09 689.922   9
   7  -5 -17 1147.07 456.467  16
  -7   5  17 1154.79 469.047  15
  -7  -5  17 1196.67 390.150  14
  -7   5  16-55.7641 381.842   2
  -7  -5  16-89.8547 379.217  13
   7   5 -16 622.001 445.157   6
  -7   5  16 137.519 247.061  15
   7   5 -16 289.306 231.616   1
   7   5 -16-199.120 309.344  10
  -7  -5  16-521.261 950.336   5
   7  -5 -16-258.095 350.930   9
   7  -5 -16 682.883 425.073  16
  -7  -5  16-137.182 446.990  14
  -7  -5  15 1277.16 516.262  13
  -7   5  15 314.256 328.074   2
   7   5 -15 1650.53 542.194   1
   7   5 -15 678.573 410.188  10
  -7  -5  15 583.976 491.439   5
   7  -5 -15 297.247 291.384   9
   7  -5 -15 562.997 478.041   4
   7   5 -15 1531.38 554.916   6
   7  -5 -15 531.366 300.522  16
  -7   5  15 627.358 325.188  15
  -7  -5  15 498.351 449.886  14
  -7  -5  14 2542.66 681.198  13
   7  -5 -14 2656.17 662.860  16
   7   5 -14 1227.92 474.132   6
   7   5 -14 2197.66 574.934   1
   7   5 -14 1194.86 441.127  10
  -7   5  14 2919.20 920.128   2
  -7  -5  14 647.918 465.578   5
   7  -5 -14 970.464 468.415   9
  -7   5  14 1864.45 483.949  15
   7  -5 -14 1704.59 623.773   4
  -7  -5  14 1198.64 621.591  14
  -7   5  13 640.279 597.996   2
   7   5 -13-36.7240 207.555   6
  -7   5  13 72.8760 224.322  15
   7   5 -13 82.5149 255.046   1
   7   5 -13 678.991 392.282  10
  -7  -5  13-577.771 659.796   5
   7  -5 -13-77.4220 371.353   9
   7  -5 -13 144.643 230.326  16
   7  -5 -13-169.705 285.618   4
  -7  -5  13-72.3762 225.967  13
  -7  -5  13-220.859 375.249  14
  -7  -5  12 2560.69 583.900  13
  -7   5  12 4385.47 978.520   2
   7   5 -12 2735.00 665.217   6
   7  -5 -12 2210.38 711.591   4
   7   5 -12 2790.30 566.642   1
   7   5 -12 2067.84 574.213  10
  -7  -5  12 1337.54 678.424   5
   7  -5 -12 2250.04 638.602   9
  -7   5  12 2522.85 542.118  15
   7  -5 -12 2697.37 598.393  16
  -7  -5  12 2175.52 630.964  14
  -7   5  11 2256.42 679.186   2
   7   5 -11 2876.51 657.425   6
  -7  -5  11 2319.86 567.674   3
   7   5 -11 3669.72 601.417   1
  -7  -5  11 3504.45 988.520   5
   7  -5 -11 2987.30 756.287   9
   7  -5 -11 2391.50 559.875  16
   7  -5 -11 2065.57 596.866   4
  -7  -5  11 2113.83 566.035  14
  -7   5  11 2402.01 523.474  15
  -7  -5  11 3097.91 659.384  13
  -7   5  10 1832.90 609.784   2
   7   5 -10 1036.85 387.948   6
  -7   5  10 1166.98 356.677  15
  -7  -5  10 1073.34 372.695   3
   7   5 -10 921.184 286.916   1
  -7  -5  10 2202.18 762.509   5
   7  -5 -10 1298.90 516.219   9
   7  -5 -10 1068.10 419.969  16
   7  -5 -10 1435.34 589.402   4
  -7  -5  10 1117.30 388.797  14
  -7   5   9 346.983 437.460   2
   7   5  -9 549.682 320.702   6
  -7   5   9 421.906 239.120  15
   7   5  -9 741.223 377.781  12
   7   5  -9 660.891 260.639   1
  -7  -5   9 533.716 317.426  14
  -7  -5   9 625.074 574.228   5
   7  -5  -9 656.427 416.357   9
  -7  -5   9 1024.11 397.301   3
   7  -5  -9 549.845 377.851  16
   7  -5  -9 411.043 315.525   4
   7   5  -8 3419.89 705.798   6
  -7   5   8 3420.56 731.872   2
  -7  -5   8 3088.03 630.213   3
   7   5  -8 3285.48 458.140   1
   7   5  -8 3737.01 732.010  12
  -7  -5   8 2772.90 786.389   5
   7  -5  -8 2923.70 626.165   9
   7  -5  -8 3485.24 803.706   4
  -7   5   8 3142.95 549.104  15
  -7  -5   8 4450.38 716.418  14
   7   5  -7 312.487 249.601   6
  -7  -5   7 186.000 219.096   3
   7   5  -7-50.9258 245.915  12
  -7  -5   7 59.3262 305.912   5
   7  -5  -7 133.977 200.712   9
   7  -5  -7-80.3902 392.224   4
  -7   5   7 458.553 255.416  15
  -7   5   7 310.374 326.303   2
   7   5  -6 2424.35 603.590   6
  -7   5   6 3299.31 682.135   2
  -7  -5   6 3798.87 692.363   3
   7   5  -6 3165.63 626.992  12
  -7  -5   6 4038.54 869.921   5
   7  -5  -6 3157.86 625.158   9
   7  -5  -6 2459.34 666.651   4
  -7   5   6 2660.97 517.105  15
  -7   5   5 7771.37 1000.69   2
   7   5  -5 6399.71 894.078   6
  -7  -5   5 7298.82 964.606   3
   7   5  -5 6793.79 926.779  12
  -7  -5   5 6035.39 1010.23   5
   7  -5  -5 7446.14 879.721   9
  -7   5   5 7415.37 847.224  15
   7  -5  -5 6107.32 1030.91   4
  -7  -5   4 5120.71 702.321  16
   7   5  -4 4703.42 786.685   6
  -7   5   4 5051.07 754.552   2
  -7  -5   4 5034.35 817.493   3
   7   5  -4 5636.23 858.576  12
  -7  -5   4 6415.47 985.909   5
   7  -5  -4 3620.17 776.658   4
   7  -5  -4 5114.20 683.161   9
  -7   5   4 3592.21 599.354  15
   7  -5  -3 52.1639 118.905  13
   7  -5  -3 169.632 297.567   8
   7   5  -3 5.27788 199.133   6
  -7   5   3-60.4889 195.009   2
  -7  -5   3 273.046 261.554   3
   7   5  -3 151.281 229.596  12
  -7  -5   3-156.793 279.349   5
   7  -5  -3 63.7160 136.529   9
   7  -5  -3 53.1435 297.591   4
  -7  -5   3 87.2135 195.015  16
  -7   5   3 100.807 147.140  15
   7  -5  -2 2695.01 409.263  13
   7  -5  -2 2616.15 726.789   4
  -7   5   2 2463.74 499.723   2
  -7  -5   2 2625.64 635.025   3
   7   5  -2 3879.94 704.706  12
  -7  -5   2 2889.67 657.040   5
   7  -5  -2 3082.01 439.724   9
   7   5  -2 2276.39 561.005   6
  -7  -5   2 2783.65 539.241  16
   7  -5  -2 3447.38 626.123   8
  -7   5   2 3622.68 642.633  15
   7  -5  -1 356.717 190.792  13
   7   5  -1 829.021 431.492   6
  -7   5   1 968.248 313.612   2
  -7  -5   1 607.886 320.211   3
   7  -5  -1 247.928 229.188   5
   7   5  -1 1002.79 372.847  12
  -7  -5   1 758.363 365.305   5
   7  -5  -1-22.7154 231.248   4
   7  -5  -1 887.723 373.939   8
  -7   5   1 820.268 339.361   7
  -7  -5   1 591.512 329.327  16
  -7   5   1 619.218 347.842  15
   7  -5   0 605.606 230.638  13
   7   5   0 1018.84 362.583   6
  -7   5   0 1368.44 385.086   2
  -7  -5   0 1390.24 460.104   3
   7   5   0 1116.81 340.141  12
  -7  -5   0 640.036 270.746   5
   7  -5   0 1556.51 490.815   5
  -7   5   0 724.898 473.533   1
   7  -5   0 827.816 375.993   4
  -7  -5   0 789.422 365.288  16
  -7   5   0 781.770 382.943  15
   7  -5   0 1119.97 483.260   8
  -7   5   0 1193.03 364.517   7
   7  -5   1 2716.91 503.064  13
  -7  -5  -1 3703.74 735.951   3
  -7   5  -1 2550.58 392.234   2
   7   5   1 3392.25 707.974  12
   7  -5   1 3564.19 739.825   5
   7   5   1 2996.52 679.783   6
  -7   5  -1 1768.73 569.964   1
   7  -5   1 4075.35 816.244   4
  -7  -5  -1 2667.88 587.613  16
  -7   5  -1 3617.07 709.504  15
   7  -5   1 3311.21 674.977   8
  -7   5  -1 3735.13 628.551   7
   7  -5   1 3333.36 774.749  14
   7  -5   2 2071.67 489.058  13
  -7  -5  -2 1643.83 563.934  16
   7   5   2 2460.80 575.732   6
   7  -5   2 1943.02 522.854   8
  -7  -5  -2 1632.44 565.813   3
   7   5   2 2046.85 600.681  12
   7  -5   2 2184.78 611.691   5
   7  -5   2 2491.35 671.588   4
  -7   5  -2 1824.81 507.140   1
  -7   5  -2 1851.15 441.667   7
   7  -5   2 1851.38 627.782  14
   7  -5   3 809.820 374.774  13
   7   5   3 175.422 242.527   6
  -7  -5  -3 98.7588 230.258   3
   7   5   3 56.8796 261.484  12
   7  -5   3 343.230 216.535   5
  -7   5  -3 264.996 250.193   7
  -7   5  -3 143.282 233.508   1
   7  -5   3-369.413 375.980   4
   7  -5   3 62.1107 231.664   8
  -7  -5  -3 407.844 350.923  16
   7  -5   3-286.319 443.760  14
   7  -5   4 4060.56 738.500  13
   7   5   4 4875.80 905.756   6
  -7  -5  -4 3244.82 769.240   3
  -7   5  -4 3717.48 844.922   1
   7   5   4 2847.08 661.097  12
   7  -5   4 2247.05 621.497   5
   7  -5   4 3346.52 760.156   4
  -7  -5  -4 4332.66 879.385  16
   7  -5   4 3745.55 811.934   8
   7  -5   4 2984.30 788.866  14
   7   5   5 1241.81 530.610   6
  -7  -5  -5 1053.53 497.346   3
   7  -5   5 685.604 339.187  13
   7   5   5 913.501 372.295  12
   7  -5   5 1245.18 390.153   5
  -7   5  -5 1927.54 653.601   1
   7  -5   5 1421.00 536.441   4
  -7  -5  -5 1507.34 609.010   9
  -7  -5  -5 1510.81 608.689  16
   7  -5   5 479.548 455.214   8
   7  -5   5 2061.03 757.764  14
   7   5   6-80.6811 337.772   6
   7  -5   6-117.058 327.349  13
  -7  -5  -6 231.845 346.917   3
   7   5   6 662.072 474.941  12
  -7   5  -6 388.603 474.590   1
   7  -5   6 195.492 220.714   5
  -7  -5  -6-367.768 371.847   9
   7  -5   6-67.7494 277.857   8
  -7  -5  -6 181.598 306.826  16
   7  -5   6 563.298 463.194  14
   7   5   7 1541.19 533.502   6
   7  -5   7 1124.66 485.031  13
  -7  -5  -7 1876.66 636.030   3
   7   5   7 1191.61 543.248  12
   7  -5   7 1360.84 496.634   5
   7   5   7 1348.12 546.712   2
  -7  -5  -7 650.888 314.177   9
  -7   5  -7 1744.59 644.951   1
  -7  -5  -7 2083.14 787.747  16
   7  -5   7 1524.84 571.852   8
   7  -5   7 1019.49 522.149  14
   7  -5   8 1722.00 567.642  13
  -7  -5  -8 1057.15 514.868   3
   7   5   8 1415.53 503.844  12
   7  -5   8 2425.71 857.665  14
   7  -5   8 857.538 392.124   5
  -7   5  -8 1403.28 587.804   1
   7   5   8 1471.07 608.781   2
  -7  -5  -8 2439.68 775.671   9
  -7  -5  -8 1126.63 498.876  16
   7  -5   8 1887.64 673.026   8
  -7  -5  -9 150.614 369.997  16
   7  -5   9-249.397 442.520  13
  -7  -5  -9 426.146 398.855   3
   7   5   9-118.486 368.390  12
  -7   5  -9 165.587 292.401   1
   7  -5   9 149.200 229.883   5
   7   5   9-272.929 398.786   2
  -7  -5  -9 128.463 443.950   9
   7  -5   9 967.899 466.597  14
   7  -5   9-18.6133 318.913   8
  -7  -5 -10 1718.54 665.801   3
   7  -5  10 2299.95 732.847  13
   7  -5  10 1291.89 581.930   8
  -7   5 -10 1104.77 599.630   1
   7   5  10 946.700 578.391  12
   7   5  10 1471.44 655.056   2
  -7  -5 -10 783.659 600.341   9
   7  -5  10 1381.90 561.956  14
  -7  -5 -10 822.354 416.889  16
  -7   5 -11 918.946 658.851   1
   7  -5  11 424.797 403.580  13
   7  -5  11-279.965 436.547   8
   7   5  11 455.240 515.579   2
  -7  -5 -11-124.969 441.545   9
  -7  -5 -11 776.849 528.538  16
  -7  -5 -11 874.744 540.652   3
   7  -5  11-120.351 392.753  14
   7   5  12-468.403 497.794   2
   7  -5  12-5.94762 386.963   8
   7   5  13-387.432 534.264   2
  -7  -7  15 502.290 482.164  14
   7  -7 -14 927.517 623.538   9
  -7  -7  14 50.7065 518.076  14
   7  -7 -13-474.962 257.262   4
   7  -7 -13-749.985 644.259   9
  -7  -7  13-342.662 467.879  14
  -7  -7  12 316.438 418.517  14
  -7   7  12 1453.55 678.101   2
   7   7 -12 2519.71 728.473   6
   7   7 -12 870.542 499.751  12
  -7  -7  12 2439.86 1056.68   5
   7  -7 -12 2169.01 758.169   9
   7  -7 -12 382.830 289.494   4
  -7   7  11 875.950 752.482   2
   7   7 -11 1120.39 572.107   6
   7   7 -11 560.366 467.812  12
  -7  -7  11 162.465 458.100   5
   7  -7 -11 263.015 352.091   4
   7  -7 -11-743.524 284.343   9
  -7  -7  11 273.849 342.666  14
   7  -7 -10 1838.28 713.213   4
   7   7 -10 181.610 301.549   6
  -7   7  10 1495.35 670.586   2
   7   7 -10 440.910 294.133  12
  -7  -7  10 987.277 630.597   5
   7  -7 -10 1884.28 708.882   9
   7   7  -9-137.252 344.560   6
  -7   7   9 897.423 582.528   2
   7   7  -9 198.409 442.106  12
  -7  -7   9 790.958 534.258   5
   7  -7  -9 452.533 398.998   9
   7  -7  -9 476.274 512.606   4
   7   7  -8 1354.46 528.754   6
  -7   7   8 1393.74 560.724   2
   7   7  -8 916.570 458.256  12
  -7  -7   8 151.056 371.698   5
   7  -7  -8 1507.64 692.520   4
   7   7  -7 379.359 491.250   6
  -7   7   7 50.2881 259.139   2
   7   7  -7 514.666 399.085  12
  -7  -7   7-451.913 544.441   5
   7  -7  -7 200.582 252.965   4
   7   7  -6 2036.73 741.103   6
  -7   7   6 1577.21 650.595   2
   7   7  -6 2531.42 677.171  12
  -7  -7   6 2906.63 935.359   5
   7  -7  -6 2252.39 665.607   4
   7   7  -5 1054.56 511.639   6
  -7  -7   5 853.382 382.392   3
  -7   7   5-244.715 262.806   2
   7   7  -5 12.3351 267.662  12
  -7  -7   5 344.512 448.602   5
   7  -7  -5 95.7386 365.990   4
  -7  -7   4 2094.75 587.555   3
  -7   7   4 2338.79 616.667   2
   7   7  -4 3001.11 734.168  12
  -7  -7   4 3992.01 972.418   5
   7  -7  -4 3704.93 947.104   4
   7   7  -4 3613.03 821.808   6
   7   7  -3-199.619 267.309   6
  -7  -7   3-139.232 351.245   3
  -7   7   3 4.17926 189.082   2
  -7   7   3 41.2341 420.263   1
   7   7  -3 455.288 399.415  12
  -7  -7   3 293.208 420.187   5
   7  -7  -3 67.6644 311.675   4
   7   7  -2-259.722 421.777   6
  -7  -7   2 111.367 304.531   3
   7   7  -2 1626.32 509.394  12
  -7  -7   2 1650.68 724.562   5
  -7   7   2 1202.14 573.392   1
   7  -7  -2 734.818 385.966   4
   7   7  -1 586.010 320.376   6
  -7  -7   1 690.863 476.299  16
   7   7  -1 427.963 387.865  12
  -7  -7   1 444.078 553.322   5
  -7   7   1 157.827 290.661   1
   7  -7  -1 295.504 456.518   4
  -7  -7   1 260.085 322.732   3
   7   7   0 1022.42 416.811   6
  -7  -7   0 1773.53 636.022   3
   7   7   0 564.512 414.869  12
   7  -7   0 867.948 533.384   4
  -7  -7   0 273.276 283.812  16
  -7   7   0 310.122 373.864   1
  -7  -7  -1-32.0690 329.300   3
   7   7   1-93.9990 299.880   6
   7   7   1 518.690 476.865  12
   7  -7   1 227.656 259.362   5
  -7   7  -1 130.918 280.608   1
   7  -7   1 44.1477 242.668   4
  -7  -7  -1-59.0307 415.652  16
   7   7   2 1527.74 585.419   6
  -7  -7  -2 1228.72 555.089   3
   7   7   2 758.706 432.290  12
   7  -7   2 1385.92 616.307   5
  -7   7  -2 995.377 489.792   1
  -7  -7  -2 2426.71 698.511  16
   7  -7   2 795.897 382.313   4
  -7   7  -3 168.909 359.624   1
   7   7   3-672.871 423.369   6
  -7  -7  -3 677.892 503.500   3
   7   7   3 66.1879 347.277  12
   7  -7   3 1344.10 609.499   5
   7  -7   3-11.5103 342.530   4
  -7  -7  -3-129.341 389.952  16
  -7  -7  -4 1813.44 637.400   3
   7   7   4 1416.33 540.564  12
   7  -7   4 667.343 461.395   5
  -7   7  -4 2491.72 793.482   1
  -7  -7  -4 1460.94 602.298  16
   7  -7   5-28.5872 242.035  13
  -7  -7  -5 682.583 521.183   3
  -7  -7  -5 143.324 332.464  16
   7  -7   5 16.5231 621.820   5
   7   7   5-394.849 539.323   2
   7  -7   5-86.6486 307.953  14
  -7   7  -5 654.337 564.665   1
  -7  -7  -6 420.501 474.278  16
   7  -7   6 505.675 411.978  13
  -7  -7  -6-35.7803 261.943   3
   7  -7   6-45.2702 335.495   5
   7   7   6 613.818 403.908   2
  -7   7  -6-447.951 532.498   1
   7  -7   6-759.742 527.172  14
   7  -7   7 517.324 363.736  13
   7  -7   7 590.607 511.509   5
  -7   7  -7 749.269 540.888   1
   7  -7   8 1830.23 725.070  13
   8   0 -22 26444.8 2382.61   9
  -8   0  22 32914.5 3664.66   2
   8   0 -21 760.303 446.818   9
  -8   0  21 168.937 494.194   2
   8   0 -20 60014.2 3521.07   9
  -8   0  20 70368.0 5085.61   2
  -8   0  19 128.879 152.881  13
   8   0 -19 6.10524 428.626   9
  -8   0  19-222.878 436.534   2
   8   0 -18 24279.2 2079.36   9
  -8   0  18 26866.3 2891.67   2
  -8   0  18 23490.0 1972.85  15
  -8   0  18 22909.7 1553.14  13
  -8   0  17-458.716 415.926  15
  -8   0  17 43.5582 168.491  13
   8   0 -17 280.015 382.933  10
  -8   0  17 659.091 751.298   2
   8   0 -16 64576.3 3229.31  10
  -8   0  16 65437.9 4271.37   2
  -8   0  16 62059.2 3075.80  15
  -8   0  16 68283.5 2611.36  13
  -8   0  15 93.6371 202.466  13
   8   0 -15-6.22492 99.5587   6
   8   0 -15 30.9771 287.361  10
   8   0 -15 326.118 199.484  16
  -8   0  15-367.474 452.019   2
  -8   0  15 651.999 402.383  15
  -8   0  14 161299. 4276.09  13
  -8   0  14 157131. 4986.90  15
   8   0 -14 156753. 5106.81  10
  -8   0  14 166083. 6644.53   2
   8   0 -14 175326. 3924.35  16
   8   0 -14 158853. 3996.49   6
  -8   0  13 198.885 179.043  13
   8   0 -13-26.6152 94.3219   6
   8   0 -13 548.453 332.598  10
  -8   0  13 290.450 342.252   2
   8   0 -13 221.974 141.433  16
  -8   0  13-23.5600 195.126  15
  -8   0  12 78103.8 3012.50  15
   8   0 -12 76434.0 3088.28  10
  -8   0  12 78486.1 2528.37  13
  -8   0  12 82180.2 4158.15   2
   8   0 -12 79404.6 2014.77  16
   8   0 -12 79330.2 2439.68   6
   8   0 -11 168.190 71.2451  16
   8   0 -11 234.635 179.301   6
   8   0 -11 117.958 211.971  10
  -8   0  11 273.171 528.598   2
  -8   0  11 69.2352 156.910  15
   8   0 -10 151253. 4335.06  10
  -8   0  10 158302. 5604.37   2
   8   0 -10 150877. 2925.59  16
  -8   0  10 158639. 4344.91  15
   8   0 -10 154127. 3812.98   6
   8   0  -9 22.4316 128.077   6
  -8   0   9 9.02325 313.246   2
   8   0  -9 183.976 128.573  12
   8   0  -9 596.922 288.489  10
  -8   0   9 183.400 150.306  15
  -8   0   8 284444. 6320.76  15
   8   0  -8 281173. 5802.62  12
   8   0  -8 272768. 6068.82   6
  -8   0   8 293999. 7717.14   2
  -8   0   8 282238. 6422.94   7
   8   0  -7 205.270 172.260   6
   8   0  -7 6.23676 99.5600  12
  -8   0   7 123.719 45.6756  16
  -8   0   7 447.732 310.293   2
  -8   0   7 179.778 162.888  15
  -8   0   7 304.166 230.372   7
   8   0  -6 100826. 2746.42  12
  -8   0   6 95855.7 3136.54   7
  -8   0   6 100283. 1956.02  16
  -8   0   6 99921.9 3702.51   2
  -8   0   6 94989.1 2896.50  15
   8   0  -6 96083.6 3128.21   6
   8   0  -5 232.103 188.818   6
   8   0  -5 163.907 180.191  12
  -8   0   5 477.074 228.322   7
  -8   0   5 76.5497 309.609   2
  -8   0   5 29.8907 128.078  15
   8   0  -4 196577. 4710.99  12
  -8   0   4 198691. 5332.13   2
   8   0  -4 201251. 4734.26   8
  -8   0   4 202356. 4726.69  15
  -8   0   4 197797. 5202.95   7
  -8   0   4 196429. 3575.37  14
   8   0  -4 192807. 5425.63   6
   8   0  -3 161.824 281.082   6
   8   0  -3 147.421 150.719  12
  -8   0   3 101.691 122.856  15
  -8   0   3 76.7209 182.388   7
   8   0  -3-116.530 184.721   8
  -8   0   2 353315. 6146.04   5
   8   0  -2 353616. 7534.05   8
  -8   0   2 343932. 7490.34  15
   8   0  -2 364009. 6319.10  14
  -8   0   2 347054. 8227.03   7
   8   0  -2 359100. 7965.48  12
   8   0  -2 364297. 8889.17   6
   8   0  -1 477.634 235.128  12
  -8   0   1 276.957 239.178   3
   8   0  -1 394.273 419.110   6
   8   0  -1 181.481 235.263   8
   8   0  -1 75.8615 168.821   4
   8   0  -1 402.970 129.491  14
   8   0   0 105787. 2839.11  14
  -8   0   0 103502. 3280.90   3
   8   0   0 105045. 3799.77  12
  -8   0   0 99705.9 3141.34   1
   8   0   0 106052. 3365.91   8
   8   0   0 101205. 2891.39   4
   8   0   0 114489. 4427.58   6
  -8   0  -1 528.865 262.150   1
   8   0   1 77.8879 192.668   8
   8   0   1 225.962 244.176  12
  -8   0  -1 211.884 202.113   3
   8   0   1 119.849 102.185   4
   8   0   1 119.537 144.165  14
   8   0   1 219.437 319.556   6
  -8   0  -2 133256. 3896.53   1
   8   0   2 133045. 4600.20  12
   8   0   2 127051. 3068.82   4
   8   0   2 124525. 3961.84   8
   8   0   2 130071. 3881.09  14
  -8   0  -2 127669. 3707.13   3
   8   0   3 282.042 260.025  12
  -8   0  -3 365.560 178.222   3
  -8   0  -3 389.537 234.118   1
   8   0   3 273.863 94.4778   5
   8   0   3 64.1012 104.340   4
   8   0   3-4.40848 172.735   8
   8   0   3 396.134 315.399  14
   8   0   4 246718. 7231.26  12
   8   0   4 252832. 5008.94   5
   8   0   4 255760. 5011.58   4
   8   0   4 242023. 6428.26   8
   8   0   4 251742. 6796.62  14
  -8   0  -4 242973. 5864.56   3
  -8   0  -4 249059. 6372.92   1
   8   0   5 4.23997 251.554  13
  -8   0  -5 218.999 183.136   3
  -8   0  -5 312.703 346.103   1
   8   0   5 224.945 129.666   5
   8   0   5 22.1470 219.593   8
   8   0   5 87.1230 302.295  14
   8   0   6 61316.9 3293.52  13
   8   0   6 62725.1 2263.05   5
  -8   0  -6 62488.5 2407.18   9
   8   0   6 59556.1 2864.34   8
   8   0   6 61895.2 2098.87   2
  -8   0  -6 59358.4 2854.17   1
  -8   0  -6 62814.7 2467.09   3
   8   0   7 182.696 311.322  13
  -8   0  -7-420.665 362.206   1
   8   0   7 88.5245 109.724   2
   8   0   7 60.2461 173.058   5
  -8   0  -7 89.2041 163.065   9
   8   0   7 83.9283 222.014   8
  -8   0  -7-80.0620 219.691   3
   8   0   8 52078.8 3143.82  13
   8   0   8 52333.0 2379.67   5
  -8   0  -8 51421.8 2295.57   9
   8   0   8 51719.7 2819.75   8
  -8   0  -8 53482.6 2901.47   1
  -8   0  -8 55170.6 2401.01   3
  -8   0  -9 108.514 193.195   3
   8   0   9 310.836 329.001  13
  -8   0  -9-43.8233 151.053   9
   8   0   9-19.7415 312.195   8
  -8   0  -9-56.4899 330.805   1
   8   0  10 113133. 5036.10  13
  -8   0 -10 119523. 3959.00   9
   8   0  10 113167. 4691.18   8
  -8   0 -10 118350. 4886.84   1
  -8   0 -10 117248. 3967.60   3
   8   0  10 122521. 5564.96  14
  -8   0 -11 171.581 295.988   9
   8   0  11 401.574 300.474   8
   8   0  11 70.8575 267.022  13
   8   0  11-57.0815 380.659  14
  -8   0 -11-59.6415 349.120   1
   8   0  12 24598.7 2181.54   8
  -8   0 -12 27022.1 2385.25   1
   8   0  12 29874.8 2832.85  14
   8   0  12 25823.3 2361.46  13
   8   0  13-45.2423 436.524  13
  -8   0 -13-230.783 313.087   1
   8   0  13-427.629 452.864   8
   8   0  13-216.219 496.417  14
   8   0  14 18108.7 2057.02  13
  -8   0 -14 15272.7 1952.04   1
   8   0  14 13853.1 1769.61   8
   8   0  14 16540.3 2251.05  14
  -8   0 -15 338.134 333.023   1
   8   0  15 890.120 583.186  14
  -8  -2  22 7168.55 1099.38  13
   8   2 -22 6511.77 1164.33   9
  -8   2  22 7052.16 1640.72   2
  -8  -2  22 10606.8 2408.17  14
   8   2 -21 34734.1 2368.84  11
   8   2 -21 32632.5 2519.88   9
   8  -2 -21 32175.0 2722.60   9
  -8   2  21 33697.6 3409.57   2
  -8  -2  21 34423.9 2415.13  13
   8   2 -20 13776.6 1430.04  11
   8   2 -20 16169.7 1800.99  10
   8  -2 -20 16702.3 1882.47   9
  -8  -2  20 23081.5 3752.29   5
  -8   2  20 13203.1 1582.52  15
  -8   2  20 15323.2 2227.41   2
  -8  -2  20 17337.4 3002.30  14
  -8  -2  20 15269.5 1528.75  13
   8   2 -19 24375.7 1839.17  11
   8   2 -19 29569.2 2357.79  10
   8  -2 -19 30574.1 2511.70   9
  -8   2  19 26373.9 2797.20   2
  -8  -2  19 32360.3 4332.97   5
  -8   2  19 26618.5 2165.83  15
  -8  -2  19 34871.2 4123.77  14
  -8  -2  19 27602.3 2020.86  13
  -8  -2  18 7470.68 982.606  13
   8   2 -18 6381.66 849.096   6
   8   2 -18 5262.58 817.927  11
   8   2 -18 6062.15 1022.46  10
   8  -2 -18 6139.62 1102.70   9
  -8   2  18 4112.10 1079.69   2
  -8  -2  18 8995.06 2346.28   5
  -8   2  18 5534.49 944.431  15
  -8  -2  18 7367.58 1808.62  14
  -8   2  17 17542.6 2113.45   2
  -8   2  17 16864.1 1603.45  15
   8   2 -17 16162.2 1365.23  11
   8   2 -17 15930.8 1624.72  10
   8  -2 -17 17204.0 1764.35   9
  -8  -2  17 19007.6 3257.84   5
   8  -2 -17 18598.6 1380.33  16
  -8  -2  17 20643.6 2919.28  14
  -8  -2  17 17719.3 1494.07  13
   8   2 -17 15616.6 1310.56   6
   8   2 -16 16088.6 1563.65  10
   8  -2 -16 13472.0 1529.94   9
  -8  -2  16 19281.2 3196.58   5
   8  -2 -16 16952.4 1269.19  16
  -8   2  16 13578.0 1802.47   2
  -8   2  16 14564.2 1441.41  15
  -8  -2  16 17311.7 2480.50  14
  -8  -2  16 14814.5 1315.33  13
   8   2 -16 16850.0 1312.22   6
  -8  -2  15 81695.7 6300.95   5
   8   2 -15 77190.8 3480.69  10
   8  -2 -15 78809.7 3747.15   9
  -8   2  15 75696.8 4204.49   2
   8  -2 -15 80738.1 2858.15  16
  -8   2  15 78035.0 3399.78  15
  -8  -2  15 83312.1 5321.80  14
  -8  -2  15 79800.6 3168.82  13
   8   2 -15 78576.2 3004.56   6
  -8  -2  14 36661.8 3981.91   5
   8   2 -14 41860.2 2400.41  10
   8  -2 -14 39573.5 2514.43   9
  -8   2  14 33529.6 2666.85   2
   8  -2 -14 39212.1 1818.45  16
  -8  -2  14 41642.8 1988.70   7
  -8   2  14 40003.6 2261.70  15
  -8  -2  14 37793.0 2211.22  15
  -8  -2  14 38219.5 3327.12  14
  -8  -2  14 40511.1 2100.68  13
   8   2 -14 38683.8 1967.30   6
  -8  -2  13 78192.3 2855.35   7
  -8  -2  13 72281.3 5282.21   5
   8   2 -13 78451.4 3269.97  10
   8  -2 -13 73308.1 3430.55   9
  -8   2  13 72070.3 3837.98   2
   8  -2 -13 73674.7 2528.39  16
  -8   2  13 74731.3 3101.18  15
  -8  -2  13 75850.8 3091.19  15
  -8  -2  13 76942.1 4396.69  14
  -8  -2  13 74071.6 2899.51  13
   8   2 -13 74289.5 2802.34   6
  -8   2  12 21800.8 1519.34  15
   8   2 -12 19500.6 1511.09  10
   8  -2 -12 20507.3 1516.19  10
   8  -2 -12 19645.3 1640.42   9
  -8  -2  12 15400.4 2260.43   5
  -8   2  12 19975.3 1902.54   2
  -8  -2  12 18289.8 1379.07  15
   8  -2 -12 19015.4 1127.60  16
  -8  -2  12 19320.4 1327.38   7
  -8  -2  12 24331.0 2162.07  14
  -8  -2  12 18935.8 1334.27  13
   8   2 -12 18946.3 1298.96   6
   8  -2 -11 50052.1 1422.43  12
  -8  -2  11 44832.9 3581.87   5
   8   2 -11 48206.0 2367.08  10
   8  -2 -11 48878.6 2319.64  10
  -8   2  11 50707.7 2932.42   2
   8  -2 -11 51335.2 1890.42  16
  -8   2  11 48590.4 2276.96  15
  -8  -2  11 50557.4 2246.15  15
  -8  -2  11 48095.5 2227.37   7
  -8  -2  11 46679.6 2705.12  14
  -8  -2  11 49402.2 2184.36  13
   8   2 -11 48395.0 2121.70   6
   8  -2 -10 35616.9 1076.65  13
   8  -2 -10 38128.3 1107.55  12
  -8  -2  10 38274.0 1985.94   7
  -8   2  10 37326.1 1912.53  15
  -8  -2  10 35903.6 2060.04  14
  -8  -2  10 35833.3 2922.22   5
   8  -2 -10 36911.6 1884.12  10
  -8   2  10 36506.5 2385.62   2
   8   2 -10 35431.8 902.767  16
   8  -2 -10 38148.8 1538.41  16
  -8  -2  10 35251.4 1765.47  15
   8   2 -10 36032.7 1793.63   6
   8  -2  -9 149573. 2950.60  12
   8   2  -9 153099. 4172.27   6
  -8  -2   9 157224. 5889.36   5
   8  -2  -9 146650. 4100.39  10
  -8   2   9 150394. 5063.30   2
   8   2  -9 137689. 2700.42  16
   8  -2  -9 152224. 3659.80  16
  -8   2   9 154032. 4315.00  15
  -8  -2   9 150937. 4014.20  15
  -8  -2   9 152936. 4574.26   7
  -8  -2   9 151381. 4169.85  14
  -8   2   9 152479. 2908.46   6
   8  -2  -9 153893. 2899.08  13
  -8   2   8 67456.4 2563.70  15
   8  -2  -8 62733.0 1648.61  12
   8   2  -8 65730.3 2476.73  12
  -8  -2   8 69540.0 3395.54   5
   8  -2  -8 65009.5 2332.91  10
  -8   2   8 68743.4 3100.36   2
  -8  -2   8 66249.7 2288.53  15
  -8  -2   8 68077.4 2229.01  14
  -8  -2   8 64523.9 2835.70   7
  -8   2   8 69157.6 1821.81   6
   8   2  -8 69858.3 2542.99   6
   8  -2  -8 66579.4 1506.45  13
   8  -2  -7 104471. 2560.59  12
   8   2  -7 111708. 3371.83  12
  -8  -2   7 113284. 4142.60   5
   8  -2  -7 109117. 3064.33  10
  -8   2   7 115749. 4014.21   2
   8  -2  -7 114033. 4692.97   4
  -8   2   7 109746. 3423.48  15
  -8  -2   7 112742. 3068.64  15
  -8  -2   7 113208. 2786.12  14
  -8   2   7 113872. 2996.16   6
   8   2  -7 114321. 3445.93   6
   8  -2  -7 111410. 2300.90  13
  -8  -2   6 24723.5 1768.37   3
  -8  -2   6 22578.2 1125.28  15
   8  -2  -6 22140.0 996.322  12
   8   2  -6 22747.0 1347.46  12
  -8  -2   6 22775.9 1566.99   5
   8  -2  -6 22847.2 1117.36  10
  -8   2   6 23714.0 1606.10   2
   8  -2  -6 23472.5 1919.70   4
  -8  -2   6 23410.2 898.233  14
  -8   2   6 25361.9 1451.05  15
   8   2  -6 24735.1 1447.33   6
   8   2  -5 60696.0 2408.57   6
  -8  -2   5 56284.2 2740.03   3
   8  -2  -5 58961.5 1907.47  12
  -8  -2   5 57969.2 1887.07  15
   8   2  -5 60021.4 2315.69  12
  -8   2   5 59424.1 1561.42  12
  -8   2   5 59679.2 2356.22  15
  -8  -2   5 58993.1 2385.23   5
   8  -2  -5 58435.6 1830.21  10
  -8   2   5 59218.3 2533.40   2
  -8  -2   5 58372.7 1841.74   1
   8  -2  -5 55897.9 2882.40   4
  -8  -2   5 59419.8 1572.20  16
  -8  -2   4 48012.8 2454.13   3
   8   2  -4 47452.9 2054.67  12
  -8   2   4 46685.9 1564.57  12
  -8   2   4 45542.4 2052.11  15
  -8  -2   4 46480.8 1925.17   5
  -8   2   4 47650.7 2130.41   2
  -8  -2   4 45334.7 1459.54   1
   8  -2  -4 46656.7 2472.86   4
   8  -2  -4 48036.7 2111.39   8
  -8  -2   4 46580.9 1508.24  16
  -8  -2   4 46582.0 1608.44  15
  -8   2   4 47451.6 2098.49   7
   8   2  -4 46439.1 1371.36  14
   8   2  -4 47761.7 2161.83   6
  -8  -2   3 197797. 5615.83   3
   8  -2  -3 195836. 5002.47  13
   8   2  -3 200589. 5132.66  12
  -8  -2   3 199137. 4644.00   5
  -8   2   3 188083. 4923.63   2
   8  -2  -3 197134. 5570.50   4
   8  -2  -3 198539. 5169.50   8
  -8  -2   3 197322. 4479.22  16
  -8   2   3 191796. 5127.77  15
  -8  -2   3 198979. 4322.99  15
  -8   2   3 197810. 5143.73   7
   8   2  -3 202014. 3832.95  14
   8   2  -3 202357. 5327.07   6
   8  -2  -2 83499.0 2991.78  13
   8   2  -2 85952.7 3089.12  12
  -8  -2   2 87970.1 2516.98   5
  -8  -2   2 84949.8 2402.16  15
  -8   2   2 82428.7 2700.29   2
   8  -2  -2 85811.2 3191.61   4
   8  -2  -2 80564.6 3024.42   8
   8   2  -2 88587.2 2439.41   8
  -8  -2   2 84291.2 2728.66  16
  -8   2   2 83879.8 3029.27   7
  -8   2   2 83133.5 3062.11  15
   8   2  -2 85010.4 1995.09  14
   8   2  -2 83276.1 3174.71   6
   8  -2  -2 82516.3 2673.65  14
  -8  -2   2 85152.8 3300.21   3
   8  -2  -1 131504. 4119.51  13
   8   2  -1 138785. 4274.21  12
  -8  -2   1 135765. 3319.46   5
  -8   2   1 133648. 3485.64   2
   8  -2  -1 135760. 3760.55  14
   8  -2  -1 128457. 4034.75   4
   8  -2  -1 135064. 4207.31   8
   8   2  -1 133999. 3426.05   8
  -8  -2   1 137333. 4037.20  16
  -8   2   1 132981. 4181.64  15
  -8   2   1 138363. 4153.85   7
  -8  -2   1 129318. 3363.81  15
  -8  -2   1 136084. 2970.01   1
   8   2  -1 135121. 4385.11   6
  -8  -2   1 138665. 4351.71   3
   8  -2   0 22139.1 1557.91  13
   8   2   0 23059.8 1642.56  12
   8  -2   0 25122.0 1158.50   5
  -8   2   0 24325.1 1148.23   5
  -8   2   0 23391.9 1564.08   7
   8  -2   0 22665.5 1393.87  14
  -8   2   0 23352.5 1122.07   2
   8  -2   0 24471.8 1504.90   4
   8  -2   0 23256.4 1169.69   2
   8   2   0 23126.8 1236.64   8
   8  -2   0 23682.9 1609.37   8
  -8  -2   0 23113.3 1631.98  16
  -8  -2   0 23244.7 995.918   1
   8   2   0 23332.2 1726.23   6
  -8  -2   0 23889.9 1611.96   3
   8  -2   1 45656.1 2374.56  13
  -8   2  -1 47251.6 1760.15   3
   8  -2   1 41244.0 2046.84  14
   8   2   1 43825.3 2416.70  12
   8  -2   1 44188.5 1599.85   5
  -8   2  -1 46541.5 2367.02   1
   8  -2   1 41857.2 1213.27   9
   8  -2   1 42926.5 2022.95   4
   8   2   1 45866.8 1883.86   8
   8  -2   1 45968.5 2344.08   8
   8  -2   1 43900.1 1423.60   2
  -8  -2  -1 35911.0 2273.15  16
  -8   2  -1 45220.5 2282.35   7
   8   2   1 45769.2 2543.84   6
  -8  -2  -1 44081.2 1542.06   1
  -8  -2  -1 44624.8 2244.72   3
   8  -2   2 30564.9 1960.26  13
   8   2   2 32041.1 2112.64  12
   8  -2   2 32063.3 1868.36  14
  -8  -2  -2 31888.5 1861.44   3
   8  -2   2 32727.7 1340.54   5
  -8   2  -2 32816.0 1979.47   1
  -8  -2  -2 30348.7 1354.93   1
   8  -2   2 31220.6 917.879   9
   8   2   2 28125.1 757.820   4
   8  -2   2 30348.1 1652.18   4
   8   2   2 33011.8 1640.00   8
   8  -2   2 32708.9 1989.53   8
  -8  -2  -2 23397.8 1996.52  16
  -8   2  -2 31841.6 1368.22   3
   8  -2   2 27935.6 834.173   2
   8   2   2 31990.3 2201.30   6
   8  -2   3 131855. 4592.36  13
  -8   2  -3 129072. 4453.83   1
   8   2   3 135520. 4847.78  12
   8  -2   3 135765. 3372.01   5
   8  -2   3 127463. 2629.35   9
   8  -2   3 129776. 3872.97   4
   8   2   3 130384. 3856.39   8
   8  -2   3 132082. 4502.50   8
   8  -2   3 133084. 4449.70  14
   8   2   3 127971. 4908.91   6
  -8  -2  -3 130876. 3558.13   1
  -8  -2  -3 135333. 4310.47   3
  -8   2  -3 131585. 3225.16   3
   8  -2   4 55937.1 2943.95  13
  -8  -2  -4 59948.8 2342.21   1
  -8   2  -4 62311.1 3009.96   1
   8   2   4 63174.1 3223.15  12
   8  -2   4 63089.5 2165.33   5
  -8   2  -4 65103.0 1940.16   3
  -8  -2  -4 62785.9 2749.57   9
   8  -2   4 61366.2 2479.95   4
   8   2   4 64233.2 2580.01   8
   8  -2   4 59609.1 2944.60   8
   8  -2   4 64516.9 3059.99  14
   8   2   4 63217.2 3354.54   6
  -8  -2  -4 57470.8 2712.96   3
   8  -2   5 93226.8 3989.58  13
   8   2   5 98856.0 4253.61  12
   8  -2   5 98840.9 2965.42   5
  -8  -2  -5 93388.1 3550.91   9
   8  -2   5 94683.3 3247.87   4
   8   2   5 93552.4 3363.38   8
   8  -2   5 92926.3 3866.17   8
  -8  -2  -5 94009.6 3230.11   1
   8   2   5 95476.7 4262.68   6
   8  -2   5 100897. 4130.93  14
  -8   2  -5 99301.3 2535.48   3
  -8  -2  -5 97835.2 3666.94   3
  -8   2  -5 91315.9 3845.78   1
   8  -2   6 14318.9 1493.44  13
   8   2   6 15454.1 1629.63  12
   8  -2   6 14848.3 1085.15   5
  -8  -2  -6 15292.0 1355.76   9
   8   2   6 13652.2 1231.55   8
   8  -2   6 13430.3 1430.68   8
  -8  -2  -6 14618.4 1235.13   1
  -8   2  -6 15339.6 830.657   3
   8   2   6 16149.4 1682.95   6
   8  -2   6 16309.0 1672.01  14
  -8  -2  -6 14276.6 1344.36   3
  -8   2  -6 14697.3 1479.05   1
   8  -2   7 22401.9 1949.06  13
   8   2   7 23396.7 2077.05  12
   8  -2   7 23212.1 1441.49   5
  -8  -2  -7 19082.8 1558.34   9
   8   2   7 22411.2 1646.59   8
   8  -2   7 22629.0 1919.92   8
   8  -2   7 23086.2 2081.03  14
  -8  -2  -7 21736.1 1615.44   1
  -8   2  -7 20852.3 1849.83   1
   8   2   7 20488.2 1553.46   2
  -8  -2  -7 22069.7 1701.55   3
   8  -2   8 10776.9 1387.55  13
   8   2   8 12765.7 1561.19  13
   8   2   8 12372.6 1563.47  12
   8  -2   8 13109.4 1126.13   5
  -8  -2  -8 12363.6 1282.65   9
   8   2   8 14146.7 1335.79   8
  -8  -2  -8 12309.8 1305.04   3
  -8  -2  -8 15572.3 1439.77   1
  -8  -2  -8 10158.4 1787.26  16
   8   2   8 11601.8 1192.62   2
   8  -2   8 12746.9 1475.82   8
   8  -2   8 13684.3 1647.98  14
  -8   2  -8 14173.1 1586.94   1
[truncated: 5,656,467 more chars]
