# Supplementary material for: Crystal structures of four gold(I) complexes [AuL2]+[AuX2]− and a by-product (L·LH+)[AuBr2]− (L = substituted pyridine, X = Cl or Br)
Source: Acta Crystallogr E Crystallogr Commun. 2024 Jun 18;80(Pt 7):729–37. doi: 10.1107/S2056989024005437 (PMC11223710; doi:10.1107/S2056989024005437)
Supplement: Supplementary file 2 [file e-80-00729-1sup2.hkl]

data_1                                                                          
_shelx_title ' Stade in C2/c'                                                   
_shelx_refln_list_code          4                                               
_shelx_F_calc_maximum      734.05                                               
_exptl_crystal_F_000      1312.00                                               
_reflns_d_resolution_high  0.6927                                               
                                                                                
loop_                                                                           
 _space_group_symop_operation_xyz                                               
 'x, y, z'                                                                      
 '-x, y, -z+1/2'                                                                
 'x+1/2, y+1/2, z'                                                              
 '-x+1/2, y+1/2, -z+1/2'                                                        
 '-x, -y, -z'                                                                   
 'x, -y, z-1/2'                                                                 
 '-x+1/2, -y+1/2, -z'                                                           
 'x+1/2, -y+1/2, z-1/2'                                                         
                                                                                
_cell_length_a    16.3717                                                       
_cell_length_b     6.3844                                                       
_cell_length_c    16.1850                                                       
_cell_angle_alpha  90.000                                                       
_cell_angle_beta  116.649                                                       
_cell_angle_gamma  90.000                                                       
                                                                                
_shelx_F_squared_multiplier     1.000                                           
                                                                                
loop_                                                                           
 _refln_index_h                                                                 
 _refln_index_k                                                                 
 _refln_index_l                                                                 
 _refln_F_squared_calc                                                          
 _refln_F_squared_meas                                                          
 _refln_F_squared_sigma                                                         
 _refln_observed_status                                                         
   2   0   0     415000.47     368868.06      5041.59 o                         
   4   0   0     446227.62     430072.88      2704.29 o                         
   6   0   0     211562.75     214718.16      2165.49 o                         
   8   0   0     119303.91     126707.18      1593.62 o                         
  10   0   0      94025.74      97145.59      1609.31 o                         
  12   0   0      50018.11      52497.31      1022.16 o                         
  14   0   0      50351.42      51779.42      1192.55 o                         
  16   0   0      65622.38      65513.30      1671.81 o                         
  18   0   0      78749.02      76558.38      1922.06 o                         
  20   0   0      68303.95      66756.54      2798.76 o                         
   5   1   0       2031.46       2791.19        88.21 o                         
   7   1   0       4228.81       4047.71       143.51 o                         
   9   1   0      14157.42      14249.51       400.85 o                         
  11   1   0      26176.70      26184.44       494.62 o                         
  13   1   0       1853.93       1927.51       146.49 o                         
  15   1   0       3000.37       3385.20       225.12 o                         
  17   1   0        137.84        -45.84       126.13 o                         
  19   1   0         47.89        159.23       153.38 o                         
  21   1   0       1650.23       1853.89       650.40 o                         
   0   2   0     319813.34     328292.16      1725.14 o                         
   2   2   0      90040.83      91423.62       532.80 o                         
   4   2   0     102925.60     102896.62       686.20 o                         
   6   2   0      47017.40      46208.60       463.28 o                         
   8   2   0      28596.17      28580.50       420.60 o                         
  10   2   0      22393.91      22327.91       374.08 o                         
  12   2   0      11954.36      12050.28       373.14 o                         
  14   2   0      13011.40      13173.56       432.05 o                         
  16   2   0      16453.18      17056.79       590.88 o                         
  18   2   0      20185.81      21555.31       878.85 o                         
  20   2   0      17463.25      16521.87      1594.10 o                         
   1   3   0        122.80        191.58        39.62 o                         
   3   3   0        189.46        297.42        36.26 o                         
   5   3   0          0.04         52.24        33.43 o                         
   7   3   0         68.42         95.74        40.96 o                         
   9   3   0         58.20         87.93        61.90 o                         
  11   3   0        326.91        236.55        76.31 o                         
  13   3   0          1.57         61.90       119.42 o                         
  15   3   0         98.63         32.76       131.13 o                         
  17   3   0         37.52        -61.06       156.70 o                         
  19   3   0          2.08        256.73       513.84 o                         
   0   4   0      70547.89      74150.09      1216.40 o                         
   2   4   0      44577.98      44231.67       548.35 o                         
   4   4   0      32015.91      31941.58       474.81 o                         
   6   4   0      20893.71      20662.56       356.87 o                         
   8   4   0      14127.60      13731.21       367.62 o                         
  10   4   0      11021.02      11242.85       430.73 o                         
  12   4   0       6922.72       6329.49       347.49 o                         
  14   4   0       6095.56       6135.29       383.25 o                         
  16   4   0       8035.56       7497.39       488.43 o                         
   1   5   0       3418.89       3312.65       156.11 o                         
   3   5   0       6379.28       6490.53       227.03 o                         
   5   5   0        369.55        311.09        83.43 o                         
   7   5   0       1094.09       1187.22       120.15 o                         
   9   5   0       4419.60       4140.81       259.97 o                         
  11   5   0       7259.92       7330.03       398.12 o                         
  13   5   0        705.30        993.48       169.79 o                         
  15   5   0        834.23        571.31       197.18 o                         
  17   5   0          1.03        -31.26       418.19 o                         
   0   6   0     188596.84     191855.61      3234.95 o                         
   2   6   0      97365.88      98786.06      1277.18 o                         
   4   6   0      89969.23      92838.20      1131.74 o                         
   6   6   0      53775.25      54273.29       842.68 o                         
   8   6   0      38293.48      40071.43       897.46 o                         
  10   6   0      33109.62      33215.17       924.65 o                         
  12   6   0      20425.19      19957.04       824.40 o                         
  14   6   0      20017.31      21849.11      1118.46 o                         
   1   7   0       1234.25       1136.20       191.65 o                         
   3   7   0       3173.77       3439.77       273.00 o                         
   5   7   0         35.67         10.05       143.22 o                         
   7   7   0        903.15        841.15       227.52 o                         
   9   7   0       2344.27       2537.44       321.17 o                         
  11   7   0       5702.34       5463.67       442.80 o                         
  13   7   0        197.72         12.79       639.85 o                         
   0   8   0      36404.17      36319.48      1849.19 o                         
   2   8   0      13009.73      14229.11       801.26 o                         
   4   8   0      17233.81      18758.62      1005.80 o                         
   6   8   0       8890.90       9722.50       906.08 o                         
   8   8   0       6935.61       7277.67       623.59 o                         
  10   8   0       6668.48       6119.11      1154.75 o                         
   1   9   0         10.26       -362.17       474.01 o                         
 -21   1   1          8.58         -1.79       286.78 o                         
 -19   1   1        454.37        221.01       224.69 o                         
 -17   1   1       1021.25        931.53       204.25 o                         
 -15   1   1       3316.25       3887.45       249.73 o                         
 -13   1   1        241.74        111.71        81.78 o                         
 -11   1   1       3156.12       3145.36       166.32 o                         
  -9   1   1         18.90         99.60        55.08 o                         
  -7   1   1       1906.73       2086.09        92.35 o                         
  -5   1   1      10574.28      11677.06       185.69 o                         
  -3   1   1      29992.04      33412.41       227.59 o                         
  -1   1   1       2814.64       3471.28        54.96 o                         
   1   1   1        224.30        158.91        15.78 o                         
   3   1   1        487.68        438.51        32.66 o                         
   5   1   1       2863.29       2776.38        92.39 o                         
   7   1   1       6267.10       6315.42       163.40 o                         
   9   1   1       5727.93       5522.47       210.81 o                         
  11   1   1       2262.08       1956.03       134.89 o                         
  13   1   1         34.93        118.07       102.37 o                         
  15   1   1        388.02        349.72       115.22 o                         
  17   1   1       1161.92       1358.97       212.26 o                         
  19   1   1        235.89        318.50       142.36 o                         
 -20   2   1      30320.46      28831.59      1656.37 o                         
 -18   2   1      30590.55      30658.46      1005.45 o                         
 -16   2   1      31452.72      32229.29       762.78 o                         
 -14   2   1      24242.97      24846.54       590.24 o                         
 -12   2   1      42099.25      41550.84       677.95 o                         
 -10   2   1     113189.42     110514.34       997.92 o                         
  -8   2   1     164879.42     163369.08      1187.62 o                         
  -6   2   1     262305.19     256585.62      1386.22 o                         
  -4   2   1     336559.34     334838.91      1615.22 o                         
  -2   2   1     254000.41     256439.80      1104.31 o                         
   0   2   1     514421.75     521898.81      2156.19 o                         
   2   2   1     152431.62     153017.78       713.52 o                         
   4   2   1     112031.34     112355.55       706.62 o                         
   6   2   1      42560.23      41905.34       442.07 o                         
   8   2   1      54519.52      53376.69       578.01 o                         
  10   2   1      58213.76      57058.16       943.29 o                         
  12   2   1      58467.56      58839.77       942.97 o                         
  14   2   1      66286.46      67348.12      1064.68 o                         
  16   2   1      60510.13      62296.87      1263.30 o                         
  18   2   1      62352.04      63407.78      1991.27 o                         
 -19   3   1       1649.37       1750.98       534.10 o                         
 -17   3   1       3070.39       3642.33       352.92 o                         
 -15   3   1      11719.79      12578.23       533.75 o                         
 -13   3   1        621.68        809.79       124.51 o                         
 -11   3   1      10755.17      10686.51       340.05 o                         
  -9   3   1         18.26         68.45        54.28 o                         
  -7   3   1       5252.67       5411.62       149.18 o                         
  -5   3   1      24957.48      26340.94       409.55 o                         
  -3   3   1      55920.88      61633.91       537.43 o                         
  -1   3   1       8962.41       9654.87       146.38 o                         
   1   3   1        181.40        193.72        28.17 o                         
   3   3   1       1684.29       1438.93        68.47 o                         
   5   3   1       7981.09       7671.93       178.12 o                         
   7   3   1      19650.64      19271.48       334.87 o                         
   9   3   1      16792.76      16090.12       329.67 o                         
  11   3   1       7214.43       7419.05       299.28 o                         
  13   3   1        103.58        146.32        95.37 o                         
  15   3   1        996.83        785.34       159.87 o                         
  17   3   1       3765.57       3400.35       387.45 o                         
  19   3   1        566.32        323.99       430.29 o                         
 -18   4   1      25494.14      26514.71      2514.44 o                         
 -16   4   1      26324.19      25268.79       933.62 o                         
 -14   4   1      19935.38      19862.37       688.10 o                         
 -12   4   1      32493.57      31606.34       809.31 o                         
 -10   4   1      83795.59      82603.25      1132.52 o                         
  -8   4   1     114778.50     112097.40      1137.41 o                         
  -6   4   1     172015.56     167172.64      1291.32 o                         
  -4   4   1     221101.41     217134.12      1495.00 o                         
  -2   4   1     164544.33     162725.34      1216.19 o                         
   0   4   1     280240.94     287481.06      1488.51 o                         
   2   4   1      97055.77      94910.08       926.96 o                         
   4   4   1      77592.31      77602.85       768.21 o                         
   6   4   1      31034.28      29884.78       456.49 o                         
   8   4   1      41427.97      40511.15       702.04 o                         
  10   4   1      44284.39      42338.04       850.80 o                         
  12   4   1      45403.20      43908.13       950.96 o                         
  14   4   1      53911.50      51920.43      1162.14 o                         
  16   4   1      47681.81      47290.19      1613.60 o                         
 -17   5   1        455.01        338.80       455.20 o                         
 -15   5   1       3358.39       3241.55       330.75 o                         
 -13   5   1         48.47        245.06       178.23 o                         
 -11   5   1       3529.72       3677.17       274.06 o                         
  -9   5   1         31.90         39.94        92.29 o                         
  -7   5   1        590.16        704.09       103.09 o                         
  -5   5   1       3551.75       3547.03       189.78 o                         
  -3   5   1       8323.99       8686.73       243.96 o                         
  -1   5   1       1158.90       1250.67        94.45 o                         
   1   5   1          3.03          6.45        32.03 o                         
   3   5   1        401.77        307.75        49.01 o                         
   5   5   1       1876.68       1869.22       139.37 o                         
   7   5   1       3961.86       3798.44       207.65 o                         
   9   5   1       3189.42       3003.00       216.23 o                         
  11   5   1       1686.70       1279.93       160.94 o                         
  13   5   1         59.50         94.60       177.06 o                         
  15   5   1         63.27        220.73       188.19 o                         
  17   5   1        929.13       1595.72       719.76 o                         
 -14   6   1        102.01        298.87       196.96 o                         
 -12   6   1        185.72        -18.72       170.40 o                         
 -10   6   1        746.42        427.21       128.56 o                         
  -8   6   1        730.13        520.78       145.02 o                         
  -6   6   1       1500.85       1568.98       178.00 o                         
  -4   6   1       2673.35       2469.96       174.52 o                         
  -2   6   1        758.91        791.82       113.20 o                         
   0   6   1       3915.06       4122.62       304.87 o                         
   2   6   1        123.64        203.66        74.27 o                         
   4   6   1       1075.78        956.31       111.90 o                         
   6   6   1         36.00        100.47        98.67 o                         
   8   6   1        330.04        287.40       117.05 o                         
  10   6   1        314.21        444.62       194.91 o                         
  12   6   1        283.18        285.59       158.35 o                         
  14   6   1        774.60       1499.36       323.66 o                         
 -13   7   1         85.31         93.68       604.79 o                         
 -11   7   1         39.23        -16.90       167.38 o                         
  -9   7   1         64.92         89.18       156.55 o                         
  -7   7   1         99.17        475.20       171.06 o                         
  -5   7   1        382.64        293.77       126.03 o                         
  -3   7   1        634.95        814.00       162.87 o                         
  -1   7   1        151.27         85.03       134.90 o                         
   1   7   1         45.24        103.90       111.96 o                         
   3   7   1         19.51         67.39       114.70 o                         
   5   7   1        136.91         84.92       153.72 o                         
   7   7   1        307.75        111.56       140.02 o                         
   9   7   1        427.80        431.27       287.14 o                         
  11   7   1        193.32        366.79       165.32 o                         
  13   7   1         11.76        257.74       435.10 o                         
 -10   8   1      16188.03      15772.65      1246.92 o                         
  -8   8   1      20195.16      20693.64      1185.87 o                         
  -6   8   1      25332.52      27173.01      1182.93 o                         
  -4   8   1      27867.07      30317.90      1535.44 o                         
  -2   8   1      25427.29      27910.61      1123.88 o                         
   0   8   1      33479.00      33707.69      1237.50 o                         
   2   8   1      18994.71      19983.82       949.18 o                         
   4   8   1      13086.83      12540.26       840.13 o                         
   6   8   1       8916.29       9952.48       720.34 o                         
   8   8   1       9550.87       9272.56       804.47 o                         
  -3   9   1       1703.35       2172.04       747.94 o                         
  -1   9   1         77.70       -290.93       290.93 o                         
 -20   0   2      28994.63      28298.60      1351.84 o                         
 -18   0   2      37461.60      37951.97      1297.65 o                         
 -16   0   2      64198.14      65203.09      1367.44 o                         
 -14   0   2      72877.84      75600.48      1400.87 o                         
 -12   0   2     147013.86     150003.17      1827.76 o                         
 -10   0   2     322918.38     317016.91      3340.20 o                         
  -8   0   2     451521.69     431096.94      3362.98 o                         
  -6   0   2     538826.75     502174.88      3633.57 o                         
  -4   0   2     455382.62     436502.78      2380.93 o                         
  -2   0   2     247089.36     248882.34      2098.91 o                         
   0   0   2     387008.94     367352.91      2034.89 o                         
   2   0   2     117316.35     116462.03       734.23 o                         
   4   0   2     125223.45     127202.91      1007.80 o                         
   6   0   2      55153.13      53588.57       760.31 o                         
   8   0   2     154640.09     156459.55      1867.25 o                         
  10   0   2     162774.62     166632.12      2468.37 o                         
  12   0   2     167035.89     172142.78      2221.25 o                         
  14   0   2     153948.23     156606.14      3372.27 o                         
  16   0   2      98895.98      96104.54      2316.49 o                         
  18   0   2      79453.67      81697.88      4168.87 o                         
 -21   1   2       1377.01       1920.95       339.40 o                         
 -19   1   2       4468.45       4720.75       340.52 o                         
 -17   1   2       5134.48       5596.19       326.54 o                         
 -15   1   2       7084.39       7691.26       318.16 o                         
 -13   1   2       4057.38       3929.33       218.48 o                         
 -11   1   2        348.05        403.49        69.45 o                         
  -9   1   2      17945.41      19257.69       346.64 o                         
  -7   1   2      14169.64      15811.49       270.18 o                         
  -5   1   2      36193.25      40783.13       352.85 o                         
  -1   1   2       3833.59       3514.25        69.83 o                         
   1   1   2      33071.25      33069.78       214.91 o                         
   3   1   2      56282.92      56915.07       387.89 o                         
   5   1   2      12928.89      12326.84       206.92 o                         
   7   1   2       8151.29       7485.76       175.30 o                         
   9   1   2       1391.79       1270.90        78.17 o                         
  11   1   2       1389.89       1389.56       116.10 o                         
  13   1   2       5386.78       5472.36       287.43 o                         
  15   1   2       5676.68       6260.83       400.21 o                         
  17   1   2       3424.79       3112.88       356.79 o                         
  19   1   2         34.79         28.31       219.21 o                         
 -20   2   2       7297.84       7513.04       599.82 o                         
 -18   2   2       9290.88       9712.30       481.86 o                         
 -16   2   2      16192.07      17030.75       548.29 o                         
 -14   2   2      17409.61      17844.31       530.46 o                         
 -12   2   2      35945.17      36124.88       642.34 o                         
 -10   2   2      78759.60      77197.18       776.92 o                         
  -8   2   2     103864.53     102771.43       859.51 o                         
  -6   2   2     122351.52     123986.25       796.55 o                         
  -4   2   2     105360.99     105607.18       615.59 o                         
  -2   2   2      54373.54      54625.20       322.09 o                         
   0   2   2      83243.44      85971.56       477.06 o                         
   2   2   2      24909.72      24721.32       260.50 o                         
   4   2   2      28249.59      28536.95       287.30 o                         
   6   2   2      13253.35      12459.57       239.44 o                         
   8   2   2      37908.37      36736.96       613.01 o                         
  10   2   2      39330.54      38636.95       644.09 o                         
  12   2   2      41484.87      42381.45       804.76 o                         
  14   2   2      39264.30      39279.26       920.46 o                         
  16   2   2      24648.73      24781.97       796.30 o                         
  18   2   2      20430.51      20854.03      1159.77 o                         
 -19   3   2         40.19        125.65       194.87 o                         
 -17   3   2         15.55        -66.08       160.73 o                         
 -15   3   2        173.49        289.92       159.68 o                         
 -13   3   2        102.45         26.16        96.17 o                         
 -11   3   2         87.55         26.20        71.26 o                         
  -9   3   2        277.89        363.12        58.31 o                         
  -7   3   2         33.21         67.99        42.84 o                         
  -5   3   2        196.64        224.47        55.84 o                         
  -3   3   2         64.67        140.47        34.70 o                         
  -1   3   2        113.38        162.23        31.98 o                         
   1   3   2         63.66        138.19        37.58 o                         
   3   3   2        432.83        438.89        33.64 o                         
   5   3   2         64.58         66.11        28.42 o                         
   7   3   2         87.03        106.36        44.01 o                         
   9   3   2          6.02         82.80        67.70 o                         
  11   3   2         21.05         32.01       101.22 o                         
  13   3   2         51.96        126.26       113.13 o                         
  15   3   2         15.63          0.46       147.29 o                         
  17   3   2         24.74        -36.33       193.69 o                         
 -18   4   2       5315.68       5109.01       514.87 o                         
 -16   4   2       8176.57       8623.04       544.15 o                         
 -14   4   2       9610.47       9106.81       463.18 o                         
 -12   4   2      15386.10      16243.48       546.09 o                         
 -10   4   2      30965.03      30581.77       652.77 o                         
  -8   4   2      40317.36      39923.35       634.51 o                         
  -6   4   2      42580.54      43029.34       647.96 o                         
  -4   4   2      36626.86      36413.45       437.30 o                         
  -2   4   2      24125.03      24157.03       337.67 o                         
   0   4   2      25309.12      25715.75       339.03 o                         
   2   4   2      15793.38      15709.21       262.39 o                         
   4   4   2      10834.25      10246.56       198.11 o                         
   6   4   2       9122.40       8458.47       239.11 o                         
   8   4   2      14767.22      14293.54       462.76 o                         
  10   4   2      17360.25      16374.94       531.37 o                         
  12   4   2      18208.30      18325.63       691.12 o                         
  14   4   2      15775.39      15458.98       632.99 o                         
  16   4   2      11366.05      11250.11       660.11 o                         
 -17   5   2       1949.88       1108.60      1715.88 o                         
 -15   5   2       2131.45       2074.06       270.75 o                         
 -13   5   2       1021.53        892.55       180.56 o                         
 -11   5   2        140.77        157.24       165.91 o                         
  -9   5   2       3300.34       3505.84       223.35 o                         
  -7   5   2       3599.21       3580.34       203.80 o                         
  -5   5   2       5130.15       5478.30       238.11 o                         
  -3   5   2       2540.80       2629.78       157.92 o                         
  -1   5   2        474.07        397.89        54.90 o                         
   1   5   2       7408.99       7218.40       210.79 o                         
   3   5   2       9337.78       9228.35       315.91 o                         
   5   5   2       4001.28       3809.68       210.78 o                         
   7   5   2       2338.48       2434.63       201.27 o                         
   9   5   2        431.93        651.24       115.37 o                         
  11   5   2        176.28        230.80       130.26 o                         
  13   5   2       1248.61        781.49       227.45 o                         
  15   5   2       1580.27       1084.71       225.06 o                         
 -14   6   2      26726.18      27089.71       996.92 o                         
 -12   6   2      44286.09      45181.36      1056.06 o                         
 -10   6   2      86088.42      85840.59      1404.79 o                         
  -8   6   2     105375.73     105887.16      1451.37 o                         
  -6   6   2     111374.16     112058.13      1619.52 o                         
  -4   6   2      96779.07      96839.06      1409.26 o                         
  -2   6   2      60489.23      62010.00       927.59 o                         
   0   6   2      69895.92      72005.11       995.48 o                         
   2   6   2      34954.33      34751.05       662.92 o                         
   4   6   2      33846.88      34662.71       705.42 o                         
   6   6   2      22901.24      23144.52       655.16 o                         
   8   6   2      45111.48      44909.23       992.63 o                         
  10   6   2      49972.19      48508.14      1098.13 o                         
  12   6   2      51822.11      51817.78      1386.58 o                         
  14   6   2      49055.36      48107.00      2781.97 o                         
 -13   7   2       1072.58       1805.60      1116.52 o                         
 -11   7   2        103.94        428.49       167.24 o                         
  -9   7   2       2075.59       2003.08       287.37 o                         
  -7   7   2       1047.25        849.71       358.24 o                         
  -5   7   2       2371.20       2203.26       234.92 o                         
  -3   7   2       1077.35        835.87       151.78 o                         
  -1   7   2        623.51        499.65       151.55 o                         
   1   7   2       3844.82       4086.70       348.45 o                         
   3   7   2       5741.88       5953.67       361.88 o                         
   5   7   2       2203.88       1871.10       247.63 o                         
   7   7   2       1523.14       1495.67       232.60 o                         
   9   7   2        369.00        207.87       149.65 o                         
  11   7   2         44.68       -279.43       279.43 o                         
 -10   8   2      15557.46      14427.37      1232.89 o                         
  -8   8   2      17701.91      17038.27       977.05 o                         
  -6   8   2      18668.08      19680.98       999.28 o                         
  -4   8   2      17222.15      18293.14       940.99 o                         
  -2   8   2       9303.06       9871.11       782.30 o                         
   0   8   2      14359.22      12821.34      1050.07 o                         
   2   8   2       4930.15       4774.71       916.11 o                         
   4   8   2       7618.23       7169.28       617.39 o                         
   6   8   2       3625.74       3011.82       611.70 o                         
   8   8   2       9270.71      10152.37      1811.56 o                         
  -3   9   2         19.26       -236.75       774.20 o                         
  -1   9   2         69.64        613.33       669.98 o                         
   1   9   2         44.21        646.63       601.22 o                         
 -21   1   3        564.04        487.43       186.32 o                         
 -19   1   3        510.03        499.56       152.24 o                         
 -17   1   3        123.35         59.08       106.13 o                         
 -15   1   3          9.39         88.63        91.05 o                         
 -13   1   3       5327.28       5708.86       295.90 o                         
 -11   1   3       3584.40       3699.68       165.13 o                         
  -9   1   3       4763.72       5221.88       173.97 o                         
  -7   1   3         18.48         55.85        44.03 o                         
  -5   1   3        411.70        634.94        44.60 o                         
  -3   1   3       3854.57       3635.77        69.51 o                         
  -1   1   3       8001.52       8350.59       114.54 o                         
   1   1   3      12680.39      12913.82       146.08 o                         
   3   1   3      11054.14      11071.12       165.55 o                         
   5   1   3         14.03        129.41        45.88 o                         
   7   1   3        748.11        890.50        75.03 o                         
   9   1   3       1891.06       1715.01        91.71 o                         
  11   1   3       3119.44       3532.28       224.77 o                         
  13   1   3       1494.99       1307.20       150.55 o                         
  15   1   3        470.91        566.74       175.89 o                         
  17   1   3          4.06        212.50       163.26 o                         
  19   1   3        263.86        165.34       444.23 o                         
 -20   2   3      19191.67      19064.79       888.50 o                         
 -18   2   3      38543.40      39498.00       923.32 o                         
 -16   2   3      73998.83      76517.58      1273.84 o                         
 -14   2   3      98958.70      98704.40      1262.85 o                         
 -12   2   3     143147.09     142021.66      1362.60 o                         
 -10   2   3     205306.31     205670.34      1606.85 o                         
  -8   2   3     242437.00     239962.09      1636.85 o                         
  -6   2   3     187972.88     188138.62      1056.36 o                         
  -4   2   3     115621.02     117039.63       652.91 o                         
  -2   2   3      64492.84      64710.35       408.60 o                         
   0   2   3      71946.81      72765.63       471.55 o                         
   2   2   3      81003.52      80922.33       591.31 o                         
   4   2   3     110627.65     110683.69       974.28 o                         
   6   2   3      95670.78      94086.46       837.62 o                         
   8   2   3     163759.70     159325.53      1295.40 o                         
  10   2   3     141419.36     141319.28      1389.79 o                         
  12   2   3     114447.99     115543.84      1428.46 o                         
  14   2   3      81258.17      81937.78      1508.16 o                         
  16   2   3      42660.11      44797.99      1221.78 o                         
  18   2   3      28161.96      26687.45      1449.75 o                         
 -19   3   3       1788.68       1605.96       283.33 o                         
 -17   3   3        482.22        441.96       166.85 o                         
 -15   3   3         17.16        -99.44       122.37 o                         
 -13   3   3      17156.58      16937.44       475.40 o                         
 -11   3   3       8763.40       8770.23       311.49 o                         
  -9   3   3      14702.33      15035.57       280.01 o                         
  -7   3   3        106.32        209.52        42.70 o                         
  -5   3   3        297.28        570.72        55.87 o                         
  -3   3   3       8713.57       8023.81       163.17 o                         
  -1   3   3      23147.70      22686.65       272.45 o                         
   1   3   3      32963.88      33174.71       310.21 o                         
   3   3   3      25045.63      25180.05       300.92 o                         
   5   3   3         29.61         79.46        36.50 o                         
   7   3   3       1864.87       1860.14       100.10 o                         
   9   3   3       5702.68       5619.90       255.56 o                         
  11   3   3       9090.45       8619.01       416.45 o                         
  13   3   3       4513.10       4479.94       314.73 o                         
  15   3   3       1296.20       1009.07       229.27 o                         
  17   3   3          3.25        183.92       305.05 o                         
 -18   4   3      31583.89      29430.56      1122.16 o                         
 -16   4   3      58816.09      60479.30      1453.10 o                         
 -14   4   3      73767.23      73479.87      1384.05 o                         
 -12   4   3     107098.97     106458.70      1369.88 o                         
 -10   4   3     147452.25     143987.78      1423.38 o                         
  -8   4   3     163771.69     160959.23      1495.39 o                         
  -6   4   3     126144.14     125525.47      1122.49 o                         
  -4   4   3      79915.45      79637.08       685.85 o                         
  -2   4   3      46159.65      45713.89       466.01 o                         
   0   4   3      52795.26      52971.91       529.22 o                         
   2   4   3      52108.19      51814.26       462.78 o                         
   4   4   3      77415.09      77027.02       663.14 o                         
   6   4   3      69577.81      68410.70       764.09 o                         
   8   4   3     120770.91     119261.66      1684.61 o                         
  10   4   3     105755.00     103607.77      1548.81 o                         
  12   4   3      86730.43      85365.69      1720.02 o                         
  14   4   3      64210.81      63305.02      1410.54 o                         
  16   4   3      33905.31      32172.77      1677.57 o                         
 -17   5   3        130.06       -144.47       449.13 o                         
 -15   5   3         78.08        -81.55       177.88 o                         
 -13   5   3       4034.17       4316.64       345.27 o                         
 -11   5   3        815.12        868.72       140.26 o                         
  -9   5   3       3353.39       3434.46       236.43 o                         
  -7   5   3         17.26         78.55        68.10 o                         
  -5   5   3         66.15         62.10        52.26 o                         
  -3   5   3       1961.80       1600.89       108.14 o                         
  -1   5   3       4869.45       4853.15       184.45 o                         
   1   5   3       5455.60       5049.59       199.29 o                         
   3   5   3       4940.91       4845.10       217.01 o                         
   5   5   3          7.17        108.55        65.39 o                         
   7   5   3        215.64        200.23        98.36 o                         
   9   5   3        927.23        607.50       141.62 o                         
  11   5   3       1666.40       1219.13       193.52 o                         
  13   5   3        838.72        716.56       247.70 o                         
  15   5   3        153.22         45.34       224.19 o                         
 -16   6   3        538.44       -281.73       529.19 o                         
 -14   6   3        472.50        353.72       181.01 o                         
 -12   6   3       1216.98       1607.94       231.74 o                         
 -10   6   3       1430.79       1938.91       231.90 o                         
  -8   6   3       1611.07       1752.44       214.79 o                         
  -6   6   3        962.07        705.00       133.91 o                         
  -4   6   3        581.06        472.85       129.04 o                         
  -2   6   3        226.68        186.75        73.67 o                         
   0   6   3        402.28        284.35        99.61 o                         
   2   6   3        123.45         48.83        82.49 o                         
   4   6   3        823.85        878.63       119.12 o                         
   6   6   3        328.94        346.26       119.99 o                         
   8   6   3       1613.89       1482.75       193.18 o                         
  10   6   3       1020.41        965.18       182.61 o                         
  12   6   3        733.78        412.87       173.40 o                         
  14   6   3        688.21       1488.66       778.91 o                         
 -13   7   3        153.39       -245.92       245.92 o                         
 -11   7   3        405.32         62.60       165.64 o                         
  -9   7   3         30.62        -73.73       146.10 o                         
  -7   7   3         16.84         56.02       137.41 o                         
  -5   7   3         40.55        110.46       134.13 o                         
  -3   7   3        106.51          0.64       108.53 o                         
  -1   7   3        290.15        484.65       144.47 o                         
   1   7   3        744.55        809.40       188.58 o                         
   3   7   3        366.86        386.96       170.28 o                         
   5   7   3         32.62         57.66       161.44 o                         
   7   7   3         44.23        159.84       217.24 o                         
   9   7   3         58.52         17.71       148.41 o                         
  11   7   3        127.18        343.46       278.85 o                         
 -10   8   3      23085.41      25195.17      1390.30 o                         
  -8   8   3      25026.63      26282.48      1196.40 o                         
  -6   8   3      20278.12      22331.56      1228.81 o                         
  -4   8   3      14878.14      14365.60       828.91 o                         
  -2   8   3      10306.56      10780.56       719.64 o                         
   0   8   3      11399.57      10758.26       802.36 o                         
   2   8   3      12331.53      13412.14      1093.49 o                         
   4   8   3      14289.18      14460.36      1003.40 o                         
   6   8   3      13415.10      14084.76      1001.68 o                         
   8   8   3      18814.32      17908.85      1712.67 o                         
  -3   9   3        507.62        538.47       357.29 o                         
 -22   0   4      37037.48      37028.64      1619.27 o                         
 -20   0   4      47945.57      49299.52      1786.73 o                         
 -18   0   4     108079.52     110113.88      1932.69 o                         
 -16   0   4     166313.91     172640.00      4158.56 o                         
 -14   0   4     213451.95     214261.94      3615.46 o                         
 -12   0   4     218000.75     213156.22      2462.92 o                         
 -10   0   4     206163.64     199530.09      2615.69 o                         
  -8   0   4     240887.84     240243.77      2148.93 o                         
  -6   0   4     130386.19     128759.66      1408.78 o                         
  -4   0   4      95851.32      97415.06      1851.49 o                         
  -2   0   4     109233.48     110657.12      1127.61 o                         
   0   0   4     144567.14     146316.42      1053.44 o                         
   2   0   4     285832.09     287428.81      2037.79 o                         
   4   0   4     359878.59     358451.91      2823.22 o                         
   6   0   4     287237.00     283220.16      2675.43 o                         
   8   0   4     303790.31     302794.91      2724.19 o                         
  10   0   4     203969.41     199062.95      2479.02 o                         
  12   0   4     114700.02     119057.77      2033.74 o                         
  14   0   4      68653.12      66327.77      1898.67 o                         
  16   0   4      35849.34      36931.55      1774.93 o                         
  18   0   4      24352.79      23317.49      1774.37 o                         
 -21   1   4         64.53        222.29       183.45 o                         
 -19   1   4        216.60        278.47       136.65 o                         
 -17   1   4       2264.55       2455.38       207.12 o                         
 -15   1   4       3662.02       3791.74       265.00 o                         
 -13   1   4      14910.82      15150.85       457.76 o                         
 -11   1   4       4643.35       4989.93       197.72 o                         
  -9   1   4        176.49        319.83        65.10 o                         
  -7   1   4      30130.70      30228.03       392.73 o                         
  -5   1   4      11537.64      11194.65       172.46 o                         
  -3   1   4      52894.43      54652.79       378.64 o                         
  -1   1   4      15641.77      15511.61       172.59 o                         
   1   1   4       3599.27       3388.20        91.34 o                         
   3   1   4         25.30        111.74        39.97 o                         
   5   1   4      18191.85      20498.29       312.50 o                         
   7   1   4      19018.26      20499.93       325.04 o                         
   9   1   4      10322.61      10337.39       315.07 o                         
  11   1   4       3884.34       3666.91       238.31 o                         
  13   1   4         94.74        229.36       112.39 o                         
  15   1   4       1043.50       1171.40       353.98 o                         
  17   1   4       2431.44       2570.39       315.10 o                         
 -20   2   4      11616.74      11249.73       680.29 o                         
 -18   2   4      27660.28      28965.12       828.56 o                         
 -16   2   4      41564.58      43118.60       918.79 o                         
 -14   2   4      52231.40      51601.51       937.64 o                         
 -12   2   4      54635.80      55712.83       786.39 o                         
 -10   2   4      49413.42      48979.83       707.54 o                         
  -8   2   4      55756.11      56697.16       592.33 o                         
  -6   2   4      30440.72      29978.21       290.21 o                         
  -4   2   4      20728.16      20713.24       250.78 o                         
  -2   2   4      25322.30      24793.24       251.80 o                         
   0   2   4      35464.31      35416.95       318.51 o                         
   2   2   4      62484.42      62183.62       536.67 o                         
   4   2   4      85384.59      84859.67       862.72 o                         
   6   2   4      69029.50      67230.00       743.80 o                         
   8   2   4      74368.00      75326.80       885.97 o                         
  10   2   4      50930.46      50330.93       853.53 o                         
  12   2   4      28064.32      27693.72       783.05 o                         
  14   2   4      17030.71      18322.44       708.21 o                         
  16   2   4       8984.07      10692.33       660.51 o                         
  18   2   4       6203.14       6008.19      1151.99 o                         
 -19   3   4          0.52       -206.44       206.44 o                         
 -17   3   4          8.69       -113.62       154.82 o                         
 -15   3   4         14.86        -51.24       144.58 o                         
 -13   3   4        181.04         42.53        75.46 o                         
 -11   3   4          1.08        -57.91        58.63 o                         
  -9   3   4         42.28         54.38        37.90 o                         
  -7   3   4        358.20        332.49        64.76 o                         
  -5   3   4          3.25         92.56        29.44 o                         
  -3   3   4        455.14        552.03        44.39 o                         
  -1   3   4        161.78        225.72        40.49 o                         
   1   3   4         31.99         41.92        30.82 o                         
   3   3   4          1.04         30.22        32.05 o                         
   5   3   4        142.52        104.23        53.90 o                         
   7   3   4         84.01        111.03        82.81 o                         
   9   3   4         53.56        268.91       105.11 o                         
  11   3   4          6.26         32.67       109.24 o                         
  13   3   4          1.30        172.89       144.44 o                         
  15   3   4         16.51       -106.27       298.02 o                         
  17   3   4         37.18       -629.48       685.60 o                         
 -20   4   4       6539.95       5279.84      1152.24 o                         
 -18   4   4      11914.20      11387.75       647.70 o                         
 -16   4   4      18261.04      17866.33       829.39 o                         
 -14   4   4      22424.70      22531.64       875.93 o                         
 -12   4   4      21525.86      20900.03       564.26 o                         
 -10   4   4      20712.38      19877.96       472.91 o                         
  -8   4   4      21070.67      20557.14       455.88 o                         
  -6   4   4      15147.23      14706.16       290.96 o                         
  -4   4   4      10968.47      10408.47       206.60 o                         
  -2   4   4      11879.73      11562.01       227.54 o                         
   0   4   4      15858.34      15927.09       294.47 o                         
   2   4   4      24439.70      24846.58       349.78 o                         
   4   4   4      31646.07      31998.28       446.49 o                         
   6   4   4      28450.79      27877.28       555.58 o                         
   8   4   4      28268.90      27976.20       731.36 o                         
  10   4   4      21167.21      20655.34       722.11 o                         
  12   4   4      13191.66      12872.70       606.65 o                         
  14   4   4       8708.51       8133.21       506.61 o                         
  16   4   4       4844.48       2899.81      1362.84 o                         
 -17   5   4        502.72        542.17       211.64 o                         
 -15   5   4        711.07        618.76       210.78 o                         
 -13   5   4       3624.67       3276.35       314.31 o                         
 -11   5   4       1045.23       1058.07       151.32 o                         
  -9   5   4          2.36        196.83       110.55 o                         
  -7   5   4       5722.65       5950.77       304.59 o                         
  -5   5   4       4550.98       4994.03       217.43 o                         
  -3   5   4       8500.98       8517.02       238.75 o                         
  -1   5   4       4511.85       4519.20       187.51 o                         
   1   5   4        865.22        736.57        80.95 o                         
   3   5   4         10.92         48.46        68.68 o                         
   5   5   4       3294.95       3358.55       197.76 o                         
   7   5   4       4834.76       4313.75       292.81 o                         
   9   5   4       2312.51       1991.08       214.93 o                         
  11   5   4       1100.75        708.78       188.57 o                         
  13   5   4          5.52        144.02       194.42 o                         
  15   5   4        386.17        -42.32       338.28 o                         
 -16   6   4      53941.65      54321.17      2355.70 o                         
 -14   6   4      63340.91      63051.68      1895.68 o                         
 -12   6   4      62131.00      62893.15      1499.78 o                         
 -10   6   4      57456.08      56493.38      1142.42 o                         
  -8   6   4      59822.94      61732.09      1318.53 o                         
  -6   6   4      38842.75      39007.36       901.43 o                         
  -4   6   4      29770.71      29901.87       688.54 o                         
  -2   6   4      31992.10      32454.92       680.43 o                         
   0   6   4      43066.46      43926.94       827.87 o                         
   2   6   4      64007.42      64610.31       916.89 o                         
   4   6   4      86748.37      84999.05      1319.48 o                         
   6   6   4      75333.46      75987.88      1312.27 o                         
   8   6   4      81368.86      81087.46      1435.63 o                         
  10   6   4      61727.79      62186.31      1326.85 o                         
  12   6   4      37152.74      37193.87      1290.12 o                         
 -13   7   4       2422.38       2127.79       426.53 o                         
 -11   7   4        201.72        307.88       174.48 o                         
  -9   7   4         13.03       -144.22       158.33 o                         
  -7   7   4       4262.81       3671.51       365.23 o                         
  -5   7   4       2078.35       2980.78       331.18 o                         
  -3   7   4       5257.58       5735.63       445.99 o                         
  -1   7   4       2891.16       2966.14       319.37 o                         
   1   7   4        542.14        738.39       152.25 o                         
   3   7   4        115.51        235.93       162.72 o                         
   5   7   4       1750.44       1326.99       204.93 o                         
   7   7   4       2129.34       1788.08       314.03 o                         
   9   7   4        820.84        370.62       201.42 o                         
  11   7   4        424.73        525.89       392.03 o                         
 -10   8   4      10208.72       9969.47       877.52 o                         
  -8   8   4      11588.60      11774.71       840.27 o                         
  -6   8   4       6789.51       6785.27       600.71 o                         
  -4   8   4       5514.79       5794.96       530.81 o                         
  -2   8   4       5847.32       6755.71       579.36 o                         
   0   8   4       8295.08       7966.20       862.02 o                         
   2   8   4      10750.37      11857.30       911.77 o                         
   4   8   4      15857.72      16745.83      1583.41 o                         
   6   8   4      12318.33      14717.09      1507.76 o                         
 -21   1   5        524.57        763.68       190.72 o                         
 -19   1   5        869.36        988.00       218.82 o                         
 -17   1   5       1206.32       1044.23       155.68 o                         
 -15   1   5        382.52        232.77       113.62 o                         
 -13   1   5         48.96        161.46        85.94 o                         
 -11   1   5        659.86        598.39        84.67 o                         
  -9   1   5       3425.10       3340.43       151.20 o                         
  -7   1   5      15202.94      15075.66       233.59 o                         
  -5   1   5       4848.52       4721.20       114.24 o                         
  -3   1   5       2457.59       2418.07        85.23 o                         
  -1   1   5        164.50        392.74        51.33 o                         
   1   1   5       4233.90       4961.92       134.31 o                         
   3   1   5       6503.14       6756.72       164.51 o                         
   5   1   5       6076.38       6894.53       195.51 o                         
   7   1   5       2947.01       3160.89       141.62 o                         
   9   1   5         76.00        145.37        69.86 o                         
  11   1   5        258.61        296.08        93.95 o                         
  13   1   5        830.06        834.29       154.09 o                         
  15   1   5       1298.64       1057.42       215.23 o                         
  17   1   5        774.94        390.69       579.30 o                         
 -20   2   5      47463.74      48482.94      1222.46 o                         
 -18   2   5      85476.40      83734.58      1551.22 o                         
 -16   2   5      93798.85      93406.42      1569.90 o                         
 -14   2   5     101989.01     102526.59      1628.05 o                         
 -12   2   5      77596.27      79814.55      1002.57 o                         
 -10   2   5      52104.06      52242.57       718.27 o                         
  -8   2   5      71128.45      71444.37       690.42 o                         
  -6   2   5      63849.28      63118.46       552.14 o                         
  -4   2   5      83307.07      82569.20       601.79 o                         
  -2   2   5     151352.97     150343.27      1025.93 o                         
   0   2   5     208267.88     206566.89      1115.97 o                         
   2   2   5     247922.20     245260.22      1474.55 o                         
   4   2   5     250399.16     243343.48      2547.83 o                         
   6   2   5     173144.02     170969.03      1395.90 o                         
   8   2   5     115001.01     116523.30      1173.84 o                         
  10   2   5      72049.48      71319.30      1163.91 o                         
  12   2   5      30187.79      30671.57       923.42 o                         
  14   2   5      22708.96      22116.09       838.06 o                         
  16   2   5      17723.46      18284.29       873.50 o                         
 -19   3   5       2464.91       2629.31       338.69 o                         
 -17   3   5       3520.54       3056.18       329.49 o                         
 -15   3   5       1055.87        823.84       174.53 o                         
 -13   3   5        112.13        -13.15        73.26 o                         
 -11   3   5       2247.84       2208.41       139.44 o                         
  -9   3   5       9854.26       9444.78       216.33 o                         
  -7   3   5      43036.19      43550.28       445.76 o                         
  -5   3   5      12290.57      12251.32       253.11 o                         
  -3   3   5       6151.66       6208.92       143.20 o                         
  -1   3   5        111.01        333.56        56.10 o                         
   1   3   5      11802.57      13336.12       289.11 o                         
   3   3   5      16456.90      17217.47       326.06 o                         
   5   3   5      16772.39      17223.98       439.82 o                         
   7   3   5       8766.81       9162.71       320.00 o                         
   9   3   5         95.88         93.72       101.27 o                         
  11   3   5        941.81       1063.48       159.19 o                         
  13   3   5       2680.24       2623.03       298.36 o                         
  15   3   5       4331.78       4789.61       537.45 o                         
 -20   4   5      36971.63      41028.36      3403.52 o                         
 -18   4   5      69325.50      69451.69      1754.16 o                         
 -16   4   5      73027.67      74311.56      1718.34 o                         
 -14   4   5      78480.40      78399.73      1513.86 o                         
 -12   4   5      59826.71      59526.80      1037.10 o                         
 -10   4   5      38845.30      36876.04       643.33 o                         
  -8   4   5      51971.13      51830.51       766.02 o                         
  -6   4   5      44381.67      42451.11       497.50 o                         
  -4   4   5      55955.73      54858.89       517.83 o                         
  -2   4   5     100804.67     101592.82       891.55 o                         
   0   4   5     138947.88     137517.44      1042.29 o                         
   2   4   5     166259.69     165855.73      1274.53 o                         
   4   4   5     175495.41     174886.83      1625.08 o                         
   6   4   5     124343.21     119994.41      1292.96 o                         
   8   4   5      85374.41      83744.71      1371.98 o                         
  10   4   5      57613.07      57082.63      1587.92 o                         
  12   4   5      23591.28      22805.44      1022.85 o                         
  14   4   5      19197.96      18182.29       837.40 o                         
 -17   5   5        615.62        264.58       192.39 o                         
 -15   5   5        127.36        167.87       179.58 o                         
 -13   5   5         44.77        -52.72       120.80 o                         
 -11   5   5        600.12        672.38       131.57 o                         
  -9   5   5       1834.83       1904.57       187.84 o                         
  -7   5   5       8592.66       8485.76       402.30 o                         
  -5   5   5       2112.46       2037.23       166.23 o                         
  -3   5   5       1250.13       1398.01       102.32 o                         
  -1   5   5          0.10         35.51        56.06 o                         
   1   5   5       1844.58       1866.41       145.75 o                         
   3   5   5       2544.64       2611.54       174.00 o                         
   5   5   5       2923.33       2769.44       212.82 o                         
   7   5   5       1452.87       1440.50       175.39 o                         
   9   5   5          1.21        -62.60       140.32 o                         
  11   5   5        320.79         43.48       186.70 o                         
  13   5   5        572.22        414.24       256.39 o                         
 -16   6   5        699.41        635.66       498.38 o                         
 -14   6   5        770.11        646.37       339.19 o                         
 -12   6   5        546.53        283.67       228.21 o                         
 -10   6   5        204.32        295.33       139.96 o                         
  -8   6   5        500.83        593.24       181.12 o                         
  -6   6   5        129.79         87.67       103.33 o                         
  -4   6   5        285.65        294.11        97.21 o                         
  -2   6   5        668.98        734.75       124.06 o                         
   0   6   5       1336.78       1203.86       195.99 o                         
   2   6   5       1532.36       1532.80       161.69 o                         
   4   6   5       1668.38       2129.95       209.29 o                         
   6   6   5       1152.35       1486.53       212.17 o                         
   8   6   5        650.65        737.49       161.80 o                         
  10   6   5        687.96        768.72       206.50 o                         
  12   6   5         84.15        627.98       255.36 o                         
 -13   7   5         10.79         18.39       274.89 o                         
 -11   7   5         45.55         95.84       179.55 o                         
  -9   7   5        243.16        315.47       175.07 o                         
  -7   7   5        589.41        315.34       216.04 o                         
  -5   7   5        367.83        386.76       171.54 o                         
  -3   7   5        115.55        205.29       164.64 o                         
  -1   7   5          0.96          2.88       134.06 o                         
   1   7   5        177.75        168.45       118.95 o                         
   3   7   5        187.62        395.25       175.01 o                         
   5   7   5        206.59        -96.40       169.78 o                         
   7   7   5        147.75        124.14       172.43 o                         
   9   7   5          0.13       -271.83       271.83 o                         
 -10   8   5       9365.97       9335.78      1253.18 o                         
  -8   8   5      10910.25      11169.76       909.27 o                         
  -6   8   5      11286.29      11616.78       780.22 o                         
  -4   8   5      11795.96      12155.66       884.42 o                         
  -2   8   5      17498.10      17552.31       933.86 o                         
   0   8   5      20870.78      20692.14      1153.15 o                         
   2   8   5      24185.90      24994.36      1324.07 o                         
   4   8   5      26396.04      26809.89      3104.41 o                         
   6   8   5      19445.74      18257.33      2296.03 o                         
 -22   0   6      75901.72      78741.13      2780.21 o                         
 -20   0   6      77479.64      78759.15      2508.49 o                         
 -18   0   6     109271.84     111563.91      2284.67 o                         
 -16   0   6      89460.38      87904.80      1978.26 o                         
 -14   0   6      83573.70      85028.19      1511.71 o                         
 -12   0   6      67029.88      66649.27      1646.57 o                         
 -10   0   6      59852.46      58473.15       946.04 o                         
  -8   0   6     118238.98     119486.99      1365.06 o                         
  -6   0   6     216019.25     214949.59      2434.71 o                         
  -4   0   6     306953.09     313145.97      2376.17 o                         
  -2   0   6     469355.31     471717.12      3918.99 o                         
   0   0   6     534346.62     532579.44      6044.49 o                         
   2   0   6     392670.38     383506.66      3231.81 o                         
   4   0   6     278597.53     278474.53      2365.83 o                         
   6   0   6     157146.80     156839.95      1656.47 o                         
   8   0   6      74733.36      74865.68      1158.90 o                         
  10   0   6      58346.47      57532.99      1458.60 o                         
  12   0   6      25333.22      26231.67      1021.04 o                         
  14   0   6      34165.44      35002.89      1754.19 o                         
  16   0   6      35865.79      35420.38      2326.28 o                         
 -23   1   6        514.30       1107.30       630.07 o                         
 -21   1   6       3133.17       2303.50       313.93 o                         
 -19   1   6       1330.48       1309.61       204.00 o                         
 -17   1   6         77.72        -76.63       133.29 o                         
 -15   1   6       1851.77       1758.57       191.08 o                         
 -13   1   6       8320.05       8348.27       323.63 o                         
 -11   1   6      16554.39      17038.42       433.00 o                         
  -9   1   6      11818.49      11431.62       273.45 o                         
  -7   1   6      14196.27      14266.99       260.19 o                         
  -5   1   6         22.20         31.38        24.64 o                         
  -3   1   6      17535.24      20395.50       280.46 o                         
  -1   1   6      15289.07      17857.93       303.68 o                         
   1   1   6      29307.51      32426.52       415.71 o                         
   3   1   6      17304.36      18622.09       284.23 o                         
   5   1   6       1217.69       1527.84       101.47 o                         
   7   1   6        281.87        362.66        86.08 o                         
   9   1   6       8405.78       8624.53       389.05 o                         
  11   1   6       7313.43       7251.82       384.61 o                         
  13   1   6       3577.76       3893.29       313.96 o                         
  15   1   6       1239.81       1245.35       344.00 o                         
  17   1   6        139.33        496.85       350.22 o                         
 -22   2   6      19473.46      22236.37      2465.51 o                         
 -20   2   6      19351.90      19515.26       874.70 o                         
 -18   2   6      28387.79      28877.45       886.88 o                         
 -16   2   6      22260.26      21704.68       719.93 o                         
 -14   2   6      21025.45      21122.74       522.14 o                         
 -12   2   6      16162.88      16729.16       422.88 o                         
 -10   2   6      13833.02      13277.00       302.96 o                         
  -8   2   6      29176.81      28286.29       467.78 o                         
  -6   2   6      48218.65      48852.83       505.22 o                         
  -4   2   6      69498.29      69151.46       663.92 o                         
  -2   2   6     107363.06     109368.51       905.69 o                         
   0   2   6     120872.20     120878.95       869.63 o                         
   2   2   6      93314.48      94031.61       783.86 o                         
   4   2   6      66892.19      66504.42       743.88 o                         
   6   2   6      37616.48      36825.66       588.63 o                         
   8   2   6      17842.79      18047.14       452.39 o                         
  10   2   6      15058.66      14267.10       559.61 o                         
  12   2   6       6021.61       5685.38       428.50 o                         
  14   2   6       8880.69       9138.89       567.92 o                         
  16   2   6       8972.73       9327.71       993.79 o                         
 -21   3   6         42.26       -416.36       416.36 o                         
 -19   3   6          3.24         13.79       163.10 o                         
 -17   3   6          2.52        263.58       217.13 o                         
 -15   3   6         13.38         33.27       119.19 o                         
 -13   3   6         45.34        130.36        99.06 o                         
 -11   3   6        114.84         27.20        65.25 o                         
  -9   3   6        124.74        117.32        48.48 o                         
  -7   3   6        152.02        265.88        71.45 o                         
  -5   3   6          4.21         -0.81        47.66 o                         
  -3   3   6        180.84        221.11        37.43 o                         
  -1   3   6         50.36        127.53        48.25 o                         
   1   3   6        156.56        167.42        58.79 o                         
   3   3   6         83.65         73.49        46.83 o                         
   5   3   6          1.75        -20.42        90.96 o                         
   7   3   6          2.14         95.88        97.10 o                         
   9   3   6        102.69         61.99       111.78 o                         
  11   3   6         79.36        218.10       178.28 o                         
  13   3   6         27.25        -26.26       175.92 o                         
  15   3   6          4.54       -247.93       266.99 o                         
 -20   4   6       9123.28      10076.24      1734.41 o                         
 -18   4   6      11581.78      11860.20       708.74 o                         
 -16   4   6      10478.92      10301.54       623.03 o                         
 -14   4   6       9851.57       9673.79       471.96 o                         
 -12   4   6       8739.42       8264.90       365.76 o                         
 -10   4   6       7958.76       7782.73       355.30 o                         
  -8   4   6      12702.14      12334.94       472.79 o                         
  -6   4   6      21124.76      20922.59       400.59 o                         
  -4   4   6      27202.10      26611.41       369.94 o                         
  -2   4   6      40653.10      40703.62       507.05 o                         
   0   4   6      41828.88      42322.71       535.75 o                         
   2   4   6      34777.04      35044.26       554.24 o                         
   4   4   6      27451.64      27000.79       552.37 o                         
   6   4   6      16412.42      16272.04       477.56 o                         
   8   4   6      10092.69      10187.41       463.24 o                         
  10   4   6       6875.38       6630.61       463.32 o                         
  12   4   6       4060.45       3822.77       454.22 o                         
  14   4   6       4371.04       4695.59       557.82 o                         
 -17   5   6          0.03        399.21       229.58 o                         
 -15   5   6        739.53        735.28       195.08 o                         
 -13   5   6       2832.78       3211.46       296.75 o                         
 -11   5   6       4773.00       4665.22       308.29 o                         
  -9   5   6       3198.36       3310.54       272.15 o                         
  -7   5   6       3663.01       3772.32       275.49 o                         
  -5   5   6          2.47         64.68        68.50 o                         
  -3   5   6       2265.09       2245.86       132.53 o                         
  -1   5   6       3410.88       3443.89       160.20 o                         
   1   5   6       7023.78       7312.29       274.60 o                         
   3   5   6       3225.72       3542.84       211.32 o                         
   5   5   6        272.68        280.81       109.05 o                         
   7   5   6        119.39        154.84       126.99 o                         
   9   5   6       2791.45       3160.52       326.79 o                         
  11   5   6       2094.65       2258.39       292.45 o                         
  13   5   6       1200.94       1076.18       417.26 o                         
 -16   6   6      32209.99      30624.12      1765.69 o                         
 -14   6   6      30196.79      31190.16      1207.95 o                         
 -12   6   6      26175.21      27304.91       894.75 o                         
 -10   6   6      22407.77      21863.41       822.64 o                         
  -8   6   6      36617.92      37622.05       948.37 o                         
  -6   6   6      56225.26      55962.93      1118.39 o                         
  -4   6   6      69697.15      70683.74      1208.88 o                         
  -2   6   6     103487.56     103551.22      1484.99 o                         
   0   6   6     111037.48     113173.62      1693.47 o                         
   2   6   6      91927.29      93833.69      1246.03 o                         
   4   6   6      74495.13      74817.02      1241.52 o                         
   6   6   6      46493.19      46938.11      1022.16 o                         
   8   6   6      27910.06      28583.64       922.10 o                         
  10   6   6      23634.35      23238.94       940.48 o                         
  12   6   6      11875.84      11556.86      1979.13 o                         
 -15   7   6        605.20       1021.16       397.14 o                         
 -13   7   6       1612.20       1263.80       423.30 o                         
 -11   7   6       3095.41       3212.31       340.79 o                         
  -9   7   6       1852.84       2267.44       328.53 o                         
  -7   7   6       2819.46       2718.04       388.26 o                         
  -5   7   6         12.67        -33.98       170.60 o                         
  -3   7   6       1200.86        864.21       244.62 o                         
  -1   7   6       1059.98       1002.40       172.54 o                         
   1   7   6       3423.02       3116.14       322.82 o                         
   3   7   6       1235.51       1150.17       220.25 o                         
   5   7   6         61.21        -28.54       176.16 o                         
   7   7   6         92.44         74.50       204.50 o                         
   9   7   6       2191.41       2495.41       914.14 o                         
  -8   8   6       7245.18       7408.58       887.84 o                         
  -6   8   6      10206.93      10913.54       778.95 o                         
  -4   8   6      11317.02      11946.38       800.18 o                         
  -2   8   6      17473.36      18004.78       881.62 o                         
   0   8   6      19282.24      19019.77       936.66 o                         
   2   8   6      15662.58      16260.27      1183.62 o                         
 -21   1   7         62.94         65.03       170.15 o                         
 -19   1   7        102.18         79.85       149.88 o                         
 -17   1   7       1382.00        889.46       174.13 o                         
 -15   1   7       2582.96       2701.65       250.82 o                         
 -13   1   7       3067.03       3106.64       195.25 o                         
 -11   1   7       2393.46       2285.54       137.48 o                         
  -9   1   7         13.72         58.81        53.98 o                         
  -7   1   7       1105.96       1124.76        76.01 o                         
  -5   1   7       4815.36       5525.17       149.60 o                         
  -3   1   7      14866.88      16470.11       247.48 o                         
  -1   1   7       2021.30       2207.80       124.55 o                         
   1   1   7       1378.20       1655.92       103.17 o                         
   3   1   7         30.34         31.48        55.93 o                         
   5   1   7       2058.07       1761.54       120.60 o                         
   7   1   7       2704.39       2508.50       158.97 o                         
   9   1   7       3980.11       3718.25       232.31 o                         
  11   1   7        821.63        521.53       139.39 o                         
  13   1   7         33.57        198.82       133.90 o                         
  15   1   7        251.46        224.23       245.52 o                         
 -22   2   7      41880.57      41983.67      3364.77 o                         
 -20   2   7      34678.27      34880.61      1198.03 o                         
 -18   2   7      38939.69      38174.30      1172.58 o                         
 -16   2   7      33142.61      34897.35       971.56 o                         
 -14   2   7      33323.12      34015.20       763.52 o                         
 -12   2   7      50580.47      50484.20       929.56 o                         
 -10   2   7      79081.21      78336.48       862.51 o                         
  -8   2   7     135747.83     135243.89      1099.52 o                         
  -6   2   7     234540.47     230869.67      1726.01 o                         
  -4   2   7     236068.77     231157.25      2191.94 o                         
  -2   2   7     278038.94     279714.28      2859.67 o                         
   0   2   7     223838.73     221802.27      1459.19 o                         
   2   2   7     125848.09     124452.98       887.34 o                         
   4   2   7      68477.38      67455.09       893.89 o                         
   6   2   7      38991.00      39543.28       621.67 o                         
   8   2   7      27217.32      26572.48       631.21 o                         
  10   2   7      34896.21      34317.57       878.30 o                         
  12   2   7      26312.97      27780.70       944.61 o                         
  14   2   7      36018.03      37096.68      1148.14 o                         
  16   2   7      32635.98      27373.68      2636.18 o                         
 -21   3   7        204.60        866.38       715.91 o                         
 -19   3   7        369.88        203.40       202.65 o                         
 -17   3   7       4534.83       5292.91       436.20 o                         
 -15   3   7       8503.46       8421.60       460.02 o                         
 -13   3   7       9922.22       9628.31       364.21 o                         
 -11   3   7       7277.74       7104.17       255.73 o                         
  -9   3   7          7.25        185.45        80.37 o                         
  -7   3   7       2836.84       3150.96       175.49 o                         
  -5   3   7      13090.12      13755.08       270.68 o                         
  -3   3   7      36347.92      37158.06       440.84 o                         
  -1   3   7       6419.85       6959.47       201.11 o                         
   1   3   7       3752.99       4189.61       168.57 o                         
   3   3   7        249.40        245.89        61.33 o                         
   5   3   7       6107.83       6446.85       293.70 o                         
   7   3   7       8612.64       8988.88       344.36 o                         
   9   3   7      13144.62      12898.57       505.24 o                         
  11   3   7       2572.07       2512.94       256.27 o                         
  13   3   7        164.89        589.61       280.68 o                         
  15   3   7        856.90        306.49       399.47 o                         
 -20   4   7      27993.84      30234.36      3015.89 o                         
 -18   4   7      32534.65      31425.62      1253.39 o                         
 -16   4   7      27511.77      27937.25      1000.52 o                         
 -14   4   7      26751.12      27127.47       849.51 o                         
 -12   4   7      39130.54      37702.71       897.21 o                         
 -10   4   7      57878.93      55056.46       974.74 o                         
  -8   4   7      97424.39      96467.37      1318.23 o                         
  -6   4   7     160704.58     159732.19      1415.83 o                         
  -4   4   7     160885.78     159150.84      1207.57 o                         
  -2   4   7     186622.45     187809.88      1297.65 o                         
   0   4   7     151457.92     152662.55      1269.72 o                         
   2   4   7      90590.55      89641.95      1028.62 o                         
   4   4   7      50625.13      49045.04       790.13 o                         
   6   4   7      30421.94      29910.54       647.86 o                         
   8   4   7      21630.48      22003.02       665.81 o                         
  10   4   7      29751.60      30261.19       986.69 o                         
  12   4   7      21285.45      19896.83       824.49 o                         
  14   4   7      30530.34      25746.01      2693.72 o                         
 -17   5   7       1063.36       1499.94       318.52 o                         
 -15   5   7       1888.21       1662.98       295.59 o                         
 -13   5   7       2122.29       1638.68       215.70 o                         
 -11   5   7       1650.69       1331.58       181.16 o                         
  -9   5   7         17.84        147.53       121.47 o                         
  -7   5   7        313.99        211.27       110.68 o                         
  -5   5   7       1762.54       1851.13       140.71 o                         
  -3   5   7       6901.42       6916.72       249.24 o                         
  -1   5   7        748.30        701.17        97.80 o                         
   1   5   7        719.28        782.45       112.03 o                         
   3   5   7        150.47        105.75        97.24 o                         
   5   5   7       1336.44       1490.25       166.91 o                         
   7   5   7       1631.19       1605.22       187.44 o                         
   9   5   7       3114.01       2764.36       291.09 o                         
  11   5   7        499.39        728.47       192.56 o                         
  13   5   7         84.19         92.84       386.25 o                         
 -16   6   7        250.46       -136.33       288.62 o                         
 -14   6   7        136.67        501.50       240.54 o                         
 -12   6   7        239.01         97.03       157.70 o                         
 -10   6   7        324.04        249.53       139.46 o                         
  -8   6   7        796.06        765.02       158.00 o                         
  -6   6   7       1745.71       1800.03       215.05 o                         
  -4   6   7       1240.01       1198.52       217.51 o                         
  -2   6   7       1749.32       1933.78       184.67 o                         
   0   6   7       1382.78       1322.25       192.69 o                         
   2   6   7        782.43       1109.03       192.58 o                         
   4   6   7        335.07        241.68       166.06 o                         
   6   6   7        177.30        313.03       143.29 o                         
   8   6   7         54.19       -139.72       162.24 o                         
  10   6   7        409.64        685.76       241.53 o                         
 -15   7   7        174.49        246.63       414.52 o                         
 -13   7   7        237.71        375.81       233.91 o                         
 -11   7   7        187.11        639.88       202.33 o                         
  -9   7   7          1.32       -148.08       194.26 o                         
  -7   7   7         18.58        189.70       182.25 o                         
  -5   7   7        338.29        358.74       188.56 o                         
  -3   7   7        239.17        175.93       163.19 o                         
  -1   7   7        141.65        138.38       166.21 o                         
   1   7   7         22.45        356.95       233.39 o                         
   3   7   7          0.44        534.06       224.06 o                         
   5   7   7        116.64        356.14       234.42 o                         
   7   7   7        253.62        733.55       315.38 o                         
  -8   8   7      16921.80      17799.24      1310.97 o                         
  -6   8   7      24337.51      26425.21      1223.80 o                         
  -4   8   7      23316.34      25393.42      1173.47 o                         
  -2   8   7      27118.06      29124.32      1274.25 o                         
   0   8   7      23375.92      24488.67      1052.17 o                         
   2   8   7      15513.08      13801.12      1761.13 o                         
 -22   0   8      42786.91      44780.32      2149.55 o                         
 -20   0   8      33587.47      32121.94      1436.93 o                         
 -18   0   8      39679.72      39459.50      1755.35 o                         
 -16   0   8      58040.86      58354.09      1798.80 o                         
 -14   0   8      73030.55      74877.88      1879.31 o                         
 -12   0   8     160833.53     158045.12      1658.42 o                         
 -10   0   8     256687.41     256503.34      2947.55 o                         
  -8   0   8     343358.03     342236.03      3460.56 o                         
  -6   0   8     449927.84     452175.81      3670.33 o                         
  -4   0   8     280305.19     276358.31      2294.76 o                         
  -2   0   8     279903.06     279855.56      2633.32 o                         
   0   0   8     157845.64     157815.11      2213.38 o                         
   2   0   8      89665.04      87102.52      1411.48 o                         
   4   0   8      46070.46      44737.65       966.71 o                         
   6   0   8      45358.15      46480.06       981.98 o                         
   8   0   8      62903.01      64017.93      1289.25 o                         
  10   0   8      88263.62      88237.57      1957.77 o                         
  12   0   8      78066.76      79455.71      2285.64 o                         
  14   0   8      77168.54      76180.88      3407.79 o                         
 -23   1   8        318.95        828.42      1667.10 o                         
 -21   1   8       1674.61       1907.09       271.61 o                         
 -19   1   8       3302.80       2738.41       303.25 o                         
 -17   1   8       9357.88       9801.41       489.30 o                         
 -15   1   8       3823.34       4286.96       285.87 o                         
 -13   1   8        269.90        232.73       103.26 o                         
 -11   1   8        623.12        565.48        81.91 o                         
  -9   1   8      13152.29      14478.34       338.81 o                         
  -7   1   8      20876.69      23478.25       350.01 o                         
  -5   1   8      15418.41      18284.30       291.24 o                         
  -3   1   8      21200.10      24871.20       384.44 o                         
  -1   1   8       3750.82       3778.35       167.86 o                         
   1   1   8       6461.81       5984.47       224.28 o                         
   3   1   8      17784.04      17963.60       362.38 o                         
   5   1   8      10387.60      10156.06       307.53 o                         
   7   1   8       5300.60       5645.14       241.74 o                         
   9   1   8       2478.85       2183.62       207.69 o                         
  11   1   8        698.08        433.59       145.04 o                         
  13   1   8       1364.15       1291.44       226.25 o                         
  15   1   8       5149.21       4586.22       782.58 o                         
 -22   2   8      10965.04      11546.93      1169.95 o                         
 -20   2   8       8465.29       8188.83       582.32 o                         
 -18   2   8       9737.53       7998.40       520.74 o                         
 -16   2   8      14766.46      14251.62       715.19 o                         
 -14   2   8      17515.51      18159.08       552.94 o                         
 -12   2   8      39008.49      39117.96       724.93 o                         
 -10   2   8      62078.48      62015.58       774.66 o                         
  -8   2   8      81718.80      80884.71       771.84 o                         
  -6   2   8     107591.06     106612.98       839.83 o                         
  -4   2   8      67479.00      68240.75       675.62 o                         
  -2   2   8      65556.63      66509.27       702.38 o                         
   0   2   8      36409.87      36902.36       480.93 o                         
   2   2   8      22086.99      21133.97       336.71 o                         
   4   2   8      10770.26      10594.25       308.81 o                         
   6   2   8      11132.26      11148.66       372.09 o                         
   8   2   8      15500.56      15643.25       472.05 o                         
  10   2   8      22499.63      23244.19       692.52 o                         
  12   2   8      19641.10      21118.18       845.12 o                         
  14   2   8      20246.05      19958.27       997.09 o                         
 -21   3   8          6.23       -450.53       517.94 o                         
 -19   3   8         13.69         -4.81       203.92 o                         
 -17   3   8        102.74       -168.12       168.12 o                         
 -15   3   8         46.56        164.66       112.62 o                         
 -13   3   8         10.41         -1.43        90.98 o                         
 -11   3   8          1.27         46.26        63.85 o                         
  -9   3   8         61.20         84.80        85.34 o                         
  -7   3   8        145.48        130.43        77.01 o                         
  -5   3   8          6.88        107.87        61.54 o                         
  -3   3   8        292.39        289.73        48.39 o                         
  -1   3   8         94.15        111.72        41.46 o                         
   1   3   8         13.60        -31.37        63.46 o                         
   3   3   8        251.66        283.20        76.37 o                         
   5   3   8         63.20         49.16       106.08 o                         
   7   3   8         23.68        -46.53       107.08 o                         
   9   3   8         31.09        112.09       136.65 o                         
  11   3   8         29.81          7.19       141.78 o                         
  13   3   8          0.89        -16.45       322.22 o                         
 -20   4   8       4487.23       4773.39      1248.59 o                         
 -18   4   8       5714.68       6182.40       545.60 o                         
 -16   4   8       7209.65       6994.58       504.93 o                         
 -14   4   8       9403.64       9001.82       467.85 o                         
 -12   4   8      17287.78      16876.80       604.16 o                         
 -10   4   8      26230.98      25518.48       672.28 o                         
  -8   4   8      32087.42      32799.88       751.69 o                         
  -6   4   8      36889.52      36996.12       550.47 o                         
  -4   4   8      28786.50      28094.28       437.48 o                         
  -2   4   8      24341.47      24854.19       398.85 o                         
   0   4   8      17511.98      17736.90       417.31 o                         
   2   4   8      10216.96      10362.01       338.27 o                         
   4   4   8       6071.63       6113.40       280.39 o                         
   6   4   8       6273.52       6340.76       305.83 o                         
   8   4   8       8037.05       7502.07       425.98 o                         
  10   4   8       9813.42       9224.05       556.15 o                         
  12   4   8       9232.89       8853.60       579.50 o                         
 -17   5   8       3074.26       2905.94       368.03 o                         
 -15   5   8       1178.75       1478.29       230.67 o                         
 -13   5   8        103.34        125.72       144.00 o                         
 -11   5   8         71.86        236.69       127.37 o                         
  -9   5   8       2910.20       2613.34       252.00 o                         
  -7   5   8       4461.01       4108.70       247.63 o                         
  -5   5   8       3892.04       3939.14       225.14 o                         
  -3   5   8       3071.10       2997.10       189.17 o                         
  -1   5   8        649.27        714.77       113.03 o                         
   1   5   8       2278.05       2386.11       193.12 o                         
   3   5   8       4529.10       4652.74       288.47 o                         
   5   5   8       2879.00       2411.09       221.29 o                         
   7   5   8       1905.26       1798.78       213.94 o                         
   9   5   8        854.74        690.19       195.21 o                         
  11   5   8         76.31       -127.30       222.61 o                         
 -16   6   8      23557.53      23837.92      1548.73 o                         
 -14   6   8      26148.79      26242.50      1013.13 o                         
 -12   6   8      50688.77      50659.08      1357.05 o                         
 -10   6   8      70160.02      71615.49      1551.29 o                         
  -8   6   8      86586.21      89044.28      1552.87 o                         
  -6   6   8     104451.05     105436.10      1655.24 o                         
  -4   6   8      73776.98      75178.42      1282.50 o                         
  -2   6   8      68599.45      69848.51      1248.63 o                         
   0   6   8      46217.11      45608.74      1076.96 o                         
   2   6   8      30740.11      31328.54       951.71 o                         
   4   6   8      17941.18      16807.03       681.04 o                         
   6   6   8      18992.31      19603.48       745.88 o                         
   8   6   8      24105.79      24639.26       965.17 o                         
  10   6   8      31519.58      33856.59      3251.52 o                         
 -15   7   8        825.85        580.74       416.17 o                         
 -13   7   8        161.29         -5.94       249.91 o                         
 -11   7   8          1.63        -16.54       188.71 o                         
  -9   7   8       1305.68       1343.22       303.65 o                         
  -7   7   8       1780.19       1169.47       269.86 o                         
  -5   7   8       1337.44        879.55       233.10 o                         
  -3   7   8       1912.99       1574.29       298.05 o                         
  -1   7   8        891.26        637.54       170.14 o                         
   1   7   8       1112.07       1055.26       223.66 o                         
   3   7   8       3510.22       4073.05       391.27 o                         
   5   7   8       1498.24       1335.08       437.60 o                         
   7   7   8       1139.44       2220.49       879.68 o                         
  -8   8   8      15131.09      17106.64      1294.39 o                         
  -6   8   8      19217.63      19005.26      1320.59 o                         
  -4   8   8      11830.26      12618.20       814.64 o                         
  -2   8   8      12691.77      13893.21      1144.07 o                         
   0   8   8       7824.83       7383.37      1005.55 o                         
   2   8   8       6439.01       6805.77      1297.15 o                         
 -23   1   9        609.85       1167.28       546.98 o                         
 -21   1   9       1131.13        606.34       284.05 o                         
 -19   1   9        504.75        539.13       168.27 o                         
 -17   1   9        716.41        538.55       145.49 o                         
 -15   1   9        239.42        151.05       106.71 o                         
 -13   1   9       2084.24       2403.53       198.39 o                         
 -11   1   9       3449.36       3431.79       169.60 o                         
  -9   1   9       3393.89       3519.11       173.21 o                         
  -7   1   9       1486.73       1887.28       124.59 o                         
  -5   1   9         30.78        132.31        47.61 o                         
  -3   1   9        265.39        139.78        66.01 o                         
  -1   1   9       6681.55       6273.92       242.87 o                         
   1   1   9       5988.07       6069.39       267.15 o                         
   3   1   9       4733.88       4223.57       191.20 o                         
   5   1   9         20.49        148.50        90.46 o                         
   7   1   9         75.96         -5.63        84.46 o                         
   9   1   9        524.60        555.93       133.22 o                         
  11   1   9       1427.07       1536.15       219.63 o                         
  13   1   9        533.18        451.84       284.64 o                         
 -22   2   9      20233.46      22103.85      1480.12 o                         
 -20   2   9      21992.97      22008.61       942.70 o                         
 -18   2   9      35201.46      36009.68      1132.62 o                         
 -16   2   9      69263.16      69539.17      1408.84 o                         
 -14   2   9      84827.46      85236.97      1288.31 o                         
 -12   2   9     148666.69     145931.73      1850.82 o                         
 -10   2   9     181723.64     179812.72      1511.00 o                         
  -8   2   9     187505.59     182069.72      1232.05 o                         
  -6   2   9     156504.53     155136.47      1217.21 o                         
  -4   2   9      74067.41      72423.05       861.31 o                         
  -2   2   9      63293.08      63576.25       732.97 o                         
   0   2   9      38018.03      38440.54       595.32 o                         
   2   2   9      51271.46      51314.87       588.36 o                         
   4   2   9      36970.84      37606.55       646.46 o                         
   6   2   9      53944.70      53926.96       911.56 o                         
   8   2   9      74108.84      74314.55      1219.22 o                         
  10   2   9      75527.66      75312.17      1471.91 o                         
  12   2   9      61314.59      62766.89      1519.50 o                         
  14   2   9      40912.58      40929.00      3254.30 o                         
 -21   3   9       3846.03       3403.43      1342.67 o                         
 -19   3   9       1584.52       1905.77       332.96 o                         
 -17   3   9       2748.25       2714.80       289.78 o                         
 -15   3   9        652.21        383.21       133.45 o                         
 -13   3   9       6050.41       5774.12       310.21 o                         
 -11   3   9       9718.15       9816.23       353.49 o                         
  -9   3   9       9786.02       9571.34       362.75 o                         
  -7   3   9       4484.78       4789.48       236.86 o                         
  -5   3   9          0.30         29.19        54.48 o                         
  -3   3   9        875.51        751.94        73.81 o                         
  -1   3   9      20291.01      20395.23       364.94 o                         
   1   3   9      18216.88      18270.41       467.42 o                         
   3   3   9      15102.17      15148.59       430.45 o                         
   5   3   9         63.11         15.69       100.03 o                         
   7   3   9        164.47        187.85       109.16 o                         
   9   3   9       1526.18       1205.36       222.99 o                         
  11   3   9       4493.88       4533.78       410.20 o                         
  13   3   9       1363.74       1646.71       926.29 o                         
 -18   4   9      28014.94      28996.97      1191.76 o                         
 -16   4   9      56128.49      57352.28      1470.99 o                         
 -14   4   9      62682.52      62736.34      1268.86 o                         
 -12   4   9     112956.12     108195.34      2076.27 o                         
 -10   4   9     130608.41     123807.87      1572.89 o                         
  -8   4   9     133515.25     129491.46      1651.83 o                         
  -6   4   9     113405.83     112590.20      1220.82 o                         
  -4   4   9      54800.73      54069.86       701.35 o                         
  -2   4   9      47696.79      48395.56       658.04 o                         
   0   4   9      27866.91      27787.50       515.24 o                         
   2   4   9      40904.72      41178.42       811.87 o                         
   4   4   9      28432.68      27787.95       629.81 o                         
   6   4   9      42754.60      42822.75       836.15 o                         
   8   4   9      58153.68      59566.04      1218.01 o                         
  10   4   9      59803.50      58465.30      1552.94 o                         
  12   4   9      48890.32      47879.07      2734.59 o                         
 -17   5   9        920.12       1268.75       283.06 o                         
 -15   5   9        107.36        203.00       155.57 o                         
 -13   5   9        835.33       1074.93       201.07 o                         
 -11   5   9       1785.72       1453.03       215.83 o                         
  -9   5   9       1669.16       1351.45       179.63 o                         
  -7   5   9        761.77        706.26       123.65 o                         
  -5   5   9         32.51        177.74        85.19 o                         
  -3   5   9        163.55        159.47        82.78 o                         
  -1   5   9       4624.06       4454.09       247.60 o                         
   1   5   9       3008.84       2714.69       214.76 o                         
   3   5   9       4051.13       4038.75       289.89 o                         
   5   5   9         12.37         14.22       106.76 o                         
   7   5   9         10.26        148.51       133.59 o                         
   9   5   9        225.28         56.68       178.49 o                         
  11   5   9       1040.78       1343.72       683.02 o                         
 -16   6   9        692.40        600.02       411.77 o                         
 -14   6   9        340.92       1081.09       214.37 o                         
 -12   6   9       1462.60       1230.96       248.60 o                         
 -10   6   9        948.33        530.42       157.68 o                         
  -8   6   9       1372.28       1353.48       195.79 o                         
  -6   6   9       1276.95       1633.18       211.96 o                         
  -4   6   9        265.15        256.65       112.34 o                         
  -2   6   9        549.38        447.83       150.05 o                         
   0   6   9         19.08        415.96       154.90 o                         
   2   6   9        511.80        554.12       174.79 o                         
   4   6   9        146.11        614.80       268.82 o                         
   6   6   9        389.83        457.06       183.18 o                         
   8   6   9        589.33        -55.31       264.39 o                         
 -15   7   9          1.99        329.20       396.99 o                         
 -13   7   9        167.89        -94.22       230.32 o                         
 -11   7   9         92.11        343.57       221.51 o                         
  -9   7   9         98.74         83.44       223.57 o                         
  -7   7   9         28.31        471.60       221.22 o                         
  -5   7   9          6.50         42.88       147.59 o                         
  -3   7   9         73.12         46.27       144.42 o                         
  -1   7   9        261.70        228.15       166.57 o                         
   1   7   9        708.20       1121.81       216.89 o                         
   3   7   9        123.62        126.60       199.31 o                         
   5   7   9         22.23        -49.81       232.58 o                         
 -10   8   9      21583.24      17986.90      2359.92 o                         
  -8   8   9      21301.52      20119.40      2486.69 o                         
  -6   8   9      18019.30      19817.14      1362.64 o                         
  -4   8   9      11577.69      11593.68      1591.83 o                         
  -2   8   9       9856.07       8844.60      1123.22 o                         
   0   8   9       8696.03       8974.85      1545.78 o                         
 -22   0  10      35330.15      38270.63      1704.65 o                         
 -20   0  10      55875.65      58012.95      2007.98 o                         
 -18   0  10      94318.09      94748.43      2481.62 o                         
 -16   0  10     169445.89     172206.28      3224.19 o                         
 -14   0  10     175040.94     176395.11      3011.99 o                         
 -12   0  10     216997.28     218514.80      2922.94 o                         
 -10   0  10     184906.52     186858.23      2231.94 o                         
  -8   0  10     186955.31     186468.16      2132.63 o                         
  -6   0  10      96768.02     100877.34      1198.52 o                         
  -4   0  10      49848.48      48279.48      1000.22 o                         
  -2   0  10      63605.80      62540.16      1194.97 o                         
   0   0  10      59575.89      58851.63      1340.70 o                         
   2   0  10     159573.09     157134.06      2329.42 o                         
   4   0  10     119649.08     121764.14      1981.93 o                         
   6   0  10     142963.62     140851.64      2603.09 o                         
   8   0  10     139060.31     142405.48      2267.19 o                         
  10   0  10     104580.99     103630.22      2689.27 o                         
  12   0  10      71223.97      72205.21      2305.92 o                         
 -23   1  10       1741.81       1668.59       418.32 o                         
 -21   1  10        840.66        485.60       164.33 o                         
 -19   1  10        262.23        128.47       142.79 o                         
 -17   1  10        328.52        572.66       147.82 o                         
 -15   1  10       7999.51       7953.08       385.45 o                         
 -13   1  10       9061.38       9313.89       383.72 o                         
 -11   1  10       8848.73       9054.15       317.09 o                         
  -9   1  10        181.33        189.65        57.06 o                         
  -7   1  10       4918.42       4795.51       173.66 o                         
  -5   1  10      12720.58      12383.00       263.97 o                         
  -3   1  10      14421.66      13373.77       326.73 o                         
  -1   1  10      13959.97      13355.90       385.04 o                         
   1   1  10       4487.48       4305.54       240.08 o                         
   3   1  10       1164.88        876.78       111.74 o                         
   5   1  10      11411.50      11531.78       380.23 o                         
   7   1  10       6596.68       6480.48       326.94 o                         
   9   1  10       5625.35       5918.67       379.59 o                         
  11   1  10       2184.07       1881.80       249.04 o                         
  13   1  10         17.44       -133.67       233.15 o                         
 -22   2  10       8947.14       9353.08       978.69 o                         
 -20   2  10      13984.05      14215.57       758.87 o                         
 -18   2  10      23156.59      22826.90       843.86 o                         
 -16   2  10      43253.92      43094.71       939.37 o                         
 -14   2  10      42406.36      42567.37       885.71 o                         
 -12   2  10      55484.13      55880.99       840.36 o                         
 -10   2  10      43915.19      43487.67       833.49 o                         
  -8   2  10      45191.73      44323.04       527.18 o                         
  -6   2  10      23540.22      23707.59       419.66 o                         
  -4   2  10      11586.02      11410.79       282.14 o                         
  -2   2  10      15907.75      15850.01       352.84 o                         
   0   2  10      13596.14      13069.08       395.05 o                         
   2   2  10      40035.03      40463.76       626.34 o                         
   4   2  10      29237.33      29042.15       589.75 o                         
   6   2  10      36282.20      36878.76       773.30 o                         
   8   2  10      34899.70      35687.74       853.59 o                         
  10   2  10      26274.34      24877.31       893.35 o                         
  12   2  10      18029.03      17661.76       818.82 o                         
 -21   3  10         16.56        109.33       460.28 o                         
 -19   3  10          5.97       -173.63       173.63 o                         
 -17   3  10          5.20        116.68       176.74 o                         
 -15   3  10         94.83        -17.76       112.93 o                         
 -13   3  10         14.44         39.67        92.76 o                         
 -11   3  10        107.72         61.97        82.43 o                         
  -9   3  10          0.46        -17.67        83.46 o                         
  -7   3  10         20.94         68.58        92.58 o                         
  -5   3  10        122.99        159.95        71.60 o                         
  -3   3  10        114.44        118.33        58.67 o                         
  -1   3  10        162.52         77.89        67.16 o                         
   1   3  10          1.00         -6.40        80.06 o                         
   3   3  10         76.28         77.10        96.94 o                         
   5   3  10        149.34        104.10       113.55 o                         
   7   3  10         15.57        -56.55       105.70 o                         
   9   3  10         39.99        173.04       150.58 o                         
  11   3  10         24.56        -24.53       239.99 o                         
  13   3  10         17.09        -52.90       370.10 o                         
 -18   4  10      11673.57      11221.95       681.69 o                         
 -16   4  10      17581.29      18043.40       821.84 o                         
 -14   4  10      19046.47      19017.96       693.27 o                         
 -12   4  10      20424.09      20284.34       739.04 o                         
 -10   4  10      20551.38      20491.76       640.72 o                         
  -8   4  10      17921.81      17756.53       545.75 o                         
  -6   4  10      11388.58      11623.08       376.87 o                         
  -4   4  10       7001.75       7171.65       254.66 o                         
  -2   4  10       7024.45       6979.91       306.48 o                         
   0   4  10       9201.85       9342.37       336.08 o                         
   2   4  10      15496.89      15306.43       471.19 o                         
   4   4  10      13534.48      13831.48       460.39 o                         
   6   4  10      14724.16      14960.57       504.87 o                         
   8   4  10      14796.58      14982.65       598.68 o                         
  10   4  10      11949.58      11955.68       640.73 o                         
 -17   5  10         47.34        343.09       225.43 o                         
 -15   5  10       1821.10       1475.31       247.95 o                         
 -13   5  10       2511.88       2142.46       274.03 o                         
 -11   5  10       1892.29       1894.41       243.90 o                         
  -9   5  10        134.68         49.33       112.84 o                         
  -7   5  10       1521.00       1482.47       160.45 o                         
  -5   5  10       3656.16       3653.61       219.81 o                         
  -3   5  10       3878.74       4073.30       249.09 o                         
  -1   5  10       3902.63       4203.31       271.85 o                         
   1   5  10       1841.70       1605.06       209.92 o                         
   3   5  10        319.03        531.91       159.88 o                         
   5   5  10       2825.72       2525.31       242.27 o                         
   7   5  10       1866.48       1538.43       234.06 o                         
   9   5  10       1404.84        852.69       343.10 o                         
 -16   6  10      54514.71      59184.69      3101.49 o                         
 -14   6  10      52448.12      52425.69      1367.67 o                         
 -12   6  10      62770.02      62228.73      1545.32 o                         
 -10   6  10      54368.12      54426.70      1285.10 o                         
  -8   6  10      53794.70      52784.70      1207.27 o                         
  -6   6  10      32039.30      33331.41       872.86 o                         
  -4   6  10      19946.65      19055.02       611.20 o                         
  -2   6  10      23297.71      23927.68       750.69 o                         
   0   6  10      22789.44      23041.36       895.92 o                         
   2   6  10      50601.25      51321.88      1307.52 o                         
   4   6  10      37620.64      36874.84      1149.92 o                         
   6   6  10      44415.19      44476.04      1313.16 o                         
 -13   7  10        826.07        379.18       591.88 o                         
 -11   7  10       1217.72       1111.96       266.84 o                         
  -9   7  10        252.60        141.19       190.80 o                         
  -7   7  10        910.85       1071.42       345.12 o                         
  -5   7  10       2405.06       2963.62       313.12 o                         
  -3   7  10       2299.69       2725.57       328.57 o                         
  -1   7  10       2592.26       2913.67       339.49 o                         
   1   7  10        908.77        468.95       199.47 o                         
   3   7  10        684.31       1079.14       345.16 o                         
   5   7  10       1983.37        889.20       351.76 o                         
  -6   8  10       5922.02       6447.83      1369.38 o                         
  -4   8  10       3736.88       4018.67      1122.04 o                         
 -23   1  11         11.66       -440.07       440.07 o                         
 -21   1  11        277.77        307.10       285.17 o                         
 -19   1  11        891.92        650.98       182.75 o                         
 -17   1  11        635.57        637.88       157.61 o                         
 -15   1  11       1065.07       1141.92       172.19 o                         
 -13   1  11         44.69        190.10        88.01 o                         
 -11   1  11         29.21        107.56        91.56 o                         
  -9   1  11       5348.85       5299.64       220.60 o                         
  -7   1  11       6168.64       6117.30       203.11 o                         
  -5   1  11       4431.01       4268.18       158.04 o                         
  -3   1  11       1202.35       1031.66       104.62 o                         
  -1   1  11         70.11        118.09        83.95 o                         
   1   1  11        728.42        848.35       113.20 o                         
   3   1  11       1041.95        936.96       205.46 o                         
   5   1  11       4870.00       4602.90       267.34 o                         
   7   1  11       1416.65       1607.25       199.67 o                         
   9   1  11        309.19        212.21       129.40 o                         
  11   1  11        102.97         63.69       149.80 o                         
 -22   2  11      33360.46      34284.37      1964.83 o                         
 -20   2  11      54390.17      55520.35      1526.31 o                         
 -18   2  11      76567.90      75827.58      1586.45 o                         
 -16   2  11     100763.61     101893.51      1518.62 o                         
 -14   2  11      85101.77      83445.91      1399.51 o                         
 -12   2  11      69833.53      69618.23      1289.00 o                         
 -10   2  11      43452.63      44488.75       744.17 o                         
  -8   2  11      60785.27      59774.57       768.29 o                         
  -6   2  11      34790.29      35354.05       517.12 o                         
  -4   2  11      42947.15      43363.31       664.76 o                         
  -2   2  11      65418.34      63904.45       878.31 o                         
   0   2  11      80396.34      79292.57      1077.83 o                         
   2   2  11     152330.61     149851.42      1502.95 o                         
   4   2  11     101615.82     101074.26      1389.24 o                         
   6   2  11      87580.44      87179.25      1273.86 o                         
   8   2  11      56602.34      57194.80      1197.24 o                         
  10   2  11      36994.11      37193.88      1071.71 o                         
  12   2  11      22968.97      22044.97      1784.22 o                         
 -21   3  11        820.06        352.55       408.52 o                         
 -19   3  11       2644.35       2481.15       333.05 o                         
 -17   3  11       1665.24       1675.34       248.75 o                         
 -15   3  11       3450.11       2920.40       263.96 o                         
 -13   3  11         34.33        205.15       114.59 o                         
 -11   3  11        125.27        132.51       110.13 o                         
  -9   3  11      16651.73      16539.67       523.37 o                         
  -7   3  11      18979.13      18297.42       494.97 o                         
  -5   3  11      13477.45      13550.65       392.88 o                         
  -3   3  11       3836.43       4105.44       189.30 o                         
  -1   3  11         92.47        264.76       109.22 o                         
   1   3  11       2358.22       2488.62       195.03 o                         
   3   3  11       2667.75       2611.53       215.20 o                         
   5   3  11      15161.87      14802.26       501.35 o                         
   7   3  11       4085.96       4036.50       321.32 o                         
   9   3  11        894.33        879.31       190.42 o                         
  11   3  11        394.82        631.58       506.09 o                         
 -18   4  11      59851.11      60847.89      1617.56 o                         
 -16   4  11      79926.80      79310.86      1628.46 o                         
 -14   4  11      65034.48      65286.38      1339.35 o                         
 -12   4  11      56441.99      54893.62      1257.08 o                         
 -10   4  11      31975.46      31704.32       822.54 o                         
  -8   4  11      48082.79      47446.81       989.33 o                         
  -6   4  11      26014.81      25301.46       556.64 o                         
  -4   4  11      32602.90      32122.63       601.28 o                         
  -2   4  11      51536.12      51092.10       847.71 o                         
   0   4  11      57911.39      55983.24      1122.98 o                         
   2   4  11     118313.09     118046.91      1523.41 o                         
   4   4  11      76009.54      76056.05      1258.55 o                         
   6   4  11      69253.96      68177.46      1261.86 o                         
   8   4  11      44216.75      44228.04      1119.89 o                         
  10   4  11      30061.34      31871.23      1719.65 o                         
 -17   5  11        200.35        358.27       222.12 o                         
 -15   5  11        831.97        710.55       196.51 o                         
 -13   5  11         34.25         28.57       149.54 o                         
 -11   5  11        117.09         49.16       166.19 o                         
  -9   5  11       4038.70       4122.98       306.45 o                         
  -7   5  11       3427.97       3289.18       228.51 o                         
  -5   5  11       2880.47       2712.04       198.70 o                         
  -3   5  11        921.00        884.18       127.84 o                         
  -1   5  11          2.75         -4.10       131.88 o                         
   1   5  11        523.20        281.30       141.87 o                         
   3   5  11        244.74         25.14       138.05 o                         
   5   5  11       3273.00       2725.09       276.97 o                         
   7   5  11        536.67        375.09       202.02 o                         
   9   5  11        158.69        447.90       460.74 o                         
 -16   6  11       1010.68       1002.83      1215.88 o                         
 -14   6  11        501.16        210.72       180.47 o                         
 -12   6  11        883.55        759.66       244.28 o                         
 -10   6  11         63.03          2.99       155.09 o                         
  -8   6  11        617.15        609.53       165.90 o                         
  -6   6  11         44.92        258.80       152.26 o                         
  -4   6  11        210.56        327.14       167.18 o                         
  -2   6  11        612.98        679.44       201.43 o                         
   0   6  11        206.71        345.97       251.28 o                         
   2   6  11       1817.76       2036.70       282.01 o                         
   4   6  11        488.89        757.69       271.54 o                         
   6   6  11        972.66       1538.68       801.91 o                         
 -13   7  11         29.23       -143.36       392.79 o                         
 -11   7  11         26.34        461.95       326.19 o                         
  -9   7  11        270.64         66.67       307.61 o                         
  -7   7  11        574.93        262.42       214.09 o                         
  -5   7  11        234.10        117.89       196.98 o                         
  -3   7  11         62.29        -34.98       313.06 o                         
  -1   7  11          5.13       -204.11       204.11 o                         
   1   7  11          0.86        -95.01       329.85 o                         
   3   7  11         58.14       -446.14       446.14 o                         
 -22   0  12      61815.49      62123.93      2563.95 o                         
 -20   0  12      89583.64      95589.84      4734.38 o                         
 -18   0  12      96237.91      99508.86      2515.03 o                         
 -16   0  12      98273.94      99842.62      2323.30 o                         
 -14   0  12      73227.56      75757.88      2408.88 o                         
 -12   0  12      48687.97      48851.12      1114.56 o                         
 -10   0  12      30967.90      32283.85       959.03 o                         
  -8   0  12      93974.01      95714.89      1320.87 o                         
  -6   0  12      91681.80      93563.77      1643.55 o                         
  -4   0  12     155318.36     155886.48      2202.13 o                         
  -2   0  12     184012.67     182561.70      2492.06 o                         
   0   0  12     187133.98     189673.05      2637.12 o                         
   2   0  12     233751.14     232986.25      3097.13 o                         
   4   0  12     124326.95     122975.45      2415.66 o                         
   6   0  12      82418.55      82092.19      2038.66 o                         
   8   0  12      34315.18      32288.91      1460.75 o                         
  10   0  12      26768.51      26233.50      1392.96 o                         
  12   0  12      19276.98      20469.24      1775.67 o                         
 -23   1  12        317.69        172.08       459.06 o                         
 -21   1  12       3784.27       3987.40       407.42 o                         
 -19   1  12       1467.26        877.32       262.15 o                         
 -17   1  12         61.67        125.17       129.94 o                         
 -15   1  12        536.14        492.71       107.55 o                         
 -13   1  12       9275.18       9324.06       375.46 o                         
 -11   1  12       2066.83       1875.97       167.66 o                         
  -9   1  12      23549.56      23298.02       518.96 o                         
  -7   1  12       7791.49       7994.80       233.88 o                         
  -5   1  12        969.44        951.67        88.06 o                         
  -3   1  12       3331.01       3970.67       212.53 o                         
  -1   1  12      14323.39      15421.54       437.84 o                         
   1   1  12      11494.47      11962.29       396.36 o                         
   3   1  12       3297.73       3194.13       224.78 o                         
   5   1  12       2882.46       2868.87       228.95 o                         
   7   1  12          5.35        -10.28       143.73 o                         
   9   1  12       1006.69        898.80       203.24 o                         
  11   1  12       3848.36       4566.01       552.36 o                         
 -22   2  12      15376.74      14749.07      1589.69 o                         
 -20   2  12      23235.52      22577.74       959.79 o                         
 -18   2  12      24251.24      25713.57       906.72 o                         
 -16   2  12      24868.77      24788.99       728.53 o                         
 -14   2  12      18178.17      17822.44       602.85 o                         
 -12   2  12      12587.47      12185.37       453.70 o                         
 -10   2  12       6905.30       7093.24       346.13 o                         
  -8   2  12      23896.66      23820.64       522.19 o                         
  -6   2  12      21172.26      20930.97       423.94 o                         
  -4   2  12      38038.67      37739.40       668.10 o                         
  -2   2  12      46078.91      46254.42       767.95 o                         
   0   2  12      45247.16      45843.55       829.45 o                         
   2   2  12      59270.34      59331.03       941.42 o                         
   4   2  12      30204.29      29776.40       751.98 o                         
   6   2  12      21252.36      21813.96       674.66 o                         
   8   2  12       8315.80       7883.50       527.96 o                         
  10   2  12       6858.07       6736.62       462.91 o                         
  12   2  12       4849.26       4259.76      1127.41 o                         
 -21   3  12         44.96        103.18       322.10 o                         
 -19   3  12          3.71         26.44       228.78 o                         
 -17   3  12          2.22        -73.55       168.98 o                         
 -15   3  12          3.87        117.90       149.73 o                         
 -13   3  12        183.94        102.02       127.33 o                         
 -11   3  12          3.67        -87.52        87.52 o                         
  -9   3  12        369.65        133.05        95.93 o                         
  -7   3  12         15.04         -4.39       107.92 o                         
  -5   3  12         20.79        -87.20        87.20 o                         
  -3   3  12         12.70         57.90        69.85 o                         
  -1   3  12         72.58        -84.60        84.60 o                         
   1   3  12         93.95         35.53       128.68 o                         
   3   3  12         12.35         38.32       105.06 o                         
   5   3  12         20.03        -66.84       130.34 o                         
   7   3  12         10.46         57.98       141.91 o                         
   9   3  12          8.18       -180.56       180.56 o                         
  11   3  12         41.00       -648.03       648.03 o                         
 -18   4  12      11127.76      11308.39       696.04 o                         
 -16   4  12      11011.81      10928.89       713.34 o                         
 -14   4  12       9189.77       9416.61       512.20 o                         
 -12   4  12       5785.74       5458.45       396.78 o                         
 -10   4  12       5132.13       5035.85       344.79 o                         
  -8   4  12      10377.37      10129.39       410.19 o                         
  -6   4  12      11833.88      11621.18       360.24 o                         
  -4   4  12      15666.07      15713.00       459.08 o                         
  -2   4  12      18890.48      18644.00       488.20 o                         
   0   4  12      19567.54      19343.88       674.73 o                         
   2   4  12      22806.63      22253.97       693.33 o                         
   4   4  12      14832.08      14782.03       550.51 o                         
   6   4  12       8677.02       8063.29       493.96 o                         
   8   4  12       4937.49       5033.02       453.20 o                         
  10   4  12       3600.07       3343.36       732.29 o                         
 -17   5  12          2.13        114.68       207.03 o                         
 -15   5  12        376.03        348.18       181.15 o                         
 -13   5  12       2777.99       2645.25       309.39 o                         
 -11   5  12        737.13       1016.53       197.91 o                         
  -9   5  12       6315.26       6049.60       374.61 o                         
  -7   5  12       2931.17       3076.65       230.55 o                         
  -5   5  12        269.60        333.28       104.90 o                         
  -3   5  12        764.73        464.50       132.85 o                         
  -1   5  12       3697.57       3216.45       283.65 o                         
   1   5  12       2882.79       2670.18       273.54 o                         
   3   5  12        626.00        720.36       166.88 o                         
   5   5  12        759.42        592.91       169.07 o                         
   7   5  12          1.05       -252.61       370.66 o                         
 -16   6  12      34751.17      33961.80      1910.19 o                         
 -14   6  12      27666.21      26974.12      1069.03 o                         
 -12   6  12      19641.83      20621.91       892.01 o                         
 -10   6  12      13646.43      13588.04       706.43 o                         
  -8   6  12      34040.55      33757.21       932.51 o                         
  -6   6  12      31321.09      31745.05       906.24 o                         
  -4   6  12      45936.46      45984.66      1182.43 o                         
  -2   6  12      54862.87      55127.91      1452.76 o                         
   0   6  12      52933.54      54977.42      1500.49 o                         
   2   6  12      70186.91      69373.45      1631.27 o                         
   4   6  12      40406.78      41675.30      1799.30 o                         
 -11   7  12        196.93        570.30       666.90 o                         
  -9   7  12       5041.66       4339.68       589.11 o                         
  -7   7  12       1585.55       1393.31       414.91 o                         
  -5   7  12        339.94        629.03       208.46 o                         
  -3   7  12        310.58        431.70       213.28 o                         
  -1   7  12       1741.47       1057.53       484.73 o                         
   1   7  12       1420.62       1196.11       632.32 o                         
 -23   1  13         35.40        -45.23       267.62 o                         
 -21   1  13        402.70        413.58       184.06 o                         
 -19   1  13         96.88        181.09       174.48 o                         
 -17   1  13        841.78        972.13       250.86 o                         
 -15   1  13       2431.63       2705.48       242.76 o                         
 -13   1  13       4326.53       4547.43       257.79 o                         
 -11   1  13        167.78        179.87        95.08 o                         
  -9   1  13        629.56        524.45        91.61 o                         
  -7   1  13        237.53        294.44        95.43 o                         
  -5   1  13       1315.47       1401.98       114.57 o                         
  -3   1  13       4600.27       4438.57       245.36 o                         
  -1   1  13       3660.82       3655.02       211.54 o                         
   1   1  13       1003.46       1036.80       129.15 o                         
   3   1  13         69.26         80.70       107.45 o                         
   5   1  13        684.31        619.78       166.24 o                         
   7   1  13        845.14        802.11       196.25 o                         
   9   1  13        844.54        513.85       166.50 o                         
  11   1  13        645.85       -373.44       520.43 o                         
 -22   2  13      32567.75      30614.65      2256.94 o                         
 -20   2  13      38476.17      39877.32      1290.67 o                         
 -18   2  13      32753.03      32894.56      1036.23 o                         
 -16   2  13      32095.91      30938.60       900.06 o                         
 -14   2  13      30811.41      30686.03       810.34 o                         
 -12   2  13      29774.05      30356.06       756.32 o                         
 -10   2  13      33342.79      33529.07       719.95 o                         
  -8   2  13      91687.99      91086.97      1174.00 o                         
  -6   2  13     113116.79     113600.92      1429.63 o                         
  -4   2  13     138004.12     136652.41      2265.20 o                         
  -2   2  13     119749.01     117460.07      1336.87 o                         
   0   2  13      92302.34      91377.35      1261.21 o                         
   2   2  13      75261.27      75062.34      1111.50 o                         
   4   2  13      38217.15      38496.85       845.91 o                         
   6   2  13      22949.21      23763.27       816.91 o                         
   8   2  13      10128.55      10498.30       624.31 o                         
  10   2  13      14070.43      13563.68      1147.57 o                         
 -21   3  13       1402.75       1133.49       386.69 o                         
 -19   3  13        431.62        320.25       203.13 o                         
 -17   3  13       2703.90       3250.87       329.54 o                         
 -15   3  13       7795.03       8301.17       480.43 o                         
 -13   3  13      14807.90      14214.53       545.41 o                         
 -11   3  13        435.12        280.28       122.87 o                         
  -9   3  13       2618.01       2333.14       196.22 o                         
  -7   3  13        722.62        712.59       119.93 o                         
  -5   3  13       3680.88       3431.00       218.44 o                         
  -3   3  13      13523.86      13879.20       425.64 o                         
  -1   3  13      10938.44      11216.71       412.60 o                         
   1   3  13       2943.14       3061.48       237.58 o                         
   3   3  13        301.90        269.17       139.13 o                         
   5   3  13       2275.76       2677.06       248.69 o                         
   7   3  13       2824.60       3192.46       306.53 o                         
   9   3  13       2777.67       3065.86       633.47 o                         
 -20   4  13      32692.63      33164.68      3204.58 o                         
 -18   4  13      26673.07      27099.67      1081.93 o                         
 -16   4  13      26807.44      26978.77       903.80 o                         
 -14   4  13      25229.13      24107.60       883.03 o                         
 -12   4  13      24648.31      23867.37       775.95 o                         
 -10   4  13      25397.70      25271.96       783.99 o                         
  -8   4  13      72051.41      70890.81      1163.89 o                         
  -6   4  13      82954.51      81428.02      1163.09 o                         
  -4   4  13     104399.95     103778.03      1309.21 o                         
  -2   4  13      90502.52      92156.90      1321.68 o                         
   0   4  13      69748.16      68596.62      1351.83 o                         
   2   4  13      59826.79      59043.61      1195.30 o                         
   4   4  13      29710.48      28965.04      1184.22 o                         
   6   4  13      19802.54      19961.72      1188.12 o                         
   8   4  13       8387.63       7552.80      1386.71 o                         
 -17   5  13        543.07        338.19       305.24 o                         
 -15   5  13       1534.63       1422.56       225.32 o                         
 -13   5  13       3830.64       3889.89       377.41 o                         
 -11   5  13         45.65        302.20       171.30 o                         
  -9   5  13       1069.41        997.62       155.10 o                         
  -7   5  13        197.04         43.60       104.38 o                         
  -5   5  13        427.14        217.46       125.70 o                         
  -3   5  13       2648.74       2220.15       211.85 o                         
  -1   5  13       1841.43       1568.75       227.04 o                         
   1   5  13        479.33        262.24       158.77 o                         
   3   5  13         92.60        159.38       149.60 o                         
   5   5  13        563.73        542.50       243.06 o                         
   7   5  13        669.29       -470.05       648.19 o                         
 -16   6  13        250.82         37.49       246.01 o                         
 -14   6  13        128.62        290.13       529.05 o                         
 -12   6  13        220.00        244.12       170.93 o                         
 -10   6  13         81.12       -170.14       170.14 o                         
  -8   6  13        862.20        883.70       174.22 o                         
  -6   6  13        552.23        710.77       168.23 o                         
  -4   6  13       1199.91       1357.43       272.66 o                         
  -2   6  13        892.41       1035.79       349.02 o                         
   0   6  13        661.67       1001.46       296.43 o                         
   2   6  13        672.32       1002.89       307.53 o                         
   4   6  13        112.80        465.72       490.34 o                         
  -9   7  13          1.42       -311.18       311.18 o                         
  -7   7  13         20.29       -258.15       258.15 o                         
  -5   7  13         88.42         55.96       258.55 o                         
  -3   7  13        163.22         36.45       591.70 o                         
 -22   0  14      31094.57      26820.09      2188.85 o                         
 -20   0  14      34254.16      33725.20      2254.79 o                         
 -18   0  14      27539.05      27357.94      1479.41 o                         
 -16   0  14      43015.23      42675.91      1435.20 o                         
 -14   0  14      60484.84      63093.32      1468.72 o                         
 -12   0  14      93353.88      92624.03      1890.65 o                         
 -10   0  14     113135.40     116566.73      2962.10 o                         
  -8   0  14     191928.06     198308.92      3100.18 o                         
  -6   0  14     219353.72     219875.89      2486.79 o                         
  -4   0  14     184030.52     184857.45      3243.97 o                         
  -2   0  14     112914.76     115520.35      2143.59 o                         
   0   0  14      70065.36      70487.93      1736.17 o                         
   2   0  14      40833.69      41048.57      1342.50 o                         
   4   0  14      27421.16      27732.96      1153.39 o                         
   6   0  14      25011.61      23781.39      1407.95 o                         
   8   0  14      19710.63      19288.37      1203.97 o                         
  10   0  14      32172.71      34052.81      2420.07 o                         
 -21   1  14        137.31        251.20       194.07 o                         
 -19   1  14       4083.79       4371.56       393.10 o                         
 -17   1  14       5145.34       5083.48       360.21 o                         
 -15   1  14       6226.87       6268.96       358.67 o                         
 -13   1  14       3605.09       3415.64       286.21 o                         
 -11   1  14       2724.11       2737.20       201.52 o                         
  -9   1  14       4428.32       4573.17       245.62 o                         
  -7   1  14      10876.79      11273.82       324.98 o                         
  -5   1  14       4929.30       5317.01       260.03 o                         
  -3   1  14       6928.93       7263.51       359.74 o                         
  -1   1  14        145.87        165.32        83.77 o                         
   1   1  14       1226.05       1480.44       163.73 o                         
   3   1  14       6069.07       6898.19       356.11 o                         
   5   1  14       7992.91       8252.11       462.93 o                         
   7   1  14       2168.96       2097.37       257.56 o                         
   9   1  14        427.14        586.10       225.44 o                         
 -22   2  14       7547.03       6458.22      1036.67 o                         
 -20   2  14       9145.71       9668.38       587.39 o                         
 -18   2  14       6693.02       7126.00       446.22 o                         
 -16   2  14      10926.61      10779.67       538.35 o                         
 -14   2  14      14792.66      15229.43       623.48 o                         
 -12   2  14      23055.69      22306.17       857.59 o                         
 -10   2  14      28069.68      28154.25       652.01 o                         
  -8   2  14      47954.28      47765.53       844.07 o                         
  -6   2  14      54018.16      54155.83      1427.53 o                         
  -4   2  14      46304.56      45214.01       786.22 o                         
  -2   2  14      27706.27      28877.86       642.98 o                         
   0   2  14      17599.79      17406.93       544.10 o                         
   2   2  14      10253.80      10071.21       474.47 o                         
   4   2  14       6628.43       6612.97       355.53 o                         
   6   2  14       6456.68       6366.79       435.66 o                         
   8   2  14       4895.58       4751.53       518.29 o                         
 -21   3  14          4.83          7.59       588.71 o                         
 -19   3  14         71.58       -179.37       192.97 o                         
 -17   3  14         23.14         63.96       153.76 o                         
 -15   3  14         58.50        170.17       134.44 o                         
 -13   3  14         50.43        -69.02       127.48 o                         
 -11   3  14         29.79        126.94       159.42 o                         
  -9   3  14          0.36        200.36       166.56 o                         
  -7   3  14        142.84        -36.13        87.34 o                         
  -5   3  14          5.79        183.00       123.15 o                         
  -3   3  14         85.47        131.40       147.02 o                         
  -1   3  14          1.84       -100.86       133.56 o                         
   1   3  14         20.72        -95.62       114.69 o                         
   3   3  14         35.59       -126.56       126.56 o                         
   5   3  14         73.87        165.71       127.65 o                         
   7   3  14         11.48       -209.81       209.81 o                         
 -20   4  14       3967.80       2059.45       909.15 o                         
 -18   4  14       4175.34       4300.21       426.07 o                         
 -16   4  14       5649.58       5807.45       427.34 o                         
 -14   4  14       8141.65       8294.57       531.32 o                         
 -12   4  14      10882.65      11702.79       679.16 o                         
 -10   4  14      12450.21      12408.58       514.53 o                         
  -8   4  14      19821.25      20069.57       622.23 o                         
  -6   4  14      22264.72      22510.15       609.79 o                         
  -4   4  14      18991.63      18960.40       550.07 o                         
  -2   4  14      12760.49      12778.52       489.79 o                         
   0   4  14       7946.51       7776.37       521.77 o                         
   2   4  14       5558.86       5367.86       368.79 o                         
   4   4  14       4164.42       4019.52       320.65 o                         
   6   4  14       3424.07       3623.66       585.46 o                         
 -17   5  14       1887.14       2242.73      1598.84 o                         
 -15   5  14       2083.35       1646.21       260.43 o                         
 -13   5  14       1332.39        837.98       276.09 o                         
 -11   5  14        714.41        363.22       182.56 o                         
  -9   5  14       1260.12        790.49       194.63 o                         
  -7   5  14       2403.13       2042.91       242.79 o                         
  -5   5  14       1159.90        922.88       133.94 o                         
  -3   5  14       1531.27       1006.12       260.04 o                         
  -1   5  14         47.62        245.39       187.56 o                         
   1   5  14        399.46        371.98       211.51 o                         
   3   5  14       2115.16       2033.99       268.40 o                         
   5   5  14       2533.72       3110.25       693.47 o                         
 -14   6  14      23926.98      24846.06      1581.02 o                         
 -12   6  14      32849.14      32620.97      1177.06 o                         
 -10   6  14      35138.66      34835.29      1096.13 o                         
  -8   6  14      58638.90      59015.16      1421.00 o                         
  -6   6  14      63657.05      64741.31      1472.63 o                         
  -4   6  14      55848.11      55819.05      1391.84 o                         
  -2   6  14      36654.06      37434.40      1267.87 o                         
   0   6  14      24413.45      26286.15      1681.50 o                         
   2   6  14      17668.06      19206.80      2662.26 o                         
 -11   7  14        503.70       -745.88       745.88 o                         
  -9   7  14        296.45         23.22       470.36 o                         
  -7   7  14       1319.32        544.27       531.89 o                         
  -5   7  14        268.00       1567.23       862.73 o                         
 -21   1  15        533.38       -112.93       268.89 o                         
 -19   1  15        732.98        228.41       191.68 o                         
 -17   1  15        267.70        223.60       131.94 o                         
 -15   1  15         15.18        148.77       130.49 o                         
 -13   1  15        301.52        254.47       129.39 o                         
 -11   1  15       2494.05       2473.93       208.49 o                         
  -9   1  15       3029.27       2976.51       221.35 o                         
  -7   1  15       1495.54       1451.71       128.29 o                         
  -5   1  15         20.11         -7.61       105.47 o                         
  -3   1  15        147.44        245.88       125.37 o                         
  -1   1  15       1647.10       1702.75       173.09 o                         
   1   1  15       1880.40       1900.93       185.22 o                         
   3   1  15       1454.68       1317.74       171.00 o                         
   5   1  15        590.04        561.92       153.59 o                         
   7   1  15          4.99         93.56       185.94 o                         
 -22   2  15      14962.35      12951.26      2203.95 o                         
 -20   2  15      18328.22      18252.25       830.38 o                         
 -18   2  15      20600.62      20513.37       811.26 o                         
 -16   2  15      45417.45      47182.63      1110.86 o                         
 -14   2  15      63645.18      64739.03      1189.74 o                         
 -12   2  15      94739.01      92323.39      1516.02 o                         
 -10   2  15      92815.49      93768.07      2072.61 o                         
  -8   2  15      95235.59      95952.76      1460.44 o                         
  -6   2  15      88139.62      87350.68      1317.70 o                         
  -4   2  15      55748.09      55097.82       912.25 o                         
  -2   2  15      27790.06      28125.34       659.22 o                         
   0   2  15      18928.68      19135.12       563.55 o                         
   2   2  15      15640.96      16338.09       583.04 o                         
   4   2  15      19210.41      19600.79       718.55 o                         
   6   2  15      25274.83      26613.59       863.58 o                         
   8   2  15      25781.68      23721.22      1812.42 o                         
 -19   3  15       2572.98       2644.52       355.72 o                         
 -17   3  15        943.23       1219.43       249.45 o                         
 -15   3  15        107.23         21.47       132.10 o                         
 -13   3  15        822.71        769.72       154.57 o                         
 -11   3  15       7520.72       7577.59       414.54 o                         
  -9   3  15       8759.52       8474.70       470.17 o                         
  -7   3  15       4734.47       4682.28       274.00 o                         
  -5   3  15        170.27        262.27       145.21 o                         
  -3   3  15        451.64        406.58       154.35 o                         
  -1   3  15       5386.43       5355.32       341.68 o                         
   1   3  15       6290.60       6689.07       403.58 o                         
   3   3  15       4696.38       5325.54       375.32 o                         
   5   3  15       1996.93       1736.72       267.33 o                         
   7   3  15         11.94        -52.01       453.72 o                         
 -18   4  15      16468.39      15907.97      1004.63 o                         
 -16   4  15      37587.58      37336.41      1113.05 o                         
 -14   4  15      49329.88      48699.35      1329.28 o                         
 -12   4  15      73658.52      74627.19      1511.16 o                         
 -10   4  15      71278.08      69583.24      1421.86 o                         
  -8   4  15      73394.12      72536.55      1225.50 o                         
  -6   4  15      68480.34      66754.02      1117.76 o                         
  -4   4  15      44375.87      42958.68       909.14 o                         
  -2   4  15      22244.57      22421.60       713.73 o                         
   0   4  15      16020.16      16053.68       635.12 o                         
   2   4  15      13637.58      13464.68       599.98 o                         
   4   4  15      15904.84      15560.68       952.03 o                         
 -17   5  15        235.77       -143.87       458.66 o                         
 -15   5  15         76.13         54.12       218.17 o                         
 -13   5  15         98.86       -135.52       158.71 o                         
 -11   5  15       1474.93       1316.21       228.77 o                         
  -9   5  15       1370.61       1260.56       330.06 o                         
  -7   5  15        991.91        850.57       143.58 o                         
  -5   5  15        135.80         42.22       167.04 o                         
  -3   5  15         67.31         15.71       150.23 o                         
  -1   5  15       1259.47        957.30       222.56 o                         
   1   5  15       1454.14        997.13       187.11 o                         
   3   5  15       1026.97        597.10       313.78 o                         
 -14   6  15        327.51        475.79       532.99 o                         
 -12   6  15        757.89        476.60       361.15 o                         
 -10   6  15        717.20        960.45       246.15 o                         
  -8   6  15        778.81        974.61       203.97 o                         
  -6   6  15        719.61        793.40       216.01 o                         
  -4   6  15        393.81        951.15       264.15 o                         
  -2   6  15        123.21        536.16       473.69 o                         
  -7   7  15         28.65        609.39       584.98 o                         
 -22   0  16      27932.21      27804.25      2829.60 o                         
 -20   0  16      41810.19      41410.73      1975.06 o                         
 -18   0  16      53078.53      53255.05      2126.08 o                         
 -16   0  16     107952.23     104447.76      2898.77 o                         
 -14   0  16     120542.22     120110.33      2295.33 o                         
 -12   0  16     144351.27     146346.91      2638.13 o                         
 -10   0  16     109704.42     112864.67      2974.95 o                         
  -8   0  16      74992.19      79437.20      1911.02 o                         
  -6   0  16      56133.89      58848.63      1464.20 o                         
  -4   0  16      35957.54      35637.72      1345.89 o                         
  -2   0  16      23924.46      23829.15       933.16 o                         
   0   0  16      28276.10      27687.12      1019.10 o                         
   2   0  16      41242.55      41174.05      1304.72 o                         
   4   0  16      50463.71      51380.82      2092.87 o                         
   6   0  16      59905.67      61515.54      2206.72 o                         
 -21   1  16        830.52        605.07       324.44 o                         
 -19   1  16          4.27       -176.24       176.24 o                         
 -17   1  16       1082.40       1047.35       237.82 o                         
 -15   1  16       2320.39       1951.71       233.02 o                         
 -13   1  16       4540.55       4344.42       295.91 o                         
 -11   1  16       3344.90       3321.33       280.53 o                         
  -9   1  16       1108.93        919.48       126.76 o                         
  -7   1  16        318.84        253.19        83.18 o                         
  -5   1  16       7969.10       7637.63       372.48 o                         
  -3   1  16       7399.19       8290.43       384.06 o                         
  -1   1  16       6280.21       6071.42       315.48 o                         
   1   1  16       2383.82       2616.38       209.02 o                         
   3   1  16         32.75        117.84       125.29 o                         
   5   1  16        814.45        675.46       156.06 o                         
   7   1  16       2111.14       2941.79       645.62 o                         
 -20   2  16      10658.46      10729.22       788.70 o                         
 -18   2  16      12995.03      13087.93       608.96 o                         
 -16   2  16      27877.01      27955.70       854.38 o                         
 -14   2  16      29900.09      31282.45      1039.22 o                         
 -12   2  16      36511.54      36288.16      1041.74 o                         
 -10   2  16      27567.79      28370.82       813.85 o                         
  -8   2  16      18685.09      19069.99       683.30 o                         
  -6   2  16      14219.10      13977.21       465.58 o                         
  -4   2  16       8897.34       9225.02       412.17 o                         
  -2   2  16       5883.68       5684.99       302.05 o                         
   0   2  16       7051.29       7102.19       364.99 o                         
   2   2  16      10625.88      11151.38       504.09 o                         
   4   2  16      12779.10      12800.32       616.01 o                         
   6   2  16      15264.56      15025.34      1225.05 o                         
 -19   3  16          2.97        -20.52       215.23 o                         
 -17   3  16          3.74        200.42       145.63 o                         
 -15   3  16          4.52       -123.60       128.30 o                         
 -13   3  16         46.22        181.94       139.12 o                         
 -11   3  16         25.73       -167.33       167.33 o                         
  -9   3  16          6.66       -112.49       112.49 o                         
  -7   3  16          2.64         33.63       110.79 o                         
  -5   3  16         74.99        -29.32       115.33 o                         
  -3   3  16         46.07        -26.19       159.36 o                         
  -1   3  16         49.09        170.30       170.42 o                         
   1   3  16         23.88       -143.62       143.62 o                         
   3   3  16          2.13         13.90       145.35 o                         
   5   3  16          8.93        -27.83       309.54 o                         
 -18   4  16       6827.66       6915.93       913.97 o                         
 -16   4  16      11519.88      11187.50       617.35 o                         
 -14   4  16      13616.18      13612.33       666.74 o                         
 -12   4  16      15358.36      15644.76       693.85 o                         
 -10   4  16      12029.19      12151.08       564.40 o                         
  -8   4  16       8632.07       8716.55       427.65 o                         
  -6   4  16       6857.19       6421.13       346.70 o                         
  -4   4  16       5113.06       4844.88       367.00 o                         
  -2   4  16       3546.61       3918.01       320.17 o                         
   0   4  16       4116.15       4466.17       327.11 o                         
   2   4  16       4983.51       4304.32       356.38 o                         
 -17   5  16        254.93        375.42       871.78 o                         
 -15   5  16        550.77        352.78       275.94 o                         
 -13   5  16        953.24        607.15       209.99 o                         
 -11   5  16        782.80        557.61       173.46 o                         
  -9   5  16        222.93        102.12       138.78 o                         
  -7   5  16        109.01         96.38       132.30 o                         
  -5   5  16       2786.27       2201.40       233.57 o                         
  -3   5  16       2346.65       2137.17       323.09 o                         
  -1   5  16       1952.41       2170.70       358.44 o                         
   1   5  16        866.77        217.73       320.75 o                         
 -12   6  16      46073.62      48225.21      2597.63 o                         
 -10   6  16      35738.20      38491.79      1636.34 o                         
  -8   6  16      26333.31      25847.68      1292.09 o                         
  -6   6  16      21580.31      23543.02      1938.99 o                         
  -4   6  16      16223.71      16731.24      1604.72 o                         
  -2   6  16      11089.60      10963.33      1715.55 o                         
 -21   1  17         18.07       -192.56       365.00 o                         
 -19   1  17        546.88        395.16       220.50 o                         
 -17   1  17       1057.85       1096.58       209.85 o                         
 -15   1  17        487.53        295.77       211.04 o                         
 -13   1  17        150.65        147.63       161.03 o                         
 -11   1  17        130.28        167.71       123.28 o                         
  -9   1  17       1037.64        921.94       204.82 o                         
  -7   1  17       1666.43       1661.27       166.96 o                         
  -5   1  17       2560.57       2464.34       222.84 o                         
  -3   1  17       1134.91       1147.21       148.67 o                         
  -1   1  17         13.27        -91.62       115.89 o                         
   1   1  17         94.95         71.26       131.39 o                         
   3   1  17        853.14        496.19       144.51 o                         
   5   1  17       1094.61       1924.13       542.87 o                         
 -20   2  17      40694.05      40875.62      3225.69 o                         
 -18   2  17      45018.76      45050.21      1309.03 o                         
 -16   2  17      64886.27      64951.92      1683.92 o                         
 -14   2  17      57258.64      56113.07      1287.36 o                         
 -12   2  17      49448.64      49250.01      1218.31 o                         
 -10   2  17      32893.03      32924.41       959.02 o                         
  -8   2  17      20430.33      20817.71       638.01 o                         
  -6   2  17      16978.12      17612.23       641.14 o                         
  -4   2  17      21901.34      21548.06       657.21 o                         
  -2   2  17      25039.81      24560.05       714.81 o                         
   0   2  17      34864.51      35912.89       913.60 o                         
   2   2  17      47150.96      50660.29      1258.18 o                         
   4   2  17      40889.90      41351.27      1664.58 o                         
 -19   3  17       1621.35        649.57       335.33 o                         
 -17   3  17       3204.42       4071.95       361.81 o                         
 -15   3  17       1354.88        884.25       178.34 o                         
 -13   3  17        408.83        207.62       190.08 o                         
 -11   3  17        451.35        267.56       181.84 o                         
  -9   3  17       3394.06       3758.10       342.93 o                         
  -7   3  17       5407.29       6077.18       350.07 o                         
  -5   3  17       8437.46       8175.77       406.85 o                         
  -3   3  17       3762.39       4068.20       315.79 o                         
  -1   3  17         45.02         45.32       148.20 o                         
   1   3  17        226.33        286.73       143.69 o                         
   3   3  17       2598.15       1744.86       453.71 o                         
 -18   4  17      35446.95      31522.14      2302.00 o                         
 -16   4  17      52709.60      54044.83      1499.29 o                         
 -14   4  17      45853.01      44552.55      1233.82 o                         
 -12   4  17      39786.59      38489.55      1164.75 o                         
 -10   4  17      26739.04      26375.11       952.70 o                         
  -8   4  17      17107.09      17231.41       619.19 o                         
  -6   4  17      14430.16      14168.72       548.74 o                         
  -4   4  17      18442.63      17603.25       781.60 o                         
  -2   4  17      20500.70      20650.79       813.94 o                         
   0   4  17      27882.82      28510.34       848.49 o                         
   2   4  17      38803.26      37322.50      1925.72 o                         
 -15   5  17        174.71        847.30       595.72 o                         
 -13   5  17         63.72        130.82       200.35 o                         
 -11   5  17         86.79        172.75       162.51 o                         
  -9   5  17        792.84        649.03       204.37 o                         
  -7   5  17       1153.52       1441.34       201.52 o                         
  -5   5  17       1912.48       1570.06       228.34 o                         
  -3   5  17        915.42        684.90       303.09 o                         
  -1   5  17          4.35        212.40       389.16 o                         
 -12   6  17        379.47       -445.97       481.80 o                         
 -10   6  17        209.07        247.98       318.34 o                         
  -8   6  17        124.95         85.54       295.97 o                         
  -6   6  17         88.70         74.44       577.69 o                         
  -4   6  17        136.09        528.99       616.58 o                         
 -20   0  18      68012.59      69281.33      3298.37 o                         
 -18   0  18      60158.90      58574.33      2468.52 o                         
 -16   0  18      60668.13      61435.20      2048.25 o                         
 -14   0  18      47916.23      46806.64      2155.78 o                         
 -12   0  18      29865.03      30054.89      1319.88 o                         
 -10   0  18      26997.00      29836.90      1453.79 o                         
  -8   0  18      28286.49      28985.32      1199.90 o                         
  -6   0  18      33894.62      32457.83      1251.02 o                         
  -4   0  18      61024.58      64815.25      1763.60 o                         
  -2   0  18      69742.39      70155.04      1829.87 o                         
   0   0  18      77860.55      78996.18      1900.71 o                         
   2   0  18      80818.24      80780.52      2307.98 o                         
   4   0  18      50178.10      46767.32      3511.09 o                         
 -21   1  18        808.97       2034.85       932.49 o                         
 -19   1  18       1246.00        834.19       264.20 o                         
 -17   1  18        977.28        671.34       225.35 o                         
 -15   1  18        351.97        321.51       139.71 o                         
 -13   1  18       2147.22       2140.02       286.80 o                         
 -11   1  18       4844.10       5062.82       418.60 o                         
  -9   1  18       8437.28       9011.32       536.14 o                         
  -7   1  18       3118.40       3468.01       287.71 o                         
  -5   1  18        673.53        640.45       136.83 o                         
  -3   1  18         99.91        160.89       125.24 o                         
  -1   1  18       4620.54       4630.83       298.84 o                         
   1   1  18       2532.26       2030.07       211.55 o                         
   3   1  18       3216.46       2244.72       325.11 o                         
 -20   2  18      17324.77      17803.94      2147.36 o                         
 -18   2  18      15300.84      15787.34       733.50 o                         
 -16   2  18      15468.93      15518.12       787.55 o                         
 -14   2  18      12433.50      11546.22       627.08 o                         
 -12   2  18       7457.90       7540.85       771.81 o                         
 -10   2  18       6682.24       6980.83       539.26 o                         
  -8   2  18       7117.87       7488.91       442.13 o                         
  -6   2  18       8426.86       8714.00       438.20 o                         
  -4   2  18      15493.09      16075.17       653.44 o                         
  -2   2  18      17663.21      17925.79       684.33 o                         
   0   2  18      19471.78      20461.66       738.19 o                         
   2   2  18      20877.49      21120.08       973.17 o                         
   4   2  18      12699.04      12318.43      1720.24 o                         
 -19   3  18         11.70       -438.45       473.57 o                         
 -17   3  18         11.98        153.86       230.12 o                         
 -15   3  18          3.20        304.15       285.80 o                         
 -13   3  18         22.62       -135.88       135.88 o                         
 -11   3  18         20.24       -191.61       191.61 o                         
  -9   3  18         72.77         67.14       170.36 o                         
  -7   3  18         31.88         83.48       114.29 o                         
  -5   3  18          5.28         14.26       115.15 o                         
  -3   3  18          2.66         27.79       138.64 o                         
  -1   3  18         66.68         95.66       147.66 o                         
   1   3  18          6.32        -37.46       272.10 o                         
 -16   4  18       7107.67       7578.32       836.41 o                         
 -14   4  18       5682.17       5380.75       444.62 o                         
 -12   4  18       4192.95       3822.27       370.81 o                         
 -10   4  18       3964.69       3703.68       366.89 o                         
  -8   4  18       3979.70       4049.63       365.74 o                         
  -6   4  18       4619.98       4376.19       318.99 o                         
  -4   4  18       7162.39       7939.43       537.84 o                         
  -2   4  18       7905.04       8167.57       619.29 o                         
   0   4  18       9021.20       8356.56       943.25 o                         
 -13   5  18        754.83       1897.47       737.10 o                         
 -11   5  18       1696.65       1944.79       365.41 o                         
  -9   5  18       2807.95       3164.68       487.44 o                         
  -7   5  18        956.07        424.76       141.42 o                         
  -5   5  18        306.42        215.82       209.65 o                         
  -3   5  18         24.62       -146.01       390.12 o                         
 -19   1  19         49.30        311.70       309.22 o                         
 -17   1  19        147.50         76.52       171.08 o                         
 -15   1  19       1395.49       1434.26       229.62 o                         
 -13   1  19       1472.45       1451.87       397.90 o                         
 -11   1  19        753.48        660.16       198.96 o                         
  -9   1  19        538.16        405.16       164.87 o                         
  -7   1  19         44.34       -173.01       173.01 o                         
  -5   1  19        608.57        382.14       160.29 o                         
  -3   1  19       1110.71        471.52       171.94 o                         
  -1   1  19       1650.67       1424.70       236.91 o                         
   1   1  19        209.57        185.12       191.69 o                         
   3   1  19         31.45       -388.19       388.19 o                         
 -18   2  19      22387.46      23493.63      1305.71 o                         
 -16   2  19      17652.79      17344.70       848.83 o                         
 -14   2  19      18666.96      19257.02       894.75 o                         
 -12   2  19      13097.53      13356.78       795.46 o                         
 -10   2  19      22442.08      22257.87       973.86 o                         
  -8   2  19      33542.58      33980.38      1284.22 o                         
  -6   2  19      42028.39      43130.02      1142.22 o                         
  -4   2  19      54888.18      58263.50      1716.36 o                         
  -2   2  19      48111.54      49272.93      1119.91 o                         
   0   2  19      41159.64      42453.73      1384.98 o                         
   2   2  19      30720.31      31893.57      2779.22 o                         
 -17   3  19        453.34        669.10       441.87 o                         
 -15   3  19       4788.33       5022.42       505.83 o                         
 -13   3  19       4997.79       5307.61       481.06 o                         
 -11   3  19       2406.41       3101.49       372.85 o                         
  -9   3  19       1939.96       2323.48       288.51 o                         
  -7   3  19        112.97        -37.54       126.82 o                         
  -5   3  19       1785.00       1335.89       215.29 o                         
  -3   3  19       3235.36       2637.89       263.83 o                         
  -1   3  19       5354.94       5514.52       571.71 o                         
   1   3  19        548.04       -898.00       935.76 o                         
 -16   4  19      14710.55      15058.52      2017.22 o                         
 -14   4  19      16666.09      13807.09      1493.42 o                         
 -12   4  19      10793.02      10031.16       705.31 o                         
 -10   4  19      18852.38      18650.23       770.68 o                         
  -8   4  19      27039.92      25915.04       902.15 o                         
  -6   4  19      33763.95      34596.80      1066.81 o                         
  -4   4  19      44267.30      44076.89      1550.71 o                         
  -2   4  19      38154.19      36985.88      3005.63 o                         
 -11   5  19        497.21       -844.15       844.15 o                         
  -9   5  19        524.46       -552.67       552.67 o                         
  -7   5  19         14.74         95.37       669.51 o                         
 -16   0  20      18463.05      15848.26      1462.34 o                         
 -14   0  20      33656.85      34155.73      2173.03 o                         
 -12   0  20      32760.55      32697.99      2113.53 o                         
 -10   0  20      60163.78      60349.45      2745.46 o                         
  -8   0  20      76374.41      77331.09      6280.78 o                         
  -6   0  20      85981.98      84835.38      3123.41 o                         
  -4   0  20      73165.45      72392.25      1998.95 o                         
  -2   0  20      47216.96      47787.61      1499.21 o                         
   0   0  20      32356.94      32584.42      4381.71 o                         
 -19   1  20       2793.14       1631.53       858.40 o                         
 -17   1  20       2282.81       2258.39       427.26 o                         
 -15   1  20       4396.42       5735.41       498.04 o                         
 -13   1  20       1286.96       1780.32       255.21 o                         
 -11   1  20        120.77         77.34       169.38 o                         
  -9   1  20        911.72        461.67       171.88 o                         
  -7   1  20       3255.11       2975.20       338.36 o                         
  -5   1  20       3246.65       3080.51       477.89 o                         
  -3   1  20       2230.83       2192.94       259.56 o                         
  -1   1  20        609.55        355.54       220.76 o                         
   1   1  20        615.28        381.34       795.42 o                         
 -18   2  20       5183.38       4427.57      1184.60 o                         
 -16   2  20       4472.31       3129.11       437.14 o                         
 -14   2  20       8847.06       8596.60       619.89 o                         
 -12   2  20       7957.73       7430.77       692.51 o                         
 -10   2  20      15520.80      15340.73       826.85 o                         
  -8   2  20      18990.04      18777.17       900.98 o                         
  -6   2  20      22023.49      23114.25       836.25 o                         
  -4   2  20      18740.74      18915.67       727.27 o                         
  -2   2  20      11914.77      11775.87       793.69 o                         
   0   2  20       8286.67       7311.44      1834.12 o                         
 -15   3  20         45.53       -275.92       464.36 o                         
 -13   3  20         19.86        411.03       383.67 o                         
 -11   3  20          0.06       -161.79       229.25 o                         
  -9   3  20          3.19         53.77       239.65 o                         
  -7   3  20         30.55        101.12       209.42 o                         
  -5   3  20         12.32       -198.69       198.69 o                         
  -3   3  20         10.27        455.12       279.23 o                         
 -12   4  20       4558.63       3168.13      1404.84 o                         
 -10   4  20       6728.71       5653.58      1155.62 o                         
  -8   4  20       9089.93       7787.31       708.29 o                         
  -6   4  20       9291.28       9771.80      1097.41 o                         
  -4   4  20       8074.69       7498.79      1911.11 o                         
 -17   1  21        250.95        748.69       484.85 o                         
 -15   1  21         86.46       -167.41       218.72 o                         
 -13   1  21        142.44        228.94       203.36 o                         
 -11   1  21        850.45        875.36       309.69 o                         
  -9   1  21       1168.51        634.86       238.97 o                         
  -7   1  21        439.53        149.09       197.65 o                         
  -5   1  21         27.09        -59.96       177.34 o                         
  -3   1  21         10.54        762.94       360.61 o                         
  -1   1  21        307.14        450.70       324.65 o                         
 -16   2  21      19176.38      18769.80      2295.79 o                         
 -14   2  21      33740.37      30421.07      1894.57 o                         
 -12   2  21      35691.72      33323.98      3753.73 o                         
 -10   2  21      45521.05      46994.00      2618.20 o                         
  -8   2  21      41484.11      40814.58      1421.87 o                         
  -6   2  21      41073.91      39505.96      1405.01 o                         
  -4   2  21      22931.39      23041.04      1589.45 o                         
  -2   2  21      12562.86      11873.98      1840.00 o                         
 -13   3  21        392.53       1576.44       585.52 o                         
 -11   3  21       2515.39       5200.39      1901.10 o                         
  -9   3  21       3638.18       3358.31       612.72 o                         
  -7   3  21       1324.53        623.79       903.53 o                         
 -12   0  22      59002.52      71579.38      6010.62 o                         
 -10   0  22      52206.37      55092.14      3522.86 o                         
  -8   0  22      31292.14      34789.67      3924.62 o                         
  -6   0  22      32434.53      31460.33      2824.79 o                         
  -4   0  22      13644.61      14803.13      1865.99 o                         
 -11   1  22       1502.26        615.02       376.71 o                         
  -9   1  22       1444.01       2058.86       510.25 o                         
  -7   1  22        248.43        354.20       431.24 o                         
  -5   1  22       2269.23       1419.40       646.98 o                         
 -10   2  22      13726.17      13616.31      1146.59 o                         
  -8   2  22       7601.91       8923.16       835.43 o                         
  -6   2  22       8576.92       6401.10      1632.54 o                         
 -11   1  23         35.76        990.60       726.32 o                         
                                                                                
