# Supplementary material for: Crystal structures of four gold(I) complexes [AuL2]+[AuX2]− and a by-product (L·LH+)[AuBr2]− (L = substituted pyridine, X = Cl or Br)
Source: Acta Crystallogr E Crystallogr Commun. 2024 Jun 18;80(Pt 7):729–37. doi: 10.1107/S2056989024005437 (PMC11223710; doi:10.1107/S2056989024005437)
Supplement: Supplementary file 3 [file e-80-00729-2sup3.hkl]

data_2                                                                          
_shelx_title ' Binz in C2/m'                                                    
_shelx_refln_list_code          4                                               
_shelx_F_calc_maximum      511.70                                               
_exptl_crystal_F_000       656.00                                               
_reflns_d_resolution_high  0.6919                                               
                                                                                
loop_                                                                           
 _space_group_symop_operation_xyz                                               
 'x, y, z'                                                                      
 '-x, y, -z'                                                                    
 'x+1/2, y+1/2, z'                                                              
 '-x+1/2, y+1/2, -z'                                                            
 '-x, -y, -z'                                                                   
 'x, -y, z'                                                                     
 '-x+1/2, -y+1/2, -z'                                                           
 'x+1/2, -y+1/2, z'                                                             
                                                                                
_cell_length_a    16.7380                                                       
_cell_length_b     6.4410                                                       
_cell_length_c     8.1923                                                       
_cell_angle_alpha  90.000                                                       
_cell_angle_beta  120.415                                                       
_cell_angle_gamma  90.000                                                       
                                                                                
_shelx_F_squared_multiplier     1.000                                           
                                                                                
loop_                                                                           
 _refln_index_h                                                                 
 _refln_index_k                                                                 
 _refln_index_l                                                                 
 _refln_F_squared_calc                                                          
 _refln_F_squared_meas                                                          
 _refln_F_squared_sigma                                                         
 _refln_observed_status                                                         
   2   0   0     101325.29     107928.79       660.25 o                         
   4   0   0      97919.80     101100.14       481.16 o                         
   6   0   0      55107.23      55201.39       408.31 o                         
   8   0   0      24305.96      24069.55       195.96 o                         
  10   0   0      22911.04      23033.70       204.36 o                         
  12   0   0       8909.04       9064.49       123.13 o                         
  14   0   0      13076.58      13002.38       182.50 o                         
  16   0   0      16484.83      16532.94       224.21 o                         
  18   0   0      17160.97      17038.07       257.46 o                         
  20   0   0      11161.88      11115.85       449.42 o                         
   1   1   0       4942.93       5594.48        26.42 o                         
   3   1   0      16130.21      17448.15        63.25 o                         
   5   1   0        550.57        610.29        15.77 o                         
   7   1   0       2412.78       2514.40        37.66 o                         
   9   1   0       3692.00       3668.91        43.00 o                         
  11   1   0       6146.53       6062.54        68.63 o                         
  13   1   0         16.32         30.80        14.13 o                         
  15   1   0        197.48        208.16        21.61 o                         
  17   1   0         90.71         96.25        22.09 o                         
  19   1   0        928.98        961.98        48.11 o                         
   0   2   0     261837.70     260310.91      1993.59 o                         
   2   2   0      84058.74      84540.51       322.89 o                         
   4   2   0      78442.83      78825.60       321.73 o                         
   6   2   0      44230.28      44855.05       211.78 o                         
   8   2   0      21154.88      21424.84       141.29 o                         
  10   2   0      20446.10      20396.48       140.17 o                         
  12   2   0       8069.68       8142.64        96.02 o                         
  14   2   0      11758.74      11823.18       122.88 o                         
  16   2   0      14770.97      14596.55       163.19 o                         
  18   2   0      15319.82      14993.19       178.84 o                         
  20   2   0       9943.73       9896.55       403.10 o                         
   1   3   0       3349.48       3298.69        40.09 o                         
   3   3   0       6401.29       6734.75        63.77 o                         
   5   3   0        263.73        303.96        13.80 o                         
   7   3   0       1411.62       1461.59        32.99 o                         
   9   3   0       2534.59       2540.61        47.42 o                         
  11   3   0       4352.00       4452.15        63.47 o                         
  13   3   0         12.89         10.13        17.11 o                         
  15   3   0        158.53        109.19        21.68 o                         
  17   3   0         54.55         60.57        26.10 o                         
  19   3   0        666.92        378.83        76.77 o                         
   0   4   0     114390.04     119429.61       748.18 o                         
   2   4   0      50547.55      48918.45       243.32 o                         
   4   4   0      45547.24      44819.26       231.27 o                         
   6   4   0      27247.55      27447.49       173.00 o                         
   8   4   0      14673.81      14766.69       122.17 o                         
  10   4   0      14770.37      14983.30       143.87 o                         
  12   4   0       6155.12       6102.93        93.58 o                         
  14   4   0       8757.84       8765.27       121.28 o                         
  16   4   0      10701.93      10534.80       150.33 o                         
  18   4   0      11007.25      10998.77       390.85 o                         
   1   5   0       1298.69       1283.25        33.31 o                         
   3   5   0       2334.03       2283.40        48.38 o                         
   5   5   0         74.55         68.60        13.19 o                         
   7   5   0        763.98        748.51        27.98 o                         
   9   5   0       1197.26       1198.90        40.76 o                         
  11   5   0       2318.07       2555.82        64.09 o                         
  13   5   0         17.97         63.19        24.32 o                         
  15   5   0        106.70        154.59        31.84 o                         
  17   5   0         18.97         11.73        71.72 o                         
   0   6   0      49841.31      50764.51       436.35 o                         
   2   6   0      23973.05      24236.30       201.96 o                         
   4   6   0      22246.22      22442.31       201.27 o                         
   6   6   0      14589.91      14668.78       154.10 o                         
   8   6   0       8775.41       9094.00       119.29 o                         
  10   6   0       9281.14       9340.38       129.07 o                         
  12   6   0       4045.59       4118.32        95.38 o                         
  14   6   0       5543.21       5393.29       111.51 o                         
   1   7   0        264.99        286.53        26.94 o                         
   3   7   0        731.86        772.45        37.84 o                         
   5   7   0         11.85         37.69        21.48 o                         
   7   7   0        362.40        297.59        29.65 o                         
   9   7   0        445.76        385.61        32.06 o                         
  11   7   0       1006.99       1053.36        51.54 o                         
  13   7   0         28.20        -82.18        82.18 o                         
   0   8   0      20518.58      20461.59       294.93 o                         
   2   8   0       9723.10      10122.17       144.49 o                         
   4   8   0       9733.93       9986.06       151.72 o                         
   6   8   0       6906.55       7322.65       128.89 o                         
   8   8   0       4667.86       4699.32       346.92 o                         
  10   8   0       5185.46       5462.44       509.62 o                         
   1   9   0         14.26         80.74        82.10 o                         
   3   9   0        169.21         92.21        57.92 o                         
 -20   0   1       5822.10       5844.15       155.50 o                         
 -18   0   1       8173.69       7964.91       162.98 o                         
 -16   0   1      10912.39      10796.52       168.27 o                         
 -14   0   1      20444.96      20492.06       227.83 o                         
 -12   0   1      25247.82      25092.62       221.49 o                         
 -10   0   1      73552.21      72135.07       512.96 o                         
  -8   0   1     115430.73     116073.88       684.32 o                         
  -6   0   1     116022.51     118403.93       597.36 o                         
  -4   0   1     141923.92     147143.11       733.86 o                         
  -2   0   1      55988.80      57153.32       481.11 o                         
   0   0   1      91365.92      88787.03       364.13 o                         
   2   0   1      35181.07      35333.50       142.85 o                         
   4   0   1      19323.03      19316.04       134.04 o                         
   6   0   1      19656.30      19604.62       164.26 o                         
   8   0   1      35448.56      35376.81       270.16 o                         
  10   0   1      42885.84      42207.77       324.30 o                         
  12   0   1      34068.22      33716.25       297.40 o                         
  14   0   1      30349.17      30149.00       326.74 o                         
  16   0   1      17727.16      18005.03       247.15 o                         
  18   0   1      14400.67      14901.08       246.73 o                         
 -21   1   1         13.52        148.31        83.49 o                         
 -19   1   1        330.11        353.87        30.56 o                         
 -17   1   1        656.69        590.95        31.81 o                         
 -15   1   1       2279.41       2229.30        50.10 o                         
 -13   1   1        539.04        534.68        22.65 o                         
 -11   1   1        659.09        649.50        18.32 o                         
  -9   1   1       3444.31       3436.99        36.41 o                         
  -7   1   1       5847.91       5856.42        47.37 o                         
  -5   1   1      13240.05      13885.71        55.88 o                         
  -3   1   1       4300.55       4796.91        22.49 o                         
  -1   1   1        495.60        568.79         6.93 o                         
   1   1   1      12444.57      13272.05        50.63 o                         
   3   1   1      16649.56      17241.14        85.10 o                         
   5   1   1       1768.40       1680.07        25.24 o                         
   7   1   1       2964.71       2945.94        34.96 o                         
   9   1   1          4.57         10.25         8.63 o                         
  11   1   1        962.08        987.54        32.80 o                         
  13   1   1       3331.74       3419.35        62.07 o                         
  15   1   1       2705.36       2774.84        66.47 o                         
  17   1   1        681.58        697.35        37.14 o                         
  19   1   1        141.01        146.23        90.58 o                         
 -20   2   1       5346.62       5333.58       116.66 o                         
 -18   2   1       7522.93       7458.28       115.16 o                         
 -16   2   1       9909.27      10130.68       128.25 o                         
 -14   2   1      18317.07      18410.09       148.40 o                         
 -12   2   1      22128.22      22616.35       146.71 o                         
 -10   2   1      61080.88      60993.38       291.69 o                         
  -8   2   1      94402.51      95590.69       388.32 o                         
  -6   2   1      94401.76      94374.73       345.87 o                         
  -4   2   1     104031.16     104398.58       387.24 o                         
  -2   2   1      47856.74      46956.54       184.64 o                         
   0   2   1      69443.12      70119.01       262.35 o                         
   2   2   1      27981.42      28203.22       134.04 o                         
   4   2   1      16691.36      17019.16       103.56 o                         
   6   2   1      17983.76      18063.87       117.41 o                         
   8   2   1      30325.45      30512.44       174.75 o                         
  10   2   1      36779.14      36632.68       215.12 o                         
  12   2   1      29745.05      29461.67       218.20 o                         
  14   2   1      26607.60      26682.64       222.06 o                         
  16   2   1      15642.46      15632.70       166.09 o                         
  18   2   1      12907.36      13099.38       477.06 o                         
 -19   3   1        234.58        212.04        29.44 o                         
 -17   3   1        456.51        515.74        31.94 o                         
 -15   3   1       1697.95       1650.82        47.58 o                         
 -13   3   1        368.11        367.76        22.67 o                         
 -11   3   1        423.30        414.40        21.02 o                         
  -9   3   1       2256.89       2226.75        35.36 o                         
  -7   3   1       3268.04       3183.94        42.18 o                         
  -5   3   1       6623.54       6581.32        58.19 o                         
  -3   3   1       2299.12       2419.30        29.46 o                         
  -1   3   1        490.02        489.11        15.67 o                         
   1   3   1       6427.33       6599.43        58.77 o                         
   3   3   1       8147.61       8095.47        70.48 o                         
   5   3   1       1411.06       1332.06        29.79 o                         
   7   3   1       2050.34       2046.20        38.17 o                         
   9   3   1          6.35         17.65        13.81 o                         
  11   3   1        602.15        563.76        26.22 o                         
  13   3   1       2290.40       2278.27        56.78 o                         
  15   3   1       1912.03       1925.27        59.93 o                         
  17   3   1        467.37        367.67        37.67 o                         
 -18   4   1       5897.74       5672.95       113.71 o                         
 -16   4   1       7578.41       7517.14       118.31 o                         
 -14   4   1      13301.36      13538.18       149.91 o                         
 -12   4   1      15074.82      15117.25       141.04 o                         
 -10   4   1      38364.67      38532.27       242.62 o                         
  -8   4   1      56332.72      56488.62       320.04 o                         
  -6   4   1      55205.93      54590.93       263.60 o                         
  -4   4   1      56924.20      55550.21       324.71 o                         
  -2   4   1      30629.76      30086.53       169.45 o                         
   0   4   1      37690.97      37887.71       204.66 o                         
   2   4   1      17521.12      17136.53       118.16 o                         
   4   4   1      11968.87      11932.96        97.40 o                         
   6   4   1      12843.58      12781.13       112.45 o                         
   8   4   1      20106.87      20202.74       157.49 o                         
  10   4   1      24590.29      24755.81       187.15 o                         
  12   4   1      20059.64      19690.13       186.78 o                         
  14   4   1      18170.32      17873.17       185.83 o                         
  16   4   1      10921.23      10831.07       176.65 o                         
 -17   5   1        236.26        253.15        33.62 o                         
 -15   5   1        999.53        933.90        46.31 o                         
 -13   5   1        227.49        216.38        26.03 o                         
 -11   5   1        144.80        190.35        22.54 o                         
  -9   5   1        927.23        975.55        35.15 o                         
  -7   5   1       1316.32       1329.20        38.06 o                         
  -5   5   1       2365.28       2313.63        44.54 o                         
  -3   5   1        751.79        771.24        25.28 o                         
  -1   5   1        246.42        296.04        19.24 o                         
   1   5   1       2697.51       2637.26        45.41 o                         
   3   5   1       3556.63       3558.61        52.47 o                         
   5   5   1        682.43        731.39        27.25 o                         
   7   5   1       1022.20       1029.18        33.70 o                         
   9   5   1          1.27         27.28        18.36 o                         
  11   5   1        221.90        201.49        25.70 o                         
  13   5   1       1146.96       1078.59        47.10 o                         
  15   5   1        963.22        814.44        90.87 o                         
 -16   6   1       4969.22       4394.31       355.13 o                         
 -14   6   1       8103.53       8135.13       137.79 o                         
 -12   6   1       8373.29       8878.37       126.37 o                         
 -10   6   1      20089.80      20405.38       198.40 o                         
  -8   6   1      27663.98      28485.23       225.22 o                         
  -6   6   1      26234.23      25964.36       200.64 o                         
  -4   6   1      27641.39      28147.96       215.84 o                         
  -2   6   1      15632.51      16139.43       144.49 o                         
   0   6   1      18888.09      19296.55       161.92 o                         
   2   6   1      10006.22       9965.36       118.72 o                         
   4   6   1       7586.82       7636.91        99.94 o                         
   6   6   1       7660.36       7639.63       104.49 o                         
   8   6   1      11302.87      11356.57       137.90 o                         
  10   6   1      13740.16      13717.82       174.83 o                         
  12   6   1      10897.65      11152.56       164.80 o                         
  14   6   1      10004.34      10042.83       662.58 o                         
 -13   7   1        125.98         69.62        50.22 o                         
 -11   7   1         20.39         20.90        25.45 o                         
  -9   7   1        234.79        190.50        26.20 o                         
  -7   7   1        308.04        267.65        26.16 o                         
  -5   7   1        634.75        615.59        34.46 o                         
  -3   7   1        193.53        198.60        25.76 o                         
  -1   7   1        122.15        134.96        23.37 o                         
   1   7   1       1052.92       1052.93        43.94 o                         
   3   7   1       1331.39       1304.39        51.63 o                         
   5   7   1        206.42        248.75        28.74 o                         
   7   7   1        435.72        425.06        32.78 o                         
   9   7   1          0.24          2.25        26.38 o                         
  11   7   1         39.93         59.95        61.67 o                         
 -10   8   1       9070.14       9340.51       487.98 o                         
  -8   8   1      11843.07      12349.09       192.97 o                         
  -6   8   1      10900.37      11142.40       149.40 o                         
  -4   8   1      11817.41      11906.84       159.15 o                         
  -2   8   1       6894.74       7052.88       116.90 o                         
   0   8   1       9220.45       9147.48       136.08 o                         
   2   8   1       5246.24       5317.45       108.15 o                         
   4   8   1       4267.80       4388.94        98.40 o                         
   6   8   1       4112.85       4443.77       174.55 o                         
   8   8   1       5589.75       5418.24       214.66 o                         
  -3   9   1         36.57        -58.00       112.60 o                         
  -1   9   1         68.06        -36.69        71.54 o                         
   1   9   1        387.76        445.95       109.80 o                         
 -22   0   2       6715.89       6446.24       212.75 o                         
 -20   0   2       8180.99       8236.33       178.81 o                         
 -18   0   2      21968.68      22169.57       276.50 o                         
 -16   0   2      32754.97      32899.73       338.06 o                         
 -14   0   2      49494.79      49788.96       396.10 o                         
 -12   0   2      58720.54      58227.64       384.90 o                         
 -10   0   2      48614.11      49127.65       314.16 o                         
  -8   0   2      63460.16      65444.46       357.13 o                         
  -6   0   2      38343.60      38055.46       192.04 o                         
  -4   0   2      17989.19      17786.82       139.00 o                         
  -2   0   2      28064.32      27916.52       153.06 o                         
   0   0   2      46475.02      46285.16       198.66 o                         
   2   0   2      64894.08      64399.30       319.20 o                         
   4   0   2      84439.78      84711.26       442.79 o                         
   6   0   2      69208.12      68178.23       416.80 o                         
   8   0   2      63834.41      62720.94       415.45 o                         
  10   0   2      41094.21      41209.45       333.45 o                         
  12   0   2      20649.85      20652.15       251.38 o                         
  14   0   2      10953.81      10833.64       195.63 o                         
  16   0   2       4888.59       4870.58       146.23 o                         
  18   0   2       4400.71       4197.42       277.29 o                         
 -21   1   2          2.29         -4.21        26.99 o                         
 -19   1   2        124.52        116.69        23.81 o                         
 -17   1   2        644.75        605.95        32.21 o                         
 -15   1   2       1828.92       1871.40        48.02 o                         
 -13   1   2       3972.89       3994.40        54.17 o                         
 -11   1   2       2117.75       2179.28        30.73 o                         
  -9   1   2        505.81        577.85        14.75 o                         
  -7   1   2       8684.23       8754.57        51.21 o                         
  -5   1   2       5345.31       5416.79        28.63 o                         
  -3   1   2       8365.67       8895.22        35.55 o                         
  -1   1   2      12131.25      12660.90        46.72 o                         
   1   1   2         87.43        113.53         6.17 o                         
   3   1   2         20.33         42.92         6.61 o                         
   5   1   2       8955.68       9747.90        70.29 o                         
   7   1   2       6197.41       6200.33        60.17 o                         
   9   1   2       3363.12       3238.46        51.79 o                         
  11   1   2       1181.97       1199.13        38.18 o                         
  13   1   2         18.32         26.76        19.41 o                         
  15   1   2         20.90         44.18        22.28 o                         
  17   1   2        178.41        144.79        50.22 o                         
 -22   2   2       6146.37       5149.86       501.50 o                         
 -20   2   2       7380.97       7054.25       112.65 o                         
 -18   2   2      19555.85      19545.95       197.61 o                         
 -16   2   2      28744.26      29305.16       227.08 o                         
 -14   2   2      42654.32      43325.34       254.33 o                         
 -12   2   2      50094.76      50608.66       259.20 o                         
 -10   2   2      42168.31      42072.73       198.65 o                         
  -8   2   2      51167.05      52513.84       207.18 o                         
  -6   2   2      31026.57      30905.30       132.70 o                         
  -4   2   2      17685.06      17709.70        87.57 o                         
  -2   2   2      23763.22      23813.49       101.36 o                         
   0   2   2      36631.61      36457.18       168.43 o                         
   2   2   2      53996.30      54135.20       214.83 o                         
   4   2   2      69585.02      69224.97       306.87 o                         
   6   2   2      57631.09      56575.13       275.89 o                         
   8   2   2      54447.56      54020.89       278.73 o                         
  10   2   2      35697.29      36011.79       233.84 o                         
  12   2   2      18213.28      18125.62       161.20 o                         
  14   2   2       9903.95       9941.68       141.62 o                         
  16   2   2       4507.30       4508.00        98.20 o                         
  18   2   2       4089.89       4026.62       456.81 o                         
 -21   3   2          2.43       -100.89       107.75 o                         
 -19   3   2         85.66         87.11        27.10 o                         
 -17   3   2        416.16        370.79        29.85 o                         
 -15   3   2       1170.42       1129.17        39.04 o                         
 -13   3   2       2690.87       2654.35        48.85 o                         
 -11   3   2       1242.36       1257.07        27.38 o                         
  -9   3   2        250.44        301.59        14.97 o                         
  -7   3   2       4400.98       4512.58        50.98 o                         
  -5   3   2       3495.90       3421.71        38.31 o                         
  -3   3   2       5544.74       5479.66        49.43 o                         
  -1   3   2       5711.84       5657.64        47.28 o                         
   1   3   2        115.57        135.66        11.48 o                         
   3   3   2          8.69         57.50        11.23 o                         
   5   3   2       5513.27       5864.78        58.79 o                         
   7   3   2       4124.83       4143.93        57.43 o                         
   9   3   2       2173.75       2222.95        45.81 o                         
  11   3   2        805.51        848.15        33.59 o                         
  13   3   2         11.96         -4.86        21.15 o                         
  15   3   2         10.64          5.49        26.26 o                         
  17   3   2        123.47        258.36       108.97 o                         
 -20   4   2       5476.07       5432.96       584.99 o                         
 -18   4   2      13948.21      13908.89       187.82 o                         
 -16   4   2      19692.25      19385.71       193.87 o                         
 -14   4   2      28370.42      27898.00       229.19 o                         
 -12   4   2      32378.46      32578.22       273.88 o                         
 -10   4   2      27457.09      27369.24       174.65 o                         
  -8   4   2      31284.82      31312.44       188.82 o                         
  -6   4   2      19661.27      19496.44       129.89 o                         
  -4   4   2      13237.66      12832.70        92.36 o                         
  -2   4   2      15736.78      15594.65       118.50 o                         
   0   4   2      22645.13      22076.21       136.21 o                         
   2   4   2      33138.66      33360.91       206.20 o                         
   4   4   2      42253.25      42391.30       250.95 o                         
   6   4   2      35978.86      35803.78       214.47 o                         
   8   4   2      35007.09      35544.41       234.29 o                         
  10   4   2      23797.69      24025.97       196.54 o                         
  12   4   2      12819.07      12782.66       145.06 o                         
  14   4   2       7396.48       7441.48       123.12 o                         
  16   4   2       3520.80       3432.79       243.16 o                         
 -19   5   2         38.83       -102.10       120.76 o                         
 -17   5   2        176.47        221.07        29.90 o                         
 -15   5   2        465.94        451.67        33.13 o                         
 -13   5   2       1219.02       1269.33        46.05 o                         
 -11   5   2        501.10        477.90        27.59 o                         
  -9   5   2         96.81         92.22        16.39 o                         
  -7   5   2       2072.39       2122.12        46.38 o                         
  -5   5   2       1617.26       1598.13        39.30 o                         
  -3   5   2       2546.19       2510.45        45.02 o                         
  -1   5   2       2473.83       2394.48        44.12 o                         
   1   5   2         91.78        100.76        16.13 o                         
   3   5   2          3.65         30.26        13.66 o                         
   5   5   2       2371.17       2387.91        47.56 o                         
   7   5   2       1804.01       1877.98        46.82 o                         
   9   5   2        977.41       1024.00        40.59 o                         
  11   5   2        379.31        386.83        31.49 o                         
  13   5   2          3.61         48.09        26.19 o                         
  15   5   2          1.96        -57.65        91.40 o                         
 -16   6   2      10945.49      10921.26       180.58 o                         
 -14   6   2      15368.94      15371.58       193.28 o                         
 -12   6   2      16953.50      17096.69       215.59 o                         
 -10   6   2      14413.79      14343.74       150.63 o                         
  -8   6   2      16768.12      16601.04       150.48 o                         
  -6   6   2      11139.78      11061.99       120.56 o                         
  -4   6   2       8075.87       8133.07        96.50 o                         
  -2   6   2       9173.90       9119.69       105.68 o                         
   0   6   2      12543.09      12601.41       138.18 o                         
   2   6   2      17090.94      16832.24       156.89 o                         
   4   6   2      21228.40      21476.36       197.73 o                         
   6   6   2      18221.84      18493.90       186.09 o                         
   8   6   2      18224.07      18844.99       191.09 o                         
  10   6   2      12812.35      13071.72       181.89 o                         
  12   6   2       7465.87       7812.61       236.41 o                         
 -13   7   2        385.63        281.57        33.30 o                         
 -11   7   2        126.28        110.51        25.49 o                         
  -9   7   2         24.86         26.86        23.23 o                         
  -7   7   2        939.51        900.07        39.59 o                         
  -5   7   2        565.25        575.10        31.76 o                         
  -3   7   2        919.06        962.13        38.91 o                         
  -1   7   2        938.49        935.62        39.39 o                         
   1   7   2         48.36         68.14        26.41 o                         
   3   7   2         18.20          6.37        22.36 o                         
   5   7   2        794.48        794.12        39.45 o                         
   7   7   2        523.01        537.38        35.30 o                         
   9   7   2        292.66        147.29        61.33 o                         
 -10   8   2       6569.29       7003.79       348.12 o                         
  -8   8   2       8090.85       8184.56       139.08 o                         
  -6   8   2       5703.36       5695.03       112.43 o                         
  -4   8   2       4514.92       4474.00        92.15 o                         
  -2   8   2       4911.97       4883.98        96.27 o                         
   0   8   2       6272.66       6234.37       114.45 o                         
   2   8   2       7961.67       8125.47       129.49 o                         
   4   8   2       9300.79       9708.64       152.75 o                         
   6   8   2       7779.54       8049.42       326.59 o                         
  -3   9   2        283.62        222.62       109.38 o                         
  -1   9   2        307.29        240.03       124.45 o                         
 -22   0   3      15860.63      16031.64       297.50 o                         
 -20   0   3      17444.87      17218.31       272.61 o                         
 -18   0   3      24680.42      24579.74       355.09 o                         
 -16   0   3      24498.05      24531.90       265.05 o                         
 -14   0   3      19614.43      19746.83       200.80 o                         
 -12   0   3      19111.78      19711.10       193.15 o                         
 -10   0   3      15532.07      15030.99       148.53 o                         
  -8   0   3      30964.71      31167.47       188.20 o                         
  -6   0   3      47581.78      45732.05       345.96 o                         
  -4   0   3      80260.29      78490.63       768.39 o                         
  -2   0   3     124494.08     122052.86       748.58 o                         
   0   0   3     110658.82     108188.96       576.47 o                         
   2   0   3     100871.73      97231.37       474.82 o                         
   4   0   3      55871.13      54135.54       310.10 o                         
   6   0   3      27773.23      26998.15       243.11 o                         
   8   0   3      17093.84      16690.19       189.42 o                         
  10   0   3       6073.38       6356.09       124.21 o                         
  12   0   3       7056.06       7146.87       163.62 o                         
  14   0   3       6471.28       6430.12       167.56 o                         
  16   0   3       6763.56       6508.43       288.68 o                         
 -21   1   3        763.84        755.18        39.50 o                         
 -19   1   3       1185.45       1288.01        48.25 o                         
 -17   1   3        113.64        122.18        19.41 o                         
 -15   1   3         57.66         53.90        15.76 o                         
 -13   1   3       1567.60       1548.91        33.63 o                         
 -11   1   3       4956.32       4971.54        49.62 o                         
  -9   1   3       4771.22       4719.85        44.15 o                         
  -7   1   3       3717.33       3899.07        29.46 o                         
  -5   1   3        137.46        190.57         5.54 o                         
  -3   1   3       1991.69       2077.92        17.50 o                         
  -1   1   3      11156.73      11860.23        56.99 o                         
   1   1   3       8836.59       9034.16        60.17 o                         
   3   1   3       3431.51       3358.80        36.63 o                         
   5   1   3       1283.43       1283.46        26.97 o                         
   7   1   3        483.55        465.48        20.26 o                         
   9   1   3       1304.49       1258.57        38.35 o                         
  11   1   3        654.41        689.28        33.22 o                         
  13   1   3        589.51        650.23        37.33 o                         
  15   1   3         11.02        -28.38        28.38 o                         
 -22   2   3      14168.84      13850.52       207.40 o                         
 -20   2   3      15450.75      15161.90       168.40 o                         
 -18   2   3      21838.52      21680.36       202.63 o                         
 -16   2   3      21592.71      21762.92       187.63 o                         
 -14   2   3      17579.49      17595.95       138.73 o                         
 -12   2   3      16979.00      17278.12       117.17 o                         
 -10   2   3      13653.97      13507.57        89.83 o                         
  -8   2   3      26876.36      26499.30       126.52 o                         
  -6   2   3      40167.43      39561.14       163.23 o                         
  -4   2   3      62816.38      61848.80       270.72 o                         
  -2   2   3      98659.26      98862.35       372.49 o                         
   0   2   3      90603.76      89504.03       338.16 o                         
   2   2   3      81491.82      80456.02       348.11 o                         
   4   2   3      47207.98      46343.69       233.82 o                         
   6   2   3      24398.88      23909.66       149.31 o                         
   8   2   3      15248.30      14978.25       127.21 o                         
  10   2   3       5576.74       5665.86        83.10 o                         
  12   2   3       6531.64       6618.30       113.68 o                         
  14   2   3       5941.94       5805.32       119.29 o                         
  16   2   3       6113.87       5698.33       308.13 o                         
 -21   3   3        526.13        434.85        36.94 o                         
 -19   3   3        821.52        827.81        41.27 o                         
 -17   3   3         66.10         40.32        22.63 o                         
 -15   3   3         46.70         73.57        18.51 o                         
 -13   3   3       1187.03       1158.05        32.99 o                         
 -11   3   3       3240.46       3344.37        50.70 o                         
  -9   3   3       3104.75       3053.69        38.63 o                         
  -7   3   3       2640.97       2659.31        35.78 o                         
  -5   3   3         87.42        123.74        10.87 o                         
  -3   3   3       1359.24       1319.97        22.16 o                         
  -1   3   3       5698.27       5661.99        51.25 o                         
   1   3   3       5514.98       5714.11        55.99 o                         
   3   3   3       2244.01       2289.75        35.28 o                         
   5   3   3        753.32        756.33        23.09 o                         
   7   3   3        356.13        300.53        19.60 o                         
   9   3   3        880.79        911.94        33.82 o                         
  11   3   3        428.28        398.54        30.02 o                         
  13   3   3        424.03        406.86        33.67 o                         
  15   3   3         10.41         50.47        52.64 o                         
 -20   4   3      10816.02      10279.21       200.74 o                         
 -18   4   3      15413.70      15185.97       182.19 o                         
 -16   4   3      15173.20      15063.25       180.96 o                         
 -14   4   3      12685.03      12613.81       138.68 o                         
 -12   4   3      12419.75      12370.03       122.94 o                         
 -10   4   3      10006.13      10143.95        96.45 o                         
  -8   4   3      17965.48      17893.93       128.77 o                         
  -6   4   3      25641.77      25226.52       152.52 o                         
  -4   4   3      37107.17      35987.47       203.82 o                         
  -2   4   3      56679.99      55476.14       247.65 o                         
   0   4   3      53049.30      52451.98       259.43 o                         
   2   4   3      48780.90      48674.81       244.22 o                         
   4   4   3      30253.80      30402.20       184.07 o                         
   6   4   3      16596.51      16658.57       136.52 o                         
   8   4   3      11233.33      11298.22       117.28 o                         
  10   4   3       4414.29       4572.03        84.83 o                         
  12   4   3       5157.07       5088.79        98.38 o                         
  14   4   3       4609.93       4738.08       243.06 o                         
 -19   5   3        399.17        326.72        39.43 o                         
 -17   5   3         15.14         16.25        23.86 o                         
 -15   5   3         28.98         64.63        24.09 o                         
 -13   5   3        658.44        705.44        34.76 o                         
 -11   5   3       1638.44       1658.60        46.17 o                         
  -9   5   3       1452.93       1507.31        39.87 o                         
  -7   5   3       1340.17       1352.31        38.32 o                         
  -5   5   3         23.62         34.77        14.63 o                         
  -3   5   3        495.14        518.93        23.52 o                         
  -1   5   3       2243.81       2185.95        47.20 o                         
   1   5   3       2435.05       2542.89        47.13 o                         
   3   5   3        854.86        870.32        29.03 o                         
   5   5   3        333.85        407.33        26.61 o                         
   7   5   3        194.11        239.12        22.98 o                         
   9   5   3        448.86        368.03        30.95 o                         
  11   5   3        181.06        211.50        29.01 o                         
  13   5   3        220.93        181.17        73.53 o                         
 -16   6   3       8843.09       8560.35       152.51 o                         
 -14   6   3       7669.93       7637.59       122.25 o                         
 -12   6   3       7895.68       7817.33       117.29 o                         
 -10   6   3       6419.39       6445.67       101.51 o                         
  -8   6   3      10387.50      10293.42       127.65 o                         
  -6   6   3      13850.90      13914.41       135.53 o                         
  -4   6   3      18798.34      18646.37       156.84 o                         
  -2   6   3      27416.47      26717.94       199.62 o                         
   0   6   3      24975.75      24454.00       199.57 o                         
   2   6   3      24257.81      24392.73       200.32 o                         
   4   6   3      15982.91      16296.20       159.25 o                         
   6   6   3       9263.63       9362.35       148.37 o                         
   8   6   3       7132.80       7467.21       131.67 o                         
  10   6   3       3042.48       3282.70       162.12 o                         
 -15   7   3         16.45        139.51        59.99 o                         
 -13   7   3        294.90        307.81        30.26 o                         
 -11   7   3        651.46        645.58        39.01 o                         
  -9   7   3        519.56        495.67        33.17 o                         
  -7   7   3        610.51        647.19        35.63 o                         
  -5   7   3          4.99         -4.60        22.02 o                         
  -3   7   3         91.15        101.13        21.86 o                         
  -1   7   3        621.15        580.68        34.02 o                         
   1   7   3        763.78        712.78        44.04 o                         
   3   7   3        189.39        219.57        28.05 o                         
   5   7   3        112.92         98.86        25.56 o                         
   7   7   3         89.46         41.77        34.15 o                         
   9   7   3        183.47         23.41        79.73 o                         
 -10   8   3       3580.77       3548.80       108.40 o                         
  -8   8   3       5516.94       5588.20       119.01 o                         
  -6   8   3       6714.42       6689.30       122.52 o                         
  -4   8   3       8268.25       8466.00       131.77 o                         
  -2   8   3      11760.32      11811.30       157.72 o                         
   0   8   3      10230.73      10667.21       157.92 o                         
   2   8   3      10377.61      10975.00       169.92 o                         
   4   8   3       7268.52       7824.69       507.64 o                         
 -22   0   4       9399.25       9814.44       328.26 o                         
 -20   0   4       8795.33       8760.06       171.81 o                         
 -18   0   4      11603.32      11485.90       184.31 o                         
 -16   0   4      11261.76      11444.29       169.19 o                         
 -14   0   4      19322.87      20005.54       261.13 o                         
 -12   0   4      37172.44      36811.57       291.95 o                         
 -10   0   4      59888.91      58990.06       327.59 o                         
  -8   0   4      95543.97      89485.95       868.47 o                         
  -6   0   4     102311.45     102622.97       805.62 o                         
  -4   0   4      66805.47      63607.91       306.56 o                         
  -2   0   4      75107.12      74718.80       435.71 o                         
   0   0   4      30497.20      29749.59       213.77 o                         
   2   0   4      15010.47      14906.03       116.08 o                         
   4   0   4      10760.37      10433.51       106.06 o                         
   6   0   4       8817.38       9229.69       133.37 o                         
   8   0   4      17256.41      17024.93       209.77 o                         
  10   0   4      14427.41      14887.16       234.71 o                         
  12   0   4      15260.00      15765.63       257.98 o                         
  14   0   4      12591.27      12587.87       480.75 o                         
 -23   1   4         14.33        -52.10        86.56 o                         
 -21   1   4         63.03        108.00        43.67 o                         
 -19   1   4        699.40        736.51        37.23 o                         
 -17   1   4       2386.83       2341.46        54.05 o                         
 -15   1   4        598.63        655.17        24.97 o                         
 -13   1   4        586.30        546.99        19.13 o                         
 -11   1   4        725.71        692.58        18.49 o                         
  -9   1   4       2867.87       2923.60        27.31 o                         
  -7   1   4       5220.94       5041.34        30.48 o                         
  -5   1   4      13454.15      14336.43        61.51 o                         
  -3   1   4        899.36        938.60        12.66 o                         
  -1   1   4         98.39        121.13         7.88 o                         
   1   1   4       2353.40       2393.53        34.74 o                         
   3   1   4       3327.96       3276.24        37.14 o                         
   5   1   4       2647.69       2605.95        41.89 o                         
   7   1   4        614.26        596.33        25.12 o                         
   9   1   4         10.93         25.98        20.99 o                         
  11   1   4       1343.01       1298.62        51.28 o                         
  13   1   4       2149.89       2243.69        72.97 o                         
 -22   2   4       8530.55       8282.09       308.28 o                         
 -20   2   4       8001.25       7826.99       114.90 o                         
 -18   2   4      10630.57      10309.32       124.67 o                         
 -16   2   4      10275.77      10352.32       116.63 o                         
 -14   2   4      16982.28      17110.22       130.72 o                         
 -12   2   4      32341.05      32182.61       181.82 o                         
 -10   2   4      51266.43      50374.12       230.91 o                         
  -8   2   4      78118.18      76777.20       305.36 o                         
  -6   2   4      83542.24      81629.91       305.76 o                         
  -4   2   4      57510.75      56058.14       242.35 o                         
  -2   2   4      60740.43      61102.54       241.55 o                         
   0   2   4      25826.15      25366.08       160.14 o                         
   2   2   4      13636.48      13549.62        92.34 o                         
   4   2   4       9757.64       9596.75        93.19 o                         
   6   2   4       7938.37       8190.55        89.34 o                         
   8   2   4      15501.48      15044.70       147.64 o                         
  10   2   4      12833.46      12707.02       158.32 o                         
  12   2   4      13506.55      13316.79       164.46 o                         
  14   2   4      11157.37      11384.94       450.41 o                         
 -21   3   4         48.03        -76.81        76.81 o                         
 -19   3   4        500.15        453.77        30.34 o                         
 -17   3   4       1787.27       1701.45        51.06 o                         
 -15   3   4        387.36        428.33        23.74 o                         
 -13   3   4        435.49        465.54        20.95 o                         
 -11   3   4        381.78        389.46        17.62 o                         
  -9   3   4       1823.66       1809.71        29.52 o                         
  -7   3   4       3368.63       3206.25        41.06 o                         
  -5   3   4       7465.27       7607.39        66.63 o                         
  -3   3   4        518.89        539.54        17.23 o                         
  -1   3   4         43.08         67.42        11.24 o                         
   1   3   4       1596.46       1640.09        31.58 o                         
   3   3   4       2274.50       2230.95        41.06 o                         
   5   3   4       1773.65       1716.24        38.70 o                         
   7   3   4        420.32        404.57        23.68 o                         
   9   3   4         11.06          6.53        20.90 o                         
  11   3   4        970.53        907.46        43.12 o                         
  13   3   4       1584.64       1707.75       106.00 o                         
 -20   4   4       6082.30       6646.49       423.60 o                         
 -18   4   4       8200.61       7793.29       117.10 o                         
 -16   4   4       7877.15       8010.43       112.27 o                         
 -14   4   4      12111.27      11958.95       130.09 o                         
 -12   4   4      21920.17      22163.69       167.41 o                         
 -10   4   4      32976.23      32714.17       198.40 o                         
  -8   4   4      47451.44      46898.17       300.23 o                         
  -6   4   4      50066.86      49422.56       259.18 o                         
  -4   4   4      36455.88      35996.06       204.77 o                         
  -2   4   4      36906.79      37104.13       211.23 o                         
   0   4   4      17143.03      17010.88       124.15 o                         
   2   4   4       9970.17       9965.30        94.43 o                         
   4   4   4       7469.67       7395.37        86.73 o                         
   6   4   4       6063.41       6009.63        85.08 o                         
   8   4   4      11369.44      11149.19       137.78 o                         
  10   4   4       9127.04       9082.18       132.56 o                         
  12   4   4       9500.23       9610.32       290.86 o                         
 -19   5   4        263.68        217.33        56.98 o                         
 -17   5   4       1023.12        927.61        44.46 o                         
 -15   5   4        176.57        144.94        22.86 o                         
 -13   5   4        280.17        283.95        24.09 o                         
 -11   5   4        137.67        171.92        18.76 o                         
  -9   5   4        750.16        750.54        31.56 o                         
  -7   5   4       1286.40       1267.14        37.18 o                         
  -5   5   4       3162.34       3011.71        54.91 o                         
  -3   5   4        176.74        181.10        19.29 o                         
  -1   5   4         37.12         28.75        16.18 o                         
   1   5   4        782.46        792.91        30.21 o                         
   3   5   4       1031.36       1030.31        34.91 o                         
   5   5   4        877.59        891.97        38.54 o                         
   7   5   4        209.26        211.56        25.27 o                         
   9   5   4          9.38         46.60        27.26 o                         
  11   5   4        510.55        416.01       125.99 o                         
 -18   6   4       5386.96       4552.19       178.55 o                         
 -16   6   4       5178.10       4953.80       116.17 o                         
 -14   6   4       7361.00       7212.58       112.66 o                         
 -12   6   4      12330.73      12398.23       148.82 o                         
 -10   6   4      17258.16      17280.08       161.80 o                         
  -8   6   4      23775.74      23367.27       197.92 o                         
  -6   6   4      24638.18      24273.75       193.13 o                         
  -4   6   4      18255.07      17859.42       166.41 o                         
  -2   6   4      19266.32      19099.75       182.86 o                         
   0   6   4       9797.21       9608.01       119.57 o                         
   2   6   4       6220.21       6333.68       104.26 o                         
   4   6   4       5011.69       4888.19        94.30 o                         
   6   6   4       4044.45       4116.02        94.69 o                         
   8   6   4       7016.60       7178.98       143.25 o                         
 -15   7   4         60.38         58.48        36.52 o                         
 -13   7   4        154.78        110.70        26.93 o                         
 -11   7   4         25.59         62.82        24.15 o                         
  -9   7   4        187.87        163.64        25.69 o                         
  -7   7   4        285.36        259.81        25.87 o                         
  -5   7   4       1048.90       1043.33        42.29 o                         
  -3   7   4         22.80         11.19        22.81 o                         
  -1   7   4         31.85         -0.34        24.96 o                         
   1   7   4        314.41        229.88        30.36 o                         
   3   7   4        337.46        354.97        34.33 o                         
   5   7   4        327.81        318.22        36.50 o                         
   7   7   4         81.01        -22.13        79.88 o                         
 -10   8   4       7812.59       7617.79       173.26 o                         
  -8   8   4      10217.64       9962.25       182.02 o                         
  -6   8   4      10486.12      10250.82       157.79 o                         
  -4   8   4       7820.02       7945.34       129.70 o                         
  -2   8   4       8869.45       8925.14       142.14 o                         
   0   8   4       4963.91       5188.23       147.34 o                         
 -22   0   5       6792.49       6715.54       250.52 o                         
 -20   0   5      11963.63      12695.46       331.93 o                         
 -18   0   5      23112.57      24034.04       447.21 o                         
 -16   0   5      36626.00      37684.01       362.03 o                         
 -14   0   5      45407.72      46341.93       377.40 o                         
 -12   0   5      48006.45      47005.82       373.47 o                         
 -10   0   5      62850.41      60548.14       725.84 o                         
  -8   0   5      33615.10      33044.14       297.86 o                         
  -6   0   5      26798.78      26614.82       254.96 o                         
  -4   0   5      10695.84      10213.90        68.45 o                         
  -2   0   5      11472.39      11458.26       111.98 o                         
   0   0   5      25355.27      25173.31       197.46 o                         
   2   0   5      22514.78      22587.69       214.21 o                         
   4   0   5      28871.50      29259.66       290.61 o                         
   6   0   5      31227.08      31919.18       324.03 o                         
   8   0   5      27686.05      28283.59       335.17 o                         
  10   0   5      17022.65      17091.53       283.24 o                         
  12   0   5       9336.72       9424.63       225.21 o                         
 -23   1   5        136.94        200.96        69.23 o                         
 -21   1   5        175.02        153.92        40.15 o                         
 -19   1   5         57.48         56.88        34.93 o                         
 -17   1   5         40.10         73.06        21.96 o                         
 -15   1   5       2657.22       2574.63        44.43 o                         
 -13   1   5       4040.74       3991.10        48.61 o                         
 -11   1   5       1885.81       1889.76        20.86 o                         
  -9   1   5          2.93         18.05         6.15 o                         
  -7   1   5       1041.59        956.10        19.32 o                         
  -5   1   5       2999.29       2880.45        23.95 o                         
  -3   1   5       4736.19       4623.88        43.50 o                         
  -1   1   5       2912.64       2866.02        37.22 o                         
   1   1   5       2358.37       2226.87        34.52 o                         
   3   1   5       2500.43       2572.87        46.88 o                         
   5   1   5       2113.47       2126.72        48.55 o                         
   7   1   5       3405.89       3349.32        70.03 o                         
   9   1   5       2434.21       2481.98        68.71 o                         
  11   1   5        458.68        395.14        36.22 o                         
  13   1   5        915.89        589.39       181.12 o                         
 -22   2   5       6214.43       6646.96       253.43 o                         
 -20   2   5      10829.77      11462.08       224.39 o                         
 -18   2   5      20482.39      20861.49       282.11 o                         
 -16   2   5      31994.84      31945.18       212.58 o                         
 -14   2   5      39546.25      39879.31       223.10 o                         
 -12   2   5      40986.06      40880.02       212.77 o                         
 -10   2   5      53124.27      52278.93       252.07 o                         
  -8   2   5      29430.15      28590.97       141.42 o                         
  -6   2   5      23073.16      22662.35       113.11 o                         
  -4   2   5       9567.89       9250.80        66.63 o                         
  -2   2   5      10594.75      10594.77        74.96 o                         
   0   2   5      22195.59      22077.21       167.06 o                         
   2   2   5      19547.71      19481.17       138.24 o                         
   4   2   5      25157.20      24824.84       172.74 o                         
   6   2   5      27285.26      27410.32       198.78 o                         
   8   2   5      24237.24      23926.99       216.93 o                         
  10   2   5      15041.31      15090.27       176.34 o                         
  12   2   5       8378.24       8480.25       290.82 o                         
 -21   3   5        137.11         87.60        82.40 o                         
 -19   3   5         36.62         -3.84        38.02 o                         
 -17   3   5         16.14         16.10        32.79 o                         
 -15   3   5       1750.00       1825.08        43.85 o                         
 -13   3   5       2627.09       2569.32        46.45 o                         
 -11   3   5       1262.91       1264.39        28.81 o                         
  -9   3   5          5.30         17.28         9.72 o                         
  -7   3   5        773.79        766.38        20.79 o                         
  -5   3   5       1907.24       1837.31        34.01 o                         
  -3   3   5       3209.82       3160.73        41.60 o                         
  -1   3   5       2039.01       1964.99        36.98 o                         
   1   3   5       1653.14       1641.04        38.50 o                         
   3   3   5       1815.58       1784.16        40.95 o                         
   5   3   5       1388.99       1367.67        39.70 o                         
   7   3   5       2357.35       2255.24        59.63 o                         
   9   3   5       1726.11       1710.10        57.07 o                         
  11   3   5        308.84        225.33        37.58 o                         
 -20   4   5       8066.77       8238.50       412.46 o                         
 -18   4   5      14552.55      15028.38       323.06 o                         
 -16   4   5      21815.19      22056.35       218.87 o                         
 -14   4   5      26440.01      26418.70       207.53 o                         
 -12   4   5      26555.29      26501.17       177.97 o                         
 -10   4   5      34401.93      34280.72       217.09 o                         
  -8   4   5      19739.29      19049.22       163.39 o                         
  -6   4   5      15717.11      15517.51       123.46 o                         
  -4   4   5       7344.34       7100.53        78.06 o                         
  -2   4   5       8081.67       8105.15        84.63 o                         
   0   4   5      15513.08      15934.86       135.81 o                         
   2   4   5      13487.23      13415.54       134.22 o                         
   4   4   5      16986.60      16685.71       162.86 o                         
   6   4   5      18407.42      18124.70       177.30 o                         
   8   4   5      16590.45      16421.29       182.71 o                         
  10   4   5      10509.91      10284.08       273.25 o                         
 -19   5   5         14.06        102.73       160.50 o                         
 -17   5   5          3.65         14.50        40.42 o                         
 -15   5   5        796.60        793.07        41.59 o                         
 -13   5   5       1175.92       1181.12        42.76 o                         
 -11   5   5        516.38        531.59        28.63 o                         
  -9   5   5         14.12         28.80        18.10 o                         
  -7   5   5        398.63        453.83        24.56 o                         
  -5   5   5        921.83        882.09        33.31 o                         
  -3   5   5       1600.34       1648.81        43.33 o                         
  -1   5   5        948.32        997.71        35.66 o                         
   1   5   5        976.03        991.99        36.69 o                         
   3   5   5        995.89        988.52        40.23 o                         
   5   5   5        634.26        592.60        34.48 o                         
   7   5   5       1145.49       1232.15        54.78 o                         
   9   5   5        865.18        939.52       172.58 o                         
 -16   6   5      12127.05      12722.60       293.19 o                         
 -14   6   5      14234.87      14352.17       193.19 o                         
 -12   6   5      13856.03      14004.74       155.28 o                         
 -10   6   5      18602.65      18392.26       171.78 o                         
  -8   6   5      10921.39      10557.34       121.60 o                         
  -6   6   5       9282.61       9225.85       115.08 o                         
  -4   6   5       4970.29       4798.33        81.35 o                         
  -2   6   5       5296.63       5230.86        92.49 o                         
   0   6   5       9373.78       9441.95       129.67 o                         
   2   6   5       7827.41       7741.27       118.15 o                         
   4   6   5       9311.13       9306.60       140.21 o                         
   6   6   5       9956.15      10126.71       184.99 o                         
 -15   7   5        243.40        484.93       102.39 o                         
 -13   7   5        363.12        365.56        42.09 o                         
 -11   7   5        131.04         75.70        23.64 o                         
  -9   7   5         30.48         46.11        21.60 o                         
  -7   7   5        176.04        167.51        22.94 o                         
  -5   7   5        329.97        257.68        26.78 o                         
  -3   7   5        609.33        567.31        36.28 o                         
  -1   7   5        329.46        299.70        30.28 o                         
   1   7   5        516.05        491.98        37.50 o                         
   3   7   5        442.62        364.95        39.71 o                         
 -10   8   5       8680.23       8158.49       232.03 o                         
  -8   8   5       5317.11       4890.74       125.70 o                         
  -6   8   5       4862.98       4521.59       117.44 o                         
  -4   8   5       2899.90       2799.94        93.83 o                         
  -2   8   5       3058.22       2860.92       140.21 o                         
 -22   0   6      12441.27      12621.31       347.80 o                         
 -20   0   6      22398.51      24280.45       475.58 o                         
 -18   0   6      24727.87      25007.84       456.76 o                         
 -16   0   6      23354.46      24126.56       419.99 o                         
 -14   0   6      23608.39      23875.35       333.73 o                         
 -12   0   6       6069.76       6299.54       120.92 o                         
 -10   0   6      17730.02      17714.78       204.29 o                         
  -8   0   6      16867.82      16754.36       206.85 o                         
  -6   0   6      21998.97      21326.82       203.01 o                         
  -4   0   6      35436.42      34765.38       261.39 o                         
  -2   0   6      39156.16      38726.91       272.92 o                         
   0   0   6      54232.94      53791.77       362.41 o                         
   2   0   6      39849.75      39877.26       344.89 o                         
   4   0   6      21367.71      21311.27       254.04 o                         
   6   0   6      10538.17      10603.53       180.23 o                         
   8   0   6       7050.22       7064.04       174.62 o                         
  10   0   6       3098.77       3103.11       135.52 o                         
 -23   1   6        651.07        760.50       105.45 o                         
 -21   1   6        673.46        744.27        61.45 o                         
 -19   1   6        824.80        812.20        60.42 o                         
 -17   1   6        137.93        133.00        30.56 o                         
 -15   1   6        248.06        249.79        30.87 o                         
 -13   1   6        668.72        665.18        36.97 o                         
 -11   1   6       1604.06       1575.08        38.11 o                         
  -9   1   6       7324.69       7154.99        85.78 o                         
  -7   1   6       1967.71       1799.11        30.20 o                         
  -5   1   6         88.46        105.79         5.73 o                         
  -3   1   6       1146.52       1175.98        24.76 o                         
  -1   1   6       7522.72       7601.68        76.36 o                         
   1   1   6       1426.11       1542.82        38.94 o                         
   3   1   6       4315.51       4340.36        71.81 o                         
   5   1   6       1165.79       1147.37        39.65 o                         
   7   1   6          9.19         34.51        23.85 o                         
   9   1   6        100.60         76.04        33.42 o                         
  11   1   6        530.30        422.77        98.32 o                         
 -22   2   6      11050.10      10974.93       326.46 o                         
 -20   2   6      19833.35      20713.33       329.03 o                         
 -18   2   6      21921.25      22550.68       295.12 o                         
 -16   2   6      20655.67      21155.69       242.13 o                         
 -14   2   6      20896.80      21247.06       206.73 o                         
 -12   2   6       5687.38       5727.80        85.53 o                         
 -10   2   6      15943.01      15581.08       124.51 o                         
  -8   2   6      14700.64      14205.41        95.60 o                         
  -6   2   6      19421.26      19211.96       147.71 o                         
  -4   2   6      30850.58      30527.93       215.41 o                         
  -2   2   6      33408.81      33098.73       190.16 o                         
   0   2   6      46652.30      46743.03       255.72 o                         
   2   2   6      34638.34      33872.55       218.62 o                         
   4   2   6      18726.70      18585.29       164.22 o                         
   6   2   6       9407.09       9395.32       128.66 o                         
   8   2   6       6463.07       6490.12       111.58 o                         
  10   2   6       2903.26       2808.14       115.26 o                         
 -21   3   6        455.10        681.74        85.10 o                         
 -19   3   6        547.97        591.77        62.62 o                         
 -17   3   6         71.34         63.98        33.40 o                         
 -15   3   6        197.41        208.89        32.08 o                         
 -13   3   6        475.75        486.86        36.20 o                         
 -11   3   6       1146.31       1125.10        35.81 o                         
  -9   3   6       5043.33       4897.04        59.95 o                         
  -7   3   6       1303.83       1306.86        29.75 o                         
  -5   3   6         40.15         38.07        10.85 o                         
  -3   3   6        740.10        794.58        25.77 o                         
  -1   3   6       5218.69       5193.08        70.90 o                         
   1   3   6        852.98        839.27        31.36 o                         
   3   3   6       3036.94       3002.67        60.86 o                         
   5   3   6        845.61        815.84        36.46 o                         
   7   3   6          6.24        -23.32        23.32 o                         
   9   3   6         62.56         19.16        31.30 o                         
 -20   4   6      13949.17      13863.09       547.44 o                         
 -18   4   6      15413.35      16068.21       301.51 o                         
 -16   4   6      14577.53      14332.67       218.87 o                         
 -14   4   6      15051.41      15035.79       224.51 o                         
 -12   4   6       4488.01       4549.53        88.58 o                         
 -10   4   6      11907.36      11658.83       139.89 o                         
  -8   4   6      10529.01      10034.09       103.47 o                         
  -6   4   6      13663.39      13500.11       116.62 o                         
  -4   4   6      20685.41      20397.32       150.98 o                         
  -2   4   6      21689.11      21450.63       162.16 o                         
   0   4   6      30734.19      31026.99       217.17 o                         
   2   4   6      23062.67      22985.79       192.35 o                         
   4   4   6      12862.08      13039.01       144.74 o                         
   6   4   6       6802.05       6643.31       112.80 o                         
   8   4   6       4976.15       4771.86       115.52 o                         
 -19   5   6        242.23        208.16       113.35 o                         
 -17   5   6         15.25         -3.33        46.27 o                         
 -15   5   6        145.95        176.01        36.47 o                         
 -13   5   6        247.33        249.26        39.36 o                         
 -11   5   6        537.26        545.29        32.20 o                         
  -9   5   6       2688.61       2628.61        56.16 o                         
  -7   5   6        669.91        663.75        29.70 o                         
  -5   5   6         17.18         42.48        17.56 o                         
  -3   5   6        305.37        272.97        23.07 o                         
  -1   5   6       2569.50       2623.29        59.93 o                         
   1   5   6        283.30        294.90        26.99 o                         
   3   5   6       1578.50       1492.30        51.88 o                         
   5   5   6        442.86        443.89        34.98 o                         
   7   5   6          3.08       -143.74       146.92 o                         
 -16   6   6       8515.15       8691.78       300.55 o                         
 -14   6   6       9199.06       9096.32       198.61 o                         
 -12   6   6       2977.45       2928.44       103.32 o                         
 -10   6   6       7758.72       7756.74       125.82 o                         
  -8   6   6       6639.05       6394.49        98.14 o                         
  -6   6   6       8117.06       7839.22       117.52 o                         
  -4   6   6      11348.92      11169.52       142.97 o                         
  -2   6   6      11371.69      11474.68       167.52 o                         
   0   6   6      16438.26      16306.45       180.83 o                         
   2   6   6      12310.49      12446.15       167.44 o                         
   4   6   6       7178.28       7174.66       147.89 o                         
 -13   7   6         99.27         54.82       104.31 o                         
 -11   7   6        178.98        119.19        45.47 o                         
  -9   7   6       1180.92       1160.65        53.82 o                         
  -7   7   6        284.23        254.99        37.03 o                         
  -5   7   6          5.56         25.28        23.26 o                         
  -3   7   6         76.27         43.30        23.70 o                         
  -1   7   6        952.21        914.76        51.65 o                         
   1   7   6         37.32          1.26        35.80 o                         
  -6   8   6       4199.35       4309.22       226.77 o                         
 -22   0   7       8414.58       8821.79       286.95 o                         
 -20   0   7       7848.39       7727.67       251.78 o                         
 -18   0   7       9676.59       9698.66       267.32 o                         
 -16   0   7       8898.02       8763.86       214.60 o                         
 -14   0   7      16965.09      16174.91       274.33 o                         
 -12   0   7      16323.70      16386.79       214.87 o                         
 -10   0   7      34044.62      33651.34       294.75 o                         
  -8   0   7      46478.72      45446.47       411.85 o                         
  -6   0   7      51033.73      50423.48       403.52 o                         
  -4   0   7      34991.70      35936.04       275.02 o                         
  -2   0   7      21408.53      21807.09       203.11 o                         
   0   0   7      14687.06      14690.73       182.97 o                         
   2   0   7       5923.60       5994.00       124.04 o                         
   4   0   7       4680.80       4925.44       120.46 o                         
   6   0   7       2313.16       2243.56        92.54 o                         
   8   0   7       4596.02       4471.33       179.59 o                         
 -23   1   7          8.57        -69.44        73.63 o                         
 -21   1   7         39.40         30.51        35.65 o                         
 -19   1   7        466.79        523.47        51.79 o                         
 -17   1   7       2133.06       2319.62        87.36 o                         
 -15   1   7       1581.26       1642.33        75.74 o                         
 -13   1   7        311.39        386.81        29.14 o                         
 -11   1   7        544.01        556.21        29.67 o                         
  -9   1   7       2118.77       2056.50        49.76 o                         
  -7   1   7       2171.33       2266.44        47.87 o                         
  -5   1   7       4836.74       4749.19        48.54 o                         
  -3   1   7       1832.44       1904.57        36.11 o                         
  -1   1   7        250.58        286.27        19.12 o                         
   1   1   7        752.18        797.10        31.87 o                         
   3   1   7       1064.58       1116.91        40.32 o                         
   5   1   7        469.80        474.76        32.03 o                         
   7   1   7         37.57         77.16        26.92 o                         
 -22   2   7       7611.69       7753.59       474.42 o                         
 -20   2   7       7175.08       7263.42       212.65 o                         
 -18   2   7       8840.22       9004.83       183.88 o                         
 -16   2   7       8176.89       8199.59       144.89 o                         
 -14   2   7      15326.48      15229.45       191.02 o                         
 -12   2   7      14376.10      14297.81       166.34 o                         
 -10   2   7      29671.80      29920.35       263.01 o                         
  -8   2   7      40268.57      40449.15       338.38 o                         
  -6   2   7      43848.62      43392.61       369.89 o                         
  -4   2   7      30267.73      30694.52       236.89 o                         
  -2   2   7      18835.56      18846.97       143.07 o                         
   0   2   7      13141.76      13031.89       124.66 o                         
   2   2   7       5449.58       5540.35        85.22 o                         
   4   2   7       4388.80       4436.70        81.78 o                         
   6   2   7       2182.30       2164.31        63.10 o                         
   8   2   7       4217.52       4166.25       127.84 o                         
 -21   3   7         32.50        -78.13        78.13 o                         
 -19   3   7        332.35        237.80        55.69 o                         
 -17   3   7       1557.40       1510.73        70.33 o                         
 -15   3   7       1182.61       1228.74        59.88 o                         
 -13   3   7        234.75        234.25        30.60 o                         
 -11   3   7        382.21        356.87        32.13 o                         
  -9   3   7       1359.46       1378.80        49.96 o                         
  -7   3   7       1349.29       1344.06        55.30 o                         
  -5   3   7       3353.01       3270.27        52.35 o                         
  -3   3   7       1214.13       1221.89        33.94 o                         
  -1   3   7        177.72        145.95        19.13 o                         
   1   3   7        538.39        547.87        29.52 o                         
   3   3   7        731.56        736.80        34.64 o                         
   5   3   7        307.72        293.47        29.79 o                         
   7   3   7         20.21        -26.29        30.91 o                         
 -20   4   7       5497.43       6247.13       624.04 o                         
 -18   4   7       6836.29       6616.98       159.88 o                         
 -16   4   7       6376.06       6624.65       159.50 o                         
 -14   4   7      11416.78      11724.38       181.67 o                         
 -12   4   7      10115.17      10039.44       167.86 o                         
 -10   4   7      20205.09      20302.82       250.36 o                         
  -8   4   7      26607.06      26609.77       292.45 o                         
  -6   4   7      28805.46      28622.76       253.14 o                         
  -4   4   7      20213.48      20539.82       164.66 o                         
  -2   4   7      12931.43      12999.88       130.60 o                         
   0   4   7       9591.69       9529.23       117.71 o                         
   2   4   7       4322.71       4356.01        85.76 o                         
   4   4   7       3588.97       3686.48        83.29 o                         
   6   4   7       1810.80       1605.51        72.81 o                         
 -17   5   7        874.51       1003.56        67.86 o                         
 -15   5   7        668.66        567.87        51.55 o                         
 -13   5   7        139.34        111.00        31.78 o                         
 -11   5   7        180.62        160.05        31.25 o                         
  -9   5   7        586.75        627.58        49.11 o                         
  -7   5   7        517.19        467.93        45.08 o                         
  -5   5   7       1598.90       1577.10        61.32 o                         
  -3   5   7        552.58        563.72        31.51 o                         
  -1   5   7        102.31         84.16        22.07 o                         
   1   5   7        304.29        260.33        26.55 o                         
   3   5   7        356.75        304.81        43.11 o                         
   5   5   7        127.72        254.06       127.38 o                         
 -16   6   7       4257.78       4593.33       242.88 o                         
 -14   6   7       7212.21       7219.61       195.27 o                         
 -12   6   7       5891.00       5881.94       156.41 o                         
 -10   6   7      11295.10      11073.99       205.10 o                         
  -8   6   7      14148.89      14463.14       249.19 o                         
  -6   6   7      15297.87      15209.77       278.94 o                         
  -4   6   7      10934.25      10908.90       176.71 o                         
  -2   6   7       7208.41       7525.91       148.02 o                         
   0   6   7       5894.46       5801.47       133.08 o                         
   2   6   7       2972.26       2821.41        92.70 o                         
 -11   7   7         61.39        -51.77        85.58 o                         
  -9   7   7        158.70        105.17        53.12 o                         
  -7   7   7        105.46         23.20        48.49 o                         
  -5   7   7        545.57        554.62       123.23 o                         
  -3   7   7        171.94         48.88        62.04 o                         
 -22   0   8       7026.29       7289.36       301.47 o                         
 -20   0   8       8408.49       8260.98       261.70 o                         
 -18   0   8      14445.70      14737.84       364.17 o                         
 -16   0   8      24742.60      24863.89       455.24 o                         
 -14   0   8      31076.78      31730.85       474.74 o                         
 -12   0   8      29540.47      29711.50       307.28 o                         
 -10   0   8      26917.89      27196.90       329.05 o                         
  -8   0   8      16795.23      17064.94       249.04 o                         
  -6   0   8      12152.86      12095.55       239.93 o                         
  -4   0   8       5297.64       5510.46       154.45 o                         
  -2   0   8       3814.50       3726.86       141.89 o                         
   0   0   8       6022.94       6243.42       193.47 o                         
   2   0   8       7524.69       7790.69       152.98 o                         
   4   0   8      11047.21      11259.72       209.23 o                         
   6   0   8       9224.77       9395.42       276.73 o                         
 -23   1   8        348.11        150.55       131.36 o                         
 -21   1   8        422.49        504.74        55.60 o                         
 -19   1   8         94.46        125.28        31.86 o                         
 -17   1   8         95.70         61.61        29.98 o                         
 -15   1   8        817.34        780.05        48.81 o                         
 -13   1   8       2535.70       2480.73        73.63 o                         
 -11   1   8       1272.09       1304.59        53.13 o                         
  -9   1   8        699.90        615.00        35.93 o                         
  -7   1   8        379.28        318.59        27.14 o                         
  -5   1   8       1227.48       1274.65        49.92 o                         
  -3   1   8       1313.55       1365.29        58.16 o                         
  -1   1   8        875.54        926.24        50.47 o                         
   1   1   8         56.84         81.51        23.34 o                         
   3   1   8        145.31        114.48        22.14 o                         
   5   1   8       1249.13       1139.32        58.25 o                         
 -22   2   8       6440.63       7675.13       722.43 o                         
 -20   2   8       7620.21       7394.52       231.39 o                         
 -18   2   8      12958.44      13269.01       237.94 o                         
 -16   2   8      21821.16      21856.95       275.31 o                         
 -14   2   8      27206.36      27075.74       323.82 o                         
 -12   2   8      25891.36      26221.24       267.55 o                         
 -10   2   8      23584.94      23684.48       272.93 o                         
  -8   2   8      14828.26      15120.01       204.76 o                         
  -6   2   8      11032.26      11050.08       154.95 o                         
  -4   2   8       4942.45       5105.38       106.07 o                         
  -2   2   8       3585.25       3620.26        94.21 o                         
   0   2   8       5543.61       5603.85       122.57 o                         
   2   2   8       6814.85       6847.45       117.33 o                         
   4   2   8       9868.67       9830.93       134.44 o                         
   6   2   8       8157.39       7602.66       163.21 o                         
 -21   3   8        325.46        174.49        72.12 o                         
 -19   3   8         68.95        108.24        39.52 o                         
 -17   3   8         48.52         64.50        35.84 o                         
 -15   3   8        534.37        468.25        43.26 o                         
 -13   3   8       1698.43       1658.48        72.73 o                         
 -11   3   8        824.86        840.01        80.92 o                         
  -9   3   8        505.53        524.50        44.81 o                         
  -7   3   8        297.10        301.87        33.62 o                         
  -5   3   8        867.02        953.57        49.95 o                         
  -3   3   8        894.80        918.01        49.77 o                         
  -1   3   8        598.05        639.45        44.73 o                         
   1   3   8         35.91         57.22        30.85 o                         
   3   3   8        100.11         69.12        29.89 o                         
   5   3   8        919.28        822.40        82.39 o                         
 -20   4   8       5706.60       5844.01       393.34 o                         
 -18   4   8       9409.18       9564.17       219.51 o                         
 -16   4   8      15230.83      15638.20       276.21 o                         
 -14   4   8      18635.21      18697.58       242.72 o                         
 -12   4   8      17610.71      17586.45       273.75 o                         
 -10   4   8      16174.07      16052.05       253.28 o                         
  -8   4   8      10525.77      10300.95       188.85 o                         
  -6   4   8       8315.82       8487.34       190.46 o                         
  -4   4   8       3989.09       4234.92       112.47 o                         
  -2   4   8       3009.78       3190.96        97.49 o                         
   0   4   8       4339.96       4342.66       119.88 o                         
   2   4   8       5076.47       4894.42       172.92 o                         
 -17   5   8          8.73         22.55        53.26 o                         
 -15   5   8        213.35        148.03        38.94 o                         
 -13   5   8        775.06        806.95        62.83 o                         
 -11   5   8        357.43        265.33        44.46 o                         
  -9   5   8        255.80        295.23        43.42 o                         
  -7   5   8        197.39        188.47        38.51 o                         
  -5   5   8        426.49        443.20        53.52 o                         
  -3   5   8        427.78        402.57        51.02 o                         
  -1   5   8        292.57        372.51        73.28 o                         
   1   5   8         13.23         -2.03        54.08 o                         
 -14   6   8      10364.11       8730.87       722.86 o                         
 -12   6   8       9638.33       9690.48       287.16 o                         
 -10   6   8       9025.55       8728.74       293.52 o                         
  -8   6   8       6250.09       6532.33       182.14 o                         
  -6   6   8       5323.98       5147.88       231.00 o                         
  -4   6   8       2767.08       2195.81       249.18 o                         
  -2   6   8       2218.01       2348.67       335.40 o                         
 -22   0   9      12609.15      13276.04       492.27 o                         
 -20   0   9      14523.70      14324.00       494.13 o                         
 -18   0   9      16191.34      16033.84       436.31 o                         
 -16   0   9      15060.02      14792.10       321.30 o                         
 -14   0   9       9980.67       9842.46       275.14 o                         
 -12   0   9       7944.77       8076.69       201.61 o                         
 -10   0   9       4575.12       4789.41       153.80 o                         
  -8   0   9       5746.66       5916.28       161.25 o                         
  -6   0   9       8805.14       9030.11       210.02 o                         
  -4   0   9      10067.23      10253.28       250.12 o                         
  -2   0   9      16876.65      17728.95       404.87 o                         
   0   0   9      14373.40      14697.46       361.09 o                         
   2   0   9      11963.43      12086.45       476.54 o                         
 -21   1   9        303.32        303.71        57.75 o                         
 -19   1   9        824.77        936.30        68.02 o                         
 -17   1   9        141.11        141.68        36.06 o                         
 -15   1   9          3.35        -11.54        31.76 o                         
 -13   1   9        459.07        410.82        38.28 o                         
 -11   1   9       1447.97       1371.01        68.95 o                         
  -9   1   9        993.77       1086.28        59.83 o                         
  -7   1   9       1024.36       1036.06        56.30 o                         
  -5   1   9         15.96        -13.24        26.84 o                         
  -3   1   9        784.46        684.26        46.19 o                         
  -1   1   9       1344.65       1414.89        68.10 o                         
   1   1   9       2948.59       2992.77       102.37 o                         
   3   1   9       1139.45       1020.68       230.97 o                         
 -20   2   9      12905.76      12536.30       400.70 o                         
 -18   2   9      14374.80      14649.19       282.76 o                         
 -16   2   9      13498.62      13465.54       262.96 o                         
 -14   2   9       9014.65       9118.31       202.66 o                         
 -12   2   9       7280.32       7462.06       207.93 o                         
 -10   2   9       4288.21       4332.09       129.10 o                         
  -8   2   9       5329.35       5309.74       127.96 o                         
  -6   2   9       7998.42       7940.34       159.42 o                         
  -4   2   9       8972.83       9134.24       163.98 o                         
  -2   2   9      14962.33      15679.03       229.42 o                         
   0   2   9      12674.14      12876.13       221.52 o                         
   2   2   9      10558.81      11011.41       453.43 o                         
 -19   3   9        583.73        407.73        61.97 o                         
 -17   3   9         78.61        117.42        45.55 o                         
 -15   3   9          1.11        -26.17        36.84 o                         
 -13   3   9        332.45        257.21        39.90 o                         
 -11   3   9       1042.43       1130.70        72.00 o                         
  -9   3   9        682.54        822.64        65.55 o                         
  -7   3   9        744.31        739.49        47.52 o                         
  -5   3   9         12.95         62.84        30.33 o                         
  -3   3   9        562.26        572.32        50.21 o                         
  -1   3   9        919.79        892.17        62.03 o                         
   1   3   9       2156.11       2300.75       152.59 o                         
 -18   4   9      10189.37      10205.33       368.01 o                         
 -16   4   9       9797.26       9745.38       264.26 o                         
 -14   4   9       6683.52       6676.83       170.12 o                         
 -12   4   9       5681.53       5835.45       177.71 o                         
 -10   4   9       3517.37       3605.59       130.33 o                         
  -8   4   9       4232.33       4165.28       148.21 o                         
  -6   4   9       6091.79       6051.01       178.84 o                         
  -4   4   9       6430.52       6416.13       173.10 o                         
  -2   4   9      10506.44      11027.53       289.97 o                         
   0   4   9       8794.47       8679.97       457.72 o                         
 -15   5   9          0.12        101.48        74.12 o                         
 -13   5   9        183.08        146.03        55.29 o                         
 -11   5   9        566.90        709.41        87.40 o                         
  -9   5   9        318.83        349.05        76.16 o                         
  -7   5   9        410.40        342.09        86.55 o                         
  -5   5   9          6.97         10.80        55.32 o                         
  -3   5   9        298.23        239.60       106.26 o                         
 -20   0  10       5448.28       5705.95       570.44 o                         
 -18   0  10       4801.01       4149.91       260.60 o                         
 -16   0  10       6004.55       6099.90       252.99 o                         
 -14   0  10       4447.88       4229.47       182.72 o                         
 -12   0  10       9509.05       9746.44       279.15 o                         
 -10   0  10      13139.87      14160.49       355.43 o                         
  -8   0  10      15953.54      16853.95       469.78 o                         
  -6   0  10      17790.22      19280.65       396.10 o                         
  -4   0  10      11280.54      11694.78       314.92 o                         
  -2   0  10       8962.47       9209.45       345.36 o                         
 -21   1  10         65.24        182.86       126.63 o                         
 -19   1  10        191.19          1.73        83.02 o                         
 -17   1  10       1311.84       1435.95       108.59 o                         
 -15   1  10        444.09        398.95        55.53 o                         
 -13   1  10         85.76        103.09        40.60 o                         
 -11   1  10         40.01         73.83        36.86 o                         
  -9   1  10        873.86        681.52        61.39 o                         
  -7   1  10       1846.04       1795.55        75.68 o                         
  -5   1  10       1771.27       1784.98        79.49 o                         
  -3   1  10       1464.94       1511.35        73.74 o                         
  -1   1  10         69.06        -83.80        83.80 o                         
 -20   2  10       4997.20       4597.69       230.05 o                         
 -18   2  10       4446.79       4252.37       203.67 o                         
 -16   2  10       5559.62       5627.06       301.18 o                         
 -14   2  10       4100.74       4127.90       152.26 o                         
 -12   2  10       8604.14       8615.02       289.43 o                         
 -10   2  10      11700.53      12215.56       435.53 o                         
  -8   2  10      14074.82      14451.75       264.53 o                         
  -6   2  10      15711.29      16416.02       300.05 o                         
  -4   2  10       9957.26      10312.18       204.55 o                         
  -2   2  10       8010.04       8535.64       274.33 o                         
 -17   3  10        988.10        696.23       193.40 o                         
 -15   3  10        316.00        251.08        67.58 o                         
 -13   3  10         62.56        134.62        46.72 o                         
 -11   3  10         24.34         13.77        42.34 o                         
  -9   3  10        601.34        600.05        74.91 o                         
  -7   3  10       1292.13       1174.60        76.15 o                         
  -5   3  10       1245.32       1051.98        82.40 o                         
  -3   3  10       1077.30       1146.02       145.34 o                         
 -14   4  10       3222.92       3718.37       298.78 o                         
 -12   4  10       6388.48       6574.96       333.03 o                         
 -10   4  10       8360.62       8048.98       367.59 o                         
  -8   4  10       9801.73       9722.50       710.23 o                         
  -6   4  10      10912.89      10022.87       785.13 o                         
  -4   4  10       6916.31       6755.61       567.59 o                         
 -18   0  11       6971.05       7609.76       634.25 o                         
 -16   0  11      11354.11      10753.26       709.22 o                         
 -14   0  11      13039.27      12060.82       540.63 o                         
 -12   0  11      10908.10      10308.19       653.68 o                         
 -10   0  11      10856.64      11165.93       426.52 o                         
  -8   0  11       7657.04       7571.27       362.42 o                         
 -17   1  11         76.26        -56.13        69.48 o                         
 -15   1  11        552.98        582.29       103.69 o                         
 -13   1  11       1032.46        925.15       210.40 o                         
 -11   1  11       1747.45       1734.56       117.41 o                         
  -9   1  11         27.40         18.48        58.76 o                         
  -7   1  11         26.07         83.19        85.30 o                         
  -5   1  11        112.75        143.09        82.46 o                         
 -16   2  11      10160.77       9212.96       698.53 o                         
 -12   2  11       9645.83       8666.29       466.61 o                         
 -10   2  11       9675.28       9439.82       510.52 o                         
  -8   2  11       6910.65       6602.65       395.61 o                         
  -6   2  11       3027.64       3490.92       243.85 o                         
 -15   3  11        376.99        190.29       107.40 o                         
 -13   3  11        715.04       1033.06       251.92 o                         
                                                                                
