# Supplementary material for: Crystal structures of four gold(I) complexes [AuL2]+[AuX2]− and a by-product (L·LH+)[AuBr2]− (L = substituted pyridine, X = Cl or Br)
Source: Acta Crystallogr E Crystallogr Commun. 2024 Jun 18;80(Pt 7):729–37. doi: 10.1107/S2056989024005437 (PMC11223710; doi:10.1107/S2056989024005437)
Supplement: Supplementary file 4 [file e-80-00729-3sup4.hkl]

data_3                                                                          
_shelx_title ' Anklam in P-1'                                                   
_shelx_refln_list_code          4                                               
_shelx_F_calc_maximum      334.48                                               
_exptl_crystal_F_000       616.00                                               
_reflns_d_resolution_high  0.6908                                               
                                                                                
loop_                                                                           
 _space_group_symop_operation_xyz                                               
 'x, y, z'                                                                      
 '-x, -y, -z'                                                                   
                                                                                
_cell_length_a     6.7718                                                       
_cell_length_b     8.5627                                                       
_cell_length_c    15.1064                                                       
_cell_angle_alpha 105.356                                                       
_cell_angle_beta   90.788                                                       
_cell_angle_gamma  96.311                                                       
                                                                                
_shelx_F_squared_multiplier     1.000                                           
                                                                                
loop_                                                                           
 _refln_index_h                                                                 
 _refln_index_k                                                                 
 _refln_index_l                                                                 
 _refln_F_squared_calc                                                          
 _refln_F_squared_meas                                                          
 _refln_F_squared_sigma                                                         
 _refln_observed_status                                                         
   1   0   0       3093.51       3181.41        35.40 o                         
   2   0   0      10270.47      10429.28        70.76 o                         
   3   0   0      12314.76      11965.93       101.45 o                         
   4   0   0      12578.52      12278.80       114.68 o                         
   5   0   0       6910.04       6750.02        99.35 o                         
   6   0   0      11804.80      12089.27       236.10 o                         
   7   0   0       1771.03       1902.51       135.67 o                         
   8   0   0        698.82        587.49        79.00 o                         
   9   0   0          9.87        -19.07        71.02 o                         
  -9   1   0        687.92        669.14       100.82 o                         
  -8   1   0       4450.67       4585.29       201.67 o                         
  -7   1   0       3369.54       3375.56       160.68 o                         
  -6   1   0       3038.68       3009.86       112.97 o                         
  -5   1   0       3696.97       3621.50        96.03 o                         
  -4   1   0       2148.57       2192.68        65.32 o                         
  -3   1   0       4184.49       4185.91        77.78 o                         
  -2   1   0      79576.84      79238.42       761.96 o                         
  -1   1   0       1310.47       1343.18        17.35 o                         
   0   1   0         22.90         42.27         8.36 o                         
   1   1   0       4487.38       4613.62        39.24 o                         
   2   1   0      26711.31      26576.24       168.19 o                         
   3   1   0       6432.50       6340.64        79.36 o                         
   4   1   0      12646.82      12380.60       171.29 o                         
   5   1   0       6669.64       6715.16       113.23 o                         
   6   1   0          0.54        -42.90        42.90 o                         
   7   1   0         25.22          1.95        45.55 o                         
   8   1   0      11073.98      10944.64       365.71 o                         
   9   1   0        123.88         92.32       112.74 o                         
  -9   2   0       1303.06       1276.39       189.60 o                         
  -8   2   0        539.37        556.20        89.07 o                         
  -7   2   0       5158.01       5043.69       151.59 o                         
  -6   2   0        134.35        110.50        35.04 o                         
  -5   2   0       4077.09       4091.71       105.98 o                         
  -4   2   0      40083.15      39192.42       376.88 o                         
  -3   2   0        562.98        533.77        20.69 o                         
  -2   2   0        629.82        687.48        18.89 o                         
  -1   2   0      10936.40      11136.33        84.51 o                         
   0   2   0      32903.86      33914.90       182.62 o                         
   1   2   0      27082.24      27444.36       164.18 o                         
   2   2   0      22951.06      23089.47       189.50 o                         
   3   2   0       3443.59       3461.84        57.05 o                         
   4   2   0         22.61         21.56        17.89 o                         
   5   2   0        574.18        571.52        36.19 o                         
   6   2   0      16948.97      16647.77       266.06 o                         
   7   2   0        694.62        778.74        82.44 o                         
   8   2   0         22.22         73.59        90.01 o                         
   9   2   0       1779.60       1603.49       274.37 o                         
  -9   3   0       2181.32       2312.59       281.35 o                         
  -8   3   0        350.23        182.84        51.75 o                         
  -7   3   0       1793.20       1674.36        92.86 o                         
  -6   3   0      16355.65      16733.71       245.40 o                         
  -5   3   0       1313.02       1291.98        56.14 o                         
  -4   3   0         20.11         33.08         9.01 o                         
  -3   3   0       2063.95       2091.90        49.55 o                         
  -2   3   0      45698.87      45908.25       327.17 o                         
  -1   3   0      12663.60      12955.28       111.62 o                         
   0   3   0      10820.11      10906.26       100.97 o                         
   1   3   0      21659.90      22050.58       208.34 o                         
   2   3   0       1668.24       1766.10        44.18 o                         
   3   3   0       2765.35       2777.58        62.83 o                         
   4   3   0      27814.65      27585.62       261.44 o                         
   5   3   0        197.39        179.94        26.26 o                         
   6   3   0        434.22        518.49        50.06 o                         
   7   3   0       2617.71       2480.25       150.06 o                         
   8   3   0       2534.28       2827.82       166.68 o                         
   9   3   0       2377.29       1735.55       440.12 o                         
  -9   4   0       1267.81       1284.61       327.96 o                         
  -8   4   0       7922.21       7758.06       275.85 o                         
  -7   4   0        413.25        543.59        98.06 o                         
  -6   4   0         92.62         93.75        33.74 o                         
  -5   4   0       1674.52       1698.16        67.64 o                         
  -4   4   0      23360.16      22837.30       194.07 o                         
  -3   4   0       5398.63       5233.68        73.90 o                         
  -2   4   0      14448.58      14575.00       148.34 o                         
  -1   4   0      22376.89      22943.19       180.13 o                         
   0   4   0       4198.08       4380.53        72.38 o                         
   1   4   0        170.46        136.86        20.92 o                         
   2   4   0      29817.97      29194.22       303.34 o                         
   3   4   0          3.73         20.62        18.62 o                         
   4   4   0         19.19         23.04        23.32 o                         
   5   4   0       1994.30       1972.70        86.27 o                         
   6   4   0       6361.50       6377.58       176.02 o                         
   7   4   0       3576.60       3586.72       179.86 o                         
   8   4   0       1230.54       1236.70       133.74 o                         
  -9   5   0        509.95        284.43       197.71 o                         
  -8   5   0        489.21        386.90       127.07 o                         
  -7   5   0          6.45        -45.18        58.95 o                         
  -6   5   0      13066.76      13198.76       265.19 o                         
  -5   5   0       4390.50       4361.63       125.53 o                         
  -4   5   0       1006.08       1025.83        43.97 o                         
  -3   5   0      11601.07      11218.66       114.47 o                         
  -2   5   0       3179.56       3207.37        54.04 o                         
  -1   5   0       7483.85       7352.43        99.81 o                         
   0   5   0      36170.83      35534.26       338.92 o                         
   1   5   0        229.99        200.37        23.61 o                         
   2   5   0         68.24         89.18        26.13 o                         
   3   5   0       3261.62       3113.38        93.24 o                         
   4   5   0      15441.71      15681.98       230.91 o                         
   5   5   0       5177.24       5188.47       146.93 o                         
   6   5   0       3239.48       3314.66       133.12 o                         
   7   5   0       3766.84       3601.59       187.20 o                         
   8   5   0         66.31        -48.49       105.28 o                         
  -8   6   0       5358.61       5593.26       307.36 o                         
  -7   6   0       2243.69       2159.64       153.39 o                         
  -6   6   0        362.45        397.26        56.67 o                         
  -5   6   0       2706.50       2626.14       138.04 o                         
  -4   6   0       2646.96       2699.75        97.03 o                         
  -3   6   0       4859.85       4426.47       109.55 o                         
  -2   6   0      15431.64      14960.14       279.78 o                         
  -1   6   0        168.04        180.31        19.92 o                         
   0   6   0          6.59         19.63        17.81 o                         
   1   6   0         41.14         34.06        21.00 o                         
   2   6   0      16379.66      16606.97       220.60 o                         
   3   6   0       5241.56       5257.33       127.57 o                         
   4   6   0       1052.52       1204.04        65.84 o                         
   5   6   0       3696.44       3666.16       138.57 o                         
   6   6   0        204.89        255.12        44.92 o                         
   7   6   0        847.58        818.83       115.81 o                         
  -8   7   0         28.49       -108.92       108.92 o                         
  -7   7   0       3482.71       3259.36       195.79 o                         
  -6   7   0       3701.65       3819.56       191.00 o                         
  -5   7   0       2792.38       3141.49       184.28 o                         
  -4   7   0      16042.54      16434.33       306.12 o                         
  -3   7   0       1121.00       1199.24        70.54 o                         
  -2   7   0         30.73         35.58        27.28 o                         
  -1   7   0        427.93        457.96        43.82 o                         
   0   7   0      21691.47      22458.06       257.14 o                         
   1   7   0       7224.94       7116.21       146.55 o                         
   2   7   0       1783.27       1866.81        87.80 o                         
   3   7   0       3303.36       3206.36       115.20 o                         
   4   7   0        192.66        171.53        40.06 o                         
   5   7   0       1365.08       1311.26        98.57 o                         
   6   7   0       5200.13       5233.15       186.69 o                         
   7   7   0          5.54        150.21       126.99 o                         
  -8   8   0       1205.75        880.18       258.21 o                         
  -7   8   0       1389.90       1558.39       166.77 o                         
  -6   8   0       2875.25       2859.23       174.14 o                         
  -5   8   0       1269.70       1393.13       136.35 o                         
  -4   8   0         76.37         77.13        54.92 o                         
  -3   8   0         34.74         52.52        41.58 o                         
  -2   8   0      17281.33      17317.86       311.82 o                         
  -1   8   0       1446.06       1390.36        78.51 o                         
   0   8   0        402.01        465.02        59.31 o                         
   1   8   0       6075.55       6157.95       160.38 o                         
   2   8   0       2932.29       2762.96       112.92 o                         
   3   8   0       1837.13       1837.40        89.11 o                         
   4   8   0       7895.54       8034.41       221.07 o                         
   5   8   0        454.12        463.62        61.48 o                         
   6   8   0        171.40        134.15        53.81 o                         
  -7   9   0        612.72        656.57       266.12 o                         
  -6   9   0         39.16        165.45       106.45 o                         
  -5   9   0         36.43         33.93        81.26 o                         
  -4   9   0       7940.34       8053.69       236.73 o                         
  -3   9   0       1729.85       1723.40       110.91 o                         
  -2   9   0        457.35        487.71        84.82 o                         
  -1   9   0       2729.18       2877.22       143.74 o                         
   0   9   0       2365.22       2527.64       133.00 o                         
   1   9   0       2542.69       2711.89       137.62 o                         
   2   9   0       7079.73       6856.37       220.54 o                         
   3   9   0         96.12        163.15        43.04 o                         
   4   9   0          8.49          0.81        44.30 o                         
   5   9   0         14.94        -56.61        80.13 o                         
  -5  10   0        147.80        307.75        84.65 o                         
  -4  10   0         54.19        106.43        79.73 o                         
  -3  10   0       1872.31       1946.01       126.78 o                         
  -2  10   0       2475.61       2280.69       147.06 o                         
  -1  10   0       4354.48       4446.14       192.07 o                         
   0  10   0       4696.35       4669.02       198.49 o                         
   1  10   0        730.60        696.38       138.10 o                         
   2  10   0        212.42        132.11        68.16 o                         
   3  10   0         10.42         59.26        85.30 o                         
   4  10   0       4230.23       4032.91       365.05 o                         
  -3  11   0       1101.85        788.47       138.06 o                         
  -2  11   0       2179.56       2218.81       161.23 o                         
  -1  11   0        833.91        965.23        99.82 o                         
   0  11   0         40.60        187.59        57.41 o                         
   1  11   0        407.27        300.48       115.46 o                         
   2  11   0       3407.20       3225.98       330.71 o                         
  -2 -11   1       2452.23       3061.27       314.33 o                         
  -1 -11   1       4093.10       4340.04       304.91 o                         
   0 -11   1        379.77        370.31        75.12 o                         
   1 -11   1        187.00        315.79        63.15 o                         
   2 -11   1         38.67         61.09        55.16 o                         
   3 -11   1       6189.69       6235.93       290.94 o                         
   4 -11   1        348.51        217.45       311.96 o                         
  -4 -10   1       2349.81       2541.68       476.71 o                         
  -3 -10   1       2586.44       2598.60       142.65 o                         
  -2 -10   1       1109.59        994.78        99.34 o                         
  -1 -10   1         51.62         35.48        57.00 o                         
   0 -10   1        496.22        344.16        66.16 o                         
   1 -10   1      10404.33      10555.96       295.56 o                         
   2 -10   1       1843.08       1998.92       127.90 o                         
   3 -10   1         68.20        142.10        50.67 o                         
   4 -10   1       1140.65       1138.53       136.25 o                         
   5 -10   1        634.10        848.06       123.82 o                         
  -5  -9   1       1229.48       1569.21       130.91 o                         
  -4  -9   1       1351.83       1325.97       104.46 o                         
  -3  -9   1        374.34        213.58        49.57 o                         
  -2  -9   1        604.27        666.88        71.26 o                         
  -1  -9   1      12606.48      12787.62       293.47 o                         
   0  -9   1        230.98        289.14        56.26 o                         
   1  -9   1         10.32        -48.83        48.83 o                         
   2  -9   1       1286.00       1268.82       100.99 o                         
   3  -9   1       4498.71       4371.48       192.68 o                         
   4  -9   1       3082.43       3048.04       144.42 o                         
   5  -9   1       2818.23       2989.44       207.21 o                         
   6  -9   1        693.12        770.62       112.70 o                         
   7  -9   1        196.43        -19.30        99.81 o                         
  -6  -8   1       1561.91       1394.03       129.65 o                         
  -5  -8   1        257.60        167.56        46.68 o                         
  -4  -8   1        845.62        692.30        92.92 o                         
  -3  -8   1      14335.01      14341.21       262.96 o                         
  -2  -8   1        437.64        358.80        47.11 o                         
  -1  -8   1         53.93         49.96        27.67 o                         
   0  -8   1       3915.03       4190.97       142.57 o                         
   1  -8   1       7794.26       8070.39       184.10 o                         
   2  -8   1       3115.03       3087.52       136.83 o                         
   3  -8   1       7940.83       8047.99       221.65 o                         
   4  -8   1       1255.98       1264.04        89.40 o                         
   5  -8   1         85.70        190.27        79.94 o                         
   6  -8   1          5.26         36.00        91.63 o                         
   7  -8   1       6445.07       6560.30       292.45 o                         
  -7  -7   1        180.10        541.67       299.52 o                         
  -6  -7   1       1767.56       1710.62       112.27 o                         
  -5  -7   1       7265.00       7430.18       222.75 o                         
  -4  -7   1         19.61         44.03        35.03 o                         
  -3  -7   1        356.45        239.96        38.16 o                         
  -2  -7   1       2213.09       2251.03        93.34 o                         
  -1  -7   1      15642.17      15567.96       245.96 o                         
   0  -7   1       4668.23       4781.96       103.14 o                         
   1  -7   1       6511.22       6666.81       109.98 o                         
   2  -7   1       8158.94       8167.91       167.27 o                         
   3  -7   1        262.60        230.80        60.91 o                         
   4  -7   1        174.08        183.86        35.72 o                         
   5  -7   1      14370.81      15569.79       427.46 o                         
   6  -7   1        216.67        293.28        74.08 o                         
   7  -7   1        673.05        449.28        90.48 o                         
   8  -7   1       1958.52       2465.40       432.28 o                         
  -7  -6   1       5678.46       5716.88       266.01 o                         
  -6  -6   1         11.08         62.21        37.29 o                         
  -5  -6   1        212.71        230.47        41.54 o                         
  -4  -6   1        824.11        754.94        56.96 o                         
  -3  -6   1      10900.84      10696.07       183.76 o                         
  -2  -6   1       6198.03       6185.94       118.90 o                         
  -1  -6   1       5528.72       5654.08       104.79 o                         
   0  -6   1       2620.40       2578.39        63.31 o                         
   1  -6   1        774.54        777.43        30.93 o                         
   2  -6   1       2542.93       2540.35        74.06 o                         
   3  -6   1      16748.57      16968.80       233.60 o                         
   4  -6   1        254.70        277.93        40.07 o                         
   5  -6   1        200.30        138.31        78.66 o                         
   6  -6   1       1529.06       1658.39       135.20 o                         
   7  -6   1       4584.13       4642.87       223.94 o                         
   8  -6   1       1986.02       1963.47       227.94 o                         
  -8  -5   1        462.57        549.15       188.50 o                         
  -7  -5   1        444.34        352.20        75.07 o                         
  -6  -5   1        436.75        418.95        53.27 o                         
  -5  -5   1      15627.53      15794.57       265.73 o                         
  -4  -5   1       4579.13       4560.49       124.05 o                         
  -3  -5   1       4246.42       4063.47       102.44 o                         
  -2  -5   1       9236.60       8778.13       150.08 o                         
  -1  -5   1       2855.11       2841.49        67.08 o                         
   0  -5   1       4992.00       4980.87        76.21 o                         
   1  -5   1      44743.19      44106.73       399.14 o                         
   2  -5   1        109.16        138.22        21.31 o                         
   3  -5   1        647.81        624.48        27.17 o                         
   4  -5   1       3230.97       3427.38        81.40 o                         
   5  -5   1       7516.41       7574.37       182.63 o                         
   6  -5   1       6083.58       6084.24       206.42 o                         
   7  -5   1       2510.62       2854.10       208.31 o                         
   8  -5   1       1733.55       1965.01       217.25 o                         
   9  -5   1         88.70        371.98       201.87 o                         
  -8  -4   1         21.22         61.91        94.75 o                         
  -7  -4   1       8405.24       8186.76       297.09 o                         
  -6  -4   1       2163.83       2082.06        98.26 o                         
  -5  -4   1       2374.10       2360.27        84.65 o                         
  -4  -4   1       4890.80       4849.55       105.66 o                         
  -3  -4   1      11470.36      11543.05       162.63 o                         
  -2  -4   1       3251.95       3262.98        82.03 o                         
  -1  -4   1      53487.01      53963.27       397.88 o                         
   0  -4   1       3198.70       3292.16        64.49 o                         
   1  -4   1        340.13        330.79        22.80 o                         
   2  -4   1       2460.37       2505.80        54.11 o                         
   3  -4   1      32749.15      32676.89       327.29 o                         
   4  -4   1       4788.44       4782.71        74.39 o                         
   5  -4   1       4154.71       4110.59        77.15 o                         
   6  -4   1       7230.71       7225.01       167.85 o                         
   7  -4   1        151.47        134.33        44.86 o                         
   8  -4   1        969.90       1053.05       121.56 o                         
   9  -4   1       5215.06       6209.76       745.57 o                         
  -9  -3   1       5234.37       5639.55       491.96 o                         
  -8  -3   1       1387.33       1259.11       128.42 o                         
  -7  -3   1        124.70        122.85        53.89 o                         
  -6  -3   1       4827.51       4909.54       141.08 o                         
  -5  -3   1       2971.04       3021.73        85.63 o                         
  -4  -3   1       6883.86       6901.08       111.94 o                         
  -3  -3   1      32837.09      32631.34       285.20 o                         
  -2  -3   1        318.14        355.54        24.84 o                         
  -1  -3   1        596.87        691.51        28.78 o                         
   0  -3   1       3289.65       3295.57        46.74 o                         
   1  -3   1      42316.14      42861.03       250.40 o                         
   2  -3   1      10419.08      10454.33       103.27 o                         
   3  -3   1      11784.76      11825.22       110.35 o                         
   4  -3   1       9397.22       9479.57       104.88 o                         
   5  -3   1       1199.90       1179.22        57.63 o                         
   6  -3   1       1987.40       2057.69        82.82 o                         
   7  -3   1      11684.14      11765.98       272.18 o                         
   8  -3   1          1.53        -50.17        56.85 o                         
   9  -3   1         25.81        -64.73        96.68 o                         
  -9  -2   1         17.77        170.49        92.35 o                         
  -8  -2   1       2878.48       2948.58       196.07 o                         
  -7  -2   1       2738.73       2677.06       157.79 o                         
  -6  -2   1       4694.12       4711.23       176.67 o                         
  -5  -2   1      11468.49      11341.32       167.25 o                         
  -4  -2   1       3020.69       3036.68        75.26 o                         
  -3  -2   1         54.43         60.42        14.81 o                         
  -2  -2   1        223.28        272.14        20.28 o                         
  -1  -2   1      73258.03      74839.97       386.18 o                         
   0  -2   1      18694.15      19842.38       122.47 o                         
   1  -2   1       1917.05       1893.50        27.72 o                         
   2  -2   1      17172.13      17248.89       121.57 o                         
   3  -2   1       3801.69       3811.56        55.66 o                         
   4  -2   1      11874.86      11449.78       138.54 o                         
   5  -2   1      24567.55      23983.04       304.27 o                         
   6  -2   1        173.94        140.68        34.58 o                         
   7  -2   1        280.71        342.53        66.31 o                         
   8  -2   1       1483.94       1386.46       127.02 o                         
   9  -2   1       3919.76       3926.68       253.46 o                         
  -9  -1   1       1480.90       1374.64       142.30 o                         
  -8  -1   1       3063.46       3049.10       190.13 o                         
  -7  -1   1       7753.11       7510.00       256.33 o                         
  -6  -1   1       2063.18       2139.23        95.67 o                         
  -5  -1   1        105.78        107.31        17.47 o                         
  -4  -1   1         82.31         71.51        14.19 o                         
  -3  -1   1      37937.67      37389.05       289.16 o                         
  -2  -1   1       4805.77       4850.37        54.61 o                         
  -1  -1   1       5085.80       5219.77        44.19 o                         
   0  -1   1      37916.02      38244.30       327.12 o                         
   1  -1   1      12216.80      12479.77        79.95 o                         
   2  -1   1       9682.41       9627.82        77.60 o                         
   3  -1   1      27486.15      26755.92       204.02 o                         
   4  -1   1        273.56        270.24        14.44 o                         
   5  -1   1         20.65         17.26        10.65 o                         
   6  -1   1        163.92        121.42        37.52 o                         
   7  -1   1       9552.73       9726.39       224.36 o                         
   8  -1   1       2381.56       2686.74       155.97 o                         
   9  -1   1        234.45        168.99        80.72 o                         
  -9   0   1       1731.69       1747.54       156.51 o                         
  -8   0   1       2904.21       2768.15       176.20 o                         
  -7   0   1         23.32         -9.83        45.54 o                         
  -6   0   1         22.73         39.14        31.71 o                         
  -5   0   1      28591.28      27568.34       390.20 o                         
  -4   0   1        127.72        170.33        15.04 o                         
  -3   0   1        803.47        820.35        26.60 o                         
  -2   0   1      91511.70      92719.55       536.99 o                         
  -1   0   1      22236.69      22485.17       128.48 o                         
   1   0   1      57346.21      57397.72       253.03 o                         
   2   0   1       1872.25       1859.14        30.34 o                         
   3   0   1         66.11         67.58        11.88 o                         
   4   0   1        657.37        621.18        24.31 o                         
   5   0   1      25944.86      25356.96       243.47 o                         
   6   0   1       4898.67       4922.80       166.42 o                         
   7   0   1       1049.26       1035.35        88.60 o                         
   8   0   1       4404.19       4258.02       225.69 o                         
   9   0   1        300.63        212.53        73.89 o                         
  -9   1   1         38.15         43.90        89.29 o                         
  -8   1   1        321.03        253.50        59.34 o                         
  -7   1   1      10078.06      10217.89       282.75 o                         
  -6   1   1        166.11         70.89        32.29 o                         
  -5   1   1         50.97         40.57        23.68 o                         
  -4   1   1       7175.69       7045.19       179.33 o                         
  -3   1   1      14973.75      14582.62       211.62 o                         
  -2   1   1      31043.96      31462.54       228.76 o                         
  -1   1   1      32903.00      33759.23       191.65 o                         
   0   1   1       4222.83       4384.88        39.95 o                         
   1   1   1       6725.16       7144.67        54.01 o                         
   2   1   1        468.72        504.40        16.46 o                         
   3   1   1      54557.76      54607.89       380.39 o                         
   4   1   1       1919.79       1870.84        50.04 o                         
   5   1   1       1642.36       1570.01        50.88 o                         
   6   1   1       8886.04       9060.86       262.09 o                         
   7   1   1       3564.51       3723.44       167.76 o                         
   8   1   1       2419.82       2300.71       143.56 o                         
   9   1   1       5243.12       5173.71       344.18 o                         
  -9   2   1       6065.20       6357.36       318.50 o                         
  -8   2   1         63.43        -12.54        44.12 o                         
  -7   2   1        162.04        146.82        42.46 o                         
  -6   2   1       4792.68       4668.42       128.34 o                         
  -5   2   1      10154.90      10071.07       176.29 o                         
  -4   2   1      15612.29      15326.92       210.51 o                         
  -3   2   1      22701.07      22210.83       175.65 o                         
  -2   2   1       7107.21       7054.43        69.37 o                         
  -1   2   1       1733.04       1827.18        31.45 o                         
   0   2   1        458.71        500.02        16.76 o                         
   1   2   1      39122.73      39730.00       269.94 o                         
   2   2   1       7826.43       7941.68        95.75 o                         
   3   2   1       1105.00       1048.69        32.07 o                         
   4   2   1       6966.95       6955.53       104.42 o                         
   5   2   1       3506.31       3309.60       100.78 o                         
   6   2   1       4698.86       4505.46       133.27 o                         
   7   2   1       7387.20       7664.83       259.39 o                         
   8   2   1        832.95        757.06        87.66 o                         
   9   2   1        207.73         79.24       136.41 o                         
  -9   3   1        101.79         28.63       129.69 o                         
  -8   3   1       1880.62       1845.42       126.00 o                         
  -7   3   1       8823.08       8560.82       203.37 o                         
  -6   3   1       3389.37       3304.12       102.49 o                         
  -5   3   1       6826.89       6604.42       126.58 o                         
  -4   3   1       9986.17       9634.83       154.76 o                         
  -3   3   1       1532.12       1554.77        38.96 o                         
  -2   3   1       3780.17       3882.35        58.01 o                         
  -1   3   1      83887.57      85020.30       516.13 o                         
   0   3   1       1118.34       1144.37        29.52 o                         
   1   3   1        671.41        779.07        36.79 o                         
   2   3   1       6300.15       6177.40       102.32 o                         
   3   3   1      13535.72      13666.86       155.58 o                         
   4   3   1      12626.54      12836.18       171.57 o                         
   5   3   1      10956.05      10949.40       198.75 o                         
   6   3   1       2286.79       2294.83       101.17 o                         
   7   3   1        695.14        708.25        81.44 o                         
   8   3   1          8.28         68.34        60.48 o                         
  -8   4   1       2362.14       2328.90       193.86 o                         
  -7   4   1       2419.34       2462.64       138.21 o                         
  -6   4   1       4590.18       4613.82       150.00 o                         
  -5   4   1        659.71        635.82        42.17 o                         
  -4   4   1        798.26        839.09        33.79 o                         
  -3   4   1      48333.13      48474.68       356.46 o                         
  -2   4   1        689.49        720.01        34.04 o                         
  -1   4   1       3518.12       3679.11        57.53 o                         
   0   4   1       3443.95       3172.07        57.12 o                         
   1   4   1      17819.69      17650.94       209.02 o                         
   2   4   1       6334.82       6351.36       113.96 o                         
   3   4   1      12913.30      12689.02       169.58 o                         
   4   4   1       4736.03       4868.43       113.80 o                         
   5   4   1          0.94        -18.34        33.80 o                         
   6   4   1         55.12         85.87        37.84 o                         
   7   4   1      10141.00      10292.52       309.76 o                         
   8   4   1         60.50         71.19        83.42 o                         
  -9   5   1        129.88       -241.85       241.85 o                         
  -8   5   1       2958.71       3205.26       271.04 o                         
  -7   5   1        207.09        226.25        98.26 o                         
  -6   5   1       2974.35       3024.73       138.41 o                         
  -5   5   1      20442.24      20521.57       304.80 o                         
  -4   5   1         15.25         37.67        22.68 o                         
  -3   5   1        292.98        292.98        22.61 o                         
  -2   5   1       2889.94       2829.71        85.43 o                         
  -1   5   1      21463.08      21409.13       190.30 o                         
   0   5   1      12112.46      12079.89       146.76 o                         
   1   5   1      14404.41      14622.75       188.93 o                         
   2   5   1       8521.29       8918.11       159.88 o                         
   3   5   1         18.74          2.24        27.84 o                         
   4   5   1        199.83        212.01        33.48 o                         
   5   5   1      20723.44      21029.41       341.22 o                         
   6   5   1        112.39        109.46        38.71 o                         
   7   5   1         13.73        -41.20        51.66 o                         
   8   5   1       1892.72       1762.02       250.99 o                         
  -8   6   1        989.46        935.06       184.07 o                         
  -7   6   1       6487.57       7014.12       275.12 o                         
  -6   6   1        141.03         79.39        42.87 o                         
  -5   6   1         37.93         40.30        43.79 o                         
  -4   6   1        442.12        471.41        49.04 o                         
  -3   6   1      11924.73      12156.90       207.53 o                         
  -2   6   1       5985.78       5947.81        97.16 o                         
  -1   6   1       4014.22       4074.49        92.41 o                         
   0   6   1       3355.80       3365.96        75.54 o                         
   1   6   1        673.56        613.85        38.11 o                         
   2   6   1       4273.55       4309.67       108.57 o                         
   3   6   1      19425.43      19192.31       284.46 o                         
   4   6   1         92.67         93.10        31.17 o                         
   5   6   1         49.90        100.46        43.12 o                         
   6   6   1       1341.93       1140.56        88.23 o                         
   7   6   1       2202.38       2256.79       345.67 o                         
  -8   7   1        956.26        723.86       245.43 o                         
  -7   7   1        115.25         96.27        57.65 o                         
  -6   7   1        927.88        901.62        98.74 o                         
  -5   7   1       9743.87       9753.95       297.46 o                         
  -4   7   1       3410.93       3391.31       131.14 o                         
  -3   7   1       3359.11       3376.41       112.19 o                         
  -2   7   1       5469.05       5453.07       141.98 o                         
  -1   7   1        198.07        177.24        33.20 o                         
   0   7   1       3559.56       3679.75        96.15 o                         
   1   7   1      20769.08      21079.27       249.93 o                         
   2   7   1        578.34        471.00        54.31 o                         
   3   7   1         16.57         -4.36        29.57 o                         
   4   7   1       1067.52        921.92        73.79 o                         
   5   7   1       3826.86       3781.08       152.78 o                         
   6   7   1       2228.35       2241.97       125.52 o                         
  -7   8   1       4357.98       4869.84       271.87 o                         
  -6   8   1        805.52        715.53       105.61 o                         
  -5   8   1        541.74        404.48        83.61 o                         
  -4   8   1       3265.89       3417.82       142.15 o                         
  -3   8   1       2446.61       2525.25       114.66 o                         
  -2   8   1       3955.76       4062.45       145.83 o                         
  -1   8   1      19428.71      19530.72       385.90 o                         
   0   8   1        615.61        685.90        66.04 o                         
   1   8   1         69.13         45.21        33.64 o                         
   2   8   1        984.63        989.17        66.62 o                         
   3   8   1       9743.33       9796.31       210.20 o                         
   4   8   1       2668.78       2766.35       141.05 o                         
   5   8   1       1481.38       1411.63       106.89 o                         
   6   8   1       2074.79       1842.01       185.18 o                         
  -6   9   1       1396.45       1304.69       136.54 o                         
  -5   9   1        380.06        353.27        81.48 o                         
  -4   9   1       2093.72       2135.70       153.49 o                         
  -3   9   1       7993.44       8175.02       309.36 o                         
  -2   9   1         79.46        122.32        52.42 o                         
  -1   9   1         40.12         47.11        50.53 o                         
   0   9   1        321.68        305.05        61.06 o                         
   1   9   1       5972.25       6147.26       210.35 o                         
   2   9   1       1486.65       1501.11        98.98 o                         
   3   9   1       1339.58       1280.14        93.71 o                         
   4   9   1       2069.78       2003.75       126.25 o                         
   5   9   1        351.17        243.78       134.73 o                         
  -5  10   1       3792.92       3778.60       400.40 o                         
  -4  10   1        422.40        586.36       101.06 o                         
  -3  10   1        307.27        218.74        51.34 o                         
  -2  10   1          7.95         96.86        53.57 o                         
  -1  10   1       8133.14       8608.80       268.62 o                         
   0  10   1       3225.83       3272.04       214.25 o                         
   1  10   1        478.42        408.73        80.90 o                         
   2  10   1       1539.38       1814.15       127.78 o                         
   3  10   1        189.38        242.89       108.52 o                         
  -3  11   1       4737.67       4587.26       276.05 o                         
  -2  11   1       1150.99       1147.89       140.00 o                         
  -1  11   1         51.60          1.03        86.01 o                         
   0  11   1       1002.67       1045.76       149.88 o                         
   1  11   1        670.20        856.69       152.76 o                         
   2  11   1        488.34        395.56       150.01 o                         
  -2 -11   2       4829.35       4343.42       401.62 o                         
  -1 -11   2        586.45        479.79        84.83 o                         
   0 -11   2        548.83        605.35        81.50 o                         
   1 -11   2       1458.77       1560.20       121.03 o                         
   2 -11   2       1023.04        987.56        96.87 o                         
   3 -11   2        736.08        834.53        92.83 o                         
   4 -11   2       3291.99       3515.51       740.24 o                         
   5 -11   2         76.72       -123.04       249.47 o                         
  -4 -10   2       5499.94       5273.13       382.94 o                         
  -3 -10   2       1389.58       1576.11       114.81 o                         
  -2 -10   2         54.84        103.94        53.42 o                         
  -1 -10   2       2077.33       1994.33       141.84 o                         
   0 -10   2        719.24        548.54        78.20 o                         
   1 -10   2       3792.17       3624.75       171.35 o                         
   2 -10   2       6214.15       6241.62       224.06 o                         
   3 -10   2         13.62         58.88        49.38 o                         
   4 -10   2         82.16        336.82       148.40 o                         
   5 -10   2         82.40        113.92        95.94 o                         
   6 -10   2       3940.86       3522.42       410.80 o                         
  -5  -9   2         85.44        103.23        57.12 o                         
  -4  -9   2        128.60         94.06        44.93 o                         
  -3  -9   2       1945.93       2095.68       117.08 o                         
  -2  -9   2       3705.68       3542.02       154.78 o                         
  -1  -9   2       3771.12       3948.72       157.07 o                         
   0  -9   2       6504.80       6572.21       190.87 o                         
   1  -9   2       1076.06       1010.48       117.69 o                         
   2  -9   2          5.27        -39.65        48.84 o                         
   3  -9   2        115.51        102.16        66.75 o                         
   4  -9   2       7479.07       7533.98       228.36 o                         
   5  -9   2       1679.89       1637.18       155.31 o                         
   6  -9   2         28.15        -17.25        71.96 o                         
   7  -9   2       1946.82       1775.94       223.36 o                         
  -6  -8   2          3.12          5.35        57.25 o                         
  -5  -8   2       1674.02       1699.73       111.62 o                         
  -4  -8   2       3165.92       3337.66       136.32 o                         
  -3  -8   2       4124.51       4090.08       133.72 o                         
  -2  -8   2      11634.84      11538.26       230.79 o                         
  -1  -8   2       1783.62       1872.65        85.00 o                         
   0  -8   2        263.34        188.72        40.34 o                         
   1  -8   2        100.73         19.45        29.90 o                         
   2  -8   2      14806.53      14654.34       307.35 o                         
   3  -8   2       1027.35        922.22        77.96 o                         
   4  -8   2       1647.88       1655.71        99.37 o                         
   5  -8   2       2679.35       2662.60       184.15 o                         
   6  -8   2       1390.81       1294.91       138.82 o                         
   7  -8   2       2444.26       2631.68       188.18 o                         
  -7  -7   2        467.66         36.15       255.02 o                         
  -6  -7   2       3997.90       4024.27       168.59 o                         
  -5  -7   2       4087.69       3860.48       156.75 o                         
  -4  -7   2       5788.87       5653.57       171.40 o                         
  -3  -7   2       3548.15       3531.40       116.20 o                         
  -2  -7   2        316.88        270.15        39.84 o                         
  -1  -7   2       1275.15       1189.01        64.52 o                         
   0  -7   2      29089.08      28967.52       310.35 o                         
   1  -7   2       1717.35       1804.06        79.40 o                         
   2  -7   2        562.61        633.84        48.08 o                         
   3  -7   2       3823.87       3884.76       123.40 o                         
   4  -7   2       4215.82       3915.79       139.32 o                         
   5  -7   2       7391.01       7481.54       291.65 o                         
   6  -7   2       7341.41       7523.58       301.19 o                         
   7  -7   2       1491.42       1619.58       144.50 o                         
   8  -7   2        189.68        205.57       111.99 o                         
  -7  -6   2       2375.10       2235.65       219.53 o                         
  -6  -6   2       2683.86       2767.05       132.59 o                         
  -5  -6   2       2154.47       2006.78       101.17 o                         
  -4  -6   2         78.11         85.52        29.55 o                         
  -3  -6   2       1153.73        998.16        54.57 o                         
  -2  -6   2      18245.19      18374.23       243.79 o                         
  -1  -6   2       1673.59       1611.54        58.63 o                         
   0  -6   2        292.53        301.76        22.63 o                         
   1  -6   2       1351.89       1311.67        53.67 o                         
   2  -6   2       8169.48       8213.91       159.06 o                         
   3  -6   2       7625.52       7604.21       160.48 o                         
   4  -6   2       7927.04       7876.85       199.67 o                         
   5  -6   2       3890.82       4102.09       174.92 o                         
   6  -6   2         48.66         80.71        49.98 o                         
   7  -6   2         62.53         33.06        72.93 o                         
   8  -6   2       4899.51       4311.70       327.78 o                         
  -8  -5   2        674.85        185.55       209.34 o                         
  -7  -5   2       3808.09       4064.96       215.40 o                         
  -6  -5   2        171.05        176.24        46.81 o                         
  -5  -5   2       1191.56       1267.68        68.38 o                         
  -4  -5   2      22567.94      22579.43       287.60 o                         
  -3  -5   2         18.22         16.28        18.98 o                         
  -2  -5   2         45.66         81.59        19.26 o                         
  -1  -5   2       6276.38       6208.69        94.28 o                         
   0  -5   2      19137.62      19079.29       186.67 o                         
   1  -5   2      20846.93      20907.80       309.30 o                         
   2  -5   2      17431.42      17818.21       223.57 o                         
   3  -5   2       3082.45       3109.51        80.50 o                         
   4  -5   2        284.65        297.43        33.98 o                         
   5  -5   2        320.95        275.88        28.84 o                         
   6  -5   2      13384.65      13725.58       301.86 o                         
   7  -5   2       1185.52       1154.38       116.62 o                         
   8  -5   2         13.97        -67.95       133.69 o                         
  -8  -4   2        111.89         84.57        69.18 o                         
  -7  -4   2        528.26        349.97        69.95 o                         
  -6  -4   2      10952.60      10759.74       238.79 o                         
  -5  -4   2       1057.50       1062.49        55.08 o                         
  -4  -4   2        498.51        430.10        35.89 o                         
  -3  -4   2       3825.46       3930.99        85.98 o                         
  -2  -4   2      32789.88      32604.81       308.18 o                         
  -1  -4   2       9749.22      10100.24       120.16 o                         
   0  -4   2      15767.33      15727.51       144.41 o                         
   1  -4   2      13822.43      13828.84       146.25 o                         
   2  -4   2       3248.30       3326.93        93.59 o                         
   3  -4   2       1832.69       1754.56        49.34 o                         
   4  -4   2      35970.38      35534.09       318.92 o                         
   5  -4   2        118.83        116.96        25.61 o                         
   6  -4   2        146.06         88.64        34.42 o                         
   7  -4   2       3070.28       3172.00       130.76 o                         
   8  -4   2       1947.50       1919.46       159.87 o                         
   9  -4   2       1736.49       1693.12       427.14 o                         
  -9  -3   2       1151.99       1225.94       297.02 o                         
  -8  -3   2       6247.56       6454.14       271.04 o                         
  -7  -3   2        179.74        174.70        68.59 o                         
  -6  -3   2        262.36        236.92        40.61 o                         
  -5  -3   2       1064.09        991.16        51.46 o                         
  -4  -3   2      17067.07      16955.88       194.84 o                         
  -3  -3   2      15589.99      15813.19       175.31 o                         
  -2  -3   2      14279.63      14510.00       153.15 o                         
  -1  -3   2       9744.06       9872.05       103.52 o                         
   0  -3   2       1524.92       1578.50        35.86 o                         
   1  -3   2       2240.86       2256.99        42.58 o                         
   2  -3   2      54262.59      53961.57       347.82 o                         
   3  -3   2        414.68        404.23        23.57 o                         
   4  -3   2        184.36        196.53        17.65 o                         
   5  -3   2       5062.49       4973.07        81.23 o                         
   6  -3   2       8911.93       8828.90       174.01 o                         
   7  -3   2       1862.03       1951.53       143.09 o                         
   8  -3   2       4861.92       4962.50       205.70 o                         
   9  -3   2       1602.24       1407.17       309.25 o                         
  -9  -2   2        556.17        496.16       125.92 o                         
  -8  -2   2        258.18        208.17        66.74 o                         
  -7  -2   2        167.28        262.60        63.03 o                         
  -6  -2   2      13521.30      13988.68       278.78 o                         
  -5  -2   2       4076.16       4197.02       114.90 o                         
  -4  -2   2       2030.27       1975.15        55.31 o                         
  -3  -2   2      12219.62      12251.87       131.92 o                         
  -2  -2   2       2224.42       2232.00        43.98 o                         
  -1  -2   2      21355.73      22092.32       153.01 o                         
   0  -2   2      61100.14      62799.65       385.80 o                         
   1  -2   2         14.68         31.07         9.65 o                         
   2  -2   2       3079.68       3250.47        39.24 o                         
   3  -2   2       4363.97       4493.20        67.78 o                         
   4  -2   2      22120.27      21526.25       186.96 o                         
   5  -2   2       8909.54       8773.33       100.95 o                         
   6  -2   2       6824.25       6600.93       159.58 o                         
   7  -2   2       3755.53       3722.70       131.95 o                         
   8  -2   2         14.22        -13.65        55.94 o                         
   9  -2   2        289.15        205.02        66.34 o                         
  -9  -1   2        160.86        117.14        62.09 o                         
  -8  -1   2       7474.10       7614.45       299.72 o                         
  -7  -1   2       1521.26       1463.10       115.04 o                         
  -6  -1   2       2435.54       2211.61       106.18 o                         
  -5  -1   2       5892.30       5715.67       104.03 o                         
  -4  -1   2       7210.58       7139.25        99.52 o                         
  -3  -1   2       6152.88       6324.77        84.97 o                         
  -2  -1   2      82187.09      83407.12       445.75 o                         
  -1  -1   2        417.30        435.39        13.92 o                         
   0  -1   2         46.13        114.38        10.09 o                         
   1  -1   2       1056.43       1072.51        17.32 o                         
   2  -1   2      28901.92      28457.38       178.69 o                         
   3  -1   2       7936.59       7632.59        80.43 o                         
   4  -1   2       5519.67       5471.79        70.33 o                         
   5  -1   2       5178.73       5059.08        71.92 o                         
   6  -1   2        259.28        247.26        36.92 o                         
   7  -1   2       1750.86       1556.63       103.41 o                         
   8  -1   2       9046.15       8936.13       270.67 o                         
   9  -1   2          3.81         36.29        66.08 o                         
  -9   0   2        586.69        340.83        84.81 o                         
  -8   0   2        366.22        266.11        65.53 o                         
  -7   0   2       4070.43       4289.60       184.02 o                         
  -6   0   2       8195.94       7970.81       208.52 o                         
  -5   0   2       6943.64       6838.90       160.08 o                         
  -4   0   2      51635.27      50625.32       439.85 o                         
  -3   0   2       3317.93       3203.93        49.07 o                         
  -2   0   2       5823.27       6104.36        62.34 o                         
  -1   0   2       2622.32       2746.37        33.86 o                         
   0   0   2      47295.18      45007.48       334.01 o                         
   1   0   2       9702.60       9904.88        62.79 o                         
   2   0   2      13184.95      13267.04        98.69 o                         
   3   0   2      18890.84      19025.22       162.25 o                         
   4   0   2       1072.10       1073.15        41.31 o                         
   5   0   2       1695.91       1595.32        64.67 o                         
   6   0   2      22138.25      22809.03       383.34 o                         
   7   0   2        147.38        142.27        47.97 o                         
   8   0   2        282.62        229.02        65.29 o                         
   9   0   2       1432.43       1424.66       145.89 o                         
  -9   1   2       1462.87       1549.29       162.66 o                         
  -8   1   2       2098.47       2161.24       149.88 o                         
  -7   1   2       3347.70       3476.26       162.23 o                         
  -6   1   2       9390.97       9478.26       197.55 o                         
  -5   1   2       1658.88       1608.19        67.02 o                         
  -4   1   2       1519.78       1688.95        68.18 o                         
  -3   1   2         32.97         72.00        20.11 o                         
  -2   1   2      50807.66      50212.97       304.56 o                         
  -1   1   2        842.69        830.94        18.94 o                         
   0   1   2       7449.88       7591.32        66.18 o                         
   1   1   2      21811.35      22633.86       142.90 o                         
   2   1   2      15280.06      15481.29       121.27 o                         
   3   1   2       4642.91       4415.76        64.87 o                         
   4   1   2      36854.07      36004.99       358.76 o                         
   5   1   2       2856.63       2801.52        88.81 o                         
   6   1   2        509.29        534.86        48.30 o                         
   7   1   2       1541.24       1612.16       110.17 o                         
   8   1   2       5791.93       5963.93       231.53 o                         
   9   1   2       1685.76       1361.54       224.30 o                         
  -9   2   2       2016.81       2085.61       213.62 o                         
  -8   2   2       4758.17       4861.73       236.88 o                         
  -7   2   2       2128.76       1984.87        99.25 o                         
  -6   2   2        620.86        581.90        44.59 o                         
  -5   2   2          4.12          4.35        27.84 o                         
  -4   2   2      34674.49      33883.12       366.71 o                         
  -3   2   2      12271.59      12240.14       110.22 o                         
  -2   2   2       2783.74       2834.74        39.16 o                         
  -1   2   2       5676.91       5697.39        64.23 o                         
   0   2   2       5043.99       5053.46        64.20 o                         
   1   2   2      14541.08      15102.66       155.05 o                         
   2   2   2      37932.18      38310.24       355.39 o                         
   3   2   2        222.49        243.60        20.29 o                         
   4   2   2        252.56        283.63        21.05 o                         
   5   2   2        770.65        736.82        54.10 o                         
   6   2   2      12770.93      12969.90       233.54 o                         
   7   2   2       2301.39       2320.53       129.32 o                         
   8   2   2       1062.39       1136.99       140.40 o                         
   9   2   2       1974.87       2066.65       379.32 o                         
  -9   3   2       2121.66       1653.75       332.34 o                         
  -8   3   2          4.17         66.01        82.13 o                         
  -7   3   2        131.03        128.95        42.94 o                         
  -6   3   2      19063.24      19321.45       298.34 o                         
  -5   3   2        311.28        331.47        44.43 o                         
  -4   3   2        152.62        140.39        14.20 o                         
  -3   3   2      15599.33      15811.20       148.48 o                         
  -2   3   2      16725.20      16540.28       181.77 o                         
  -1   3   2      14449.98      14414.72       146.39 o                         
   0   3   2      28589.18      28184.09       231.41 o                         
   1   3   2       3691.35       3690.03        76.28 o                         
   2   3   2        771.53        848.53        36.91 o                         
   3   3   2          8.23          0.65        19.33 o                         
   4   3   2      26981.91      27230.74       297.38 o                         
   5   3   2       5975.21       6232.20       159.29 o                         
   6   3   2        341.00        255.26        52.31 o                         
   7   3   2       4063.28       4132.80       177.11 o                         
   8   3   2        178.39        116.41        54.95 o                         
  -9   4   2        159.97         73.23       126.54 o                         
  -8   4   2       7327.25       8125.14       365.66 o                         
  -7   4   2        114.58        145.85        45.53 o                         
  -6   4   2         35.43         49.62        42.36 o                         
  -5   4   2       7431.40       7502.12       178.65 o                         
  -4   4   2       7547.63       7614.39       100.41 o                         
  -3   4   2       6319.24       6402.38       118.28 o                         
  -2   4   2      21504.24      21461.83       230.80 o                         
  -1   4   2       2395.13       2235.06        57.26 o                         
   0   4   2       2630.70       2671.98        60.10 o                         
   1   4   2          7.44        -14.88        22.24 o                         
   2   4   2      42780.36      43520.40       362.66 o                         
   3   4   2       2126.23       2100.06        64.99 o                         
   4   4   2       2140.57       2085.62        75.50 o                         
   5   4   2       6384.71       6350.09       162.90 o                         
   6   4   2       4052.73       3839.85       140.71 o                         
   7   4   2       1833.54       1917.60       127.49 o                         
   8   4   2       4638.84       4887.38       411.78 o                         
  -9   5   2          0.67       -204.34       204.34 o                         
  -8   5   2        408.28        262.70       102.74 o                         
  -7   5   2       2285.85       1980.67       148.62 o                         
  -6   5   2       5222.98       5371.89       180.63 o                         
  -5   5   2       8006.69       8077.80       195.04 o                         
  -4   5   2       8045.85       8068.93       139.18 o                         
  -3   5   2       4903.22       4774.23       107.77 o                         
  -2   5   2          6.27          8.70        15.39 o                         
  -1   5   2        307.68        278.16        23.01 o                         
   0   5   2      43544.67      43668.90       367.96 o                         
   1   5   2       3183.58       3206.40        80.49 o                         
   2   5   2       1156.94       1129.73        52.81 o                         
   3   5   2      10508.97      10791.94       171.44 o                         
   4   5   2       5588.67       5622.98       130.32 o                         
   5   5   2       4276.56       4418.87       142.55 o                         
   6   5   2       7683.83       7721.56       201.80 o                         
   7   5   2        114.01        140.23        55.30 o                         
  -8   6   2       3121.18       3157.35       278.59 o                         
  -7   6   2       2177.17       2242.53       151.72 o                         
  -6   6   2       2370.07       2219.30       151.88 o                         
  -5   6   2       2025.08       2064.51       115.77 o                         
  -4   6   2        180.20        224.60        33.66 o                         
  -3   6   2       1762.94       1878.90        80.04 o                         
  -2   6   2      18702.55      19087.68       253.61 o                         
  -1   6   2        766.24        763.42        37.98 o                         
   0   6   2         53.28         60.15        20.43 o                         
   1   6   2       3683.33       3752.06        93.41 o                         
   2   6   2       8890.45       8951.04       152.17 o                         
   3   6   2       7091.28       7127.69       155.23 o                         
   4   6   2       6622.34       6696.97       174.13 o                         
   5   6   2       1350.39       1310.47        83.86 o                         
   6   6   2         21.83          4.75        41.28 o                         
   7   6   2          4.67        -67.88        71.47 o                         
  -8   7   2        698.02        463.11       210.89 o                         
  -7   7   2       2140.07       2425.44       268.50 o                         
  -6   7   2         12.32          3.85        51.13 o                         
  -5   7   2        771.29        804.73        90.96 o                         
  -4   7   2      14594.85      15390.26       249.85 o                         
  -3   7   2        480.01        477.80        47.64 o                         
  -2   7   2         43.49         22.26        32.06 o                         
  -1   7   2       4972.97       4823.90       117.70 o                         
   0   7   2       6681.02       6586.28       146.56 o                         
   1   7   2       4900.53       5093.93       119.25 o                         
   2   7   2       7685.19       7441.07       152.23 o                         
   3   7   2       1311.23       1267.55        84.11 o                         
   4   7   2          9.70        -12.26        38.58 o                         
   5   7   2        117.23        137.70        43.84 o                         
   6   7   2       5445.46       5149.44       223.41 o                         
  -7   8   2        704.74        714.45       144.15 o                         
  -6   8   2       6045.71       6391.70       359.38 o                         
  -5   8   2        228.09        228.20        87.25 o                         
  -4   8   2         94.10         72.18        44.88 o                         
  -3   8   2       2708.05       2639.66       112.85 o                         
  -2   8   2      12820.45      12916.46       269.08 o                         
  -1   8   2       3310.76       3487.29       129.12 o                         
   0   8   2       5398.56       5506.93       180.43 o                         
   1   8   2       4086.39       4456.03       136.51 o                         
   2   8   2        153.36         98.02        34.21 o                         
   3   8   2        564.75        556.79        55.29 o                         
   4   8   2      11137.84      11166.32       277.11 o                         
   5   8   2        208.82        176.42        61.45 o                         
  -6   9   2        133.76        215.27        68.51 o                         
  -5   9   2        450.72        367.94        81.16 o                         
  -4   9   2       4879.79       5115.31       253.28 o                         
  -3   9   2       3610.46       3570.88       140.37 o                         
  -2   9   2       2802.55       2796.93       134.18 o                         
  -1   9   2       1177.98       1267.07        94.14 o                         
   0   9   2        653.89        528.06        58.80 o                         
   1   9   2        550.41        525.55        71.44 o                         
   2   9   2       9786.07       9753.72       279.46 o                         
   3   9   2          6.61        -19.13        47.28 o                         
   4   9   2         17.32         14.00        53.77 o                         
   5   9   2        846.67        792.36       319.22 o                         
  -5  10   2       2034.01       1931.33       442.07 o                         
  -4  10   2        333.04        207.48       135.48 o                         
  -3  10   2       2170.63       2133.65       140.44 o                         
  -2  10   2         48.63         92.85        67.03 o                         
  -1  10   2       2043.54       2124.77       127.67 o                         
   0  10   2       7862.82       8290.68       252.79 o                         
   1  10   2        174.33        201.07        65.15 o                         
   2  10   2         36.95        -15.53        51.82 o                         
   3  10   2        591.39        535.31       168.24 o                         
  -3  11   2       1646.08       1525.99       187.20 o                         
  -2  11   2       5769.08       5979.52       303.69 o                         
  -1  11   2          7.03         89.44        68.26 o                         
   0  11   2        327.01        194.14       164.63 o                         
   1  11   2         35.91       -108.41       108.41 o                         
   3 -12   3          3.06        -31.79        89.43 o                         
  -3 -11   3        445.76        600.68       311.26 o                         
  -2 -11   3       1148.26       1169.95       215.12 o                         
  -1 -11   3       5206.08       5376.97       243.09 o                         
   0 -11   3          4.34         -3.10        58.18 o                         
   1 -11   3         47.64        121.53        54.52 o                         
   2 -11   3         95.71         -0.22       111.61 o                         
   3 -11   3       3425.13       3138.08       227.71 o                         
   4 -11   3       1173.24        347.70       306.13 o                         
   5 -11   3        783.38       1149.43       486.65 o                         
  -4 -10   3       2108.07       1981.74       258.64 o                         
  -3 -10   3       5621.78       5437.63       219.00 o                         
  -2 -10   3         13.20         88.53        51.35 o                         
  -1 -10   3        352.10        293.86        60.48 o                         
   0 -10   3        255.20        241.18        59.20 o                         
   1 -10   3       4497.43       4750.39       196.76 o                         
   2 -10   3       2727.20       2752.64       154.79 o                         
   3 -10   3       1617.06       1855.68       121.80 o                         
   4 -10   3       1960.76       2054.53       181.38 o                         
   5 -10   3         10.00         20.82       112.35 o                         
   6 -10   3        302.40        295.26       131.64 o                         
  -5  -9   3       4058.96       3798.19       195.72 o                         
  -4  -9   3        401.47        476.12        77.22 o                         
  -3  -9   3         13.58         48.63        48.03 o                         
  -2  -9   3          2.55         -6.59        45.29 o                         
  -1  -9   3      11109.90      11168.25       268.37 o                         
   0  -9   3       2717.51       2743.11       121.77 o                         
   1  -9   3        889.06        791.66        74.78 o                         
   2  -9   3       1733.68       1772.46       130.37 o                         
   3  -9   3        808.10        729.46        77.37 o                         
   4  -9   3       3133.50       3285.78       149.83 o                         
   5  -9   3       7569.03       7460.36       388.54 o                         
   6  -9   3          5.58         25.05       133.62 o                         
   7  -9   3        452.27        364.36       126.72 o                         
  -6  -8   3        609.48        481.25        89.85 o                         
  -5  -8   3        103.08         -7.90        53.07 o                         
  -4  -8   3        410.94        404.89        53.16 o                         
  -3  -8   3      12602.94      12488.59       237.92 o                         
  -2  -8   3       1727.39       1629.49        83.46 o                         
  -1  -8   3       3084.54       3145.25       108.14 o                         
   0  -8   3       3909.39       4222.68       140.86 o                         
   1  -8   3       2837.65       2803.52       106.57 o                         
   2  -8   3        916.53        917.81        66.87 o                         
   3  -8   3      11872.55      11826.37       272.66 o                         
   4  -8   3        228.62        246.35        52.59 o                         
   5  -8   3        235.60        305.61        79.90 o                         
   6  -8   3        385.18        336.35        86.78 o                         
   7  -8   3       4067.82       4181.29       265.44 o                         
  -7  -7   3        106.92       -326.83       429.25 o                         
  -6  -7   3          7.20         10.91        45.05 o                         
  -5  -7   3      10365.82      10594.13       248.13 o                         
  -4  -7   3       1217.14       1228.29        79.61 o                         
  -3  -7   3         47.97         10.16        32.22 o                         
  -2  -7   3       4545.52       4490.40       129.42 o                         
  -1  -7   3       4022.16       3969.96       114.01 o                         
   0  -7   3       6964.57       6848.77       126.90 o                         
   1  -7   3      16547.30      16504.20       278.62 o                         
   2  -7   3        745.15        805.45        63.95 o                         
   3  -7   3        389.13        363.35        41.22 o                         
   4  -7   3        581.47        521.56        65.28 o                         
   5  -7   3      19185.07      19663.95       489.55 o                         
   6  -7   3       2485.70       2412.17       172.77 o                         
   7  -7   3       2574.67       2155.05       198.17 o                         
   8  -7   3       1601.51       1331.14       251.57 o                         
  -7  -6   3       6195.39       6121.71       306.41 o                         
  -6  -6   3        721.84        824.91        79.79 o                         
  -5  -6   3         80.61         95.55        34.11 o                         
  -4  -6   3       1921.62       1974.13        87.24 o                         
  -3  -6   3       4111.52       4053.84       119.29 o                         
  -2  -6   3       6196.77       6153.57       121.98 o                         
  -1  -6   3      11993.63      12111.94       164.27 o                         
   0  -6   3        626.67        614.13        30.76 o                         
   1  -6   3        161.65        168.01        25.58 o                         
   2  -6   3        207.70        190.22        30.93 o                         
   3  -6   3      28776.85      28441.76       349.28 o                         
   4  -6   3       3312.30       3242.44       100.64 o                         
   5  -6   3       1157.66       1075.58       104.44 o                         
   6  -6   3       2369.42       2623.06       167.92 o                         
   7  -6   3        950.97       1114.58       128.58 o                         
   8  -6   3       1439.76       1268.80       194.11 o                         
   9  -6   3       2956.79       2806.06       455.81 o                         
  -8  -5   3         67.14        645.06       347.04 o                         
  -7  -5   3          3.76         56.50        63.72 o                         
  -6  -5   3       2909.94       2953.73       163.57 o                         
  -5  -5   3       6695.69       6915.42       166.16 o                         
  -4  -5   3       5737.30       5628.50       131.41 o                         
  -3  -5   3      14753.13      14727.53       192.38 o                         
  -2  -5   3       4179.66       4150.87       109.03 o                         
  -1  -5   3        658.46        730.63        36.13 o                         
   0  -5   3          6.55         11.63         9.10 o                         
   1  -5   3      37469.29      36642.07       431.78 o                         
   2  -5   3       7205.43       7152.78       101.66 o                         
   3  -5   3       1177.29       1151.79        51.50 o                         
   4  -5   3       6507.83       6557.62       141.73 o                         
   5  -5   3       1748.02       1823.39        62.84 o                         
   6  -5   3       3237.74       3360.36       137.46 o                         
   7  -5   3       6636.53       6707.27       288.27 o                         
   8  -5   3        163.44        177.22        99.54 o                         
   9  -5   3        271.91        228.61       168.03 o                         
  -8  -4   3       1140.51       1010.55       114.69 o                         
  -7  -4   3       5555.84       5678.15       245.42 o                         
  -6  -4   3       2089.52       2134.24        95.11 o                         
  -5  -4   3       6065.44       6080.40       137.73 o                         
  -4  -4   3       5527.28       5526.87       122.14 o                         
  -3  -4   3        304.18        257.23        26.18 o                         
  -2  -4   3        849.85        872.10        44.04 o                         
  -1  -4   3      54558.22      54492.77       415.25 o                         
   0  -4   3        153.53        130.19        17.05 o                         
   1  -4   3       1629.38       1832.59        53.45 o                         
   2  -4   3      11665.09      11610.40       148.67 o                         
   3  -4   3      16604.86      16463.18       166.47 o                         
   4  -4   3      11009.60      10789.56       146.06 o                         
   5  -4   3      14137.71      14051.04       170.37 o                         
   6  -4   3       1820.38       1895.50       105.98 o                         
   7  -4   3        162.58        185.10        77.59 o                         
   8  -4   3         81.96        126.42        85.90 o                         
   9  -4   3       4943.15       4932.65       356.52 o                         
  -8  -3   3       2437.62       2306.75       174.95 o                         
  -7  -3   3       1735.88       1685.84       130.37 o                         
  -6  -3   3       2985.90       2830.95       128.35 o                         
  -5  -3   3         91.21        121.41        27.99 o                         
  -4  -3   3        809.85        883.60        44.02 o                         
  -3  -3   3      40015.81      40062.52       348.75 o                         
  -2  -3   3       1829.82       1775.61        46.94 o                         
  -1  -3   3       1863.37       1928.96        46.56 o                         
   0  -3   3      13680.41      13813.06       143.35 o                         
   1  -3   3      19785.31      19868.54       190.73 o                         
   2  -3   3       7806.34       7705.48        87.49 o                         
   3  -3   3      28694.27      28171.53       232.24 o                         
   4  -3   3       6952.22       6895.06        98.55 o                         
   5  -3   3        502.79        488.79        30.57 o                         
   6  -3   3        634.89        550.02        45.46 o                         
   7  -3   3      10862.49      11196.62       289.45 o                         
   8  -3   3        302.78        387.15        69.62 o                         
   9  -3   3          3.36       -235.54       235.54 o                         
  -9  -2   3        458.46        627.44       224.78 o                         
  -8  -2   3       2535.08       2579.09       169.07 o                         
  -7  -2   3        315.03        280.90        61.45 o                         
  -6  -2   3       2610.89       2609.32       134.74 o                         
  -5  -2   3      22259.70      22330.47       269.77 o                         
  -4  -2   3        198.71        204.43        22.33 o                         
  -3  -2   3       1151.82       1135.68        41.44 o                         
  -2  -2   3       4034.85       4032.89        64.22 o                         
  -1  -2   3      34295.91      34947.74       230.58 o                         
   0  -2   3      43156.81      44387.46       277.52 o                         
   1  -2   3      24633.15      24473.74       161.83 o                         
   2  -2   3      11929.47      12148.20        98.77 o                         
   3  -2   3         78.42         78.06        13.16 o                         
   4  -2   3        329.21        305.10        20.57 o                         
   5  -2   3      26071.67      25878.95       225.43 o                         
   6  -2   3       1513.46       1510.89        76.42 o                         
   7  -2   3          1.94          0.80        40.91 o                         
   8  -2   3       3755.03       4126.42       192.21 o                         
   9  -2   3        849.40        752.78       120.25 o                         
  -9  -1   3         98.23         92.98        66.07 o                         
  -8  -1   3        393.29        396.37       147.00 o                         
  -7  -1   3       9862.38      10308.64       285.65 o                         
  -6  -1   3        571.85        654.60        67.48 o                         
  -5  -1   3         18.85          5.45        11.74 o                         
  -4  -1   3       7467.94       7616.86       103.09 o                         
  -3  -1   3      28641.23      28342.47       229.98 o                         
  -2  -1   3      17119.01      17197.18       150.86 o                         
  -1  -1   3      21421.54      21724.61       140.88 o                         
   0  -1   3       5755.50       5779.54        64.71 o                         
   1  -1   3       6562.38       6749.28        54.76 o                         
   2  -1   3       2953.90       2949.83        40.60 o                         
   3  -1   3      36991.05      36592.15       240.14 o                         
   4  -1   3        536.79        534.20        23.11 o                         
   5  -1   3         51.32         58.86        25.59 o                         
   6  -1   3       3581.98       3571.17       121.05 o                         
   7  -1   3       4397.07       4225.90       171.56 o                         
   8  -1   3       3770.09       3737.88       194.75 o                         
   9  -1   3       2242.99       2356.75       199.49 o                         
  -9   0   3       3839.42       4097.95       261.96 o                         
  -8   0   3       1217.41       1037.15       111.28 o                         
  -7   0   3        376.21        230.94        54.38 o                         
  -6   0   3       1846.43       1840.53        92.48 o                         
  -5   0   3      22769.94      22788.94       310.95 o                         
  -4   0   3      23513.09      23227.50       206.36 o                         
  -3   0   3      15285.65      15209.23       144.99 o                         
  -2   0   3      13605.17      13492.14       109.86 o                         
  -1   0   3      11726.33      11824.24        88.62 o                         
   0   0   3       2177.70       2230.57        38.34 o                         
   1   0   3     111874.22     111194.20       489.79 o                         
   2   0   3        552.32        552.01        20.68 o                         
   3   0   3       1747.17       1917.34        43.57 o                         
   4   0   3      10038.89       9893.97       150.39 o                         
   5   0   3      14873.85      14881.30       225.82 o                         
   6   0   3       6655.14       6745.90       175.21 o                         
   7   0   3       5468.48       5649.24       205.24 o                         
   8   0   3       1514.70       1566.15       118.65 o                         
   9   0   3        203.34         60.46        98.33 o                         
  -9   1   3        220.65         41.69        86.77 o                         
  -8   1   3         41.65         80.51        48.17 o                         
  -7   1   3       9155.12       9239.87       219.55 o                         
  -6   1   3       6375.50       6367.51       158.64 o                         
  -5   1   3       2989.30       3031.85       100.08 o                         
  -4   1   3      10181.33      10103.31       158.11 o                         
  -3   1   3      10130.52      10404.80       104.04 o                         
  -2   1   3       5996.69       5969.61        68.16 o                         
  -1   1   3      62733.86      62440.98       315.73 o                         
   0   1   3       2035.69       2130.21        35.36 o                         
   1   1   3       1752.07       1856.84        36.83 o                         
   2   1   3       5524.91       5540.33        70.64 o                         
   3   1   3      42998.29      42625.07       327.54 o                         
   4   1   3      11239.90      11357.12       146.87 o                         
   5   1   3       6481.11       6187.40       126.33 o                         
   6   1   3       6636.72       6634.70       172.09 o                         
   7   1   3          0.52        -46.89        48.31 o                         
   8   1   3        107.20         21.27        52.60 o                         
   9   1   3       5741.67       5448.62       586.82 o                         
  -9   2   3       5069.69       5434.62       582.54 o                         
  -8   2   3       2000.27       1799.76       246.95 o                         
  -7   2   3        340.61        323.16        48.62 o                         
  -6   2   3       7063.96       6854.89       161.65 o                         
  -5   2   3        667.31        709.22        49.09 o                         
  -4   2   3       7272.04       7042.38       156.47 o                         
  -3   2   3      32432.77      32086.88       237.67 o                         
  -2   2   3        191.15        208.41        15.62 o                         
  -1   2   3          4.71         34.83        14.61 o                         
   0   2   3       3389.72       3468.09        63.49 o                         
   1   2   3      29856.09      30089.70       257.37 o                         
   2   2   3      13876.66      13950.08       138.73 o                         
   3   2   3       9282.87       9260.20       122.13 o                         
   4   2   3       7265.22       7018.56       118.63 o                         
   5   2   3        460.82        410.79        40.68 o                         
   6   2   3        783.23        835.77        60.33 o                         
   7   2   3      10192.91      10402.96       280.33 o                         
   8   2   3         11.68         55.56        57.60 o                         
  -8   3   3       3089.61       3434.91       230.69 o                         
  -7   3   3       2956.73       2853.82       134.98 o                         
  -6   3   3       4579.09       4469.81       131.82 o                         
  -5   3   3      20283.54      20762.20       340.03 o                         
  -4   3   3       2819.72       2850.45        58.09 o                         
  -3   3   3        125.95        108.95        16.33 o                         
  -2   3   3        204.61        172.55        20.18 o                         
  -1   3   3      43962.95      43099.53       312.36 o                         
   0   3   3      12883.74      13074.45       153.36 o                         
   1   3   3       4195.89       4012.50        84.69 o                         
   2   3   3      13968.85      14081.03       152.74 o                         
   3   3   3        642.64        692.63        39.10 o                         
   4   3   3       6473.27       6465.17       122.87 o                         
   5   3   3      20211.63      20098.98       313.02 o                         
   6   3   3          6.95         32.07        35.36 o                         
   7   3   3        250.72        324.87        62.46 o                         
   8   3   3       1090.64       1179.02       112.66 o                         
  -9   4   3       1136.02        971.77       316.75 o                         
  -8   4   3       2155.48       2344.64       173.49 o                         
  -7   4   3       7745.86       8007.36       244.78 o                         
  -6   4   3       1120.70       1200.32        94.52 o                         
  -5   4   3         89.24        125.36        39.56 o                         
  -4   4   3        644.32        628.37        40.22 o                         
  -3   4   3      24179.43      24037.07       271.84 o                         
  -2   4   3        615.51        546.88        32.04 o                         
  -1   4   3       7003.48       6968.15       110.11 o                         
   0   4   3      17183.08      17597.49       208.87 o                         
   1   4   3       7854.47       8142.77       134.65 o                         
   2   4   3       2334.56       2364.71        66.91 o                         
   3   4   3      26579.64      26529.32       282.46 o                         
   4   4   3       2059.27       2104.01        75.56 o                         
   5   4   3        198.05        184.46        41.79 o                         
   6   4   3        669.85        637.39        62.51 o                         
   7   4   3       3195.52       3209.84       174.73 o                         
   8   4   3       1735.80       1381.22       302.48 o                         
  -9   5   3       1793.60       1773.51       384.39 o                         
  -8   5   3       1194.68        930.49       135.70 o                         
  -7   5   3        636.12        518.65       128.09 o                         
  -6   5   3         68.38         38.92        47.25 o                         
  -5   5   3      17043.61      17013.05       312.80 o                         
  -4   5   3       2489.99       2462.97        75.39 o                         
  -3   5   3        917.02        797.82        48.48 o                         
  -2   5   3      10517.43      10515.27       176.22 o                         
  -1   5   3       5216.31       5192.13        98.44 o                         
   0   5   3       7414.97       7587.86       124.61 o                         
   1   5   3      33912.07      33767.61       333.65 o                         
   2   5   3       1633.84       1706.40        65.65 o                         
   3   5   3        470.43        520.48        47.00 o                         
   4   5   3        941.42        967.22        62.13 o                         
   5   5   3       8480.87       8563.07       214.95 o                         
   6   5   3       1929.76       2006.07       110.49 o                         
   7   5   3       1835.49       2029.30       143.72 o                         
  -8   6   3        108.76         88.01       125.50 o                         
  -7   6   3       6291.76       6066.88       294.59 o                         
  -6   6   3        549.68        543.22        77.92 o                         
  -5   6   3         46.61         46.35        38.17 o                         
  -4   6   3       2091.86       2227.54        85.90 o                         
  -3   6   3       5778.41       5679.95       136.64 o                         
  -2   6   3       8316.31       8475.83       158.52 o                         
  -1   6   3      13364.80      13172.13       206.68 o                         
   0   6   3       2237.90       2161.14        75.81 o                         
   1   6   3        314.04        336.69        33.15 o                         
   2   6   3         60.23         80.77        25.83 o                         
   3   6   3      15129.01      15454.41       228.84 o                         
   4   6   3       2040.91       1999.11        92.83 o                         
   5   6   3        609.32        497.82        71.45 o                         
   6   6   3       2563.36       2647.32       136.99 o                         
   7   6   3        375.74        216.92       114.93 o                         
  -7   7   3          1.36        -77.10        77.10 o                         
  -6   7   3       2069.86       2223.63       162.91 o                         
  -5   7   3       3896.24       3531.60       220.92 o                         
  -4   7   3       5238.81       5172.99       141.15 o                         
  -3   7   3      13585.48      13871.05       236.65 o                         
  -2   7   3       1598.70       1709.24        80.60 o                         
  -1   7   3          7.42          0.69        25.55 o                         
   0   7   3          4.86        -28.25        28.43 o                         
   1   7   3      14830.56      15106.92       225.50 o                         
   2   7   3       2572.30       2588.20        95.69 o                         
   3   7   3        572.62        572.19        48.55 o                         
   4   7   3       2026.66       1963.82       110.63 o                         
   5   7   3        792.81        889.89       109.13 o                         
   6   7   3       1455.04       1467.09       117.25 o                         
  -7   8   3       3064.21       3263.26       296.35 o                         
  -6   8   3       2175.10       2051.72       165.06 o                         
  -5   8   3       4265.85       4319.79       227.23 o                         
  -4   8   3       3996.84       4140.71       194.88 o                         
  -3   8   3         50.95         93.27        38.75 o                         
  -2   8   3        273.32        228.54        43.78 o                         
  -1   8   3      16960.46      17358.63       291.58 o                         
   0   8   3        637.19        692.43        61.77 o                         
   1   8   3        137.09        138.44        40.72 o                         
   2   8   3       4199.71       4222.11       150.78 o                         
   3   8   3       2933.24       2941.13       136.49 o                         
   4   8   3       3005.24       2947.15       158.36 o                         
   5   8   3       4389.53       4198.76       227.25 o                         
  -6   9   3       1185.29       1167.38       178.82 o                         
  -5   9   3         50.54         40.09        76.55 o                         
  -4   9   3        281.79        164.29        86.05 o                         
  -3   9   3       7737.85       8155.23       224.20 o                         
  -2   9   3        219.81        238.54        50.59 o                         
  -1   9   3        376.91        361.15        57.45 o                         
   0   9   3       1731.75       1908.64       116.69 o                         
   1   9   3       4426.76       4546.78       189.09 o                         
   2   9   3       2348.53       2433.03       142.22 o                         
   3   9   3       3994.81       3945.34       224.20 o                         
   4   9   3        551.92        -43.86       124.01 o                         
  -5  10   3       5331.98       5387.27       683.38 o                         
  -4  10   3        174.63        518.04       165.22 o                         
  -3  10   3        214.24        145.42        55.44 o                         
  -2  10   3       1193.32       1423.68       107.54 o                         
  -1  10   3       2520.32       2570.03       143.95 o                         
   0  10   3       3331.68       3331.87       194.32 o                         
   1  10   3       2951.33       2933.10       159.25 o                         
   2  10   3        626.44        419.16       161.47 o                         
   3  10   3         47.09        233.00       132.18 o                         
  -2  11   3        516.06        345.92        95.70 o                         
  -1  11   3        979.93        -21.55       158.47 o                         
   3 -12   4        469.93        379.86       109.83 o                         
  -3 -11   4        192.61        -31.88        98.78 o                         
  -2 -11   4       2546.34       2467.21       299.50 o                         
  -1 -11   4       1842.23       1892.50       144.96 o                         
   0 -11   4       1987.14       2212.20       143.13 o                         
   1 -11   4        500.84        412.61        79.37 o                         
   2 -11   4        425.40        473.33        76.42 o                         
   3 -11   4        414.05        533.59       132.31 o                         
   4 -11   4       7315.04       7271.70      1351.99 o                         
  -4 -10   4       3027.20       2938.04       286.95 o                         
  -3 -10   4       3710.77       3892.03       182.43 o                         
  -2 -10   4       2472.35       2500.54       138.55 o                         
  -1 -10   4        762.68        800.96        84.84 o                         
   0 -10   4        158.58        264.80       105.64 o                         
   1 -10   4        708.76        572.17        90.32 o                         
   2 -10   4      10198.27      10212.38       292.32 o                         
   3 -10   4        763.16        706.04        76.21 o                         
   4 -10   4         45.46         38.10        79.83 o                         
   5 -10   4       1035.06       1367.12       157.30 o                         
   6 -10   4       1293.32       1508.81       219.18 o                         
  -5  -9   4       1488.82       1468.61       113.82 o                         
  -4  -9   4        881.09        862.65        82.32 o                         
  -3  -9   4       2268.24       2059.33       126.54 o                         
  -2  -9   4        602.65        563.00        70.35 o                         
  -1  -9   4       2153.14       2106.70       110.48 o                         
   0  -9   4      10144.13       9952.41       258.24 o                         
   1  -9   4         20.36          6.62        53.82 o                         
   2  -9   4        109.81         77.98        47.43 o                         
   3  -9   4        962.70        958.28        84.87 o                         
   4  -9   4       5402.57       5395.27       192.88 o                         
   5  -9   4       4510.46       4388.78       288.77 o                         
   6  -9   4       1728.87       1584.75       160.64 o                         
   7  -9   4       1076.42        449.40       308.22 o                         
  -6  -8   4       1082.91       1072.83       111.83 o                         
  -5  -8   4       2755.03       2846.22       140.99 o                         
  -4  -8   4        775.05        781.90       101.59 o                         
  -3  -8   4       1102.93       1046.59        86.75 o                         
  -2  -8   4      14666.61      14487.92       259.22 o                         
  -1  -8   4          0.20        -11.70        28.06 o                         
   0  -8   4       1090.16        944.24        73.68 o                         
   1  -8   4        903.02        895.17        59.58 o                         
   2  -8   4      10489.27      10799.23       299.73 o                         
   3  -8   4       4369.80       4448.86       151.51 o                         
   4  -8   4       3457.15       3441.42       142.94 o                         
   5  -8   4       2820.65       2790.06       192.07 o                         
   6  -8   4         95.55         45.68        82.33 o                         
   7  -8   4        175.84         68.56       102.41 o                         
  -6  -7   4        548.06        595.46        74.74 o                         
  -5  -7   4       3896.22       3866.93       161.47 o                         
  -4  -7   4       9256.26       9302.80       204.70 o                         
  -3  -7   4        142.36        182.50        36.37 o                         
  -2  -7   4        159.89        173.26        35.00 o                         
  -1  -7   4        586.60        556.12        39.25 o                         
   0  -7   4      17773.81      17989.34       243.61 o                         
   1  -7   4       4923.67       4965.45       123.74 o                         
   2  -7   4       5061.63       5008.32       137.08 o                         
   3  -7   4      15846.75      15841.77       258.73 o                         
   4  -7   4        311.26        360.50        44.29 o                         
   5  -7   4        140.81        173.36        70.05 o                         
   6  -7   4       9640.83       9836.54       345.10 o                         
   7  -7   4         21.27        -65.60        93.99 o                         
   8  -7   4         36.18       -134.09       138.67 o                         
  -7  -6   4       1808.69       2046.36       244.10 o                         
  -6  -6   4       5076.64       5050.31       189.87 o                         
  -5  -6   4        225.60        230.47        43.22 o                         
  -4  -6   4          4.26         36.05        30.85 o                         
  -3  -6   4          8.73        -18.64        32.63 o                         
  -2  -6   4      15120.41      14715.75       233.08 o                         
  -1  -6   4       3342.22       3396.53        81.70 o                         
   0  -6   4       2183.42       2209.59        66.11 o                         
   1  -6   4       8723.05       8743.38       176.19 o                         
   2  -6   4       1825.25       1842.24        84.65 o                         
   3  -6   4       5111.05       5247.37       128.30 o                         
   4  -6   4      13363.87      13276.97       218.97 o                         
   5  -6   4          6.84         20.35        27.06 o                         
   6  -6   4         82.48         69.51        51.16 o                         
   7  -6   4        420.19        326.93       105.37 o                         
   8  -6   4       4000.72       3795.59       321.85 o                         
  -7  -5   4       1206.94       1200.64       137.25 o                         
  -6  -5   4         33.30         58.10        36.72 o                         
  -5  -5   4         21.79         56.22        27.67 o                         
  -4  -5   4      20816.35      20687.28       275.05 o                         
  -3  -5   4       6148.12       6046.85       111.84 o                         
  -2  -5   4       3257.67       3261.34        84.25 o                         
  -1  -5   4      11038.37      10945.66       143.43 o                         
   0  -5   4       3178.84       3217.03        68.73 o                         
   1  -5   4       7912.28       7961.04       135.00 o                         
   2  -5   4      32978.50      32238.89       390.40 o                         
   3  -5   4         12.10          9.75        31.22 o                         
   4  -5   4        102.69         96.16        19.64 o                         
   5  -5   4        858.45        788.71        44.28 o                         
   6  -5   4       6782.31       6887.61       213.32 o                         
   7  -5   4       2800.75       2860.87       176.44 o                         
   8  -5   4        953.12        735.11       108.54 o                         
   9  -5   4       1687.73       1650.53       357.98 o                         
  -8  -4   4          4.73         32.00        80.20 o                         
  -7  -4   4        185.78         -1.43        56.09 o                         
  -6  -4   4      12294.05      12421.53       238.48 o                         
  -5  -4   4       1467.84       1435.59        67.80 o                         
  -4  -4   4        833.94        746.96        47.31 o                         
  -3  -4   4       9230.12       9558.25       139.54 o                         
  -2  -4   4      15871.96      15863.29       207.50 o                         
  -1  -4   4       8034.04       7811.47       122.77 o                         
   0  -4   4      37830.54      38143.12       378.80 o                         
   1  -4   4       6766.34       6765.50       111.68 o                         
   2  -4   4        265.27        303.84        16.31 o                         
   3  -4   4        580.92        510.16        30.38 o                         
   4  -4   4      28884.77      28773.46       285.48 o                         
   5  -4   4       3758.27       3755.18        83.87 o                         
   6  -4   4       1720.62       1589.48        78.19 o                         
   7  -4   4       4233.58       4363.82       168.50 o                         
   8  -4   4        120.49        104.49        83.35 o                         
   9  -4   4       1209.35       1316.71       224.70 o                         
  -8  -3   4       6193.55       6585.70       275.24 o                         
  -7  -3   4       1046.64        939.30       102.70 o                         
  -6  -3   4        121.79          8.47        37.15 o                         
  -5  -3   4       6158.92       6322.05       136.45 o                         
  -4  -3   4       6638.94       6671.66       125.45 o                         
  -3  -3   4       7845.20       7860.12       119.56 o                         
  -2  -3   4      34981.00      34655.14       294.28 o                         
  -1  -3   4       2680.73       2740.28        56.03 o                         
   0  -3   4       2280.61       2412.16        55.29 o                         
   1  -3   4       1178.64       1213.08        42.30 o                         
   2  -3   4      63768.05      63739.70       459.86 o                         
   3  -3   4       2641.62       2646.74        70.13 o                         
   4  -3   4       7672.38       7924.10       122.44 o                         
   5  -3   4       4916.12       5006.49        97.38 o                         
   6  -3   4       2771.77       2765.61       102.21 o                         
   7  -3   4       2358.22       2583.74       132.00 o                         
   8  -3   4       6997.34       7028.21       235.19 o                         
   9  -3   4        245.69        331.48       140.68 o                         
  -9  -2   4         10.91       -117.39       117.39 o                         
  -8  -2   4        123.96         97.99        63.92 o                         
  -7  -2   4       2190.78       2153.59       146.97 o                         
  -6  -2   4       5856.92       6044.43       185.87 o                         
  -5  -2   4      10214.23      10088.91       162.10 o                         
  -4  -2   4      12080.75      11922.74       159.46 o                         
  -3  -2   4       6427.89       6303.67       106.36 o                         
  -2  -2   4        921.40        990.19        30.01 o                         
  -1  -2   4       1488.53       1547.54        44.90 o                         
   0  -2   4      76832.43      77224.03       562.17 o                         
   1  -2   4      12836.48      12760.31       120.21 o                         
   2  -2   4       1342.06       1337.04        34.63 o                         
   3  -2   4       9904.92       9713.31       109.28 o                         
   4  -2   4       4254.28       4311.85        76.78 o                         
   5  -2   4       7373.45       7499.24       122.57 o                         
   6  -2   4      14890.22      15342.23       256.84 o                         
   7  -2   4        895.91        927.14        77.47 o                         
   8  -2   4        640.30        666.56        83.28 o                         
   9  -2   4        529.61        556.27       109.12 o                         
  -9  -1   4        912.26        844.55       142.21 o                         
  -8  -1   4       4718.18       4931.42       239.03 o                         
  -7  -1   4       2604.34       2653.78       144.69 o                         
  -6  -1   4       7875.50       7891.05       199.55 o                         
  -5  -1   4       5376.65       5368.53       109.69 o                         
  -4  -1   4          9.97         12.95        11.90 o                         
  -3  -1   4        684.75        657.44        26.39 o                         
  -2  -1   4      47220.24      47064.71       326.68 o                         
  -1  -1   4        805.32        815.30        27.68 o                         
   0  -1   4       3883.30       3923.88        55.54 o                         
   1  -1   4       4221.78       4354.27        50.65 o                         
   2  -1   4      18841.24      18747.36       142.60 o                         
   3  -1   4      14816.78      14744.96       141.94 o                         
   4  -1   4      17151.25      16835.50       176.60 o                         
   5  -1   4       2482.83       2689.19        79.31 o                         
   6  -1   4        522.90        460.33        54.47 o                         
   7  -1   4         22.60        -13.56        47.23 o                         
   8  -1   4       8098.14       8045.00       291.22 o                         
   9  -1   4       1095.65       1097.00       194.23 o                         
  -9   0   4       1662.78       1664.50       269.87 o                         
  -8   0   4        911.64       1108.65       120.73 o                         
  -7   0   4       5212.19       5147.93       175.82 o                         
  -6   0   4        960.95        963.82        65.38 o                         
  -5   0   4        365.89        403.75        43.29 o                         
  -4   0   4      45036.50      44727.32       334.90 o                         
  -3   0   4        214.63        280.19        20.68 o                         
  -2   0   4       3194.85       3302.80        52.58 o                         
  -1   0   4      32982.13      33245.26       229.91 o                         
   0   0   4      29712.09      30135.48       201.46 o                         
   1   0   4       6259.72       6217.63        71.06 o                         
   2   0   4      45475.92      44776.24       276.68 o                         
   3   0   4       9111.51       8987.57       108.47 o                         
   4   0   4        213.36        253.95        22.80 o                         
   5   0   4          1.21          0.41        31.85 o                         
   6   0   4      16357.67      16765.89       299.71 o                         
   7   0   4       1833.50       1954.07       125.31 o                         
   8   0   4        256.81        268.76        61.77 o                         
   9   0   4       1949.60       2016.45       225.64 o                         
  -9   1   4       2058.62       1879.12       275.31 o                         
  -8   1   4         13.25        -58.10        68.15 o                         
  -7   1   4        950.51       1125.61        90.84 o                         
  -6   1   4      19242.04      19199.92       331.90 o                         
  -5   1   4        178.70        182.86        36.25 o                         
  -4   1   4         29.61         59.66        18.46 o                         
  -3   1   4       3144.73       3111.14        59.26 o                         
  -2   1   4      32958.96      32822.29       234.61 o                         
  -1   1   4      10786.67      10672.10        99.79 o                         
   0   1   4      20337.95      20249.31       182.37 o                         
   1   1   4      17861.66      17680.31       161.11 o                         
   2   1   4         67.00         68.98        11.46 o                         
   3   1   4       2431.00       2560.97        60.36 o                         
   4   1   4      46552.92      46837.64       392.66 o                         
   5   1   4       1062.89        983.07        57.51 o                         
   6   1   4        492.03        444.95        53.86 o                         
   7   1   4       4346.01       4486.70       191.79 o                         
   8   1   4       2344.41       2652.02       159.84 o                         
   9   1   4       1844.83       2364.01       403.14 o                         
  -9   2   4       1041.88        886.78       209.89 o                         
  -8   2   4       8839.21       9278.13       479.96 o                         
  -7   2   4          8.73          2.35        46.37 o                         
  -6   2   4        410.89        385.60        47.95 o                         
  -5   2   4       2559.26       2510.78        93.67 o                         
  -4   2   4      13063.24      12714.08       132.24 o                         
  -3   2   4      10781.13      10460.73       115.04 o                         
  -2   2   4      15057.29      15216.94       156.88 o                         
  -1   2   4       5494.26       5539.76        84.97 o                         
   0   2   4        260.45        318.40        27.92 o                         
   1   2   4       2263.73       2286.46        57.18 o                         
   2   2   4      44176.35      44430.56       313.27 o                         
   3   2   4       1041.56       1068.62        47.46 o                         
   4   2   4        192.36        217.50        21.74 o                         
   5   2   4       3826.70       3722.10       117.85 o                         
   6   2   4       4535.57       4563.55       141.63 o                         
   7   2   4       2555.90       2660.44       141.51 o                         
   8   2   4       2995.94       3386.38       183.26 o                         
  -9   3   4        582.82        191.82       120.59 o                         
  -8   3   4        390.68        264.16        74.21 o                         
  -7   3   4       1096.52        995.37        99.69 o                         
  -6   3   4      13646.71      14122.94       288.32 o                         
  -5   3   4       5657.16       5626.76       146.33 o                         
  -4   3   4       4206.64       4030.30        69.27 o                         
  -3   3   4       9770.93       9586.15       148.85 o                         
  -2   3   4       1924.26       1898.81        58.55 o                         
  -1   3   4       7189.20       7047.46       102.20 o                         
   0   3   4      56780.39      56794.04       415.71 o                         
   1   3   4        606.05        664.97        39.43 o                         
   2   3   4        705.64        733.77        34.89 o                         
   3   3   4       5889.70       5964.54       108.23 o                         
   4   3   4      10994.09      10726.28       168.86 o                         
   5   3   4       7641.65       7763.53       180.00 o                         
   6   3   4       4997.77       5039.34       155.25 o                         
   7   3   4       1447.78       1620.10       125.66 o                         
   8   3   4        164.81        256.99        98.67 o                         
  -9   4   4        273.19        219.80       299.03 o                         
  -8   4   4       5478.25       5256.97       624.22 o                         
  -7   4   4       2643.58       2620.81       145.58 o                         
  -6   4   4       2877.74       2828.38       136.06 o                         
  -5   4   4       4920.08       5085.66       152.35 o                         
  -4   4   4       5643.94       5611.69       122.40 o                         
  -3   4   4       1429.32       1370.13        54.31 o                         
  -2   4   4      41017.28      41149.55       391.48 o                         
  -1   4   4        419.01        405.64        24.39 o                         
   0   4   4       1298.87       1310.63        51.85 o                         
   1   4   4       2971.39       3109.03        89.89 o                         
   2   4   4      27448.94      26897.41       281.35 o                         
   3   4   4       8266.56       8273.15       150.92 o                         
   4   4   4       4188.24       4189.82       126.33 o                         
   5   4   4       2094.19       2195.61       100.71 o                         
   6   4   4          8.38         -7.03        40.55 o                         
   7   4   4        248.98        248.82        65.61 o                         
  -8   5   4         68.86         42.91        74.48 o                         
  -7   5   4       3642.45       3798.27       239.97 o                         
  -6   5   4       1002.20        959.10        94.41 o                         
  -5   5   4       3692.33       3537.93       137.83 o                         
  -4   5   4      18863.16      18828.09       257.56 o                         
  -3   5   4        177.30        176.73        32.77 o                         
  -2   5   4        227.19        246.35        34.44 o                         
  -1   5   4       3309.89       3336.86        74.95 o                         
   0   5   4      25722.61      25923.10       298.53 o                         
   1   5   4      11228.33      11009.90       160.56 o                         
   2   5   4       6961.63       6909.79       148.43 o                         
   3   5   4       6069.62       6084.04       137.42 o                         
   4   5   4        483.40        517.25        51.21 o                         
   5   5   4         64.91         36.05        35.73 o                         
   6   5   4       9715.92       9765.89       250.24 o                         
   7   5   4        115.84        -25.63        52.65 o                         
  -8   6   4        575.00        582.32       247.86 o                         
  -7   6   4       1680.87       1625.81       207.35 o                         
  -6   6   4       4993.08       4991.32       198.53 o                         
  -5   6   4        734.50        780.10        77.30 o                         
  -4   6   4        164.49        119.28        37.78 o                         
  -3   6   4         13.80         16.75        28.58 o                         
  -2   6   4      19214.69      19721.87       319.33 o                         
  -1   6   4       7291.47       7079.15       129.84 o                         
   0   6   4       1234.82       1190.70        61.54 o                         
   1   6   4       4839.11       4677.00       121.78 o                         
   2   6   4       1498.42       1528.29        73.17 o                         
   3   6   4       3004.07       2823.13        99.46 o                         
   4   6   4      11528.54      11696.27       245.70 o                         
   5   6   4          7.79         25.31        39.15 o                         
   6   6   4        261.24        259.75        56.83 o                         
   7   6   4        787.36       1047.66       274.84 o                         
  -7   7   4       1196.36        897.38       182.99 o                         
  -6   7   4        225.44        297.16        72.61 o                         
  -5   7   4        716.11        679.57        78.27 o                         
  -4   7   4      12495.46      12776.73       241.58 o                         
  -3   7   4       2821.11       2813.53       104.70 o                         
  -2   7   4       1957.63       1948.04        88.61 o                         
  -1   7   4       3577.68       3757.57       111.36 o                         
   0   7   4       1244.79       1224.44        68.59 o                         
   1   7   4       3000.38       3049.31       106.23 o                         
   2   7   4      10998.94      11093.48       213.63 o                         
   3   7   4          5.85         25.44        31.00 o                         
   4   7   4         35.12         25.26        43.28 o                         
   5   7   4        316.04        363.09        62.17 o                         
   6   7   4       3402.15       3538.07       249.42 o                         
  -7   8   4          0.87         17.73       157.17 o                         
  -6   8   4       8405.37       8129.95       324.67 o                         
  -5   8   4        955.24        950.75       104.03 o                         
  -4   8   4        119.35         87.24        53.59 o                         
  -3   8   4       3414.65       3242.18       133.52 o                         
  -2   8   4       3344.12       3349.62       130.22 o                         
  -1   8   4       3803.12       3820.00       132.31 o                         
   0   8   4      12917.32      13162.87       256.34 o                         
   1   8   4        944.18       1104.11        82.60 o                         
   2   8   4        191.34        169.14        45.58 o                         
   3   8   4        289.45        336.69        67.14 o                         
   4   8   4       6127.86       6005.73       246.19 o                         
   5   8   4       1821.90       1654.83       216.85 o                         
  -6   9   4          4.86         42.13       214.54 o                         
  -5   9   4       1432.87       1430.38       145.65 o                         
  -4   9   4       1713.25       1821.54       138.03 o                         
  -3   9   4       1433.85       1447.53        97.39 o                         
  -2   9   4       5348.63       5809.40       204.82 o                         
  -1   9   4        845.03        966.22       100.50 o                         
   0   9   4          3.45         84.86        47.23 o                         
   1   9   4         11.71         42.59        73.83 o                         
   2   9   4       6942.37       6928.13       242.90 o                         
   3   9   4        638.28        548.79        99.96 o                         
   4   9   4        544.32        547.70       146.78 o                         
  -4  10   4       3058.53       2771.60       357.34 o                         
  -3  10   4        487.88        382.78       111.99 o                         
  -2  10   4        168.00        154.40        97.54 o                         
  -1  10   4         47.98        165.05        79.93 o                         
   0  10   4       6147.97       6546.18       251.22 o                         
   1  10   4       1499.28       1301.26       166.41 o                         
   2  10   4        162.37        203.00       139.60 o                         
   3 -12   5        371.02        232.09        84.34 o                         
  -3 -11   5          2.99         89.37       162.65 o                         
  -2 -11   5        113.56       -131.55       131.55 o                         
  -1 -11   5       4807.03       5341.53       238.91 o                         
   0 -11   5        135.13        110.78        58.45 o                         
   1 -11   5        221.90        233.92        98.38 o                         
   2 -11   5       1813.59       1607.33       121.65 o                         
   3 -11   5       2157.52       2151.61       138.31 o                         
   4 -11   5       1760.17       1244.83       407.67 o                         
  -4 -10   5        136.54        -18.68        84.51 o                         
  -3 -10   5       6154.48       6154.07       230.29 o                         
  -2 -10   5        602.51        507.01        69.27 o                         
  -1 -10   5        158.39        175.98        53.61 o                         
   0 -10   5       1550.20       1545.02       123.74 o                         
   1 -10   5       1653.00       1656.81       116.10 o                         
   2 -10   5       3253.12       3235.61       160.93 o                         
   3 -10   5       5033.00       4999.61       199.36 o                         
   4 -10   5        164.99         92.63        45.61 o                         
   5 -10   5         10.51         65.78       107.13 o                         
   6 -10   5          3.93        130.72       114.61 o                         
  -5  -9   5       6168.48       5803.65       211.37 o                         
  -4  -9   5         86.80        112.86        49.69 o                         
  -3  -9   5          5.34        -15.25        50.43 o                         
  -2  -9   5        746.83        636.06        70.21 o                         
  -1  -9   5       6124.82       6177.24       190.39 o                         
   0  -9   5       4737.10       4492.75       171.62 o                         
   1  -9   5       5056.13       5115.04       172.38 o                         
   2  -9   5       1860.36       1804.91       102.66 o                         
   3  -9   5        207.65        229.15        52.23 o                         
   4  -9   5        439.26        469.02        66.53 o                         
   5  -9   5       8344.73       8200.00       347.33 o                         
   6  -9   5       1125.32        975.87       126.45 o                         
  -6  -8   5         19.66         80.60        55.58 o                         
  -5  -8   5          1.04         11.95        38.38 o                         
  -4  -8   5       1517.28       1453.33        90.63 o                         
  -3  -8   5       5591.13       5449.90       165.57 o                         
  -2  -8   5       1800.39       1813.73        89.02 o                         
  -1  -8   5       6597.72       6815.59       194.02 o                         
   0  -8   5       1891.67       1894.19        85.46 o                         
   1  -8   5        391.31        370.49        47.26 o                         
   2  -8   5        429.69        390.29        46.55 o                         
   3  -8   5      17615.94      17473.63       292.89 o                         
   4  -8   5        485.02        479.38        57.47 o                         
   5  -8   5        207.90        169.78        91.49 o                         
   6  -8   5        933.11        811.81       148.18 o                         
   7  -8   5       1141.91       1487.81       195.70 o                         
  -6  -7   5        304.54        257.02        52.15 o                         
  -5  -7   5       6395.99       6584.11       190.51 o                         
  -4  -7   5       4408.28       4221.53       144.11 o                         
  -3  -7   5       4730.69       4636.91       135.59 o                         
  -2  -7   5       3719.42       3472.87       114.97 o                         
  -1  -7   5       1927.04       1877.13        72.77 o                         
   0  -7   5       1843.62       1809.36        70.64 o                         
   1  -7   5      47469.43      46958.13       554.36 o                         
   2  -7   5        886.12        989.28        90.20 o                         
   3  -7   5        424.14        374.59        41.26 o                         
   4  -7   5       3180.13       3332.42       116.64 o                         
   5  -7   5       3821.34       3576.37       164.36 o                         
   6  -7   5       2352.99       2066.93       157.71 o                         
   7  -7   5       3518.61       4129.58       301.57 o                         
   8  -7   5       1157.37       1003.34       284.53 o                         
  -7  -6   5       3858.68       3849.17       245.27 o                         
  -6  -6   5       1861.49       2021.52       120.36 o                         
  -5  -6   5       1743.06       1778.53        95.27 o                         
  -4  -6   5       1891.23       2029.96        84.60 o                         
  -3  -6   5       1816.31       1916.18        77.61 o                         
  -2  -6   5       4255.08       4279.84       114.46 o                         
  -1  -6   5      24755.15      24483.34       276.06 o                         
   0  -6   5        465.58        434.27        27.64 o                         
   1  -6   5        392.99        348.40        21.31 o                         
   2  -6   5        706.83        800.69        53.05 o                         
   3  -6   5       9959.89       9861.63       196.21 o                         
   4  -6   5       4769.16       4898.02       139.00 o                         
   5  -6   5       3270.82       3191.62       116.87 o                         
   6  -6   5       3450.31       3355.60       154.29 o                         
   7  -6   5         16.28        -20.10        89.94 o                         
   8  -6   5         67.78          3.59       201.21 o                         
  -7  -5   5        442.57        389.47       119.51 o                         
  -6  -5   5       4165.67       4273.23       147.58 o                         
  -5  -5   5        648.39        587.81        52.71 o                         
  -4  -5   5       2611.43       2559.35        89.50 o                         
  -3  -5   5      28985.32      28690.86       312.56 o                         
  -2  -5   5         10.79         34.83        25.04 o                         
  -1  -5   5          5.66         13.98        12.76 o                         
   0  -5   5       3563.33       3433.16        78.31 o                         
   1  -5   5      19616.73      18771.78       293.20 o                         
   2  -5   5      12018.31      11821.55       139.48 o                         
   3  -5   5       8582.15       8417.93       121.56 o                         
   4  -5   5       2185.86       2200.54        66.70 o                         
   5  -5   5         23.23         13.29        24.49 o                         
   6  -5   5        740.28        852.36        77.49 o                         
   7  -5   5       8490.03       8156.20       302.29 o                         
   8  -5   5        230.24        228.99        79.49 o                         
   9  -5   5        143.99         40.44       134.71 o                         
  -8  -4   5       1918.59       2010.07       179.92 o                         
  -7  -4   5        940.23        936.17       116.68 o                         
  -6  -4   5       2116.90       2134.34       120.47 o                         
  -5  -4   5      16239.76      16409.15       245.11 o                         
  -4  -4   5       2114.82       2087.60        76.51 o                         
  -3  -4   5        127.61        163.70        24.68 o                         
  -2  -4   5       1161.21       1148.10        51.35 o                         
  -1  -4   5      47248.04      47575.09       431.49 o                         
   0  -4   5      10602.11      10631.59       142.41 o                         
   1  -4   5       8574.51       8453.04       117.39 o                         
   2  -4   5      16256.27      16352.12       162.64 o                         
   3  -4   5       2431.64       2458.84        55.63 o                         
   4  -4   5       2193.74       2137.74        67.34 o                         
   5  -4   5      21603.55      21661.09       235.96 o                         
   6  -4   5          8.28         12.41        35.56 o                         
   7  -4   5        328.72        283.20        69.73 o                         
   8  -4   5       1955.29       1925.30       203.57 o                         
   9  -4   5       2456.40       2050.99       391.75 o                         
  -8  -3   5       1562.14       1647.56       156.97 o                         
  -7  -3   5       8228.43       7970.27       283.18 o                         
  -6  -3   5        693.11        615.85        61.26 o                         
  -5  -3   5         97.56         94.21        32.40 o                         
  -4  -3   5        763.42        737.44        42.28 o                         
  -3  -3   5      26636.25      26657.20       288.75 o                         
  -2  -3   5       5026.65       4994.42        83.85 o                         
  -1  -3   5      10195.85      10275.11       129.46 o                         
   0  -3   5      21466.63      22632.58       231.45 o                         
   1  -3   5       5135.58       5036.68        87.96 o                         
   2  -3   5       1494.81       1438.06        44.73 o                         
   3  -3   5      27262.76      26360.68       243.09 o                         
   4  -3   5        159.71        144.98        22.73 o                         
   5  -3   5         17.98         48.91        20.81 o                         
   6  -3   5       1573.16       1630.15        87.13 o                         
   7  -3   5       8359.58       8691.33       245.54 o                         
   8  -3   5       2687.27       2615.91       146.31 o                         
   9  -3   5        983.46       1002.39       218.11 o                         
  -9  -2   5       2133.34       1851.83       346.45 o                         
  -8  -2   5       1188.59       1294.71       120.10 o                         
  -7  -2   5        387.59        353.29        67.73 o                         
  -6  -2   5         24.84         14.31        39.14 o                         
  -5  -2   5      22909.81      23357.48       282.36 o                         
  -4  -2   5       6057.86       6137.47       112.04 o                         
  -3  -2   5        830.22        807.57        36.81 o                         
  -2  -2   5      16574.35      16462.57       161.20 o                         
  -1  -2   5       3767.07       3761.02        80.91 o                         
   0  -2   5      20831.82      20970.05       188.66 o                         
   1  -2   5      46272.81      45562.64       331.08 o                         
   2  -2   5         36.25         20.09        12.93 o                         
   3  -2   5        278.72        270.96        20.69 o                         
   4  -2   5       2108.84       2110.79        53.55 o                         
   5  -2   5      20008.54      20512.98       226.95 o                         
   6  -2   5       5778.49       5723.30       159.00 o                         
   7  -2   5       3127.58       3301.56       143.13 o                         
   8  -2   5       4405.76       4059.13       212.51 o                         
   9  -2   5        135.53         25.57        81.70 o                         
  -9  -1   5         30.57        -88.62       112.29 o                         
  -8  -1   5          6.65         27.79        57.76 o                         
  -7  -1   5      12339.15      12849.47       285.15 o                         
  -6  -1   5       2269.77       2385.14       119.01 o                         
  -5  -1   5        925.10        992.93        45.96 o                         
  -4  -1   5       7494.48       7126.65       103.21 o                         
  -3  -1   5      11836.92      11736.07       167.10 o                         
  -2  -1   5       7153.84       7280.25       118.98 o                         
  -1  -1   5      26824.99      26000.33       248.61 o                         
   0  -1   5       2222.39       2341.05        58.46 o                         
   1  -1   5        146.73        218.89        17.13 o                         
   2  -1   5         50.75         66.55        14.10 o                         
   3  -1   5      33998.42      33074.55       322.89 o                         
   4  -1   5       8005.21       7783.39       126.05 o                         
   5  -1   5        762.85        783.46        44.87 o                         
   6  -1   5       5930.61       5834.24       160.47 o                         
   7  -1   5        367.11        396.04        60.39 o                         
   8  -1   5       1698.58       1748.07       138.84 o                         
   9  -1   5       4684.74       5066.86       351.74 o                         
  -9   0   5       6740.97       6600.99       499.52 o                         
  -8   0   5       1302.28       1132.08       124.09 o                         
  -7   0   5        179.98        154.30        48.54 o                         
  -6   0   5       9321.38       9492.90       277.91 o                         
  -5   0   5      12330.55      12230.63       155.34 o                         
  -4   0   5       5262.76       5300.14        90.59 o                         
  -3   0   5      40864.01      40240.39       352.64 o                         
  -2   0   5       5061.66       5026.48        69.39 o                         
  -1   0   5       1485.81       1502.89        43.55 o                         
   0   0   5       2081.90       2177.77        54.44 o                         
   1   0   5      68456.82      67449.44       436.78 o                         
   2   0   5      10883.22      10980.74       109.36 o                         
   3   0   5       3623.44       3459.89        77.45 o                         
   4   0   5      10995.99      10762.72       123.32 o                         
   5   0   5       1696.21       1613.88        65.51 o                         
   6   0   5       1768.77       1930.59        94.54 o                         
   7   0   5       9341.50       9696.65       282.48 o                         
   8   0   5        236.86        260.46        83.88 o                         
  -9   1   5         44.76        -88.41       121.45 o                         
  -8   1   5       3119.47       2912.81       212.03 o                         
  -7   1   5       4882.78       4987.85       206.31 o                         
  -6   1   5       5032.08       5339.99       327.57 o                         
  -5   1   5       6793.25       6915.94       168.01 o                         
  -4   1   5       4363.94       4228.08        77.77 o                         
  -3   1   5        228.61        199.68        20.81 o                         
  -2   1   5       1189.45       1230.42        40.60 o                         
  -1   1   5      59607.02      58235.21       426.85 o                         
   0   1   5       4289.24       4151.32        76.59 o                         
   1   1   5        131.08        118.47        20.03 o                         
   2   1   5      27673.97      28069.43       212.74 o                         
   3   1   5      11059.92      10796.61       109.13 o                         
   4   1   5       4050.71       3850.32        85.55 o                         
   5   1   5      19334.83      19573.07       285.07 o                         
   6   1   5       2245.27       2435.02       117.06 o                         
   7   1   5        243.73        222.65        56.81 o                         
   8   1   5        457.94        336.12        68.56 o                         
  -9   2   5       2053.31       1645.10       258.41 o                         
  -8   2   5       3230.32       3158.29       321.47 o                         
  -7   2   5       4085.76       4168.85       207.95 o                         
  -6   2   5       2683.00       2677.25       141.51 o                         
  -5   2   5          0.04        -15.05        31.18 o                         
  -4   2   5        512.48        514.92        27.34 o                         
  -3   2   5      30898.47      30424.81       279.62 o                         
  -2   2   5       5041.17       5037.34        75.97 o                         
  -1   2   5       1044.48        997.72        35.83 o                         
   0   2   5       7788.35       7823.29       111.95 o                         
   1   2   5      11135.83      11172.90       155.00 o                         
   2   2   5      12108.43      12078.73       129.40 o                         
   3   2   5      19051.94      19006.89       183.50 o                         
   4   2   5       1297.43       1257.43        58.55 o                         
   5   2   5          3.85        -15.91        30.79 o                         
   6   2   5         21.23         -6.48        33.72 o                         
   7   2   5       9934.40      10555.35       313.91 o                         
   8   2   5        755.87        789.59        97.27 o                         
  -9   3   5        878.76        280.55       149.97 o                         
  -8   3   5       3446.70       3737.84       234.70 o                         
  -7   3   5          0.21          4.96        70.05 o                         
  -6   3   5        880.86        924.07        72.55 o                         
  -5   3   5      21517.47      21564.10       344.66 o                         
  -4   3   5         71.05         76.61        14.59 o                         
  -3   3   5          8.68         25.84        17.18 o                         
  -2   3   5       9344.42       9316.34       130.10 o                         
  -1   3   5      18082.97      17731.00       184.65 o                         
   0   3   5      20839.84      20328.68       235.48 o                         
   1   3   5      23526.06      23335.89       256.62 o                         
   2   3   5       5476.16       5555.95        97.49 o                         
   3   3   5        589.52        616.04        37.08 o                         
   4   3   5         51.31         35.52        26.92 o                         
   5   3   5      14919.07      15143.92       265.18 o                         
   6   3   5       2031.98       2177.54       111.37 o                         
   7   3   5        121.44        211.62        59.68 o                         
   8   3   5       2398.21       2599.48       440.17 o                         
  -9   4   5         27.23        356.09       279.76 o                         
  -8   4   5        163.79        494.59       130.25 o                         
  -7   4   5       9207.07       9334.01       346.32 o                         
  -6   4   5        308.14        272.29        50.89 o                         
  -5   4   5        223.24        227.79        45.01 o                         
  -4   4   5       4194.38       4243.05       109.53 o                         
  -3   4   5      15483.43      15366.75       204.42 o                         
  -2   4   5       4866.63       4924.35       106.14 o                         
  -1   4   5      12570.44      12598.96       148.62 o                         
   0   4   5       9000.63       9201.12       151.00 o                         
   1   4   5        107.28         72.40        27.61 o                         
   2   4   5       1739.89       1776.19        57.77 o                         
   3   4   5      23850.40      23855.92       293.38 o                         
   4   4   5        819.16        883.77        59.35 o                         
   5   4   5        737.25        667.37        62.24 o                         
   6   4   5       2585.27       2813.41       130.51 o                         
   7   4   5       3237.50       3175.02       180.61 o                         
  -8   5   5         72.14        113.19        98.40 o                         
  -7   5   5        347.97        329.84        92.54 o                         
  -6   5   5       1277.23       1420.77       113.57 o                         
  -5   5   5       8104.00       7984.45       218.06 o                         
  -4   5   5       6906.44       6770.12       148.63 o                         
  -3   5   5       7483.44       7347.20       152.74 o                         
  -2   5   5       7479.25       7713.65       156.97 o                         
  -1   5   5         12.10         31.50        19.16 o                         
   0   5   5       1120.48       1052.71        51.80 o                         
   1   5   5      36980.39      36996.56       378.67 o                         
   2   5   5        523.27        535.22        41.27 o                         
   3   5   5       3407.21       3494.85       102.30 o                         
   4   5   5       3627.18       3479.07       114.76 o                         
   5   5   5       5898.70       5723.72       183.81 o                         
   6   5   5       2922.80       2929.04       138.68 o                         
   7   5   5       3519.36       3469.57       382.32 o                         
  -7   6   5       4714.00       4802.12       276.11 o                         
  -6   6   5       2255.23       2106.29       140.35 o                         
  -5   6   5        873.04        866.46        82.84 o                         
  -4   6   5       4138.20       4193.62       130.10 o                         
  -3   6   5        116.91         66.39        32.74 o                         
  -2   6   5       4552.81       4459.21       126.98 o                         
  -1   6   5      19762.92      19488.59       255.55 o                         
   0   6   5         26.34         -2.41        28.05 o                         
   1   6   5         69.39         62.01        30.90 o                         
   2   6   5       1590.80       1588.51        75.16 o                         
   3   6   5       7156.48       7212.15       174.55 o                         
   4   6   5       4604.36       4557.01       159.98 o                         
   5   6   5       3170.19       3073.92       151.81 o                         
   6   6   5       2720.69       2684.90       138.87 o                         
  -7   7   5        866.43       1071.15       202.41 o                         
  -6   7   5       3455.97       3345.46       191.25 o                         
  -5   7   5        160.72        185.62        48.97 o                         
  -4   7   5       1359.22       1472.75        83.39 o                         
  -3   7   5      12376.61      12240.09       239.92 o                         
  -2   7   5         36.04         53.16        36.91 o                         
  -1   7   5          0.59         25.37        34.84 o                         
   0   7   5       1062.73        989.87        76.91 o                         
   1   7   5       7139.56       7007.16       160.72 o                         
   2   7   5       3795.62       3813.68       125.04 o                         
   3   7   5       2850.84       3007.21       123.31 o                         
   4   7   5       1377.60       1666.85       117.58 o                         
   5   7   5          1.08          6.56        49.35 o                         
   6   7   5        539.39        504.35       103.37 o                         
  -6   8   5       1772.14       1593.24       148.65 o                         
  -5   8   5       6376.44       6429.11       256.26 o                         
  -4   8   5        609.33        635.32        84.08 o                         
  -3   8   5         70.46         72.18        42.72 o                         
  -2   8   5       1096.65       1060.39        80.68 o                         
  -1   8   5      12362.18      12856.07       264.56 o                         
   0   8   5       3912.74       4115.47       143.18 o                         
   1   8   5       2684.27       2659.31       125.08 o                         
   2   8   5       3630.42       3641.97       155.35 o                         
   3   8   5        118.10        100.23        41.39 o                         
   4   8   5        331.72        247.73        88.87 o                         
   5   8   5       6808.47       7443.40       738.53 o                         
  -6   9   5        186.51        199.33       161.10 o                         
  -5   9   5          7.07         82.30        80.16 o                         
  -4   9   5         28.54         59.60        58.22 o                         
  -3   9   5       6287.32       6514.91       205.45 o                         
  -2   9   5       2039.93       1854.05       108.79 o                         
  -1   9   5       1099.66       1116.93       113.54 o                         
   0   9   5       2044.44       2067.78       130.74 o                         
   1   9   5       1177.45       1167.60       104.63 o                         
   2   9   5        701.09        539.45        94.27 o                         
   3   9   5       6362.04       6536.98       605.63 o                         
   4   9   5        144.22         48.12       113.33 o                         
  -4  10   5       1599.35       1609.88       428.73 o                         
  -3  10   5        241.17       -185.89       185.89 o                         
  -2  10   5       1511.16       1590.71       153.32 o                         
  -1  10   5        315.71        313.86        67.52 o                         
   0  10   5       1677.79       1790.54       141.99 o                         
   1  10   5       5757.30       5086.82       322.94 o                         
   2  10   5          3.55        -23.94       128.18 o                         
  -3 -11   6        483.13        345.36       128.40 o                         
  -2 -11   6       1944.41       2177.82       225.84 o                         
  -1 -11   6       1364.48       1418.27       129.01 o                         
   0 -11   6       5522.44       5650.93       228.66 o                         
   1 -11   6        316.35        354.83        70.20 o                         
   2 -11   6         23.66        108.63       114.71 o                         
   3 -11   6         69.89         66.86        93.06 o                         
   4 -11   6       4416.15       4451.29       478.14 o                         
   5 -11   6        761.00        226.00       142.12 o                         
  -4 -10   6        979.44        875.31       124.70 o                         
  -3 -10   6       1980.00       2158.79       145.44 o                         
  -2 -10   6       4987.37       4970.53       188.41 o                         
  -1 -10   6         11.10        -26.36        54.89 o                         
   0 -10   6        131.17        155.55        51.08 o                         
   1 -10   6         18.88         14.61        55.12 o                         
   2 -10   6       5561.47       5675.02       213.30 o                         
   3 -10   6       2003.82       1911.06       113.85 o                         
   4 -10   6        840.08        677.19        96.03 o                         
   5 -10   6       1041.32        939.77       147.95 o                         
   6 -10   6        219.88        443.77       193.99 o                         
  -5  -9   6       1764.87       1442.06       115.55 o                         
  -4  -9   6       3418.97       3365.85       154.12 o                         
  -3  -9   6        921.81        945.40        89.53 o                         
  -2  -9   6         19.27          5.65        42.05 o                         
  -1  -9   6        244.69        236.72        48.41 o                         
   0  -9   6      13604.77      13776.69       311.58 o                         
   1  -9   6       3224.95       3278.84       139.48 o                         
   2  -9   6        151.81         97.88        35.85 o                         
   3  -9   6       2888.32       2972.49       133.83 o                         
   4  -9   6        810.72        655.76        82.66 o                         
   5  -9   6       2931.35       2897.52       204.28 o                         
   6  -9   6       4793.76       4872.09       315.88 o                         
  -6  -8   6       2802.70       3141.99       196.36 o                         
  -5  -8   6        756.74        682.04        73.76 o                         
  -4  -8   6        222.62        257.34        54.68 o                         
  -3  -8   6         24.89         10.75        37.75 o                         
  -2  -8   6      11655.84      11563.77       230.85 o                         
  -1  -8   6        745.94        720.41        65.08 o                         
   0  -8   6       1102.45       1151.67        69.95 o                         
   1  -8   6       4911.62       4969.84       148.19 o                         
   2  -8   6       4583.64       4577.32       143.16 o                         
   3  -8   6       3017.37       3167.41       119.80 o                         
   4  -8   6       6634.72       6664.90       190.95 o                         
   5  -8   6        248.16        161.72        58.72 o                         
   6  -8   6          4.97        -20.76        84.23 o                         
   7  -8   6         10.74         73.40       161.72 o                         
  -6  -7   6          3.45          4.23        46.33 o                         
  -5  -7   6        126.02         36.18        38.02 o                         
  -4  -7   6      12046.24      12091.52       240.07 o                         
  -3  -7   6         45.52         65.19        30.36 o                         
  -2  -7   6         89.73         99.03        35.71 o                         
  -1  -7   6      10817.44      10612.44       195.91 o                         
   0  -7   6       6492.28       6637.36       140.81 o                         
   1  -7   6       8694.29       8517.02       169.80 o                         
   2  -7   6      15206.99      15117.97       275.88 o                         
   3  -7   6        667.86        687.66        55.28 o                         
   4  -7   6         68.55         74.91        32.76 o                         
   5  -7   6         87.29        133.37        33.87 o                         
   6  -7   6      10204.48       9718.06       351.76 o                         
   7  -7   6       1245.76       1302.47       183.62 o                         
  -7  -6   6        320.96        349.35        83.57 o                         
  -6  -6   6       6274.71       6500.34       194.46 o                         
  -5  -6   6         48.61         38.54        36.07 o                         
  -4  -6   6          3.00          3.01        27.29 o                         
  -3  -6   6       1229.80       1260.40        62.25 o                         
  -2  -6   6       8210.84       8100.28       158.65 o                         
  -1  -6   6      14278.85      14070.04       214.37 o                         
   0  -6   6       9059.13       9117.96       189.57 o                         
   1  -6   6       1667.93       1653.97        68.09 o                         
   2  -6   6        716.67        699.77        47.46 o                         
   3  -6   6       1121.60       1057.80        59.66 o                         
   4  -6   6      22200.57      21814.15       302.17 o                         
   5  -6   6       1000.15       1028.81        63.84 o                         
   6  -6   6        284.03        289.89        64.52 o                         
   7  -6   6       3461.19       3727.35       243.27 o                         
   8  -6   6       1684.18       1770.83       290.25 o                         
  -7  -5   6          0.00        -38.11        73.75 o                         
  -6  -5   6         24.40         39.37        52.27 o                         
  -5  -5   6       3282.92       3311.46       109.73 o                         
  -4  -5   6       9449.66       9533.16       178.94 o                         
  -3  -5   6       8049.37       8251.54       156.40 o                         
  -2  -5   6      12738.48      12542.69       201.32 o                         
  -1  -5   6       4389.85       4705.62        99.40 o                         
   0  -5   6         23.91         38.19        22.25 o                         
   1  -5   6        666.65        691.06        36.01 o                         
   2  -5   6      23967.84      23600.34       251.63 o                         
   3  -5   6       2856.95       2863.61        70.18 o                         
   4  -5   6        299.42        256.71        28.10 o                         
   5  -5   6       2518.52       2507.47        81.12 o                         
   6  -5   6       2387.65       2376.70       143.56 o                         
   7  -5   6       3342.34       3245.78       188.13 o                         
   8  -5   6       3136.90       3105.79       217.31 o                         
  -8  -4   6         55.72        125.16       107.54 o                         
  -7  -4   6       1331.13       1453.15       144.93 o                         
  -6  -4   6       9983.07      10549.13       252.02 o                         
  -5  -4   6       3015.31       3152.63       102.09 o                         
  -4  -4   6       5133.57       5244.24       123.68 o                         
  -3  -4   6      10442.48      10301.11       172.47 o                         
  -2  -4   6       2225.99       2225.73        72.58 o                         
  -1  -4   6       3191.98       3216.22        86.37 o                         
   0  -4   6      64419.08      65040.99       569.09 o                         
   1  -4   6         37.57         47.65        21.81 o                         
   2  -4   6        652.53        714.70        36.58 o                         
   3  -4   6       5871.10       5799.54       104.98 o                         
   4  -4   6      12685.43      12645.56       186.96 o                         
   5  -4   6       7747.06       7862.21       140.50 o                         
   6  -4   6       7774.35       8013.87       200.43 o                         
   7  -4   6       2531.14       2473.87       143.66 o                         
   8  -4   6        408.30        393.65       124.63 o                         
   9  -4   6         50.57        524.00       249.06 o                         
  -8  -3   6       4264.01       4472.75       259.47 o                         
  -7  -3   6       2850.64       2759.45       191.74 o                         
  -6  -3   6       2193.75       2133.10       105.57 o                         
  -5  -3   6       4025.40       4117.85       112.57 o                         
  -4  -3   6       1302.75       1284.75        52.09 o                         
  -3  -3   6       2629.62       2664.50        71.23 o                         
  -2  -3   6      45200.45      46376.89       410.77 o                         
  -1  -3   6        542.99        547.76        37.57 o                         
   0  -3   6       1375.99       1349.32        54.76 o                         
   1  -3   6       2174.79       1924.05        60.06 o                         
   2  -3   6      20368.43      19725.22       203.74 o                         
   3  -3   6       4711.56       4480.54        87.72 o                         
   4  -3   6      10327.53      10368.73       144.47 o                         
   5  -3   6       7263.33       7415.87       126.47 o                         
   6  -3   6         66.63         86.74        35.64 o                         
   7  -3   6         99.82         71.34        63.42 o                         
   8  -3   6       9966.44       9977.21       308.57 o                         
   9  -3   6         12.86        183.43       434.60 o                         
  -9  -2   6       1031.51        489.98       212.00 o                         
  -8  -2   6        183.70        159.15        78.23 o                         
  -7  -2   6       4397.35       4502.90       169.15 o                         
  -6  -2   6        712.93        747.39        72.94 o                         
  -5  -2   6       5824.18       5959.12       134.25 o                         
  -4  -2   6      28958.65      29465.39       329.13 o                         
  -3  -2   6         23.77         33.54        19.33 o                         
  -2  -2   6       1310.07       1262.43        49.55 o                         
  -1  -2   6       2897.86       2897.05        84.47 o                         
   0  -2   6      30851.45      30101.39       300.11 o                         
   1  -2   6      15898.19      15630.59       166.88 o                         
   2  -2   6      15238.41      15274.59       154.36 o                         
   3  -2   6      12063.54      12234.23       138.53 o                         
   4  -2   6         28.74         26.13        16.89 o                         
   5  -2   6        490.61        487.81        44.52 o                         
   6  -2   6      20976.97      21749.34       337.35 o                         
   7  -2   6         44.36         44.89        46.92 o                         
   8  -2   6         62.79         26.36        53.77 o                         
   9  -2   6       1622.84       1563.43       199.92 o                         
  -9  -1   6       2506.09       2852.70       429.34 o                         
  -8  -1   6        322.15        453.44        87.40 o                         
  -7  -1   6       1819.04       1963.65       118.73 o                         
  -6  -1   6      13727.75      13713.84       345.72 o                         
  -5  -1   6       1076.98       1125.22        53.26 o                         
  -4  -1   6        127.39        103.67        30.10 o                         
  -3  -1   6        310.26        261.18        51.80 o                         
  -2  -1   6      33483.09      33079.89       332.30 o                         
  -1  -1   6      10509.49      10460.67       151.62 o                         
   0  -1   6       6693.82       6555.07       114.86 o                         
   1  -1   6       9383.05       9376.28       117.55 o                         
   2  -1   6       2403.72       2383.84        53.67 o                         
   3  -1   6       9160.68       9269.64       138.54 o                         
   4  -1   6      29477.03      29563.55       297.19 o                         
   5  -1   6          5.50         17.06        32.63 o                         
   6  -1   6        437.62        425.14        48.53 o                         
   7  -1   6       1608.23       1460.24       127.92 o                         
   8  -1   6       3340.57       3372.90       195.32 o                         
   9  -1   6       1865.89       2184.03       275.94 o                         
  -8   0   6       8971.44       8744.46       315.26 o                         
  -7   0   6       2370.81       2309.05       141.48 o                         
  -6   0   6         67.60        128.36        47.31 o                         
  -5   0   6       1119.23       1133.95        43.51 o                         
  -4   0   6      27224.22      26650.68       272.73 o                         
  -3   0   6       5965.90       6065.38       114.79 o                         
  -2   0   6      11746.31      11810.83       148.56 o                         
  -1   0   6      17387.37      17106.46       261.09 o                         
   0   0   6       3828.80       3915.40        97.66 o                         
   1   0   6       7509.24       7766.54       107.14 o                         
   2   0   6      59654.27      59819.97       427.51 o                         
   3   0   6          6.25         -2.61        13.63 o                         
   4   0   6        270.26        216.97        32.92 o                         
   5   0   6       2495.95       2511.38       100.39 o                         
   6   0   6       8487.86       8821.12       214.03 o                         
   7   0   6       2982.57       2972.73       156.32 o                         
   8   0   6       1264.33       1350.66       116.95 o                         
  -9   1   6        850.71        517.18       171.59 o                         
  -8   1   6        408.96        428.61        90.28 o                         
  -7   1   6        203.29        175.34        97.84 o                         
  -6   1   6      12869.60      12610.78       397.29 o                         
  -5   1   6       2358.17       2409.76       101.99 o                         
  -4   1   6        973.02        970.17        38.29 o                         
  -3   1   6       8434.69       8487.74       137.56 o                         
  -2   1   6      11885.14      11991.93       142.16 o                         
  -1   1   6      17308.16      17524.22       197.38 o                         
   0   1   6      77057.83      76767.34       596.76 o                         
   1   1   6       5254.73       5422.32        95.15 o                         
   2   1   6        320.82        351.24        24.76 o                         
   3   1   6       3069.03       3027.72        64.49 o                         
   4   1   6      27753.79      26205.69       280.28 o                         
   5   1   6       4402.14       4194.08       135.65 o                         
   6   1   6       2972.85       3007.00       123.04 o                         
   7   1   6       5668.11       5969.63       237.80 o                         
   8   1   6         67.54        100.08        64.88 o                         
  -9   2   6          0.42        -63.14       148.60 o                         
  -8   2   6       6867.37       6974.68       392.77 o                         
  -7   2   6       1078.16       1216.83       138.01 o                         
  -6   2   6        214.62        183.81        62.18 o                         
  -5   2   6       4336.53       4437.82       136.72 o                         
  -4   2   6       3015.03       2932.23        87.15 o                         
  -3   2   6       7599.22       7891.79       127.39 o                         
  -2   2   6      26225.83      26046.82       286.00 o                         
  -1   2   6        856.05        937.26        41.81 o                         
   0   2   6        310.07        343.89        27.99 o                         
   1   2   6        198.86        239.52        33.63 o                         
   2   2   6      24755.94      24129.81       245.66 o                         
   3   2   6       4337.76       4279.01        83.07 o                         
   4   2   6       2494.12       2418.69        83.16 o                         
   5   2   6       5637.92       5488.33       140.65 o                         
   6   2   6       1134.43       1134.59        86.54 o                         
   7   2   6       1352.52       1532.40       123.59 o                         
   8   2   6       5957.97       6235.70       391.51 o                         
  -9   3   6        219.62        142.57       653.13 o                         
  -8   3   6          7.26        -52.99        73.06 o                         
  -7   3   6       3332.26       3538.02       214.11 o                         
  -6   3   6       5470.45       5732.61       208.46 o                         
  -5   3   6       5631.74       5662.37       208.72 o                         
  -4   3   6      16424.27      16641.81       218.73 o                         
  -3   3   6       4308.99       4155.38        88.02 o                         
  -2   3   6        619.47        634.11        46.05 o                         
  -1   3   6         31.93         44.36        18.14 o                         
   0   3   6      44655.74      44148.71       521.63 o                         
   1   3   6      10255.51      10302.61       165.24 o                         
   2   3   6       1715.20       1781.50        64.31 o                         
   3   3   6       6668.69       6616.19       128.44 o                         
   4   3   6       1201.61       1200.28        61.55 o                         
   5   3   6       3375.84       3377.25       132.64 o                         
   6   3   6       9819.18      10046.83       247.75 o                         
   7   3   6         98.66         59.13        57.78 o                         
  -8   4   6       2747.86       2894.50       228.74 o                         
  -7   4   6       1810.80       1895.47       163.14 o                         
  -6   4   6       5172.29       5201.21       214.74 o                         
  -5   4   6       2498.64       2474.46       125.95 o                         
  -4   4   6        128.42         92.73        29.01 o                         
  -3   4   6         99.83        164.76        30.95 o                         
  -2   4   6      31538.64      31545.84       326.51 o                         
  -1   4   6       1653.60       1664.32        54.89 o                         
   0   4   6        452.40        401.77        34.42 o                         
   1   4   6      10576.76      10598.24       176.15 o                         
   2   4   6       7553.07       7526.09       131.41 o                         
   3   4   6       1437.08       1470.09        65.99 o                         
   4   4   6      11369.83      11366.44       216.96 o                         
   5   4   6       2303.60       2169.00       111.58 o                         
   6   4   6        492.68        473.78        67.17 o                         
   7   4   6        140.26        110.46        62.98 o                         
  -8   5   6       1246.63       1147.67       136.44 o                         
  -7   5   6       1795.23       1930.50       163.72 o                         
  -6   5   6        116.62         91.80        49.03 o                         
  -5   5   6        277.16        251.88        51.35 o                         
  -4   5   6      20456.70      20479.93       303.37 o                         
  -3   5   6       1814.82       1858.41        78.41 o                         
  -2   5   6        212.87        137.07        34.89 o                         
  -1   5   6      13492.53      13502.62       203.77 o                         
   0   5   6       7296.46       7427.36       142.80 o                         
   1   5   6       1246.64       1260.21        60.14 o                         
   2   5   6      14910.89      14643.10       217.84 o                         
   3   5   6       1527.98       1502.09        70.42 o                         
   4   5   6         42.27         58.44        41.74 o                         
   5   5   6         32.75         49.61        44.22 o                         
   6   5   6       8845.69       8935.44       251.62 o                         
   7   5   6       1389.92        871.36       252.08 o                         
  -8   6   6          1.82         83.83       210.98 o                         
  -7   6   6        820.46       1083.21       134.92 o                         
  -6   6   6       8406.94       8226.40       262.38 o                         
  -5   6   6        343.05        252.78        58.17 o                         
  -4   6   6        253.45        268.05        40.87 o                         
  -3   6   6       2548.77       2692.80       106.25 o                         
  -2   6   6       8564.73       8640.07       206.67 o                         
  -1   6   6       7729.44       7897.10       166.66 o                         
   0   6   6       7390.94       7235.59       152.20 o                         
   1   6   6       2075.12       2086.26        85.19 o                         
   2   6   6         14.88         30.14        31.93 o                         
   3   6   6        213.33        186.91        37.09 o                         
   4   6   6      15105.11      15201.02       310.73 o                         
   5   6   6       1194.81       1139.49        90.44 o                         
   6   6   6         32.16         56.10        89.72 o                         
  -7   7   6        104.26        356.20       179.25 o                         
  -6   7   6         48.82        105.27        57.61 o                         
  -5   7   6       1493.15       1600.63       116.16 o                         
  -4   7   6       4743.44       4710.70       185.63 o                         
  -3   7   6       3617.18       3672.28       131.58 o                         
  -2   7   6       5662.48       5703.81       155.27 o                         
  -1   7   6       1584.36       1670.46        84.93 o                         
   0   7   6         48.72         54.50        33.71 o                         
   1   7   6        404.13        487.37        54.63 o                         
   2   7   6      10112.65      10058.30       213.69 o                         
   3   7   6        838.94        869.25        70.16 o                         
   4   7   6          1.87          8.41        63.60 o                         
   5   7   6       1548.65       1398.50       123.35 o                         
  -6   8   6       4606.77       4219.14       421.95 o                         
  -5   8   6       1803.82       1772.29       138.60 o                         
  -4   8   6       2656.91       2767.50       166.54 o                         
  -3   8   6       4267.54       3970.90       153.30 o                         
  -2   8   6         87.13         42.23        41.07 o                         
  -1   8   6        618.01        579.41        88.17 o                         
   0   8   6      16274.42      16518.18       318.30 o                         
   1   8   6        289.34        361.82        68.02 o                         
   2   8   6        243.71        224.76        51.60 o                         
   3   8   6       2228.80       2365.58       145.78 o                         
   4   8   6       3109.22       2883.43       384.32 o                         
  -5   9   6       1258.39       1276.43       187.37 o                         
  -4   9   6         73.33         39.43        75.06 o                         
  -3   9   6        829.91        816.90        82.34 o                         
  -2   9   6       7847.77       8281.84       251.31 o                         
  -1   9   6         10.92         10.79        57.77 o                         
   0   9   6        115.20        215.04        53.84 o                         
   1   9   6        786.24        673.32        82.96 o                         
   2   9   6       4760.05       5011.64       358.64 o                         
  -2  10   6         94.34        257.66        95.81 o                         
  -1  10   6        617.40        581.85       132.91 o                         
   0  10   6       3046.21       3133.97       503.63 o                         
   1  10   6       2407.30       2548.02       321.24 o                         
  -3 -11   7         19.94        -24.12       127.84 o                         
  -2 -11   7         54.17         10.58        72.87 o                         
  -1 -11   7       5144.69       5029.34       211.47 o                         
   0 -11   7       2349.91       2498.05       153.05 o                         
   1 -11   7       1534.54       1679.49       128.15 o                         
   2 -11   7       1420.73       1372.91       118.96 o                         
   3 -11   7        570.32        390.40        66.83 o                         
   4 -11   7        450.96        820.59       243.61 o                         
   5 -11   7       5430.23       6043.42       659.81 o                         
  -4 -10   7          9.24         -5.37        76.15 o                         
  -3 -10   7       3468.14       3397.43       170.79 o                         
  -2 -10   7       3478.73       3631.80       168.88 o                         
  -1 -10   7       1633.97       1623.52       115.52 o                         
   0 -10   7        803.38        737.11        78.48 o                         
   1 -10   7        350.63        261.00        76.31 o                         
   2 -10   7       1108.32       1380.87       105.47 o                         
   3 -10   7       6683.55       6832.09       217.81 o                         
   4 -10   7         88.65        115.76        45.32 o                         
   5 -10   7          0.54        -73.00        73.00 o                         
   6 -10   7        462.97        518.15       207.78 o                         
  -5  -9   7       4831.48       4932.65       214.05 o                         
  -4  -9   7        970.21       1069.16        97.28 o                         
  -3  -9   7        437.68        310.45        57.08 o                         
  -2  -9   7       2449.41       2409.13       135.95 o                         
  -1  -9   7        950.98        948.26        77.44 o                         
   0  -9   7       4491.60       4530.16       175.69 o                         
   1  -9   7      12135.90      12307.34       257.03 o                         
   2  -9   7          1.07        -22.89        38.35 o                         
   3  -9   7        303.58        323.65        52.64 o                         
   4  -9   7        434.43        367.13        84.34 o                         
   5  -9   7       4627.67       4791.28       234.59 o                         
   6  -9   7       2457.92       2643.58       235.34 o                         
  -6  -8   7        520.80        226.76       231.27 o                         
  -5  -8   7        717.79        630.42        63.72 o                         
  -4  -8   7       1270.31       1292.95        86.76 o                         
  -3  -8   7       3064.46       3029.81       127.40 o                         
  -2  -8   7       2186.84       2152.68       111.18 o                         
  -1  -8   7      15573.36      15192.44       294.30 o                         
   0  -8   7        489.30        356.95        45.64 o                         
   1  -8   7         51.25        110.53        37.45 o                         
   2  -8   7        150.03        154.55        37.55 o                         
   3  -8   7       9400.52       9735.42       226.08 o                         
   4  -8   7       1357.05       1402.19        80.64 o                         
   5  -8   7       1249.79       1313.53       110.54 o                         
   6  -8   7       1872.38       1655.40       155.86 o                         
   7  -8   7        172.52         36.89       140.01 o                         
  -6  -7   7       1306.90       1319.76       131.51 o                         
  -5  -7   7       3463.29       3736.15       147.52 o                         
  -4  -7   7       4249.43       4296.59       141.76 o                         
  -3  -7   7      13565.44      13828.57       253.67 o                         
  -2  -7   7        700.86        775.41        74.12 o                         
  -1  -7   7       1125.68       1136.50        62.56 o                         
   0  -7   7        526.23        484.74        45.01 o                         
   1  -7   7      16528.36      16950.95       267.63 o                         
   2  -7   7       2268.24       2281.98       103.47 o                         
   3  -7   7       3660.39       3771.00       129.53 o                         
   4  -7   7       5542.84       5659.35       163.55 o                         
   5  -7   7        846.34        820.90        84.41 o                         
   6  -7   7        859.28        684.58       112.37 o                         
   7  -7   7       7507.98       7748.56       439.23 o                         
  -7  -6   7       1660.71       1879.34       197.77 o                         
  -6  -6   7       2595.41       2491.83       154.17 o                         
  -5  -6   7       3576.81       3553.05       128.77 o                         
  -4  -6   7        951.06        881.28        62.40 o                         
  -3  -6   7        512.64        509.66        43.25 o                         
  -2  -6   7        215.90        211.36        37.62 o                         
  -1  -6   7      21305.88      20824.92       360.07 o                         
   0  -6   7       1147.09       1106.30        58.01 o                         
   1  -6   7        827.79        801.15        39.40 o                         
   2  -6   7       6735.14       6550.62       121.85 o                         
   3  -6   7       4721.67       4610.15       125.48 o                         
   4  -6   7       3771.99       3829.76       118.21 o                         
   5  -6   7      12303.16      12139.47       216.88 o                         
   6  -6   7        993.58        923.03        83.73 o                         
   7  -6   7        513.10        511.00        70.19 o                         
   8  -6   7        305.91        356.20       142.71 o                         
  -7  -5   7       3820.90       3711.96       238.05 o                         
  -6  -5   7       1664.40       1622.26       140.72 o                         
  -5  -5   7         37.38          4.51        31.62 o                         
  -4  -5   7         87.76         81.53        31.73 o                         
  -3  -5   7      23149.49      23101.30       295.01 o                         
  -2  -5   7       4878.21       4908.74       117.66 o                         
  -1  -5   7       1686.89       1628.50        73.52 o                         
   0  -5   7       4008.63       4045.59        97.55 o                         
   1  -5   7       4776.11       4626.47        89.73 o                         
   2  -5   7       7019.89       6822.40       115.80 o                         
   3  -5   7      15247.80      14926.37       190.32 o                         
   4  -5   7        232.76        239.30        30.70 o                         
   5  -5   7        140.39        193.55        32.75 o                         
   6  -5   7         33.57         99.28        54.14 o                         
   7  -5   7       7287.66       7353.63       264.55 o                         
   8  -5   7       1479.37       1476.66       150.86 o                         
  -8  -4   7       1898.10       2315.33       413.24 o                         
  -7  -4   7         18.26        108.04        70.65 o                         
  -6  -4   7        559.52        474.06        67.65 o                         
  -5  -4   7      18503.34      18784.82       271.45 o                         
  -4  -4   7         90.07        103.77        28.14 o                         
  -3  -4   7        147.18        167.31        26.26 o                         
  -2  -4   7      12833.96      12861.30       171.77 o                         
  -1  -4   7      19405.19      19294.50       255.94 o                         
   0  -4   7       8635.59       8344.26       200.47 o                         
   1  -4   7      25789.91      25537.00       468.76 o                         
   2  -4   7       5384.35       5247.15       114.14 o                         
   3  -4   7         56.79         64.97        19.89 o                         
   4  -4   7         43.06         79.59        24.73 o                         
   5  -4   7      21180.49      21614.91       269.98 o                         
   6  -4   7       3128.30       3225.80       130.66 o                         
   7  -4   7         65.40         84.12        52.07 o                         
   8  -4   7       3107.04       3054.67       197.21 o                         
   9  -4   7        180.95        469.76       258.98 o                         
  -8  -3   7        452.23        515.10       118.92 o                         
  -7  -3   7       7768.90       8489.94       330.75 o                         
  -6  -3   7        127.64         95.70        47.51 o                         
  -5  -3   7          5.17         -6.96        27.88 o                         
  -4  -3   7       4249.91       4159.19       124.32 o                         
  -3  -3   7      10891.03      10731.00       185.63 o                         
  -2  -3   7       9411.97       9174.91       155.56 o                         
  -1  -3   7      20573.26      19820.34       250.07 o                         
   0  -3   7       2940.17       2766.92        79.98 o                         
   1  -3   7       5158.26       5284.46       108.18 o                         
   2  -3   7        133.85        131.12        23.10 o                         
   3  -3   7      45435.82      44677.67       443.38 o                         
   4  -3   7        787.87        770.89        38.04 o                         
   5  -3   7       1195.98       1195.36        64.43 o                         
   6  -3   7       6229.75       6273.32       185.74 o                         
   7  -3   7       4297.94       4363.31       168.11 o                         
   8  -3   7       1972.10       2204.23       201.65 o                         
   9  -3   7       3418.11       3262.56       572.74 o                         
  -9  -2   7       4542.89       4861.43       590.00 o                         
  -8  -2   7         13.44          4.55       101.90 o                         
  -7  -2   7        566.19        359.12        70.05 o                         
  -6  -2   7       2307.60       2364.76       142.38 o                         
  -5  -2   7       9517.28       9904.93       189.22 o                         
  -4  -2   7      12869.52      13036.70       202.69 o                         
  -3  -2   7      11262.44      11050.70       175.25 o                         
  -2  -2   7       6318.42       6243.09       122.10 o                         
  -1  -2   7        219.38        292.99        35.50 o                         
   0  -2   7       1383.85       1411.94        54.01 o                         
   1  -2   7      59743.21      60288.92       450.44 o                         
   2  -2   7       4608.64       4504.01        81.31 o                         
   3  -2   7        644.44        593.28        33.66 o                         
   4  -2   7       9082.62       8971.15       128.90 o                         
   5  -2   7       6112.67       6126.99       143.83 o                         
   6  -2   7       5816.00       6103.88       152.65 o                         
   7  -2   7       6168.41       6332.19       220.53 o                         
   8  -2   7        372.03        286.99        74.57 o                         
   9  -2   7        157.38         50.71       171.44 o                         
  -9  -1   7        165.83        116.39       135.97 o                         
  -8  -1   7       1353.39       1523.33       158.10 o                         
  -7  -1   7       7142.96       7338.91       247.02 o                         
  -6  -1   7       2681.08       2674.78       150.88 o                         
  -5  -1   7       3731.89       3611.26       105.46 o                         
  -4  -1   7       5232.25       5133.36       129.42 o                         
  -3  -1   7       2068.50       1999.65        85.58 o                         
  -2  -1   7       4319.28       4156.21        99.92 o                         
  -1  -1   7      44513.82      43711.47       499.60 o                         
   0  -1   7        146.62        203.93        28.50 o                         
   1  -1   7        177.40        230.18        21.66 o                         
   2  -1   7       5634.44       5606.32        88.59 o                         
   3  -1   7      18356.31      17992.27       197.30 o                         
   4  -1   7      12679.63      12238.81       175.49 o                         
   5  -1   7       7875.32       7627.50       170.76 o                         
   6  -1   7       2615.81       2408.44       104.38 o                         
   7  -1   7        117.98        137.68        50.76 o                         
   8  -1   7         12.47         16.90        58.38 o                         
  -8   0   7       2132.03       2220.82       195.01 o                         
  -7   0   7       1084.60       1102.27       133.06 o                         
  -6   0   7       4886.84       5072.47       301.18 o                         
  -5   0   7        498.74        489.81        46.07 o                         
  -4   0   7       1107.21       1189.99        73.35 o                         
  -3   0   7      38421.95      37774.79       411.62 o                         
  -2   0   7          0.18         17.98        22.18 o                         
  -1   0   7        105.52         85.50        26.77 o                         
   0   0   7      16737.32      18497.14       220.05 o                         
   1   0   7      27030.22      26333.03       288.61 o                         
   2   0   7       7444.74       7266.08       104.53 o                         
   3   0   7      16381.62      16033.96       175.37 o                         
   4   0   7       3723.39       3646.93        98.26 o                         
   5   0   7         83.05         55.04        36.21 o                         
   6   0   7        485.02        483.65        55.98 o                         
   7   0   7      10009.21      10153.48       303.11 o                         
   8   0   7        397.65        407.39        79.32 o                         
  -9   1   7          8.54       -228.92       228.92 o                         
  -8   1   7       2321.01       2571.13       208.24 o                         
  -7   1   7        708.69        743.64       185.93 o                         
  -6   1   7       2376.13       2637.97       147.30 o                         
  -5   1   7      15894.09      15565.47       347.92 o                         
  -4   1   7       1559.69       1634.20        65.18 o                         
  -3   1   7        390.98        349.79        37.08 o                         
  -2   1   7       8737.06       8935.25       140.27 o                         
  -1   1   7      50071.41      48540.94       719.01 o                         
   0   1   7       9970.60       9897.72       215.33 o                         
   1   1   7      15004.26      14585.04       172.39 o                         
   2   1   7      13607.39      13205.17       231.87 o                         
   3   1   7       1076.76       1069.61        41.49 o                         
   4   1   7       1185.52       1190.07        67.48 o                         
   5   1   7      26860.78      26526.24       384.35 o                         
   6   1   7         73.97         96.13        38.14 o                         
   7   1   7         16.20         43.66        51.70 o                         
   8   1   7       2350.22       2506.44       165.02 o                         
  -9   2   7        259.41         65.01       114.47 o                         
  -8   2   7       1529.62       1687.07       225.52 o                         
  -7   2   7       6880.00       7142.44       363.48 o                         
  -6   2   7        109.21         77.94        53.71 o                         
  -5   2   7        133.90        108.46        36.27 o                         
  -4   2   7        727.96        632.61        44.15 o                         
  -3   2   7      19410.28      19309.83       226.09 o                         
  -2   2   7      11590.46      11641.46       173.78 o                         
  -1   2   7       6446.04       6359.84       154.22 o                         
   0   2   7       5455.55       5261.41        93.05 o                         
   1   2   7       2900.70       2791.97        92.05 o                         
   2   2   7       3212.87       3264.10        87.22 o                         
   3   2   7      26055.18      25739.77       312.81 o                         
   4   2   7         37.36         68.42        27.38 o                         
   5   2   7         14.31         42.84        36.27 o                         
   6   2   7       1836.49       1850.71       112.21 o                         
   7   2   7       4325.08       4535.07       212.20 o                         
   8   2   7       1809.78       2026.99       381.50 o                         
  -8   3   7       1264.95       1138.37       170.42 o                         
  -7   3   7        203.90        178.01        71.77 o                         
  -6   3   7        321.41        338.17        62.83 o                         
  -5   3   7      17454.39      17660.03       340.70 o                         
  -4   3   7       5423.48       5523.02       149.41 o                         
  -3   3   7       2236.08       2169.68        67.27 o                         
  -2   3   7      13441.24      13162.82       195.40 o                         
  -1   3   7       1079.21       1046.64        41.05 o                         
   0   3   7       8068.34       8060.19       128.64 o                         
   1   3   7      32225.37      32252.92       352.34 o                         
   2   3   7        131.75        116.30        30.78 o                         
   3   3   7        176.04        213.86        32.01 o                         
   4   3   7       1769.51       1890.57        84.46 o                         
   5   3   7       7066.02       7079.92       199.94 o                         
   6   3   7       4163.62       4237.23       164.81 o                         
   7   3   7       1583.73       1767.67       139.00 o                         
  -8   4   7          1.67        -81.75        99.39 o                         
  -7   4   7       6701.70       7168.76       311.09 o                         
  -6   4   7       1055.19       1037.49       102.39 o                         
  -5   4   7        873.20       1019.88        88.16 o                         
  -4   4   7       5567.49       5414.64       155.79 o                         
  -3   4   7       6447.34       6378.34       147.56 o                         
  -2   4   7       6636.49       6434.84       118.58 o                         
  -1   4   7      34565.68      34610.99       384.31 o                         
   0   4   7       1925.95       1890.13        66.27 o                         
   1   4   7       1719.89       1619.90        73.59 o                         
   2   4   7        489.10        468.43        39.14 o                         
   3   4   7      19394.49      19142.59       272.79 o                         
   4   4   7       4511.42       4472.65       147.44 o                         
   5   4   7       1040.92       1053.88        84.57 o                         
   6   4   7       4077.92       4222.51       168.82 o                         
   7   4   7          2.89         67.76       126.92 o                         
  -8   5   7        581.40        551.64       134.84 o                         
  -7   5   7         13.93         75.34        73.58 o                         
  -6   5   7       3811.40       3747.28       191.29 o                         
  -5   5   7       2177.00       2262.12       127.58 o                         
  -4   5   7       5171.31       4946.35       139.21 o                         
  -3   5   7      24084.30      24649.26       330.38 o                         
  -2   5   7       1028.85       1052.48        64.12 o                         
  -1   5   7        336.67        401.37        40.83 o                         
   0   5   7        632.16        610.82        43.20 o                         
   1   5   7      14090.63      13907.16       220.98 o                         
   2   5   7       3281.85       3542.24       115.25 o                         
   3   5   7       1643.96       1686.77        86.15 o                         
   4   5   7       5902.24       5915.53       186.24 o                         
   5   5   7        340.32        296.51        53.10 o                         
   6   5   7        801.72        740.38        83.80 o                         
  -7   6   7       1411.92       1201.57       166.35 o                         
  -6   6   7       3442.13       3634.92       194.47 o                         
  -5   6   7       5452.17       5528.25       196.18 o                         
  -4   6   7       1994.50       1944.86        93.31 o                         
  -3   6   7        248.94        250.36        48.57 o                         
  -2   6   7        204.64        119.26        37.11 o                         
  -1   6   7      15679.65      15823.73       267.51 o                         
   0   6   7       2645.50       2747.90        96.19 o                         
   1   6   7        482.81        479.24        52.07 o                         
   2   6   7       6207.74       6214.04       161.82 o                         
   3   6   7       1586.83       1590.80        88.89 o                         
   4   6   7       3370.38       3253.56       144.27 o                         
   5   6   7       8747.96       8834.02       253.18 o                         
   6   6   7        280.64        212.62        76.33 o                         
  -7   7   7       2314.57       2322.86       347.88 o                         
  -6   7   7       1258.23       1122.81       126.78 o                         
  -5   7   7         19.22          0.25        49.75 o                         
  -4   7   7          4.93         78.59        46.02 o                         
  -3   7   7      10146.89      10441.91       233.37 o                         
  -2   7   7       1353.77       1211.92        79.44 o                         
  -1   7   7        475.03        369.83        50.50 o                         
   0   7   7       1923.10       1982.00        90.84 o                         
   1   7   7       2116.33       2066.75       107.21 o                         
   2   7   7       3585.90       3663.70       131.63 o                         
   3   7   7       6067.78       6236.37       201.30 o                         
   4   7   7        444.38        458.72        97.02 o                         
   5   7   7        186.70          0.58       125.32 o                         
  -6   8   7        112.03        -50.84       113.08 o                         
  -5   8   7       8721.62       8593.79       311.77 o                         
  -4   8   7        289.07        425.96        90.30 o                         
  -3   8   7         13.09          3.25        42.20 o                         
  -2   8   7       4747.21       4775.41       183.57 o                         
  -1   8   7       3252.55       3046.97       147.69 o                         
   0   8   7       2152.46       2116.76       114.52 o                         
   1   8   7       7114.07       7472.32       216.14 o                         
   2   8   7       1139.55        875.89        89.29 o                         
   3   8   7        371.79        281.52        69.36 o                         
   4   8   7          7.62        138.50       112.02 o                         
  -5   9   7         12.04        -69.01       134.99 o                         
  -4   9   7       1270.42       1439.01       225.65 o                         
  -3   9   7       3056.34       2884.21       160.28 o                         
  -2   9   7       1453.63       1536.02       115.85 o                         
  -1   9   7       2886.33       2882.00       175.14 o                         
   0   9   7       1433.41       1436.01       120.24 o                         
   1   9   7          0.39        -55.82        65.53 o                         
   2   9   7        124.67        231.85       156.65 o                         
  -2  10   7        727.54        565.96       125.88 o                         
  -1 -12   8        505.63        600.15       264.34 o                         
  -2 -11   8         42.81         93.19        90.06 o                         
  -1 -11   8        515.46        620.56        82.66 o                         
   0 -11   8       7552.74       7770.25       276.32 o                         
   1 -11   8         58.99        112.91        96.26 o                         
   2 -11   8        154.75        103.86        87.66 o                         
   3 -11   8        971.88        903.44       101.13 o                         
   4 -11   8       2734.46       2638.90       433.55 o                         
   5 -11   8       2270.80       2530.41       429.42 o                         
  -4 -10   8          6.03         44.82       127.81 o                         
  -3 -10   8        530.76        505.50        88.98 o                         
  -2 -10   8       6387.67       6521.24       230.29 o                         
  -1 -10   8        391.74        405.77        66.01 o                         
   0 -10   8        100.98         93.01        46.10 o                         
   1 -10   8        654.77        519.71        78.99 o                         
   2 -10   8       3024.52       3193.46       160.46 o                         
   3 -10   8       1956.11       1994.95       143.55 o                         
   4 -10   8       2960.46       2756.53       139.35 o                         
   5 -10   8        994.97       1037.40       198.56 o                         
   6 -10   8         26.10        -12.74       116.96 o                         
  -5  -9   8       1075.07        956.38       114.04 o                         
  -4  -9   8       6346.03       6197.88       228.64 o                         
  -3  -9   8          8.49         36.24        52.74 o                         
  -2  -9   8        143.72        134.86        46.33 o                         
  -1  -9   8        845.66        863.54        74.97 o                         
   0  -9   8       7289.03       7171.52       224.96 o                         
   1  -9   8       6240.77       6269.15       197.04 o                         
   2  -9   8       3488.50       3377.70       134.29 o                         
   3  -9   8       1560.90       1497.37        94.41 o                         
   4  -9   8         34.52         63.88        39.70 o                         
   5  -9   8        414.25        323.78        78.03 o                         
   6  -9   8       4834.10       4608.01       267.53 o                         
  -6  -8   8       3361.21       4033.29       525.43 o                         
  -5  -8   8        215.86        139.29        52.81 o                         
  -4  -8   8         58.63         19.86        45.05 o                         
  -3  -8   8        994.48        987.10        80.77 o                         
  -2  -8   8      10455.05      10621.89       269.72 o                         
  -1  -8   8       3539.52       3202.12       120.35 o                         
   0  -8   8       4355.64       4468.69       140.36 o                         
   1  -8   8       2167.02       2114.37       154.12 o                         
   2  -8   8       1914.22       1844.32       102.07 o                         
   3  -8   8        971.54       1045.97        80.26 o                         
   4  -8   8       9825.07      10124.80       247.80 o                         
   5  -8   8         29.76        -27.13        69.70 o                         
   6  -8   8        106.47         12.14        79.05 o                         
  -6  -7   8        169.12        199.27        69.04 o                         
  -5  -7   8         83.02         52.86        41.60 o                         
  -4  -7   8       9549.33       9370.42       227.98 o                         
  -3  -7   8       8947.70       8867.42       201.99 o                         
  -2  -7   8       4640.13       4746.17       139.01 o                         
  -1  -7   8       4108.02       4111.81       158.30 o                         
   0  -7   8       2809.97       2827.54       117.94 o                         
   1  -7   8       1071.24       1031.71        64.88 o                         
   2  -7   8      23954.46      24189.23       370.09 o                         
   3  -7   8         33.94         38.31        38.85 o                         
   4  -7   8        210.04        150.18        55.01 o                         
   5  -7   8       2338.21       2329.07       126.54 o                         
   6  -7   8       5275.78       5416.33       277.67 o                         
   7  -7   8       2191.94       2137.29       191.87 o                         
  -7  -6   8         60.32         84.81       138.80 o                         
  -6  -6   8       6426.50       6536.45       276.56 o                         
  -5  -6   8       3161.27       3214.86       130.96 o                         
  -4  -6   8       1226.69       1306.48        82.53 o                         
  -3  -6   8       3907.44       3787.07       129.71 o                         
  -2  -6   8       5106.91       5195.58       148.22 o                         
  -1  -6   8       5603.12       5595.01       152.67 o                         
   0  -6   8      21241.34      20982.33       266.08 o                         
   1  -6   8        194.93        193.83        32.13 o                         
   2  -6   8          4.39          9.69        16.81 o                         
   3  -6   8        635.26        562.01        52.63 o                         
   4  -6   8      14092.73      14284.75       243.50 o                         
   5  -6   8       5506.49       5336.06       151.62 o                         
   6  -6   8       1508.54       1547.84       119.45 o                         
   7  -6   8       3081.31       3373.30       165.95 o                         
  -7  -5   8       1034.10       1102.40       159.79 o                         
  -6  -5   8        328.70        426.93        75.10 o                         
  -5  -5   8       4262.00       4331.20       138.99 o                         
  -4  -5   8       1557.18       1654.65        90.38 o                         
  -3  -5   8       4386.35       4387.91       137.05 o                         
  -2  -5   8      19908.63      19553.27       232.60 o                         
  -1  -5   8         20.54         25.34        21.21 o                         
   0  -5   8         29.03         66.43        22.66 o                         
   1  -5   8        294.07        268.67        32.03 o                         
   2  -5   8      15253.87      14991.13       242.50 o                         
   3  -5   8       6154.76       6201.31       125.60 o                         
   4  -5   8       2465.33       2404.56        80.82 o                         
   5  -5   8       3500.70       3526.63       116.06 o                         
   6  -5   8        236.19        219.35        56.34 o                         
   7  -5   8       1109.14       1071.72       110.28 o                         
   8  -5   8       5023.18       5305.62       263.47 o                         
  -8  -4   8          1.93          5.16       125.85 o                         
  -7  -4   8       2423.44       2589.68       176.75 o                         
  -6  -4   8       4141.85       4251.55       180.78 o                         
  -5  -4   8       4324.84       4227.80       145.54 o                         
  -4  -4   8      18392.67      18833.30       299.15 o                         
  -3  -4   8       3445.10       3429.78        88.09 o                         
  -2  -4   8         18.25         12.26        25.13 o                         
  -1  -4   8        192.71        160.94        29.85 o                         
   0  -4   8      39808.07      38703.73       384.76 o                         
   1  -4   8       6601.00       6296.55       138.81 o                         
   2  -4   8       3958.76       3919.88        98.76 o                         
   3  -4   8      10396.76      10271.35       170.78 o                         
   4  -4   8       1245.19       1227.36        57.06 o                         
   5  -4   8       4971.79       5132.35       133.01 o                         
   6  -4   8      14017.14      14407.25       285.56 o                         
   7  -4   8         26.80         10.29        63.21 o                         
   8  -4   8        213.37        143.24        79.65 o                         
  -8  -3   8       1608.60       1967.52       204.19 o                         
  -7  -3   8       2608.15       2649.45       160.31 o                         
  -6  -3   8       6411.60       6552.58       239.50 o                         
  -5  -3   8       1514.46       1484.36        75.63 o                         
  -4  -3   8         28.90         33.86        26.20 o                         
  -3  -3   8        155.64        172.92        31.87 o                         
  -2  -3   8      27621.53      27320.06       306.65 o                         
  -1  -3   8        169.56        109.95        25.17 o                         
   0  -3   8       4985.87       4886.03       106.52 o                         
   1  -3   8      15553.75      15919.36       226.44 o                         
   2  -3   8      10983.57      10808.91       157.06 o                         
   3  -3   8       3508.80       3417.39        83.22 o                         
   4  -3   8      23117.26      22685.26       302.31 o                         
   5  -3   8       2821.06       2857.75        96.61 o                         
   6  -3   8        212.05        246.33        45.61 o                         
   7  -3   8        417.21        299.42        54.72 o                         
   8  -3   8       3878.98       4080.01       206.18 o                         
  -8  -2   8       2341.91       2479.19       189.96 o                         
  -7  -2   8       2117.84       2142.32       155.57 o                         
  -6  -2   8        422.01        402.16        71.68 o                         
  -5  -2   8        200.77        195.46        45.20 o                         
  -4  -2   8      24783.08      24642.43       332.95 o                         
  -3  -2   8       3103.21       2938.85        89.37 o                         
  -2  -2   8        798.27        745.93        34.77 o                         
  -1  -2   8      10739.83      10860.66       190.41 o                         
   0  -2   8       5863.61       5718.84       113.84 o                         
   1  -2   8      14502.01      14843.03       196.31 o                         
   2  -2   8      31729.83      31284.76       299.55 o                         
   3  -2   8       1111.94       1123.95        45.54 o                         
   4  -2   8        632.88        673.99        40.61 o                         
   5  -2   8        227.99        188.18        37.26 o                         
   6  -2   8      11179.56      11419.91       226.33 o                         
   7  -2   8       1739.73       1974.61       128.88 o                         
   8  -2   8       1778.94       1974.04       173.73 o                         
   9  -2   8       2155.42       1753.56       371.50 o                         
  -8  -1   8          0.96         16.89        66.86 o                         
  -7  -1   8        372.17        306.49        81.17 o                         
  -6  -1   8      12829.33      12921.57       398.83 o                         
  -5  -1   8        129.21        151.80        31.75 o                         
  -4  -1   8        149.48        164.40        34.89 o                         
  -3  -1   8       4829.42       4793.85       129.39 o                         
  -2  -1   8      16364.93      16158.09       207.05 o                         
  -1  -1   8      15629.43      15534.55       279.39 o                         
   0  -1   8      21765.85      22252.93       357.40 o                         
   1  -1   8       6152.51       6234.49        99.28 o                         
   2  -1   8        601.88        568.07        27.03 o                         
   3  -1   8        422.54        387.44        30.96 o                         
   4  -1   8      24857.32      24604.57       279.04 o                         
   5  -1   8       2911.77       2950.86       117.02 o                         
   6  -1   8        331.44        256.16        45.52 o                         
   7  -1   8       3468.33       3453.96       155.84 o                         
   8  -1   8        574.82        724.60       103.78 o                         
  -8   0   8       6850.18       7425.79       366.64 o                         
  -7   0   8        114.67         49.46        60.38 o                         
  -6   0   8        131.22        159.31        81.48 o                         
  -5   0   8       4573.68       4247.66       169.79 o                         
  -4   0   8      13528.55      13503.60       240.99 o                         
  -3   0   8       8330.34       8415.87       169.44 o                         
  -2   0   8      33750.84      33715.75       349.65 o                         
  -1   0   8       7987.10       7949.16       145.77 o                         
   0   0   8        532.34        550.88        45.13 o                         
   1   0   8         27.68         28.85        20.68 o                         
   2   0   8      32964.27      32186.50       296.56 o                         
   3   0   8       1949.26       2023.54        69.68 o                         
   4   0   8        774.68        725.39        55.30 o                         
   5   0   8       4616.03       4780.51       136.30 o                         
   6   0   8       2515.72       2656.97       123.40 o                         
   7   0   8       2294.05       2461.47       142.00 o                         
   8   0   8       4338.07       4575.28       250.18 o                         
  -8   1   8         52.29         77.93        77.82 o                         
  -7   1   8       1165.56       1155.39       177.15 o                         
  -6   1   8      10483.95      10515.92       333.56 o                         
  -5   1   8       5680.83       5555.35       203.95 o                         
  -4   1   8      10404.56      10415.62       187.79 o                         
  -3   1   8      13103.68      13003.11       186.87 o                         
  -2   1   8        125.23         98.29        29.09 o                         
  -1   1   8       1586.89       1562.55        56.01 o                         
   0   1   8      50357.55      48923.03       824.13 o                         
   1   1   8        845.27        776.88        41.97 o                         
   2   1   8        393.38        397.18        34.32 o                         
   3   1   8      11821.33      11905.48       174.45 o                         
   4   1   8       9008.39       8740.63       190.16 o                         
   5   1   8       5171.15       5074.37       159.04 o                         
   6   1   8       9161.79       9102.68       231.61 o                         
   7   1   8       1177.67       1159.19       108.58 o                         
   8   1   8        238.62        331.89       177.74 o                         
  -8   2   8       3191.06       3050.33       258.39 o                         
  -7   2   8       2442.29       2701.52       236.18 o                         
  -6   2   8       2421.26       2387.01       158.59 o                         
  -5   2   8       3541.44       3555.81       143.28 o                         
  -4   2   8         19.74         17.51        25.11 o                         
  -3   2   8       2487.35       2368.99        78.85 o                         
  -2   2   8      27083.24      26723.09       304.34 o                         
  -1   2   8        377.94        411.85        45.11 o                         
   0   2   8        357.76        384.58        33.75 o                         
   1   2   8       3597.03       3518.09        97.41 o                         
   2   2   8      15120.13      14796.52       209.81 o                         
   3   2   8       6848.39       6753.12       110.09 o                         
   4   2   8       8551.79       8610.69       185.36 o                         
   5   2   8       3165.67       3188.53       129.00 o                         
   6   2   8          8.18         10.07        43.64 o                         
   7   2   8          1.19          9.33        56.04 o                         
   8   2   8       7409.94       6790.45       710.50 o                         
  -8   3   8        482.80        335.52       105.29 o                         
  -7   3   8       3859.51       4265.90       264.67 o                         
  -6   3   8        167.13        111.47        56.30 o                         
  -5   3   8       2481.81       2600.26       137.97 o                         
  -4   3   8      25149.49      25465.52       364.93 o                         
  -3   3   8        136.01        122.01        27.80 o                         
  -2   3   8        437.32        421.54        41.86 o                         
  -1   3   8       4732.54       4732.87        95.62 o                         
   0   3   8      12977.33      12776.52       181.85 o                         
   1   3   8      11445.97      11472.35       210.48 o                         
   2   3   8       9738.31      10026.29       173.76 o                         
   3   3   8       2528.28       2539.71        92.15 o                         
   4   3   8         52.44         73.71        39.92 o                         
   5   3   8        471.26        398.77        56.51 o                         
   6   3   8      10798.24      10952.11       339.81 o                         
   7   3   8        523.66        445.39        83.62 o                         
  -8   4   8        270.51        276.18       103.02 o                         
  -7   4   8        737.80        648.47       106.38 o                         
  -6   4   8       8924.01       8680.18       277.75 o                         
  -5   4   8       1410.37       1517.61       122.58 o                         
  -4   4   8        143.84        112.89        36.68 o                         
  -3   4   8       4968.03       4858.07       138.60 o                         
  -2   4   8      20909.03      20698.72       275.91 o                         
  -1   4   8       2033.47       2103.44        72.96 o                         
   0   4   8       5374.64       5595.56       120.96 o                         
   1   4   8       5624.66       5776.83       143.32 o                         
   2   4   8        611.51        584.18        57.46 o                         
   3   4   8       3065.18       3259.87       117.66 o                         
   4   4   8      18885.69      18546.48       324.49 o                         
   5   4   8        255.02        270.83        53.32 o                         
   6   4   8        137.58         79.97        68.50 o                         
  -8   5   8       3839.87       3396.67       349.99 o                         
  -7   5   8        481.90        473.15       140.34 o                         
  -6   5   8        610.85        382.86        71.41 o                         
  -5   5   8       2293.83       2118.07       125.26 o                         
  -4   5   8      11054.80      10687.76       238.67 o                         
  -3   5   8       4481.00       4472.11       134.86 o                         
  -2   5   8       4248.48       4519.58       133.59 o                         
  -1   5   8       2005.43       1932.08        86.74 o                         
   0   5   8       1426.41       1473.40        63.85 o                         
   1   5   8       1907.81       1814.18        81.94 o                         
   2   5   8      24236.14      24049.00       340.11 o                         
   3   5   8          6.08         15.26        38.46 o                         
   4   5   8        127.63        104.00        45.97 o                         
   5   5   8       1946.28       1988.47       119.84 o                         
   6   5   8       4983.67       4735.69       241.26 o                         
  -7   6   8         82.06         14.11        86.40 o                         
  -6   6   8       7213.00       6936.32       276.86 o                         
  -5   6   8       2540.74       2444.68       142.46 o                         
  -4   6   8        229.57        268.40        52.44 o                         
  -3   6   8       3342.25       3371.28       131.17 o                         
  -2   6   8       1308.04       1203.55        79.78 o                         
  -1   6   8       3888.06       3869.15       132.75 o                         
   0   6   8      16741.67      16747.00       269.15 o                         
   1   6   8        136.82        123.86        51.28 o                         
   2   6   8        613.27        499.07        53.82 o                         
   3   6   8       1711.68       1777.94       101.67 o                         
   4   6   8       7169.13       7369.71       226.09 o                         
   5   6   8       2474.77       2424.20       148.30 o                         
   6   6   8       1479.49       1210.65       406.78 o                         
  -6   7   8        239.77        158.36       178.38 o                         
  -5   7   8       2204.61       2319.66       145.61 o                         
  -4   7   8        929.50        819.10        88.76 o                         
  -3   7   8       1957.66       1786.88       105.41 o                         
  -2   7   8       7867.94       7678.74       196.84 o                         
  -1   7   8        100.58        113.93        43.25 o                         
   0   7   8         42.02         35.70        38.93 o                         
   1   7   8        136.78        163.17        51.23 o                         
   2   7   8       8004.44       8071.83       233.09 o                         
   3   7   8       2709.66       2627.42       136.60 o                         
   4   7   8        689.24        648.69        88.39 o                         
   5   7   8       1533.17       1224.31       325.43 o                         
  -5   8   8       2157.24       2167.51       248.32 o                         
  -4   8   8       7563.46       7247.14       303.83 o                         
  -3   8   8        686.95        667.81        76.60 o                         
  -2   8   8         16.73        -18.01        46.63 o                         
  -1   8   8        223.30        177.34        50.95 o                         
   0   8   8       8915.72       8991.90       256.48 o                         
   1   8   8       2987.78       2995.49       147.34 o                         
   2   8   8        627.01        589.58        89.23 o                         
   3   8   8       2643.78       2867.20       311.48 o                         
  -4   9   8          4.32        -15.18       238.16 o                         
  -3   9   8         48.31         37.85        67.79 o                         
  -2   9   8       6441.98       6315.39       253.71 o                         
  -1   9   8        712.73        702.28        99.40 o                         
   0   9   8        171.85         58.45        62.39 o                         
   1   9   8       3199.15       2931.23       239.92 o                         
   2   9   8       1102.73       1375.00       355.02 o                         
  -2 -11   9       1087.80       1308.95       312.28 o                         
  -1 -11   9       2575.72       2481.06       263.42 o                         
   0 -11   9       1611.61       1711.95       118.54 o                         
   1 -11   9       3804.86       3901.94       189.50 o                         
   2 -11   9        701.86        654.37        87.77 o                         
   3 -11   9         88.32        173.55        61.23 o                         
   4 -11   9          5.86          9.34        82.18 o                         
  -4 -10   9        729.21        392.78       132.61 o                         
  -3 -10   9       1763.38       1776.92       125.25 o                         
  -2 -10   9       2158.74       2273.43       181.71 o                         
  -1 -10   9       4236.81       4700.15       211.41 o                         
   0 -10   9        162.18        134.82        81.98 o                         
   1 -10   9        127.98        250.27        55.59 o                         
   2 -10   9         69.04        108.66        48.83 o                         
   3 -10   9       7690.50       8128.40       261.11 o                         
   4 -10   9        799.99        839.86        90.39 o                         
   5 -10   9        487.76        287.17       120.81 o                         
  -5  -9   9       2623.39       2585.68       187.01 o                         
  -4  -9   9       2913.41       2876.61       157.22 o                         
  -3  -9   9       3355.05       3507.71       168.42 o                         
  -2  -9   9       1482.42       1512.51        99.54 o                         
  -1  -9   9         50.24         61.92        42.54 o                         
   0  -9   9        665.78        711.36        73.97 o                         
   1  -9   9      12053.59      12583.40       297.14 o                         
   2  -9   9       2341.40       2560.70       120.76 o                         
   3  -9   9         72.03         50.02        41.71 o                         
   4  -9   9       1152.88        990.54        82.21 o                         
   5  -9   9        744.94        868.24       114.96 o                         
   6  -9   9       2178.45       2371.71       421.12 o                         
  -6  -8   9        907.81        828.60       148.61 o                         
  -5  -8   9       2306.24       2256.91       133.29 o                         
  -4  -8   9       1948.50       2032.56       112.26 o                         
  -3  -8   9        147.30        147.82        45.41 o                         
  -2  -8   9        422.88        509.25        53.99 o                         
  -1  -8   9      13794.29      13291.65       288.33 o                         
   0  -8   9         70.04         45.31        38.22 o                         
   1  -8   9        703.59        676.69        73.58 o                         
   2  -8   9        956.35       1084.93       100.47 o                         
   3  -8   9       5790.31       5845.79       182.79 o                         
   4  -8   9       4106.19       4252.13       160.63 o                         
   5  -8   9       3931.38       3963.82       214.71 o                         
   6  -8   9       1036.00       1054.58       150.77 o                         
  -6  -7   9       2101.91       1976.60       159.80 o                         
  -5  -7   9        200.84         74.24        40.33 o                         
  -4  -7   9        410.12        432.70        57.36 o                         
  -3  -7   9      16677.37      16656.47       305.59 o                         
  -2  -7   9          8.28         16.37        38.45 o                         
  -1  -7   9        711.58        619.56        70.48 o                         
   0  -7   9       4052.33       4099.10       152.15 o                         
   1  -7   9       8697.48       8881.97       225.11 o                         
   2  -7   9       3743.08       3937.97       134.67 o                         
   3  -7   9      10450.87      10372.60       227.74 o                         
   4  -7   9       2267.29       2293.03       108.54 o                         
   5  -7   9          1.87         14.29        40.42 o                         
   6  -7   9         38.31         79.83        75.56 o                         
   7  -7   9       6468.30       6834.27       338.49 o                         
  -6  -6   9        810.99        915.82       112.16 o                         
  -5  -6   9      10193.38      10814.00       250.60 o                         
  -4  -6   9        127.56         72.30        40.11 o                         
  -3  -6   9         26.67        -18.39        45.23 o                         
  -2  -6   9        386.10        327.18        45.88 o                         
  -1  -6   9      12940.90      12705.11       236.72 o                         
   0  -6   9       8430.12       8450.11       188.06 o                         
   1  -6   9       5148.28       5107.81       114.11 o                         
   2  -6   9       4046.73       4162.22       104.76 o                         
   3  -6   9         36.87         29.91        29.22 o                         
   4  -6   9       2105.44       2047.66        89.73 o                         
   5  -6   9      17875.86      17474.50       305.87 o                         
   6  -6   9        446.84        447.97        73.00 o                         
   7  -6   9         84.76         25.23        71.76 o                         
   8  -6   9       1724.50       1931.78       345.25 o                         
  -7  -5   9       6361.43       6681.75       365.98 o                         
  -6  -5   9         38.42         99.38        58.28 o                         
  -5  -5   9         48.52         59.39        35.10 o                         
  -4  -5   9       1226.46       1309.55        83.69 o                         
  -3  -5   9      10967.97      11270.56       275.50 o                         
  -2  -5   9       5496.90       5531.40       131.16 o                         
  -1  -5   9       6958.52       6952.96       150.71 o                         
   0  -5   9       2384.41       2387.76        78.80 o                         
   1  -5   9        781.91        837.49        50.35 o                         
   2  -5   9       2566.26       2479.87        88.82 o                         
   3  -5   9      20269.48      20157.68       276.50 o                         
   4  -5   9        428.44        387.49        39.03 o                         
   5  -5   9          2.56         33.62        35.90 o                         
   6  -5   9       1238.22       1208.59       100.02 o                         
   7  -5   9       2981.87       3078.42       177.03 o                         
   8  -5   9       1748.40       1652.09       174.81 o                         
  -7  -4   9        151.75        166.70        86.15 o                         
  -6  -4   9        653.15        621.09        83.50 o                         
  -5  -4   9      14553.46      14840.36       290.57 o                         
  -4  -4   9       4006.11       3879.16       147.95 o                         
  -3  -4   9       3742.41       3942.10       126.85 o                         
  -2  -4   9       8991.23       8755.34       169.17 o                         
  -1  -4   9       2962.63       3041.69        95.03 o                         
   0  -4   9       4382.45       4182.76       107.42 o                         
   1  -4   9      39922.88      39681.14       412.14 o                         
   2  -4   9         26.72         44.22        27.10 o                         
   3  -4   9        354.62        338.47        35.02 o                         
   4  -4   9       3894.90       3960.11        96.98 o                         
   5  -4   9       9383.00       9472.88       193.56 o                         
   6  -4   9       4613.96       5201.94       176.94 o                         
   7  -4   9       2972.14       3005.44       171.52 o                         
   8  -4   9       1118.44       1128.65       152.17 o                         
  -8  -3   9         43.83         -0.18        92.70 o                         
  -7  -3   9       7031.32       6928.60       285.22 o                         
  -6  -3   9       2561.51       2831.40       175.92 o                         
  -5  -3   9       2627.54       2816.26       128.93 o                         
  -4  -3   9       4400.01       4227.91       137.70 o                         
  -3  -3   9       8253.47       8204.88       176.15 o                         
  -2  -3   9       2795.43       2684.99        88.36 o                         
  -1  -3   9      36151.78      36265.95       418.71 o                         
   0  -3   9       1062.23       1070.28        51.51 o                         
   1  -3   9        756.58        716.71        47.18 o                         
   2  -3   9       2035.49       2015.91        72.36 o                         
   3  -3   9      29359.42      28688.36       313.15 o                         
   4  -3   9       6028.53       6088.71       126.12 o                         
   5  -3   9       3172.07       3335.75       108.26 o                         
   6  -3   9       3383.17       3328.41       131.71 o                         
   7  -3   9        139.74         97.24        55.14 o                         
   8  -3   9        144.11        144.24        72.99 o                         
  -8  -2   9       1228.30       1180.91       136.70 o                         
  -7  -2   9        135.91        155.39        73.78 o                         
  -6  -2   9       4254.23       4414.38       233.92 o                         
  -5  -2   9       2069.03       2053.26        92.59 o                         
  -4  -2   9       6370.82       6196.57       157.09 o                         
  -3  -2   9      22106.74      21650.09       299.30 o                         
  -2  -2   9         79.83         79.37        15.73 o                         
  -1  -2   9        810.99        841.40        45.31 o                         
   0  -2   9       1329.90       1313.03        56.12 o                         
   1  -2   9      27928.12      28602.17       365.44 o                         
   2  -2   9      12321.24      12237.90       165.36 o                         
   3  -2   9       5038.62       5065.30       103.17 o                         
   4  -2   9       8221.53       8331.25       162.41 o                         
   5  -2   9        777.67        910.50        65.67 o                         
   6  -2   9         63.27         52.44        35.01 o                         
   7  -2   9       9350.62       9357.05       283.39 o                         
   8  -2   9        257.78        191.21       106.82 o                         
  -8  -1   9       1962.54       2238.78       207.03 o                         
  -7  -1   9       2526.16       2257.00       178.58 o                         
  -6  -1   9       2656.30       2476.64       175.75 o                         
  -5  -1   9       9812.43       9778.45       210.52 o                         
  -4  -1   9       2394.01       2285.86       109.56 o                         
  -3  -1   9         22.93         47.99        33.89 o                         
  -2  -1   9         90.26         78.31        23.81 o                         
  -1  -1   9      40971.85      40292.59       591.84 o                         
   0  -1   9      10950.15      11288.20       188.32 o                         
   1  -1   9       1287.92       1306.80        44.37 o                         
   2  -1   9       8846.23       8748.89       170.75 o                         
   3  -1   9       2627.85       2516.14        69.74 o                         
   4  -1   9       5902.62       5965.51       150.72 o                         
   5  -1   9      14834.26      15207.07       276.73 o                         
   6  -1   9         56.61         76.82        39.95 o                         
   7  -1   9        584.39        413.57        71.71 o                         
   8  -1   9        665.35        882.82       140.55 o                         
  -8   0   9       1059.42        915.22       164.29 o                         
  -7   0   9       5521.15       5515.47       369.23 o                         
  -6   0   9       2941.32       2990.99       181.80 o                         
  -5   0   9          7.54        -44.06        44.06 o                         
  -4   0   9        921.44        945.43        67.14 o                         
  -3   0   9      34066.83      33652.62       475.67 o                         
  -2   0   9       4196.93       4075.44        88.10 o                         
  -1   0   9       5398.14       5399.64       148.01 o                         
   0   0   9       8084.36       8241.01       178.02 o                         
   1   0   9       7881.31       7835.07       163.48 o                         
   2   0   9       4600.64       4498.80        95.03 o                         
   3   0   9      22868.64      22618.74       274.14 o                         
   4   0   9        758.57        744.39        60.38 o                         
   5   0   9         17.56         13.54        35.99 o                         
   6   0   9        504.82        485.05        58.59 o                         
   7   0   9       6388.19       6696.48       237.29 o                         
   8   0   9       1694.87       1622.79       371.88 o                         
  -8   1   9       2188.19       2022.67       233.46 o                         
  -7   1   9         37.21         51.91        88.40 o                         
  -6   1   9        176.70         60.86        63.59 o                         
  -5   1   9      22576.66      22796.17       541.59 o                         
  -4   1   9       2553.31       2561.36       112.60 o                         
  -3   1   9        170.82        187.61        45.23 o                         
  -2   1   9       9307.23       8622.16       199.85 o                         
  -1   1   9      12598.88      12240.92       362.49 o                         
   0   1   9       9227.65       9443.36       170.20 o                         
   1   1   9      35155.72      33295.77       535.46 o                         
   2   1   9       4137.42       4038.41        89.98 o                         
   3   1   9         48.32         51.67        30.23 o                         
   4   1   9        853.15        886.44        66.39 o                         
   5   1   9      16465.17      16837.02       315.62 o                         
   6   1   9       2217.22       2075.45       114.07 o                         
   7   1   9       1108.36       1165.59       121.21 o                         
   8   1   9       3448.33       2844.70       454.25 o                         
  -8   2   9        194.67         82.78        86.10 o                         
  -7   2   9       7783.80       8024.94       406.75 o                         
  -6   2   9        796.72        656.79       142.85 o                         
  -5   2   9          0.58        -47.42        56.78 o                         
  -4   2   9       3633.42       3574.13       111.32 o                         
  -3   2   9       7680.40       7849.54       166.77 o                         
  -2   2   9       6428.12       6279.10       153.67 o                         
  -1   2   9      14094.08      13687.50       244.28 o                         
   0   2   9       3135.82       3073.06        86.59 o                         
   1   2   9         31.34         57.85        28.11 o                         
   2   2   9         86.65         89.74        32.94 o                         
   3   2   9      23759.86      23572.39       312.87 o                         
   4   2   9       1260.48       1313.72        79.79 o                         
   5   2   9        962.14        888.87        74.87 o                         
   6   2   9       4616.74       4517.43       185.66 o                         
   7   2   9       1608.17       1630.35       136.95 o                         
  -8   3   9         16.90        -89.49       330.55 o                         
  -7   3   9        179.82         91.17        57.14 o                         
  -6   3   9       3429.33       3618.87       178.21 o                         
  -5   3   9       6320.60       5874.43       214.44 o                         
  -4   3   9       8439.19       8685.67       197.42 o                         
  -3   3   9      11735.39      12297.58       216.49 o                         
  -2   3   9       3264.42       3133.99       113.67 o                         
  -1   3   9        172.50        154.88        38.75 o                         
   0   3   9        166.23        130.65        28.51 o                         
   1   3   9      22976.44      22613.80       294.18 o                         
   2   3   9       3380.61       3542.88       116.95 o                         
   3   3   9        329.46        287.92        43.37 o                         
   4   3   9       4537.72       4557.46       155.93 o                         
   5   3   9       1741.39       1804.94       110.16 o                         
   6   3   9       3096.59       2934.43       154.94 o                         
   7   3   9       4651.98       5464.26       656.82 o                         
  -8   4   9        828.23        273.85       229.72 o                         
  -7   4   9       6188.55       6331.14       276.32 o                         
  -6   4   9       2950.16       2854.35       162.82 o                         
  -5   4   9       6284.57       6499.10       231.45 o                         
  -4   4   9       5605.09       5721.81       171.50 o                         
  -3   4   9        737.43        721.54        67.02 o                         
  -2   4   9        942.46       1030.86        66.66 o                         
  -1   4   9      19853.43      19902.97       302.84 o                         
   0   4   9        161.63        153.10        33.54 o                         
   1   4   9         50.21         52.23        34.42 o                         
   2   4   9       6560.63       6723.78       186.97 o                         
   3   4   9       6172.39       6170.49       181.22 o                         
   4   4   9       5128.51       5171.64       172.27 o                         
   5   4   9       6006.61       6019.92       205.76 o                         
   6   4   9       1561.83       1574.94       113.15 o                         
  -7   5   9       1672.64       1505.31       252.34 o                         
  -6   5   9       2986.17       2825.88       165.70 o                         
  -5   5   9        123.91        146.53        55.29 o                         
  -4   5   9        544.84        468.68        56.72 o                         
  -3   5   9      10325.50      10382.53       244.04 o                         
  -2   5   9         11.99         53.36        41.32 o                         
  -1   5   9        282.58        285.50        42.83 o                         
   0   5   9       7214.80       7044.03       164.93 o                         
   1   5   9       9200.53       9361.57       206.21 o                         
   2   5   9       2412.70       2385.35       117.66 o                         
   3   5   9       8247.55       8615.89       223.63 o                         
   4   5   9       3425.18       3469.18       154.88 o                         
   5   5   9         35.75         -4.12        45.27 o                         
   6   5   9          8.78         18.63        74.94 o                         
  -7   6   9          3.03       -165.97       165.97 o                         
  -6   6   9       1715.32       1871.32       174.82 o                         
  -5   6   9       7533.62       7615.00       336.73 o                         
  -4   6   9          9.75          4.35        57.25 o                         
  -3   6   9        113.65        117.81        49.22 o                         
  -2   6   9       1481.74       1469.14        95.68 o                         
  -1   6   9       9305.87       9356.05       227.77 o                         
   0   6   9       8023.75       7948.14       201.28 o                         
   1   6   9       5294.02       5161.28       179.61 o                         
   2   6   9       3600.70       3744.70       147.43 o                         
   3   6   9         12.96         15.26        43.23 o                         
   4   6   9        285.50        298.49        65.36 o                         
   5   6   9       7496.24       7441.42       307.55 o                         
  -6   7   9         45.90        -37.26       173.77 o                         
  -5   7   9         38.08         40.56        75.07 o                         
  -4   7   9        517.24        765.95       105.87 o                         
  -3   7   9       5423.84       5216.64       187.37 o                         
  -2   7   9       2588.46       2604.44       130.18 o                         
  -1   7   9       2012.60       2001.25       110.49 o                         
   0   7   9       2505.14       2447.96       123.27 o                         
   1   7   9         95.57         80.85        44.89 o                         
   2   7   9       1314.78       1299.15       103.85 o                         
   3   7   9       7623.11       7960.58       263.84 o                         
   4   7   9         87.02         91.94       159.99 o                         
  -4   8   9       1739.09       1767.62       252.17 o                         
  -3   8   9       1294.13       1273.69       104.49 o                         
  -2   8   9       2567.92       2561.58       143.49 o                         
  -1   8   9        153.64        105.29        54.60 o                         
   0   8   9       1410.07       1460.74       119.00 o                         
   1   8   9      11227.74      10944.10       305.33 o                         
   2   8   9         99.73        135.93        88.84 o                         
   3   8   9          9.02         78.19       219.64 o                         
  -3   9   9        800.67        806.78       254.94 o                         
  -2   9   9       1420.07       1480.83       194.75 o                         
  -1   9   9       7937.48       7683.64       864.96 o                         
   0   9   9        243.27        169.76       142.64 o                         
   1   9   9          6.56       -245.44       245.44 o                         
  -2 -11  10         12.96         47.29       136.35 o                         
  -1 -11  10         16.84        310.29       173.98 o                         
   0 -11  10       6373.11       6536.99       230.94 o                         
   1 -11  10       1888.53       2004.20       136.63 o                         
   2 -11  10        883.73        903.64        96.36 o                         
   3 -11  10       1973.76       1990.30       178.97 o                         
   4 -11  10        393.52        143.67       121.74 o                         
  -4 -10  10          7.38       -168.55       168.55 o                         
  -3 -10  10          3.38        -15.60        52.05 o                         
  -2 -10  10       4512.49       4484.44       188.44 o                         
  -1 -10  10       1257.54       1301.19       113.15 o                         
   0 -10  10        781.30        908.48        87.03 o                         
   1 -10  10       1285.16       1268.01        95.60 o                         
   2 -10  10        863.69        799.02        78.61 o                         
   3 -10  10       1249.28       1292.80        97.54 o                         
   4 -10  10       3712.61       3458.97       161.06 o                         
   5 -10  10         13.63        -84.92       231.10 o                         
  -5  -9  10         57.60         45.69        53.74 o                         
  -4  -9  10       7005.24       6746.12       262.62 o                         
  -3  -9  10       1703.27       1651.65       126.85 o                         
  -2  -9  10        153.41        156.46        61.22 o                         
  -1  -9  10       2118.29       2265.65       126.86 o                         
   0  -9  10       1120.60       1080.93        80.77 o                         
   1  -9  10       4289.81       4527.77       168.94 o                         
   2  -9  10       7618.91       8106.06       228.31 o                         
   3  -9  10         10.47         10.51        44.73 o                         
   4  -9  10         45.61         -1.10        46.39 o                         
   5  -9  10        106.85         81.44        65.25 o                         
   6  -9  10       4725.72       4974.17       800.39 o                         
  -6  -8  10       5034.08       5212.51       455.18 o                         
  -5  -8  10        596.81        439.66        70.90 o                         
  -4  -8  10        286.13        296.34        50.20 o                         
  -3  -8  10       1892.72       1858.12       104.52 o                         
  -2  -8  10       4787.84       5017.33       158.12 o                         
  -1  -8  10       2121.66       2223.43       112.34 o                         
   0  -8  10       6540.61       6403.89       208.97 o                         
   1  -8  10       1030.96       1171.84        84.20 o                         
   2  -8  10         11.76         50.31        39.12 o                         
   3  -8  10         47.84         61.22        41.75 o                         
   4  -8  10      10399.84      10305.59       257.40 o                         
   5  -8  10       1790.69       1966.87       123.06 o                         
   6  -8  10        115.84        113.21        81.71 o                         
  -6  -7  10         76.38        -99.30        99.30 o                         
  -5  -7  10       3015.78       2762.90       131.38 o                         
  -4  -7  10       4824.02       4958.00       170.66 o                         
  -3  -7  10       2778.43       2827.73       132.57 o                         
  -2  -7  10      10172.58      10038.01       246.61 o                         
  -1  -7  10       1122.12       1120.24        95.76 o                         
   0  -7  10        187.36        149.20        49.94 o                         
   1  -7  10        140.55         45.68        42.27 o                         
   2  -7  10      17747.52      17606.33       304.41 o                         
   3  -7  10       1757.23       1598.87        91.69 o                         
   4  -7  10       1099.84       1273.39        83.15 o                         
   5  -7  10       3464.30       3277.31       144.23 o                         
   6  -7  10       1276.50       1341.03       161.13 o                         
   7  -7  10        653.97        971.39       218.49 o                         
  -6  -6  10       3371.11       3446.86       208.94 o                         
  -5  -6  10       3714.84       3626.13       152.30 o                         
  -4  -6  10       2189.22       2503.14       122.35 o                         
  -3  -6  10       1553.26       1725.16       103.23 o                         
  -2  -6  10          4.38         35.51        34.70 o                         
  -1  -6  10       1655.90       1534.56        82.84 o                         
   0  -6  10      20968.31      20642.71       318.40 o                         
   1  -6  10       1593.59       1630.26        69.14 o                         
   2  -6  10         18.59         26.55        29.25 o                         
   3  -6  10       7357.52       6961.25       184.02 o                         
   4  -6  10       4472.69       4429.97       133.94 o                         
   5  -6  10       2523.21       2307.90       108.43 o                         
   6  -6  10       7146.98       7594.17       254.67 o                         
   7  -6  10        930.19        842.02       144.54 o                         
   8  -6  10        145.47       -119.70       119.70 o                         
  -7  -5  10       2058.60       1816.17       169.19 o                         
  -6  -5  10       2846.46       2827.70       171.26 o                         
  -5  -5  10       1842.67       2036.98       111.59 o                         
  -4  -5  10        166.34        234.95        49.88 o                         
  -3  -5  10        605.99        580.53        67.53 o                         
  -2  -5  10      17667.85      17955.28       269.49 o                         
  -1  -5  10       1320.82       1333.02        68.47 o                         
   0  -5  10        533.29        483.10        51.42 o                         
   1  -5  10       2662.34       2626.31        96.36 o                         
   2  -5  10       7606.92       7429.05       192.95 o                         
   3  -5  10       6924.88       6938.49       155.16 o                         
   4  -5  10       7208.35       7388.64       160.97 o                         
   5  -5  10        940.20        974.92        82.55 o                         
   6  -5  10         11.55         46.41        61.05 o                         
   7  -5  10         59.34        131.01        65.32 o                         
   8  -5  10       5013.51       4657.74       292.51 o                         
  -7  -4  10       3020.76       2911.41       175.15 o                         
  -6  -4  10         84.46         40.27        57.22 o                         
  -5  -4  10       1147.34       1189.39        83.21 o                         
  -4  -4  10      19907.02      19884.23       379.20 o                         
  -3  -4  10          3.90         58.45        37.57 o                         
  -2  -4  10        103.43        158.69        40.60 o                         
  -1  -4  10       6304.53       5968.35       148.96 o                         
   0  -4  10      17972.52      17450.96       332.35 o                         
   1  -4  10      12269.10      12575.27       206.64 o                         
   2  -4  10      17028.58      16935.31       241.28 o                         
   3  -4  10       5257.65       5303.37       125.08 o                         
   4  -4  10         68.19         33.36        26.23 o                         
   5  -4  10         58.69         67.05        33.26 o                         
   6  -4  10      10085.46      10493.94       260.86 o                         
   7  -4  10        951.62       1031.72       105.25 o                         
   8  -4  10         24.27        265.61       172.30 o                         
  -8  -3  10         14.66        392.18       217.35 o                         
  -7  -3  10        422.13        383.71        89.20 o                         
  -6  -3  10       9288.09       8880.09       320.52 o                         
  -5  -3  10        342.85        322.73        51.02 o                         
  -4  -3  10        181.72        161.45        51.47 o                         
  -3  -3  10       1664.63       1546.04        80.84 o                         
  -2  -3  10      18895.91      18952.78       263.48 o                         
  -1  -3  10       5715.79       5574.56       148.55 o                         
   0  -3  10      10928.77      10607.66       182.15 o                         
   1  -3  10      10278.31      10392.06       180.96 o                         
   2  -3  10        901.26        862.15        53.06 o                         
   3  -3  10       1937.28       1964.90        72.75 o                         
   4  -3  10      25330.11      25342.21       295.06 o                         
   5  -3  10        115.98         97.70        39.64 o                         
   6  -3  10        665.57        671.16        61.22 o                         
   7  -3  10       2421.52       2443.80       140.21 o                         
   8  -3  10       3094.54       2980.33       267.21 o                         
  -8  -2  10       5042.43       4778.74       402.96 o                         
  -7  -2  10        102.13        155.80        84.64 o                         
  -6  -2  10        421.84        304.04        78.15 o                         
  -5  -2  10        656.24        747.57        62.63 o                         
  -4  -2  10      11307.84      10768.45       221.55 o                         
  -3  -2  10      10845.31      10896.22       235.67 o                         
  -2  -2  10       8120.54       8088.93       137.19 o                         
  -1  -2  10       6650.13       6494.61       139.59 o                         
   0  -2  10        359.87        269.03        31.42 o                         
   1  -2  10       2653.09       2820.15        80.34 o                         
   2  -2  10      44855.25      44309.94       647.54 o                         
   3  -2  10        330.31        322.34        32.80 o                         
   4  -2  10       2780.40       2967.01       120.72 o                         
   5  -2  10       2710.62       2796.64       113.30 o                         
   6  -2  10       6193.42       6033.98       181.55 o                         
   7  -2  10       3061.76       3186.89       169.60 o                         
   8  -2  10       2353.28       2485.72       237.31 o                         
  -8  -1  10         65.45        -17.62       188.01 o                         
  -7  -1  10        152.58        301.02        79.45 o                         
  -6  -1  10       9918.61       9526.82       315.02 o                         
  -5  -1  10       2848.36       2972.95       149.57 o                         
  -4  -1  10       1392.30       1220.72        86.08 o                         
  -3  -1  10       8526.40       8855.35       208.26 o                         
  -2  -1  10       1363.83       1419.66        60.46 o                         
  -1  -1  10       8733.79       8435.17       159.82 o                         
   0  -1  10      35269.15      35663.14       361.80 o                         
   1  -1  10          3.18         32.13        24.37 o                         
   2  -1  10        388.06        384.61        32.38 o                         
   3  -1  10       1617.06       1746.73        73.63 o                         
   4  -1  10      10676.49      10755.35       217.20 o                         
   5  -1  10       6922.86       7069.55       191.59 o                         
   6  -1  10       2862.71       2846.76       127.89 o                         
   7  -1  10       3349.48       3502.73       165.46 o                         
   8  -1  10        183.86         89.51        87.60 o                         
  -8   0  10       5963.15       5997.20       583.20 o                         
  -7   0  10       1208.30        942.66       210.64 o                         
  -6   0  10       1508.16       1606.81       173.11 o                         
  -5   0  10       7412.71       7327.00       237.93 o                         
  -4   0  10       1384.96       1297.78        82.17 o                         
  -3   0  10       2369.21       2357.66        90.43 o                         
  -2   0  10      28059.09      26919.50       384.26 o                         
  -1   0  10        542.80        525.69        46.37 o                         
   0   0  10        681.98        709.07        57.48 o                         
   1   0  10       2557.70       2664.34        99.55 o                         
   2   0  10      21767.12      20892.61       341.76 o                         
   3   0  10       4974.05       5014.54       125.71 o                         
   4   0  10       4759.50       4728.40       143.68 o                         
   5   0  10       3209.08       3250.96       132.39 o                         
   6   0  10        121.04        115.29        47.01 o                         
   7   0  10       1110.60       1185.98       104.87 o                         
  -8   1  10         12.00         27.43       265.34 o                         
  -7   1  10       3805.64       4079.26       298.66 o                         
  -6   1  10        821.05        895.46       134.67 o                         
  -5   1  10       5197.34       5221.86       214.18 o                         
  -4   1  10      16481.66      16704.87       380.53 o                         
  -3   1  10       2626.04       2655.09       124.66 o                         
  -2   1  10         23.57         47.37        52.73 o                         
  -1   1  10       2841.61       2937.34       165.06 o                         
   0   1  10      36960.95      37640.43       414.56 o                         
   1   1  10       6413.29       6204.14       165.20 o                         
   2   1  10       7133.52       7113.68       159.99 o                         
   3   1  10      11023.41      11137.80       201.27 o                         
   4   1  10        981.13        952.23        73.31 o                         
   5   1  10        534.36        512.38        63.09 o                         
   6   1  10      13592.09      13424.85       303.53 o                         
   7   1  10        109.90         28.01        60.48 o                         
   8   1  10        271.01        225.02       166.81 o                         
  -8   2  10        675.81        507.53       182.44 o                         
  -7   2  10       2508.09       2545.92       206.13 o                         
  -6   2  10       6772.29       6699.47       334.41 o                         
  -5   2  10       1037.90        895.41       176.01 o                         
  -4   2  10          4.26         -7.47        32.24 o                         
  -3   2  10         14.16         69.04        32.96 o                         
  -2   2  10      20903.36      20434.48       385.38 o                         
  -1   2  10       4152.81       4173.38       128.22 o                         
   0   2  10       1906.65       1752.25        90.77 o                         
   1   2  10       7082.11       6636.98       169.24 o                         
   2   2  10       4048.76       3983.86       123.06 o                         
   3   2  10       2874.75       3033.49       114.55 o                         
   4   2  10      15219.47      15007.38       346.41 o                         
   5   2  10        651.45        664.01        75.85 o                         
   6   2  10        480.70        353.02        65.09 o                         
   7   2  10        732.65        794.79       266.63 o                         
  -8   3  10       2869.65       2681.27       526.48 o                         
  -7   3  10       1910.18       1872.49       260.71 o                         
  -6   3  10        569.65        573.37        87.11 o                         
  -5   3  10         41.95         46.02        51.36 o                         
  -4   3  10      16867.32      17813.89       301.91 o                         
  -3   3  10       4018.97       3768.07       178.87 o                         
  -2   3  10       1311.99       1371.98        82.42 o                         
  -1   3  10       5605.01       5993.83       168.21 o                         
   0   3  10       2507.34       2610.62       101.08 o                         
   1   3  10       5417.40       5390.64       157.48 o                         
   2   3  10      17438.48      17692.03       308.06 o                         
   3   3  10        184.52        259.57        44.06 o                         
   4   3  10        378.01        313.90        54.82 o                         
   5   3  10        503.94        414.04        65.07 o                         
   6   3  10       6109.74       6236.65       232.73 o                         
  -7   4  10          6.25         49.08        61.70 o                         
  -6   4  10      10767.72      10816.88       393.74 o                         
  -5   4  10        672.71        608.19        89.64 o                         
  -4   4  10        177.33        162.61        42.45 o                         
  -3   4  10       2242.30       2170.18       115.32 o                         
  -2   4  10       8605.42       8052.30       349.95 o                         
  -1   4  10       6573.94       6753.37       220.11 o                         
   0   4  10      18192.50      18117.76       312.25 o                         
   1   4  10       2893.84       2955.61       120.19 o                         
   2   4  10        149.67        116.31        41.75 o                         
   3   4  10         99.46         54.98        51.13 o                         
   4   4  10      13576.91      13293.58       310.24 o                         
   5   4  10       2257.96       2351.63       169.70 o                         
   6   4  10        321.55        121.20        74.86 o                         
  -7   5  10       1045.63       1303.53       324.76 o                         
  -6   5  10          8.28          4.68        69.66 o                         
  -5   5  10       1394.88       1419.95       151.32 o                         
  -4   5  10       5278.39       5030.09       237.00 o                         
  -3   5  10       2008.32       2141.03       130.59 o                         
  -2   5  10      14499.88      14287.73       356.16 o                         
  -1   5  10       2896.29       2773.26       144.44 o                         
   0   5  10        174.82        139.73        46.22 o                         
   1   5  10        171.85        202.45        46.19 o                         
   2   5  10      16950.37      17217.12       361.23 o                         
   3   5  10        927.09        985.27       102.99 o                         
   4   5  10        646.78        699.82        80.54 o                         
   5   5  10       2117.73       2114.38       135.04 o                         
  -6   6  10       2868.81       2688.74       329.46 o                         
  -5   6  10       2515.88       2805.59       214.68 o                         
  -4   6  10       2946.38       3034.38       192.82 o                         
  -3   6  10       2513.90       2385.20       132.88 o                         
  -2   6  10        475.73        378.77        63.04 o                         
  -1   6  10        303.44        194.19        53.72 o                         
   0   6  10      16393.26      16227.16       337.61 o                         
   1   6  10       1704.08       1690.73       116.58 o                         
   2   6  10         60.59        111.47        54.19 o                         
   3   6  10       3249.42       3262.09       156.11 o                         
   4   6  10       1306.09       1262.55       111.36 o                         
   5   6  10       1292.09       1130.16       209.51 o                         
  -5   7  10       1266.65       1192.94       240.69 o                         
  -4   7  10         37.09         81.82        65.62 o                         
  -3   7  10        456.81        551.32        73.43 o                         
  -2   7  10       9406.59       9271.61       275.00 o                         
  -1   7  10        423.68        419.05        59.32 o                         
   0   7  10         14.17        -19.62        47.42 o                         
   1   7  10       1462.25       1300.95       108.76 o                         
   2   7  10       2833.65       2886.66       158.67 o                         
   3   7  10       2616.11       2879.99       347.89 o                         
  -4   8  10       6285.45       6660.29       709.47 o                         
  -3   8  10         28.24        105.83        82.29 o                         
  -2   8  10         35.77         80.18        56.82 o                         
  -1   8  10       3463.32       3211.73       180.01 o                         
   0   8  10       3091.99       3112.84       181.02 o                         
   1   8  10       1816.53       1517.61       177.86 o                         
   2   8  10       3423.06       3211.82       302.31 o                         
  -2   9  10       4280.31       3658.56       545.44 o                         
  -1 -11  11        368.39         71.93       123.78 o                         
   0 -11  11        943.46        772.01       164.34 o                         
   1 -11  11       8581.17       8840.05       327.03 o                         
   2 -11  11         29.45        -55.21        61.12 o                         
   3 -11  11         53.74        -67.02        67.02 o                         
   4 -11  11        615.24        268.69       149.31 o                         
  -3 -10  11        401.82        539.29       172.14 o                         
  -2 -10  11       1251.18       1069.27       100.85 o                         
  -1 -10  11       5843.58       5671.65       238.20 o                         
   0 -10  11        115.58          9.88        46.24 o                         
   1 -10  11         18.24          2.38        46.27 o                         
   2 -10  11         71.79         42.73        44.36 o                         
   3 -10  11       3495.53       3562.88       161.38 o                         
   4 -10  11       1044.33        921.66        95.69 o                         
   5 -10  11       1135.39        719.62       241.24 o                         
  -5  -9  11        358.14        491.57       116.98 o                         
  -4  -9  11       2056.68       2192.66       150.85 o                         
  -3  -9  11       6808.52       7398.99       242.09 o                         
  -2  -9  11          3.92         68.90        43.56 o                         
  -1  -9  11        121.87         37.17        42.11 o                         
   0  -9  11        291.80        263.32        77.21 o                         
   1  -9  11       5789.19       5901.06       196.31 o                         
   2  -9  11       3036.19       2910.80       139.37 o                         
   3  -9  11       2048.65       1961.90       116.44 o                         
   4  -9  11       1889.60       1713.72       118.83 o                         
   5  -9  11          8.72         38.79        77.11 o                         
  -5  -8  11       4900.21       5161.69       221.13 o                         
  -4  -8  11        387.87        405.88        60.03 o                         
  -3  -8  11        171.91        279.47        53.47 o                         
  -2  -8  11         15.38         17.86        42.38 o                         
  -1  -8  11      10861.97      11350.12       283.92 o                         
   0  -8  11       1965.27       1929.06       112.94 o                         
   1  -8  11       1505.18       1370.30       103.07 o                         
   2  -8  11       2949.17       2877.83       131.52 o                         
   3  -8  11       1067.19       1095.67        80.80 o                         
   4  -8  11       2736.10       2909.03       155.51 o                         
   5  -8  11       7548.34       7391.50       240.30 o                         
   6  -8  11          0.50         31.73        88.17 o                         
  -6  -7  11        580.97        763.64       150.58 o                         
  -5  -7  11         16.38         40.03        52.60 o                         
  -4  -7  11          4.76          8.89        40.46 o                         
  -3  -7  11       9761.33       9916.23       294.89 o                         
  -2  -7  11       2392.56       2562.61       137.49 o                         
  -1  -7  11       3407.92       3212.17       145.28 o                         
   0  -7  11       3873.38       4074.41       162.50 o                         
   1  -7  11       2575.70       2653.96       121.75 o                         
   2  -7  11       2055.50       1956.34       104.25 o                         
   3  -7  11      15901.09      16038.35       299.76 o                         
   4  -7  11        148.81        107.00        45.58 o                         
   5  -7  11        125.86         94.21        46.61 o                         
   6  -7  11        560.94        528.62        95.19 o                         
   7  -7  11       3258.09       3343.75       265.46 o                         
  -6  -6  11        610.97        452.46       109.32 o                         
  -5  -6  11       7374.57       7764.03       217.50 o                         
  -4  -6  11       1742.31       1750.06       111.71 o                         
  -3  -6  11        255.35        269.71        53.03 o                         
  -2  -6  11       2544.76       2537.12       117.96 o                         
  -1  -6  11       5675.06       5547.58       155.19 o                         
   0  -6  11       8596.87       8230.06       196.00 o                         
   1  -6  11      22348.59      21591.70       302.74 o                         
   2  -6  11       1125.14       1095.60        68.48 o                         
   3  -6  11          0.30        -11.38        37.02 o                         
   4  -6  11        456.81        341.42        52.14 o                         
   5  -6  11      10502.83      11077.18       264.58 o                         
   6  -6  11       2064.07       2216.23       140.98 o                         
   7  -6  11        737.41        598.91        84.90 o                         
  -7  -5  11       5358.25       5107.16       368.78 o                         
  -6  -5  11        491.84        417.14        74.84 o                         
  -5  -5  11        278.53        193.31        53.05 o                         
  -4  -5  11       1996.55       2024.96       116.12 o                         
  -3  -5  11       3778.15       3548.74       148.45 o                         
  -2  -5  11       4477.08       4548.15       127.26 o                         
  -1  -5  11      12291.16      12208.77       219.30 o                         
   0  -5  11        661.11        703.68        57.89 o                         
   1  -5  11         28.15         12.66        37.42 o                         
   2  -5  11        126.69         81.80        35.46 o                         
   3  -5  11      13448.33      13751.00       237.37 o                         
   4  -5  11       2512.35       2582.66        96.97 o                         
   5  -5  11        422.50        399.32        58.71 o                         
   6  -5  11       2255.01       2177.15       135.41 o                         
   7  -5  11        553.52        571.88        87.92 o                         
   8  -5  11       1293.39       1613.77       637.19 o                         
  -7  -4  11          5.72        105.88        68.58 o                         
  -6  -4  11       2560.42       2540.79       177.69 o                         
  -5  -4  11       6063.28       5872.92       202.93 o                         
  -4  -4  11       4100.58       4048.79       145.09 o                         
  -3  -4  11      13524.99      13523.40       267.57 o                         
  -2  -4  11       4262.45       4321.79       122.14 o                         
  -1  -4  11          3.10         31.31        33.49 o                         
   0  -4  11         42.37         31.59        38.97 o                         
   1  -4  11      35839.99      36324.45       406.44 o                         
   2  -4  11       4732.78       4785.98       125.67 o                         
   3  -4  11       1493.68       1547.84        71.75 o                         
   4  -4  11       4118.65       4115.00       113.78 o                         
   5  -4  11       1429.65       1445.54        82.57 o                         
   6  -4  11       2297.13       2309.49       122.85 o                         
   7  -4  11       5728.05       5964.44       247.34 o                         
   8  -4  11        165.37         35.96       155.45 o                         
  -8  -3  11       1024.63       1312.53       320.88 o                         
  -7  -3  11       3311.17       3545.46       330.53 o                         
  -6  -3  11       2135.23       2402.37       183.77 o                         
  -5  -3  11       3629.60       3584.98       141.83 o                         
  -4  -3  11       2665.33       2700.36       112.82 o                         
  -3  -3  11        346.15        313.84        45.65 o                         
  -2  -3  11        500.46        546.67        47.33 o                         
  -1  -3  11      33436.54      32778.65       425.57 o                         
   0  -3  11        524.61        511.08        51.84 o                         
   1  -3  11        248.65        224.12        32.86 o                         
   2  -3  11       9953.79      10198.00       184.31 o                         
   3  -3  11       9878.26       9970.65       173.71 o                         
   4  -3  11       1457.07       1391.63        75.86 o                         
   5  -3  11       9759.84       9702.55       218.64 o                         
   6  -3  11       2255.74       2234.98       111.26 o                         
   7  -3  11        324.40        125.04        72.44 o                         
  -8  -2  11       2065.41       2265.55       484.81 o                         
  -7  -2  11       1287.94       1567.56       158.35 o                         
  -6  -2  11       2221.85       2106.72       152.30 o                         
  -5  -2  11         46.76         60.13        34.40 o                         
  -4  -2  11        599.25        489.36        82.11 o                         
  -3  -2  11      23968.23      23844.32       362.55 o                         
  -2  -2  11       1327.71       1166.52        71.75 o                         
  -1  -2  11        164.36        189.81        30.50 o                         
   0  -2  11      12601.02      12355.39       179.08 o                         
   1  -2  11       9739.60       9853.19       149.96 o                         
   2  -2  11       2777.25       2810.72        79.81 o                         
   3  -2  11      12648.01      12913.12       190.03 o                         
   4  -2  11       1174.57       1101.82        74.50 o                         
   5  -2  11          7.32        -47.80        47.80 o                         
   6  -2  11         54.86         -1.46        45.11 o                         
   7  -2  11       9898.56      10152.16       313.14 o                         
   8  -2  11        981.43       1046.09       167.47 o                         
  -8  -1  11       1927.87       2263.03       334.92 o                         
  -7  -1  11        181.27        167.31        69.75 o                         
  -6  -1  11       1562.71       1735.57       138.44 o                         
  -5  -1  11      15660.87      16113.78       373.50 o                         
  -4  -1  11         49.26         41.54        43.54 o                         
  -3  -1  11        244.91        224.41        42.03 o                         
  -2  -1  11       3778.23       3656.82       122.49 o                         
  -1  -1  11      17307.90      17444.69       285.34 o                         
   0  -1  11      14080.88      14691.48       206.68 o                         
   1  -1  11       9740.67       9779.59       160.06 o                         
   2  -1  11       3286.78       3510.68       109.24 o                         
   3  -1  11         39.99         45.62        32.22 o                         
   4  -1  11        790.42        821.93        71.48 o                         
   5  -1  11      18694.04      19127.49       340.09 o                         
   6  -1  11       1358.40       1324.54        93.09 o                         
   7  -1  11          1.09         19.64        52.99 o                         
   8  -1  11       2624.11       2403.62       400.90 o                         
  -8   0  11        693.70       1089.08       330.72 o                         
  -7   0  11       9192.06       9338.24       510.18 o                         
  -6   0  11         10.98         55.69        57.84 o                         
  -5   0  11          9.99         74.03        56.73 o                         
  -4   0  11       2914.66       2878.33       125.88 o                         
  -3   0  11      15141.92      14962.28       297.69 o                         
  -2   0  11       3674.56       3414.45       146.12 o                         
  -1   0  11      12068.73      11653.13       249.95 o                         
   0   0  11       5980.65       6558.24       162.58 o                         
   1   0  11        900.40        912.89        62.00 o                         
   2   0  11        910.71        798.60        60.34 o                         
   3   0  11      19498.07      19698.85       284.41 o                         
   4   0  11        404.76        438.14        53.90 o                         
   5   0  11         16.50         -6.77        43.84 o                         
   6   0  11       2362.27       2227.35       126.55 o                         
   7   0  11       2491.38       2319.50       165.02 o                         
  -8   1  11         60.87        149.96       147.83 o                         
  -7   1  11        527.68        740.66       139.99 o                         
  -6   1  11       1064.99       1197.64       134.46 o                         
  -5   1  11      13833.89      14152.18       438.63 o                         
  -4   1  11       4064.78       3700.04       152.13 o                         
  -3   1  11       6717.90       6601.22       224.71 o                         
  -2   1  11      10794.80      10078.61       262.31 o                         
  -1   1  11       1013.08       1064.28        88.88 o                         
   0   1  11       1353.36       1496.96       102.53 o                         
   1   1  11      41063.54      41004.60       649.42 o                         
   2   1  11         69.91         32.97        31.68 o                         
   3   1  11        675.32        483.32        51.99 o                         
   4   1  11       5030.00       5001.57       165.26 o                         
   5   1  11       7603.71       7468.88       221.83 o                         
   6   1  11       3867.21       3902.58       180.55 o                         
   7   1  11       3464.61       3649.20       307.75 o                         
  -8   2  11        345.85        527.24       233.97 o                         
  -7   2  11       5410.80       5940.56       319.79 o                         
  -6   2  11       1826.36       1982.87       165.90 o                         
  -5   2  11        777.74        815.36       166.80 o                         
  -4   2  11       3421.59       3541.12       178.16 o                         
  -3   2  11       1124.73       1100.87        83.83 o                         
  -2   2  11       3899.84       3798.45       151.84 o                         
  -1   2  11      22060.86      22040.43       508.63 o                         
   0   2  11        113.78        157.81        52.65 o                         
   1   2  11          9.96         -5.08        38.32 o                         
   2   2  11       1413.25       1504.09        88.25 o                         
   3   2  11      13144.86      13077.77       275.17 o                         
   4   2  11       5492.77       5485.98       175.95 o                         
   5   2  11       2865.93       3010.15       156.38 o                         
   6   2  11       3837.54       3736.58       181.57 o                         
  -7   3  11        271.10        279.35        96.73 o                         
  -6   3  11       4291.18       4364.31       242.89 o                         
  -5   3  11        433.10        252.55        75.86 o                         
  -4   3  11       2405.38       2278.41       134.11 o                         
  -3   3  11      15928.40      16020.21       363.08 o                         
  -2   3  11         20.65         15.58        49.31 o                         
  -1   3  11         64.40         29.21        53.36 o                         
   0   3  11       1391.52       1443.92        92.36 o                         
   1   3  11      11776.94      11452.06       267.42 o                         
   2   3  11       7179.09       6991.84       205.66 o                         
   3   3  11       3558.27       3663.76       178.97 o                         
   4   3  11       2999.68       2990.97       154.35 o                         
   5   3  11         34.64         49.22        58.68 o                         
   6   3  11        580.62        653.80        83.76 o                         
  -7   4  11        353.90        696.98       299.85 o                         
  -6   4  11       1533.24       1463.45       145.42 o                         
  -5   4  11       5264.66       5394.31       268.70 o                         
  -4   4  11       2399.21       2458.64       176.41 o                         
  -3   4  11         22.86         15.38        51.32 o                         
  -2   4  11       1079.28       1104.96       105.98 o                         
  -1   4  11      20769.96      21154.23       531.05 o                         
   0   4  11       4186.06       3934.84       139.28 o                         
   1   4  11       2059.37       2059.07       106.28 o                         
   2   4  11       6713.13       6680.90       212.70 o                         
   3   4  11        430.89        449.08        60.99 o                         
   4   4  11       2139.97       2114.91       128.27 o                         
   5   4  11       8740.48       8606.85       323.34 o                         
   6   4  11         14.43        140.62        97.61 o                         
  -6   5  11       1353.77       1419.83       209.59 o                         
  -5   5  11         73.46        194.12        81.00 o                         
  -4   5  11        666.50        457.70        92.63 o                         
  -3   5  11      12368.63      11874.86       322.48 o                         
  -2   5  11       2025.12       2001.56       159.68 o                         
  -1   5  11       1973.94       1737.63       121.90 o                         
   0   5  11       4853.59       5167.20       186.66 o                         
   1   5  11       1910.90       1770.31       121.99 o                         
   2   5  11       2019.05       1993.80       121.69 o                         
   3   5  11       9448.06       9170.50       253.27 o                         
   4   5  11         67.16         92.15        57.30 o                         
   5   5  11          7.14        -91.38        91.38 o                         
  -6   6  11         90.94       -149.97       149.97 o                         
  -5   6  11       7058.82       7363.21       358.82 o                         
  -4   6  11       2124.00       1981.36       182.18 o                         
  -3   6  11         43.30        116.30        65.55 o                         
  -2   6  11       4673.47       4683.68       194.19 o                         
  -1   6  11       1264.84       1308.89       103.73 o                         
   0   6  11       4096.75       3911.44       209.69 o                         
   1   6  11      10737.27      10425.96       300.27 o                         
   2   6  11        290.46        205.91        55.30 o                         
   3   6  11          7.57          2.82        54.19 o                         
   4   6  11        651.27        633.55       169.42 o                         
  -5   7  11         12.33         74.11       135.34 o                         
  -4   7  11       1639.15       1891.16       240.74 o                         
  -3   7  11       1768.06       1587.59       119.52 o                         
  -2   7  11       3269.42       3222.14       167.68 o                         
  -1   7  11       4872.45       4916.68       219.54 o                         
   0   7  11        691.25        714.78        89.17 o                         
   1   7  11         99.92         62.00        53.72 o                         
   2   7  11          7.96        -73.57        73.57 o                         
   3   7  11       5332.86       5597.51       682.18 o                         
  -3   8  11       5927.81       5273.36       471.10 o                         
  -2   8  11       1069.73        813.71       103.61 o                         
  -1   8  11         11.42        -69.49        69.49 o                         
   0   8  11         23.37        126.90        94.39 o                         
   1   8  11       6489.87       6749.00       786.45 o                         
   2   8  11        999.59        522.43       213.18 o                         
  -1 -11  12       1362.73       2025.11       381.00 o                         
   0 -11  12       2969.57       2262.60       327.36 o                         
   1 -11  12       1750.21       1823.90       316.36 o                         
   2 -11  12       3249.01       3051.99       346.57 o                         
   3 -11  12        626.00        439.26       220.18 o                         
  -3 -10  12        203.47        489.44       210.76 o                         
  -2 -10  12       2472.23       2246.45       146.04 o                         
  -1 -10  12       2504.42       2423.04       159.66 o                         
   0 -10  12       2525.48       2451.37       137.20 o                         
   1 -10  12        313.75        141.93        51.54 o                         
   2 -10  12        681.95        737.20        81.39 o                         
   3 -10  12        387.25        290.00        71.09 o                         
   4 -10  12       6474.19       6787.05       326.17 o                         
   5 -10  12        204.72        232.72       175.44 o                         
  -4  -9  12       3433.22       3269.12       182.66 o                         
  -3  -9  12       3091.17       3036.25       157.21 o                         
  -2  -9  12       2905.27       2797.79       145.94 o                         
  -1  -9  12        920.34       1125.88       104.31 o                         
   0  -9  12        175.20        243.88        58.24 o                         
   1  -9  12        827.13        791.86        90.33 o                         
   2  -9  12       9832.70       9781.85       293.19 o                         
   3  -9  12       1177.50       1121.31        90.78 o                         
   4  -9  12          8.70         28.36        59.78 o                         
   5  -9  12        769.86        825.31       133.11 o                         
  -5  -8  12        866.16        929.83        94.39 o                         
  -4  -8  12       1010.11        994.31        84.73 o                         
  -3  -8  12       1561.12       1667.64       107.25 o                         
  -2  -8  12       1422.55       1455.95       113.40 o                         
  -1  -8  12       1536.29       1684.69       109.57 o                         
   0  -8  12      12660.62      12321.38       293.45 o                         
   1  -8  12         10.67         34.56        50.19 o                         
   2  -8  12         29.48          1.83        47.31 o                         
   3  -8  12        915.73        874.82        75.97 o                         
   4  -8  12       5256.66       5475.82       184.51 o                         
   5  -8  12       3307.33       3575.48       183.30 o                         
   6  -8  12       1748.41       1482.31       209.21 o                         
  -6  -7  12        274.43        130.29       141.16 o                         
  -5  -7  12       1413.57       1602.53       114.89 o                         
  -4  -7  12        495.45        479.12        77.80 o                         
  -3  -7  12        725.19        695.56        79.82 o                         
  -2  -7  12      12988.40      13071.33       322.42 o                         
  -1  -7  12          1.10         37.42        47.64 o                         
   0  -7  12        198.34        196.41        54.55 o                         
   1  -7  12       2382.07       2099.49       111.03 o                         
   2  -7  12       9907.70       9684.97       257.75 o                         
   3  -7  12       2330.68       2456.98       117.85 o                         
   4  -7  12       4316.89       4303.22       157.89 o                         
   5  -7  12       1082.18       1080.39        97.55 o                         
   6  -7  12        157.53        126.83        60.88 o                         
   7  -7  12        398.62        216.55       138.48 o                         
  -7  -6  12       1197.50       1071.96       302.80 o                         
  -6  -6  12        677.29        749.46        96.67 o                         
  -5  -6  12       1686.15       1923.53       116.08 o                         
  -4  -6  12       7693.48       7857.50       244.10 o                         
  -3  -6  12        703.04        632.72        83.93 o                         
  -2  -6  12        192.07        228.36        84.89 o                         
  -1  -6  12       1313.84       1312.03        80.09 o                         
   0  -6  12      17625.69      17482.32       300.91 o                         
   1  -6  12       5794.05       5400.45       150.83 o                         
   2  -6  12       3869.53       3729.97       126.98 o                         
   3  -6  12       3762.70       4232.44       143.53 o                         
   4  -6  12        387.57        418.38        52.79 o                         
   5  -6  12       1079.57       1035.28        81.64 o                         
   6  -6  12      10591.24      10642.88       307.63 o                         
   7  -6  12         10.61         22.96        79.75 o                         
  -7  -5  12       1017.58        874.05       165.56 o                         
  -6  -5  12       4758.56       4855.10       251.33 o                         
  -5  -5  12        219.35        237.47        56.93 o                         
  -4  -5  12          9.64         66.82        45.40 o                         
  -3  -5  12         44.55         70.85        44.66 o                         
  -2  -5  12      12695.72      12627.58       249.93 o                         
  -1  -5  12       5498.88       5425.14       148.69 o                         
   0  -5  12       1953.55       1969.90        95.85 o                         
   1  -5  12       2159.78       2210.20       106.50 o                         
   2  -5  12       1655.80       1722.42        79.78 o                         
   3  -5  12       3782.31       3631.78       117.53 o                         
   4  -5  12      11129.08      11236.64       219.33 o                         
   5  -5  12          3.56          9.18        45.67 o                         
   6  -5  12        101.60        187.85        70.55 o                         
   7  -5  12        482.57        625.19        91.10 o                         
  -7  -4  12       1188.89       1439.94       175.54 o                         
  -6  -4  12         13.64        -73.27        73.27 o                         
  -5  -4  12        133.20        107.16        46.94 o                         
  -4  -4  12      16258.29      15696.35       311.88 o                         
  -3  -4  12       2726.46       2799.55       123.92 o                         
  -2  -4  12       2337.50       2498.12       104.76 o                         
  -1  -4  12      10478.69      10499.72       211.86 o                         
   0  -4  12       2069.76       2165.49        95.90 o                         
   1  -4  12       4749.62       4740.29       130.06 o                         
   2  -4  12      21270.46      21561.67       306.11 o                         
   3  -4  12          8.16        -13.60        29.97 o                         
   4  -4  12         11.60        -35.71        35.71 o                         
   5  -4  12        753.63        638.64        60.08 o                         
   6  -4  12       5383.36       5893.64       203.10 o                         
   7  -4  12       2481.03       2328.25       158.26 o                         
  -7  -3  12        155.95        132.89        83.73 o                         
  -6  -3  12       7735.54       7791.19       494.68 o                         
  -5  -3  12        816.27        807.52        82.34 o                         
  -4  -3  12        781.79        616.30        59.81 o                         
  -3  -3  12       4847.86       4977.18       201.96 o                         
  -2  -3  12       9550.68       9409.92       207.09 o                         
  -1  -3  12       7501.93       7304.32       180.20 o                         
   0  -3  12      30288.48      30232.08       355.44 o                         
   1  -3  12       2870.05       2876.96        89.23 o                         
   2  -3  12       1343.71       1241.70        62.71 o                         
   3  -3  12        314.22        319.63        35.36 o                         
   4  -3  12      17438.70      17649.74       284.85 o                         
   5  -3  12       2784.50       3093.21       126.97 o                         
   6  -3  12        641.78        577.03        68.58 o                         
   7  -3  12       4475.42       4558.26       261.64 o                         
  -8  -2  12       4728.10       5766.42       786.57 o                         
  -7  -2  12        556.18        760.14       113.91 o                         
  -6  -2  12        107.44          5.05        61.50 o                         
  -5  -2  12       3619.66       3501.43       172.37 o                         
  -4  -2  12       4275.58       4258.37       150.02 o                         
  -3  -2  12       7024.50       6827.37       174.98 o                         
  -2  -2  12      23767.32      23224.82       342.90 o                         
  -1  -2  12        918.50        885.74        56.94 o                         
   0  -2  12         68.34         70.05        20.54 o                         
   1  -2  12         14.79         32.93        25.43 o                         
   2  -2  12      13331.66      13809.99       211.74 o                         
   3  -2  12       2734.56       2799.97        99.52 o                         
   4  -2  12        886.96        901.47        72.18 o                         
   5  -2  12       6420.97       6845.04       224.85 o                         
   6  -2  12        842.09        814.51        76.19 o                         
   7  -2  12        884.21        834.04       113.14 o                         
  -8  -1  12         85.46         23.18       288.47 o                         
  -7  -1  12       1996.60       2095.55       331.00 o                         
  -6  -1  12       4075.03       4331.09       219.68 o                         
  -5  -1  12       5179.97       5596.33       221.48 o                         
  -4  -1  12       8471.17       8670.01       228.03 o                         
  -3  -1  12       3741.16       3756.42       149.00 o                         
  -2  -1  12        205.58        211.79        37.03 o                         
  -1  -1  12        809.58        902.98        99.70 o                         
   0  -1  12      25824.54      27240.04       407.19 o                         
   1  -1  12       3739.54       4106.88       140.97 o                         
   2  -1  12        398.98        381.70        43.49 o                         
   3  -1  12       7497.12       7250.24       173.17 o                         
   4  -1  12       2400.88       2371.25       111.89 o                         
   5  -1  12       4640.77       4583.68       158.18 o                         
   6  -1  12       9400.00       9333.82       263.84 o                         
   7  -1  12        565.34        641.92        92.18 o                         
  -8   0  12       1720.09       1567.55       384.24 o                         
  -7   0  12       1908.71       1726.46       185.94 o                         
  -6   0  12       4852.25       5459.50       321.26 o                         
  -5   0  12       3232.04       3040.53       177.17 o                         
  -4   0  12        439.79        313.17        58.52 o                         
  -3   0  12         57.93         96.87        50.44 o                         
  -2   0  12      24615.83      22667.06      1031.54 o                         
  -1   0  12       1051.35       1067.57        94.13 o                         
   0   0  12       1082.25       1397.08        80.36 o                         
   1   0  12       3738.04       4018.32       129.33 o                         
   2   0  12       7162.78       7093.40       216.10 o                         
   3   0  12       5596.74       5388.56       154.95 o                         
   4   0  12       9446.02       9222.54       223.67 o                         
   5   0  12       1470.55       1520.69       104.12 o                         
   6   0  12        250.52        182.97        50.55 o                         
   7   0  12          7.40         55.93       102.79 o                         
  -7   1  12       3661.29       4074.36       293.92 o                         
  -6   1  12         56.60        160.02        84.76 o                         
  -5   1  12        433.26        533.72       120.55 o                         
  -4   1  12      20727.99      20733.17       427.07 o                         
  -3   1  12        321.22        349.00        67.41 o                         
  -2   1  12        122.11         82.69        52.73 o                         
  -1   1  12      10374.04      10163.54       251.92 o                         
   0   1  12      10721.20      11009.16       256.53 o                         
   1   1  12       4284.93       4713.98       154.64 o                         
   2   1  12      16308.95      16225.03       440.39 o                         
   3   1  12       3445.10       3393.81       141.76 o                         
   4   1  12        101.00         91.56        53.14 o                         
   5   1  12         21.10         45.60        48.19 o                         
   6   1  12      10161.81      10418.72       305.76 o                         
   7   1  12        915.70       1931.17       407.57 o                         
  -7   2  12        927.79        854.02       136.55 o                         
  -6   2  12       6928.27       7333.61       324.47 o                         
  -5   2  12         25.07         93.27        68.02 o                         
  -4   2  12         63.62        135.02        57.67 o                         
  -3   2  12       2049.16       2221.39       134.27 o                         
  -2   2  12      10455.81      10159.13       271.02 o                         
  -1   2  12       5957.85       6201.29       229.49 o                         
   0   2  12       6449.85       6746.08       201.94 o                         
   1   2  12       4147.20       3988.52       147.76 o                         
   2   2  12         43.07         57.75        46.04 o                         
   3   2  12        706.43        637.79        72.60 o                         
   4   2  12      20276.06      20447.48       373.10 o                         
   5   2  12        491.24        485.39        76.94 o                         
   6   2  12        171.19        179.44        62.73 o                         
  -7   3  12          2.56         -1.59       187.34 o                         
  -6   3  12        112.14        236.47        82.16 o                         
  -5   3  12       1687.09       1489.81       146.13 o                         
  -4   3  12       6464.18       6961.53       262.52 o                         
  -3   3  12       4772.99       4562.92       195.65 o                         
  -2   3  12       5324.38       4995.49       203.17 o                         
  -1   3  12       2892.08       2637.02       145.12 o                         
   0   3  12         27.54         54.78        52.00 o                         
   1   3  12        880.51        908.43        76.79 o                         
   2   3  12      15983.16      15426.97       327.70 o                         
   3   3  12        795.97        791.03        82.33 o                         
   4   3  12          4.13        -46.26        53.68 o                         
   5   3  12       1914.59       1987.13       135.35 o                         
   6   3  12       2031.09       2170.40       309.81 o                         
  -6   4  12       7602.90       7574.13       340.10 o                         
  -5   4  12       1258.54       1575.61       156.12 o                         
  -4   4  12       2535.39       2527.01       186.94 o                         
  -3   4  12       6437.87       6146.93       235.21 o                         
  -2   4  12        403.13        371.50        71.20 o                         
  -1   4  12       2033.10       1834.46       136.25 o                         
   0   4  12      20690.18      21004.82       387.51 o                         
   1   4  12         48.20         19.73        50.05 o                         
   2   4  12        164.16         99.36        51.36 o                         
   3   4  12       2482.95       2450.25       137.72 o                         
   4   4  12       4122.99       4214.06       197.85 o                         
   5   4  12       2751.46       2875.65       221.79 o                         
  -6   5  12        707.70        684.80       183.65 o                         
  -5   5  12       2521.17       2508.12       230.48 o                         
  -4   5  12        143.24        158.38        87.22 o                         
  -3   5  12       1220.62        991.87       103.15 o                         
  -2   5  12      11802.26      11791.28       358.50 o                         
  -1   5  12         69.25        -50.83        57.15 o                         
   0   5  12          6.63        -47.14        58.67 o                         
   1   5  12       1713.32       1665.75       138.25 o                         
   2   5  12       6550.37       6345.62       256.84 o                         
   3   5  12       1133.10       1039.43        98.27 o                         
   4   5  12       2432.38       2499.58       164.34 o                         
   5   5  12       2818.09       3064.45       511.80 o                         
  -5   6  12       2140.67       2220.57       327.21 o                         
  -4   6  12       8332.26       8644.34       396.72 o                         
  -3   6  12        111.30        146.50        59.20 o                         
  -2   6  12        480.68        546.16        91.92 o                         
  -1   6  12       1225.42       1147.96       101.04 o                         
   0   6  12       7873.30       7739.88       278.38 o                         
   1   6  12       2377.63       2350.72       155.13 o                         
   2   6  12       2875.64       2962.61       163.20 o                         
   3   6  12       2714.22       2384.99       230.67 o                         
  -4   7  12        226.55        441.07       247.40 o                         
  -3   7  12         61.48        -78.78        78.78 o                         
  -2   7  12       6474.93       6165.04       268.95 o                         
  -1   7  12       2052.39       2138.26       149.97 o                         
   0   7  12        490.57        330.88        74.89 o                         
   1   7  12       1624.53       1705.00       180.52 o                         
   2   7  12        273.37        232.37        88.07 o                         
   0   8  12        347.60        -41.27       156.11 o                         
   0 -11  13         10.69        113.14       111.60 o                         
   1 -11  13       5799.98       5983.18       416.50 o                         
   2 -11  13       1021.37       1024.75       341.72 o                         
  -3 -10  13          1.12        102.96       124.94 o                         
  -2 -10  13         80.64        192.68       236.30 o                         
  -1 -10  13       4777.96       4943.11       217.45 o                         
   0 -10  13        178.39        128.89        58.47 o                         
   1 -10  13        346.62        292.95        66.86 o                         
   2 -10  13       1024.14        999.63       105.35 o                         
   3 -10  13       1882.37       1874.24       126.11 o                         
   4 -10  13       1361.57       1371.33       133.71 o                         
  -4  -9  13        120.78         54.23        61.45 o                         
  -3  -9  13       6192.89       6189.55       216.28 o                         
  -2  -9  13        767.00        712.42        81.22 o                         
  -1  -9  13        119.64        111.92        67.55 o                         
   0  -9  13       1045.22        961.16        90.65 o                         
   1  -9  13       1302.81       1291.65        98.33 o                         
   2  -9  13       3931.18       4114.58       171.34 o                         
   3  -9  13       4564.19       4288.76       177.17 o                         
   4  -9  13         45.70         16.33        58.21 o                         
   5  -9  13        110.50         77.61       116.72 o                         
  -5  -8  13       4691.19       4293.15       240.88 o                         
  -4  -8  13          8.15        -12.67        47.03 o                         
  -3  -8  13         99.27        166.27        52.94 o                         
  -2  -8  13       1091.05        996.36        95.15 o                         
  -1  -8  13       6059.37       6298.20       231.11 o                         
   0  -8  13       4210.80       4666.78       181.27 o                         
   1  -8  13       5247.76       5453.83       189.87 o                         
   2  -8  13       1690.83       1557.26       102.73 o                         
   3  -8  13          8.74         17.49        46.71 o                         
   4  -8  13        267.06        272.58        52.54 o                         
   5  -8  13       7276.77       7569.69       272.54 o                         
   6  -8  13        793.25        838.37       152.00 o                         
  -5  -7  13        120.66        114.23        46.74 o                         
  -4  -7  13       1077.00       1083.08        99.50 o                         
  -3  -7  13       5429.53       5238.33       211.47 o                         
  -2  -7  13       2907.52       2988.63       156.79 o                         
  -1  -7  13       8138.31       8276.40       256.09 o                         
   0  -7  13       2194.52       2114.26       121.19 o                         
   1  -7  13        398.96        297.34        67.51 o                         
   2  -7  13         63.60         54.23        46.74 o                         
   3  -7  13       9910.99      10389.41       249.45 o                         
   4  -7  13        253.59        237.37        52.70 o                         
   5  -7  13        206.01        243.23        79.66 o                         
   6  -7  13       1596.16       1643.85       151.02 o                         
   7  -7  13       1533.55       1180.46       266.85 o                         
  -6  -6  13        303.55        404.65       105.13 o                         
  -5  -6  13       6131.71       6338.00       216.52 o                         
  -4  -6  13       3492.15       3573.54       168.59 o                         
  -3  -6  13       3349.88       3382.61       150.49 o                         
  -2  -6  13       3933.56       3890.27       155.66 o                         
  -1  -6  13         30.67         61.09        38.46 o                         
   0  -6  13       1780.27       1726.02        99.26 o                         
   1  -6  13      17750.21      17812.87       331.24 o                         
   2  -6  13        454.34        431.96        54.00 o                         
   3  -6  13         49.83         37.93        41.77 o                         
   4  -6  13       3571.40       3586.75       147.66 o                         
   5  -6  13       4170.27       4104.32       160.49 o                         
   6  -6  13       2446.60       2524.74       150.95 o                         
   7  -6  13       3411.16       2871.14       374.99 o                         
  -7  -5  13       2874.30       2742.29       480.74 o                         
  -6  -5  13       1309.08       1012.24       123.99 o                         
  -5  -5  13       1300.13       1155.27       132.43 o                         
  -4  -5  13       1764.55       1733.93       119.52 o                         
  -3  -5  13        312.53        333.46        57.03 o                         
  -2  -5  13       2488.17       2464.85       117.44 o                         
  -1  -5  13      14038.42      13704.23       255.12 o                         
   0  -5  13        114.43        142.55        48.18 o                         
   1  -5  13         12.23         85.74        44.40 o                         
   2  -5  13        769.41        916.24        61.58 o                         
   3  -5  13       7995.43       8262.88       185.16 o                         
   4  -5  13       4157.92       4375.11       133.81 o                         
   5  -5  13       2935.66       3009.19       143.95 o                         
   6  -5  13       1842.44       1755.38       142.11 o                         
   7  -5  13          0.38        101.68        94.84 o                         
  -7  -4  13        464.48        647.90       124.41 o                         
  -6  -4  13       2939.16       3224.58       249.27 o                         
  -5  -4  13        756.89        709.65        83.43 o                         
  -4  -4  13       2019.65       1897.08       121.23 o                         
  -3  -4  13      21042.21      21247.01       340.24 o                         
  -2  -4  13         11.82         15.72        38.80 o                         
  -1  -4  13         20.61         31.27        44.88 o                         
   0  -4  13       2655.85       2638.28       103.85 o                         
   1  -4  13      11872.57      12052.15       200.85 o                         
   2  -4  13       5730.23       6026.46       162.58 o                         
   3  -4  13       6182.22       6530.11       149.60 o                         
   4  -4  13       1843.52       1992.62        96.71 o                         
   5  -4  13         12.36         -4.64        45.08 o                         
   6  -4  13        563.54        482.00        89.08 o                         
   7  -4  13       6880.38       6900.88       390.43 o                         
  -7  -3  13        703.93        762.24       169.72 o                         
  -6  -3  13       1065.87       1259.01       224.44 o                         
  -5  -3  13       8515.36       8896.98       270.34 o                         
  -4  -3  13       1672.76       1829.31       103.13 o                         
  -3  -3  13         65.95         71.48        40.82 o                         
  -2  -3  13       2543.36       2518.76       112.33 o                         
  -1  -3  13      23842.38      23070.70       353.33 o                         
   0  -3  13       2149.71       2097.98        85.66 o                         
   1  -3  13       5050.10       4994.12       131.70 o                         
   2  -3  13       5300.16       5263.51       151.64 o                         
   3  -3  13       1657.63       1623.36        77.84 o                         
   4  -3  13       2452.31       2385.51       125.76 o                         
   5  -3  13      18101.73      17820.65       362.79 o                         
   6  -3  13          1.09         -1.45        48.09 o                         
   7  -3  13        100.96        199.11        76.34 o                         
  -7  -2  13       4555.67       4530.28       277.33 o                         
  -6  -2  13        582.32        500.70        89.33 o                         
  -5  -2  13        438.18        434.27        76.10 o                         
  -4  -2  13        826.33        870.99        82.09 o                         
  -3  -2  13      13345.96      13254.90       282.75 o                         
  -2  -2  13       7018.12       7038.39       182.57 o                         
  -1  -2  13       3612.02       3531.69       113.51 o                         
   0  -2  13       1175.94       1186.76        61.65 o                         
   1  -2  13       3051.12       2930.47       120.19 o                         
   2  -2  13       2949.44       2842.20       120.51 o                         
   3  -2  13      24772.42      23581.15       393.35 o                         
   4  -2  13         81.77        127.53        50.87 o                         
   5  -2  13        103.91         91.55        56.06 o                         
   6  -2  13       1530.16       1754.18       119.16 o                         
   7  -2  13       5681.57       5938.16       315.23 o                         
  -7  -1  13        243.54        482.73       144.30 o                         
  -6  -1  13         14.14         17.53        62.17 o                         
  -5  -1  13      12646.93      12597.94       349.73 o                         
  -4  -1  13       3176.05       3241.77       145.84 o                         
  -3  -1  13        343.62        294.57        54.10 o                         
  -2  -1  13       5341.40       4935.44       175.18 o                         
  -1  -1  13       3127.73       3390.99       133.65 o                         
   0  -1  13       6483.05       7117.61       171.75 o                         
   1  -1  13      23259.22      23714.16       388.40 o                         
   2  -1  13        229.52        288.89        48.88 o                         
   3  -1  13        697.63        541.82        58.42 o                         
   4  -1  13       1198.14       1232.40        89.13 o                         
   5  -1  13       9292.94       9149.28       248.34 o                         
   6  -1  13       3307.88       3509.47       166.97 o                         
   7  -1  13       1044.44        950.73       169.87 o                         
  -7   0  13       6879.59       7108.90       457.36 o                         
  -6   0  13        389.83        418.44       107.20 o                         
  -5   0  13        495.89        411.01        85.28 o                         
  -4   0  13       4174.54       3933.76       171.83 o                         
  -3   0  13       3925.12       3986.66       175.31 o                         
  -2   0  13       3260.43       3298.06       209.48 o                         
  -1   0  13      15557.21      16312.65       354.31 o                         
   0   0  13       1254.40       1240.90        89.06 o                         
   1   0  13         55.16         57.82        36.42 o                         
   2   0  13        156.55        159.71        43.96 o                         
   3   0  13      16855.22      16027.57       442.37 o                         
   4   0  13       3205.04       3353.47       140.01 o                         
   5   0  13        747.22        758.19        83.79 o                         
   6   0  13       2962.07       3088.92       159.14 o                         
   7   0  13        205.25        127.83       164.46 o                         
  -7   1  13         17.65       -120.34       120.34 o                         
  -6   1  13       3073.92       2949.89       236.53 o                         
  -5   1  13       3122.03       2921.27       214.60 o                         
  -4   1  13       4558.09       4619.24       311.84 o                         
  -3   1  13      16561.53      15485.45       386.89 o                         
  -2   1  13       2442.93       2375.19       136.59 o                         
  -1   1  13         21.88         74.93        48.77 o                         
   0   1  13        629.76        731.70        74.32 o                         
   1   1  13      22257.61      23253.66       375.45 o                         
   2   1  13       3233.37       3413.39       142.92 o                         
   3   1  13       1658.32       1620.87       104.88 o                         
   4   1  13       6559.02       6194.14       203.95 o                         
   5   1  13        830.72        749.90        89.97 o                         
   6   1  13        962.99       1061.75       104.26 o                         
  -6   2  13       2619.79       3040.73       209.24 o                         
  -5   2  13       4352.59       4256.96       244.89 o                         
  -4   2  13       1986.55       2093.09       148.92 o                         
  -3   2  13          1.59         10.38        51.74 o                         
  -2   2  13        430.85        366.31        55.39 o                         
  -1   2  13      18456.81      19362.19       482.95 o                         
   0   2  13       1050.72       1184.51        91.10 o                         
   1   2  13        225.15        294.19        52.10 o                         
   2   2  13       9141.04       8773.84       300.92 o                         
   3   2  13       3935.87       3835.15       190.89 o                         
   4   2  13       2136.47       2182.63       133.40 o                         
   5   2  13       8742.14       8869.56       291.53 o                         
   6   2  13       1269.68       1228.37       232.58 o                         
  -6   3  13       1531.64       1467.15       151.20 o                         
  -5   3  13         33.50        130.81        72.99 o                         
  -4   3  13        207.46         48.89        81.30 o                         
  -3   3  13      12827.00      12556.52       394.14 o                         
  -2   3  13       2027.19       1772.87       128.81 o                         
  -1   3  13        190.15        151.72        60.93 o                         
   0   3  13       3639.59       3494.87       147.22 o                         
   1   3  13       3105.75       3033.97       147.21 o                         
   2   3  13       4477.16       4071.75       231.63 o                         
   3   3  13       7496.78       7575.81       245.89 o                         
   4   3  13        639.00        669.99        89.71 o                         
   5   3  13         41.72        108.12        62.33 o                         
  -6   4  13        324.88        407.50       228.68 o                         
  -5   4  13      10394.01      10473.21       404.15 o                         
  -4   4  13        127.43        123.28        70.61 o                         
  -3   4  13         32.60         39.93        62.06 o                         
  -2   4  13       4069.79       3847.04       189.85 o                         
  -1   4  13       6935.37       7172.05       255.76 o                         
   0   4  13       6083.59       6142.47       228.36 o                         
   1   4  13       8434.72       8583.18       283.71 o                         
   2   4  13       1956.93       1722.08       122.67 o                         
   3   4  13         56.40          1.65        57.20 o                         
   4   4  13          4.56        -65.82        65.82 o                         
   5   4  13       7188.27       7263.45       816.63 o                         
  -5   5  13         33.78       -146.28       146.28 o                         
  -4   5  13       1477.88       1403.72       146.19 o                         
  -3   5  13       5674.26       5448.39       235.62 o                         
  -2   5  13       3092.80       3304.60       221.89 o                         
  -1   5  13       6265.68       6072.38       242.58 o                         
   0   5  13       2375.81       2139.57       152.07 o                         
   1   5  13        867.61        899.96       119.69 o                         
   2   5  13         51.32         42.63        76.32 o                         
   3   5  13      11239.02      10648.10       463.81 o                         
   4   5  13        182.12         -8.44       120.94 o                         
  -4   6  13       3323.23       1394.40       414.98 o                         
  -3   6  13       2631.52       2486.82       175.27 o                         
  -2   6  13       2822.10       2656.46       189.99 o                         
  -1   6  13         14.89         21.50        72.37 o                         
   0   6  13        196.72         68.01        69.78 o                         
   1   6  13       9614.44       9609.21       328.78 o                         
   2   6  13        330.32        432.22        98.78 o                         
   3   6  13          2.17         -4.50       119.18 o                         
  -3   7  13         70.52       -165.17       185.84 o                         
  -2   7  13       1139.78        884.02       241.02 o                         
  -1   7  13       6114.69       6064.61       299.24 o                         
   0   7  13         22.16         31.60        97.61 o                         
   1   7  13         92.59        192.16       114.04 o                         
   1 -11  14        858.13        733.51       196.11 o                         
  -3 -10  14        413.10        608.28       227.06 o                         
  -1 -10  14       1317.30       1799.35       209.62 o                         
   0 -10  14       4376.42       4366.06       287.41 o                         
   1 -10  14         80.02         78.55        54.69 o                         
   2 -10  14         22.98         45.73        52.39 o                         
   3 -10  14         29.67         68.17        57.12 o                         
   4 -10  14       5157.30       4846.17       303.47 o                         
  -3  -9  14       2084.83       2031.64       151.23 o                         
  -2  -9  14       4200.44       4327.16       191.23 o                         
  -1  -9  14         10.87        -21.62        71.28 o                         
   0  -9  14        162.87        178.80        50.93 o                         
   1  -9  14         15.81        -14.06        53.43 o                         
   2  -9  14       4761.67       5299.65       199.79 o                         
   3  -9  14       2184.34       2315.16       134.14 o                         
   4  -9  14        578.27        515.97        82.32 o                         
   5  -9  14       1433.18       1423.84       283.52 o                         
  -5  -8  14       1117.64        988.43       120.87 o                         
  -4  -8  14       3206.90       3563.41       175.21 o                         
  -3  -8  14        840.14        650.95        82.14 o                         
  -2  -8  14         11.52         97.00        54.88 o                         
  -1  -8  14        102.60         91.76        55.32 o                         
   0  -8  14      12386.16      12045.34       280.12 o                         
   1  -8  14       1962.02       1910.98       119.95 o                         
   2  -8  14        391.08        214.52        58.07 o                         
   3  -8  14       2162.28       2267.19       128.21 o                         
   4  -8  14        980.74       1053.83        91.76 o                         
   5  -8  14       1956.39       1971.48       179.59 o                         
  -5  -7  14        720.20        848.62       105.06 o                         
  -4  -7  14         25.17         24.31        59.06 o                         
  -3  -7  14          4.64         28.77        53.42 o                         
  -2  -7  14      11960.34      11550.53       320.31 o                         
  -1  -7  14       1246.57       1159.41       101.34 o                         
   0  -7  14       1690.85       1526.24       100.47 o                         
   1  -7  14       1676.66       1791.89       139.21 o                         
   2  -7  14       4094.71       4148.39       164.47 o                         
   3  -7  14       1457.41       1648.29       130.88 o                         
   4  -7  14       7264.39       7300.19       231.24 o                         
   5  -7  14        695.83        549.45        93.04 o                         
   6  -7  14          2.02       -115.88       115.88 o                         
  -6  -6  14          1.28       -200.17       200.17 o                         
  -5  -6  14        618.72        522.46        77.45 o                         
  -4  -6  14      10432.45      10761.96       288.95 o                         
  -3  -6  14       1797.53       1743.86       113.07 o                         
  -2  -6  14         15.38        -43.40        43.40 o                         
  -1  -6  14       2243.09       2467.05       140.12 o                         
   0  -6  14       5488.02       5251.30       167.02 o                         
   1  -6  14       4944.60       4866.49       169.68 o                         
   2  -6  14      12171.21      11737.85       270.09 o                         
   3  -6  14       1340.04       1311.14        91.84 o                         
   4  -6  14         24.92          9.54        52.30 o                         
   5  -6  14        108.75        149.20        57.90 o                         
   6  -6  14       6689.26       6102.12       378.96 o                         
  -6  -5  14       5032.88       4871.64       265.37 o                         
  -5  -5  14        269.62        220.30        59.89 o                         
  -4  -5  14          6.23         63.41        46.85 o                         
  -3  -5  14       1172.74       1130.84        97.68 o                         
  -2  -5  14       6472.37       6548.93       208.25 o                         
  -1  -5  14       4598.41       4702.16       163.38 o                         
   0  -5  14       6297.64       6051.38       170.25 o                         
   1  -5  14       1489.43       1442.80        80.74 o                         
   2  -5  14         71.95          0.68        40.26 o                         
   3  -5  14        571.52        495.81        57.35 o                         
   4  -5  14      12397.12      12664.25       277.22 o                         
   5  -5  14        805.07        737.52        87.58 o                         
   6  -5  14        151.37        245.09        74.81 o                         
   7  -5  14       1790.33       1505.38       346.04 o                         
  -6  -4  14         40.84        -58.35        71.52 o                         
  -5  -4  14       2259.95       2358.76       180.86 o                         
  -4  -4  14       6396.23       6459.32       228.89 o                         
  -3  -4  14       5565.27       5796.23       175.71 o                         
  -2  -4  14       9163.38       9084.63       240.69 o                         
  -1  -4  14       2824.49       2796.96       134.42 o                         
   0  -4  14        111.35         49.09        36.81 o                         
   1  -4  14        157.69        166.38        41.22 o                         
   2  -4  14      15781.05      16507.95       307.76 o                         
   3  -4  14       1385.31       1299.32        80.51 o                         
   4  -4  14        185.14        114.09        51.14 o                         
   5  -4  14       2345.65       2232.22       128.70 o                         
   6  -4  14       1615.34       1726.32       170.64 o                         
   7  -4  14       2385.45       2236.70       460.60 o                         
  -7  -3  14        416.01        535.19       131.48 o                         
  -6  -3  14       6860.24       6804.72       333.82 o                         
  -5  -3  14       2885.14       2721.51       182.25 o                         
  -4  -3  14       4440.66       4267.56       162.41 o                         
  -3  -3  14       5767.99       5708.62       200.90 o                         
  -2  -3  14       1044.58       1065.13        78.62 o                         
  -1  -3  14       1158.78       1076.31        77.77 o                         
   0  -3  14      19594.20      19379.37       345.76 o                         
   1  -3  14         31.40         52.92        36.28 o                         
   2  -3  14         15.29         32.71        50.11 o                         
   3  -3  14       6113.37       5902.17       159.89 o                         
   4  -3  14       8027.94       8058.21       239.51 o                         
   5  -3  14       4093.11       4196.60       179.15 o                         
   6  -3  14       4947.40       4987.07       203.49 o                         
   7  -3  14       1475.18       1803.12       374.17 o                         
  -7  -2  14       2270.63       2508.34       364.40 o                         
  -6  -2  14       1138.28       1287.43       134.23 o                         
  -5  -2  14       2720.84       2813.29       169.14 o                         
  -4  -2  14         87.83        107.68        50.86 o                         
  -3  -2  14       1178.19       1187.60        96.96 o                         
  -2  -2  14      10920.06      10852.06       321.05 o                         
  -1  -2  14         37.63         61.50        43.07 o                         
   0  -2  14        438.65        438.24        51.64 o                         
   1  -2  14       5359.99       5447.10       162.90 o                         
   2  -2  14      12096.79      11834.06       345.06 o                         
   3  -2  14       2834.98       2830.32       130.10 o                         
   4  -2  14       6643.95       6138.13       210.04 o                         
   5  -2  14       3530.06       3434.28       164.22 o                         
   6  -2  14         88.34         85.29        60.82 o                         
   7  -2  14         47.53        -89.77        89.77 o                         
  -7  -1  14       2686.15       3260.46       368.39 o                         
  -6  -1  14        231.02         10.32        89.80 o                         
  -5  -1  14       2695.93       2778.73       171.50 o                         
  -4  -1  14      12725.26      13141.44       310.32 o                         
  -3  -1  14        134.80        128.38        52.53 o                         
  -2  -1  14         81.55        123.00        55.33 o                         
  -1  -1  14       1630.43       1706.19       131.03 o                         
   0  -1  14      14031.15      14738.98       327.42 o                         
   1  -1  14      10791.88      11650.99       264.19 o                         
   2  -1  14       5206.71       5386.12       169.65 o                         
   3  -1  14       3869.58       3625.17       141.83 o                         
   4  -1  14         25.46         34.66        47.23 o                         
   5  -1  14        958.87        841.74        85.34 o                         
   6  -1  14       8489.43       8824.75       291.00 o                         
   7  -1  14        354.72        205.86       176.96 o                         
  -7   0  14       1046.74        403.97       198.57 o                         
  -6   0  14       6497.83       7212.41       394.30 o                         
  -5   0  14        381.47        166.24        78.25 o                         
  -4   0  14         19.21         -2.69        51.14 o                         
  -3   0  14        781.42        894.56        90.93 o                         
  -2   0  14      14533.89      14543.83       377.64 o                         
  -1   0  14       2606.52       2783.52       148.33 o                         
   0   0  14       3687.59       3850.66       155.62 o                         
   1   0  14       5743.46       5742.84       175.91 o                         
   2   0  14        926.86        766.56        66.61 o                         
   3   0  14       2434.27       2034.96       158.93 o                         
   4   0  14      12928.97      12421.92       314.97 o                         
   5   0  14          1.81        -41.96        48.98 o                         
   6   0  14        107.91         93.23        68.79 o                         
  -6   1  14        335.58        387.21       118.02 o                         
  -5   1  14        827.21        829.54       157.02 o                         
  -4   1  14      12584.71      13164.54       371.32 o                         
  -3   1  14       3115.15       3064.52       190.72 o                         
  -2   1  14       3627.65       3522.54       170.87 o                         
  -1   1  14       6096.65       6416.22       209.37 o                         
   0   1  14       1684.27       1740.65       106.99 o                         
   1   1  14       2116.63       2036.43       119.74 o                         
   2   1  14      23794.92      23676.27       439.15 o                         
   3   1  14         28.92         -8.54        56.14 o                         
   4   1  14         54.33          7.83        56.73 o                         
   5   1  14       1476.27       1112.67       109.40 o                         
   6   1  14       4596.61       4575.41       563.71 o                         
  -6   2  14       6340.51       6858.84       385.23 o                         
  -5   2  14       1329.36       1552.97       155.77 o                         
  -4   2  14        231.45        184.90        79.96 o                         
  -3   2  14       3224.00       3054.71       206.58 o                         
  -2   2  14       3737.23       3617.75       177.40 o                         
  -1   2  14       4489.32       4629.62       195.39 o                         
   0   2  14      20283.87      21000.80       378.15 o                         
   1   2  14       1098.03       1033.05        85.41 o                         
   2   2  14         22.41        -33.78        57.73 o                         
   3   2  14        987.68       1195.89       102.62 o                         
   4   2  14      10756.54      10983.38       307.74 o                         
   5   2  14       2036.36       1980.27       143.03 o                         
  -6   3  14         40.78         15.01       128.00 o                         
  -5   3  14       2521.45       2653.31       204.77 o                         
  -4   3  14       1065.26        944.20       131.97 o                         
  -3   3  14       2995.12       2947.01       168.23 o                         
  -2   3  14      10226.80      10491.39       316.45 o                         
  -1   3  14        296.90        319.50        63.46 o                         
   0   3  14        155.65        107.02        55.49 o                         
   1   3  14        160.18         26.09        53.02 o                         
   2   3  14       9045.29       9259.60       351.72 o                         
   3   3  14       2314.39       2250.39       138.55 o                         
   4   3  14        784.81        720.88        93.51 o                         
   5   3  14       1661.05       1441.37       270.69 o                         
  -6   4  14       1415.64       1632.09       392.81 o                         
  -5   4  14       2572.85       2565.14       312.37 o                         
  -4   4  14       6185.72       6099.54       398.95 o                         
  -3   4  14       2436.67       2651.05       164.14 o                         
  -2   4  14        301.34        235.49        89.05 o                         
  -1   4  14        136.82         46.62        59.99 o                         
   0   4  14      13779.87      14212.52       376.00 o                         
   1   4  14       2177.82       2061.92       137.36 o                         
   2   4  14        632.53        804.42       130.47 o                         
   3   4  14       3054.34       2705.64       156.29 o                         
   4   4  14        475.23        350.70       156.53 o                         
  -4   5  14         16.70        -19.86       103.81 o                         
  -3   5  14         99.16         51.29        60.96 o                         
  -2   5  14      10470.80      10311.62       333.42 o                         
  -1   5  14         92.58        103.90        57.42 o                         
   0   5  14        708.09        711.56       104.23 o                         
   1   5  14       3241.79       3237.80       188.32 o                         
   2   5  14       2589.14       2822.29       194.98 o                         
   3   5  14       2070.88       2063.09       527.29 o                         
  -3   6  14        688.75        519.61       171.15 o                         
  -2   6  14         52.93        -21.28        61.50 o                         
  -1   6  14       1931.42       2130.65       181.13 o                         
   0   6  14       1667.03       1604.73       157.30 o                         
   1   6  14       2757.94       2587.53       227.30 o                         
   2   6  14       5840.19       5053.81       697.20 o                         
  -1 -10  15       3731.40       3913.02       649.51 o                         
   0 -10  15       1559.31       1766.68       192.41 o                         
   1 -10  15       1239.22       1275.07       154.29 o                         
   2 -10  15       1177.01       1069.34       139.03 o                         
   3 -10  15        195.60        420.21       130.04 o                         
  -3  -9  15       3312.29       2986.19       346.11 o                         
  -2  -9  15       2862.91       2850.52       199.39 o                         
  -1  -9  15       1834.87       1827.79       127.55 o                         
   0  -9  15        665.20        540.24        71.80 o                         
   1  -9  15        362.78        456.02        74.64 o                         
   2  -9  15       1206.21       1104.35        94.00 o                         
   3  -9  15       7959.15       7956.96       263.87 o                         
   4  -9  15        150.64        234.59       123.73 o                         
  -4  -8  15        902.14        464.32        97.91 o                         
  -3  -8  15        535.71        508.52        91.26 o                         
  -2  -8  15       2418.09       2216.58       149.59 o                         
  -1  -8  15       1109.35       1305.61       110.05 o                         
   0  -8  15       2670.17       2797.00       139.87 o                         
   1  -8  15       9331.93       9710.15       267.06 o                         
   2  -8  15          1.64         38.62        60.40 o                         
   3  -8  15         83.03         65.68        48.69 o                         
   4  -8  15        185.78        209.19        62.18 o                         
   5  -8  15       2975.41       2931.37       243.07 o                         
  -5  -7  15        416.46        532.20       281.82 o                         
  -4  -7  15       2024.04       2029.64       145.62 o                         
  -3  -7  15       1088.35       1022.85       107.15 o                         
  -2  -7  15       1146.10       1232.70       109.06 o                         
  -1  -7  15       9013.65       8563.37       316.09 o                         
   0  -7  15        329.16        305.21        63.80 o                         
   1  -7  15        633.89        668.59        74.85 o                         
   2  -7  15        324.48        306.02        61.94 o                         
   3  -7  15       9311.41       9278.38       277.01 o                         
   4  -7  15       1540.79       1745.51       160.36 o                         
   5  -7  15       1365.18       1254.22       190.27 o                         
   6  -7  15       1089.19        940.55       373.50 o                         
  -5  -6  15        616.40        522.35       114.44 o                         
  -4  -6  15       3293.77       3378.55       193.49 o                         
  -3  -6  15       6971.20       6908.82       251.41 o                         
  -2  -6  15        812.52        798.48        90.51 o                         
  -1  -6  15          7.25        114.08        55.38 o                         
   0  -6  15        323.18        314.93        56.20 o                         
   1  -6  15      13786.01      14112.33       320.99 o                         
   2  -6  15       3318.49       3555.83       153.27 o                         
   3  -6  15       2060.96       1956.30       120.10 o                         
   4  -6  15       3240.32       3307.64       204.02 o                         
   5  -6  15        587.83        506.80       123.63 o                         
   6  -6  15        428.15        542.22       312.99 o                         
  -6  -5  15       1546.49       1805.07       289.54 o                         
  -5  -5  15       3966.20       3595.08       224.95 o                         
  -4  -5  15        921.33        658.80        83.15 o                         
  -3  -5  15         27.28         34.95        50.43 o                         
  -2  -5  15        187.46        293.03        62.47 o                         
  -1  -5  15      12245.60      12067.38       292.49 o                         
   0  -5  15       2056.66       1981.53       115.59 o                         
   1  -5  15        415.36        367.38        57.55 o                         
   2  -5  15       2599.91       2669.39       127.47 o                         
   3  -5  15       2183.50       2294.88       135.23 o                         
   4  -5  15       2905.86       2975.23       180.63 o                         
   5  -5  15       6237.88       6358.85       250.73 o                         
   6  -5  15        209.66        122.85       106.58 o                         
  -6  -4  15       1522.65       1556.18       167.19 o                         
  -5  -4  15         96.91        205.87        79.66 o                         
  -4  -4  15         11.25         27.08        50.93 o                         
  -3  -4  15      14564.09      14695.02       352.81 o                         
  -2  -4  15       1668.62       1631.47       117.29 o                         
  -1  -4  15       1514.08       1539.57        95.64 o                         
   0  -4  15       3091.67       3080.90       135.36 o                         
   1  -4  15       3097.34       3016.64       139.35 o                         
   2  -4  15       3469.58       3603.75       160.38 o                         
   3  -4  15      10186.78      10357.50       358.86 o                         
   4  -4  15        264.98        327.65        64.62 o                         
   5  -4  15        187.77        165.34        58.76 o                         
   6  -4  15         68.34        108.31        78.30 o                         
  -6  -3  15        220.35        416.44        98.66 o                         
  -5  -3  15      11643.10      12545.71       578.81 o                         
  -4  -3  15        501.49        536.29        76.42 o                         
  -3  -3  15        240.96        180.72        54.20 o                         
  -2  -3  15       1915.37       1910.42       113.58 o                         
  -1  -3  15      10864.39      10575.68       260.46 o                         
   0  -3  15       4860.27       4680.47       178.24 o                         
   1  -3  15      15837.52      15701.03       321.21 o                         
   2  -3  15       3779.00       3735.06       148.93 o                         
   3  -3  15         67.69         -7.30        44.94 o                         
   4  -3  15         58.91         33.18        55.14 o                         
   5  -3  15      11573.38      11543.16       309.07 o                         
   6  -3  15       1194.64       1040.21       103.00 o                         
  -6  -2  15       1019.13       1171.76       161.34 o                         
  -5  -2  15         56.53         13.56        58.13 o                         
  -4  -2  15       1015.30       1114.56       102.18 o                         
  -3  -2  15       7963.58       7655.06       283.06 o                         
  -2  -2  15       2284.89       2395.79       133.04 o                         
  -1  -2  15      12565.32      12686.51       327.93 o                         
   0  -2  15       2859.96       2895.03       152.65 o                         
   1  -2  15        203.37        191.91        46.01 o                         
   2  -2  15         18.95          9.19        53.03 o                         
   3  -2  15      16573.85      15776.84       497.32 o                         
   4  -2  15        579.86        422.39        63.02 o                         
   5  -2  15        265.80        212.56        58.35 o                         
   6  -2  15       2145.05       2188.32       154.06 o                         
  -7  -1  15        210.46         57.62       153.27 o                         
  -6  -1  15       1359.27       1458.40       190.22 o                         
  -5  -1  15       5892.10       6174.25       280.62 o                         
  -4  -1  15       3728.56       3883.68       204.68 o                         
  -3  -1  15       4341.42       4110.59       175.03 o                         
  -2  -1  15       3140.74       3011.33       146.19 o                         
  -1  -1  15        320.92        467.38        72.32 o                         
   0  -1  15       1113.52       1068.92        91.43 o                         
   1  -1  15      19623.13      21120.79       417.06 o                         
   2  -1  15       2194.86       2420.14       116.82 o                         
   3  -1  15          7.62         13.29        47.52 o                         
   4  -1  15       3272.44       3260.72       172.71 o                         
   5  -1  15       1809.78       1778.78       131.51 o                         
   6  -1  15       1634.15       1320.02       155.98 o                         
  -6   0  15       1296.11       1373.63       183.83 o                         
  -5   0  15       2643.49       2275.74       199.63 o                         
  -4   0  15       3111.03       2865.57       173.24 o                         
  -3   0  15        933.97        883.89        95.17 o                         
  -2   0  15        932.98        940.99       104.76 o                         
  -1   0  15      18638.11      19310.62       439.94 o                         
   0   0  15         90.46         78.92        42.84 o                         
   1   0  15          3.29         -2.40        46.78 o                         
   2   0  15       2341.73       2459.68       127.35 o                         
   3   0  15       6580.99       6273.03       250.89 o                         
   4   0  15       4314.69       3809.58       177.82 o                         
   5   0  15       3612.72       3636.48       190.20 o                         
   6   0  15       1079.50        980.36       194.84 o                         
  -6   1  15       3261.25       4133.45       618.91 o                         
  -5   1  15         64.29         62.95       104.23 o                         
  -4   1  15        561.85        611.59        95.45 o                         
  -3   1  15      14284.90      14573.67       915.95 o                         
  -2   1  15         19.67         93.92        54.18 o                         
  -1   1  15         26.32         36.03        48.00 o                         
   0   1  15       6138.65       6277.38       194.12 o                         
   1   1  15       9401.18       9878.28       311.80 o                         
   2   1  15       2823.63       2716.33       161.94 o                         
   3   1  15       6660.39       6572.40       263.45 o                         
   4   1  15       2558.06       2497.49       147.39 o                         
   5   1  15         43.56        138.56       110.10 o                         
  -6   2  15       1200.26        558.19       234.94 o                         
  -5   2  15       6110.03       6565.09       317.99 o                         
  -4   2  15        572.67        530.20       110.43 o                         
  -3   2  15        154.35         59.77        76.87 o                         
  -2   2  15       1848.69       2047.16       138.42 o                         
  -1   2  15      12434.44      12636.69       337.34 o                         
   0   2  15       4981.00       5137.83       205.57 o                         
   1   2  15       3610.57       3773.00       163.72 o                         
   2   2  15       4436.74       4811.51       217.89 o                         
   3   2  15        116.10        109.18        63.80 o                         
   4   2  15        706.04        599.49       108.05 o                         
  -6   3  15        148.66       -105.74       148.20 o                         
  -5   3  15        132.31        175.64       129.39 o                         
  -4   3  15        641.00        472.36       100.14 o                         
  -3   3  15       6795.82       6906.42       264.93 o                         
  -2   3  15       3736.16       3516.29       185.74 o                         
  -1   3  15       2023.71       1992.45       139.05 o                         
   0   3  15       2435.96       2774.62       159.92 o                         
   1   3  15        272.45        399.90        74.80 o                         
   2   3  15       1300.23       1590.35       136.22 o                         
   3   3  15       7963.71       7463.45       272.91 o                         
   4   3  15         13.95        -98.26       104.69 o                         
  -4   4  15       2068.02       1715.68       207.67 o                         
  -3   4  15        997.03        997.72       109.39 o                         
  -2   4  15       4666.07       4388.47       215.95 o                         
  -1   4  15        546.52        707.58       101.93 o                         
   0   4  15       1877.24       1703.95       145.94 o                         
   1   4  15      10218.09      10365.42       314.89 o                         
   2   4  15          4.56          7.52        69.13 o                         
   3   4  15        233.24        339.72       161.77 o                         
   4   4  15       1029.08       1197.88       253.62 o                         
  -3   5  15       1745.29       1665.86       244.14 o                         
  -2   5  15        993.11       1007.80       113.03 o                         
  -1   5  15       6938.93       6894.93       273.47 o                         
   0   5  15        656.41        462.05       105.46 o                         
   1   5  15         55.12        225.74       101.46 o                         
   2   5  15        567.04        675.27       274.65 o                         
  -2   6  15        242.80        277.35       121.52 o                         
  -1   6  15        175.80        -24.20       140.89 o                         
   0   6  15        452.93        242.60       212.48 o                         
   0 -10  16       5545.46       6143.01       553.01 o                         
   1 -10  16        192.68        203.17       157.54 o                         
   2 -10  16          5.65       -109.41       109.41 o                         
  -3  -9  16        239.82        -32.11       179.16 o                         
  -2  -9  16       5393.33       5304.38       501.29 o                         
  -1  -9  16        235.63        244.12       101.75 o                         
   0  -9  16         35.11         57.51        50.65 o                         
   1  -9  16       1164.33       1369.29       131.15 o                         
   2  -9  16       2057.02       1885.75       137.93 o                         
   3  -9  16       1355.73       1152.61       115.92 o                         
   4  -9  16       1738.64       1895.37       420.89 o                         
  -3  -8  16          0.85        110.76        75.55 o                         
  -2  -8  16         17.48        112.95        67.89 o                         
  -1  -8  16        598.15        623.36        86.51 o                         
   0  -8  16       5513.02       5508.52       220.14 o                         
   1  -8  16       3943.05       4170.03       201.43 o                         
   2  -8  16       2420.99       2187.20       138.54 o                         
   3  -8  16        690.92        583.20        76.75 o                         
   4  -8  16          3.02        -18.30        68.14 o                         
   5  -8  16        484.18        312.49       116.46 o                         
  -4  -7  16         39.10         58.78        88.72 o                         
  -3  -7  16        548.78        573.04       120.98 o                         
  -2  -7  16       6476.65       6643.95       256.25 o                         
  -1  -7  16        925.83       1082.60       107.21 o                         
   0  -7  16       3233.87       3189.40       163.01 o                         
   1  -7  16       2164.36       2305.24       131.40 o                         
   2  -7  16        640.55        593.04       110.57 o                         
   3  -7  16        556.62        552.33        81.24 o                         
   4  -7  16       6729.56       6522.42       305.79 o                         
   5  -7  16         29.57       -107.00       107.00 o                         
  -4  -6  16       7103.55       7004.31       334.92 o                         
  -3  -6  16       2306.14       2270.81       162.65 o                         
  -2  -6  16       2272.16       2302.56       187.48 o                         
  -1  -6  16       3012.66       3086.72       215.78 o                         
   0  -6  16        416.76        446.48        72.85 o                         
   1  -6  16       1338.14       1343.78       110.70 o                         
   2  -6  16      14553.12      15232.73       423.40 o                         
   3  -6  16         46.11        139.27        88.13 o                         
   4  -6  16        247.07        281.38        92.02 o                         
   5  -6  16       1301.11       1338.76       182.64 o                         
  -5  -5  16       1022.70        987.49       126.58 o                         
  -4  -5  16        427.41        364.66        66.70 o                         
  -3  -5  16       1518.40       1329.92       116.07 o                         
  -2  -5  16       1283.23       1293.77       113.07 o                         
  -1  -5  16       3588.75       3406.14       158.57 o                         
   0  -5  16      10169.45       9993.33       313.90 o                         
   1  -5  16         27.12         -0.93        54.82 o                         
   2  -5  16         63.46         31.86        50.82 o                         
   3  -5  16        149.26         60.56        57.39 o                         
   4  -5  16       6238.65       6496.85       277.78 o                         
   5  -5  16       3198.91       3272.11       200.79 o                         
   6  -5  16        857.68        745.37       257.26 o                         
  -6  -4  16        338.30         94.48       121.77 o                         
  -5  -4  16       3091.17       2858.79       206.26 o                         
  -4  -4  16       1117.92       1113.56       100.89 o                         
  -3  -4  16       1600.70       1558.68       115.57 o                         
  -2  -4  16      11387.61      11082.43       298.33 o                         
  -1  -4  16         75.57         95.48        49.51 o                         
   0  -4  16         47.44         28.05        49.01 o                         
   1  -4  16        439.23        470.99        62.01 o                         
   2  -4  16       9547.73      10050.90       301.03 o                         
   3  -4  16       3830.13       3848.95       211.37 o                         
   4  -4  16       1754.10       1709.74       126.13 o                         
   5  -4  16       1961.95       1820.63       131.96 o                         
   6  -4  16        127.76        145.69       101.37 o                         
  -6  -3  16        808.86        516.99       163.25 o                         
  -5  -3  16       1755.85       1671.88       155.51 o                         
  -4  -3  16       5422.45       5498.64       209.60 o                         
  -3  -3  16       2431.15       2469.49       142.75 o                         
  -2  -3  16         89.26        199.80        50.89 o                         
  -1  -3  16        411.79        334.50        64.82 o                         
   0  -3  16      21446.15      21200.82       444.70 o                         
   1  -3  16       3494.31       3358.64       148.78 o                         
   2  -3  16       1925.86       2133.83       121.77 o                         
   3  -3  16       5601.49       5387.66       258.83 o                         
   4  -3  16       1013.43        872.60        88.35 o                         
   5  -3  16       1560.43       1318.05       116.55 o                         
   6  -3  16       7017.37       6313.43       302.69 o                         
  -6  -2  16       3435.79       3565.48       551.63 o                         
  -5  -2  16       1498.55       1377.80       126.85 o                         
  -4  -2  16        268.82        265.30        61.29 o                         
  -3  -2  16         44.44         21.06        49.34 o                         
  -2  -2  16      13096.08      12950.72       347.22 o                         
  -1  -2  16       2523.03       2706.78       157.94 o                         
   0  -2  16       1276.80       1236.87       113.10 o                         
   1  -2  16       3540.08       3599.55       176.14 o                         
   2  -2  16       3306.72       3835.00       227.71 o                         
   3  -2  16       2815.19       2629.71       133.43 o                         
   4  -2  16       9289.39       8840.96       362.27 o                         
   5  -2  16        309.70        377.55        65.44 o                         
   6  -2  16         29.73         79.62        99.41 o                         
  -6  -1  16         22.94        303.96       215.36 o                         
  -5  -1  16        271.19        325.42        93.65 o                         
  -4  -1  16      10282.38       9984.68       405.17 o                         
  -3  -1  16       2682.52       2565.34       156.57 o                         
  -2  -1  16         55.70         -6.94        60.60 o                         
  -1  -1  16       4382.74       4617.30       197.95 o                         
   0  -1  16       2474.64       2604.76       217.78 o                         
   1  -1  16       6353.05       6537.50       250.00 o                         
   2  -1  16      12734.70      13179.19       320.03 o                         
   3  -1  16        399.16        347.36        65.58 o                         
   4  -1  16          2.55         -1.24        58.95 o                         
   5  -1  16        336.82        191.74        64.85 o                         
   6  -1  16       6319.78       5551.37       490.71 o                         
  -6   0  16       6306.92       7140.18       799.25 o                         
  -5   0  16         49.04         31.16        76.29 o                         
  -4   0  16         86.24         26.08        58.60 o                         
  -3   0  16       2675.75       2530.00       155.24 o                         
  -2   0  16       5632.16       5664.60       226.03 o                         
  -1   0  16       4675.77       4891.17       219.05 o                         
   0   0  16       8199.92       8643.15       246.71 o                         
   1   0  16       2169.01       2239.80       127.39 o                         
   2   0  16         58.63         59.24        61.17 o                         
   3   0  16         60.05          3.19        59.69 o                         
   4   0  16       9066.10       8686.94       397.36 o                         
   5   0  16       1301.40       1310.73       130.25 o                         
  -5   1  16       1965.30       1823.05       183.64 o                         
  -4   1  16       5197.46       4142.60       348.22 o                         
  -3   1  16       2996.99       2818.04       166.61 o                         
  -2   1  16      11106.71      11026.79       319.52 o                         
  -1   1  16       3055.98       3313.71       169.67 o                         
   0   1  16         72.17        181.25        47.74 o                         
   1   1  16         58.48        150.13        52.06 o                         
   2   1  16      14201.32      15452.19       396.39 o                         
   3   1  16        644.83        476.36        84.35 o                         
   4   1  16        578.52        669.61        89.77 o                         
  -5   2  16       2301.32       2227.16       448.59 o                         
  -4   2  16       2548.81       2143.85       181.46 o                         
  -3   2  16       3313.35       3436.72       237.06 o                         
  -2   2  16         53.72         -4.83        55.98 o                         
  -1   2  16        740.61        845.73        98.05 o                         
   0   2  16      14926.71      15676.77       362.14 o                         
   1   2  16        389.79        504.61        71.75 o                         
   2   2  16          4.19         58.92        66.44 o                         
   3   2  16       3476.49       3417.35       185.84 o                         
   4   2  16       2317.05       2048.11       263.03 o                         
  -4   3  16          4.38        -63.79        89.77 o                         
  -3   3  16        644.20        637.24        88.80 o                         
  -2   3  16       9548.49       9979.22       321.87 o                         
  -1   3  16        307.68        337.13        70.00 o                         
   0   3  16          8.86        -34.93        58.25 o                         
   1   3  16       1282.79       1202.37       116.85 o                         
   2   3  16       3830.95       4172.33       228.98 o                         
   3   3  16       1712.95       1570.92       187.96 o                         
   4   3  16       3352.95       2592.37       497.16 o                         
  -3   4  16          3.84        -88.20        88.20 o                         
  -2   4  16         48.89         73.34        56.85 o                         
  -1   4  16       1540.73       1534.50       141.05 o                         
   0   4  16       5082.66       5392.19       260.38 o                         
   1   4  16       3579.91       3605.36       216.75 o                         
   2   4  16       3539.99       3480.63       410.20 o                         
   3   4  16       1640.61       1415.08       374.37 o                         
  -2   5  16       5882.88       6180.80       361.33 o                         
  -1   5  16       1919.64       2010.22       311.84 o                         
   0   5  16       2224.11       2126.07       427.53 o                         
  -2  -9  17       2054.84       2138.38       450.93 o                         
  -1  -9  17       3982.00       4559.30       456.71 o                         
   0  -9  17         55.84        146.18       102.53 o                         
   1  -9  17          1.25         65.06       117.35 o                         
   2  -9  17        141.39        166.45       106.76 o                         
   3  -9  17       2338.63       2392.59       852.83 o                         
  -3  -8  17       2487.95       1770.39       435.19 o                         
  -2  -8  17        981.24       1028.77       151.39 o                         
  -1  -8  17          3.16         12.25        52.06 o                         
   0  -8  17        370.80        341.74        70.28 o                         
   1  -8  17       7584.72       7260.64       296.01 o                         
   2  -8  17        845.81        704.81        92.79 o                         
   3  -8  17        105.66         40.47        71.98 o                         
   4  -8  17       1692.47       2954.29       548.34 o                         
  -4  -7  17        885.69        801.61       186.00 o                         
  -3  -7  17        617.80        701.08       135.56 o                         
  -2  -7  17        330.99        313.63        74.86 o                         
  -1  -7  17       9042.21       8948.62       300.90 o                         
   0  -7  17        267.93        209.85        67.64 o                         
   1  -7  17        384.25        330.84        70.39 o                         
   2  -7  17        923.67        924.76       101.02 o                         
   3  -7  17       3661.43       4081.76       225.51 o                         
   4  -7  17       1757.34       1631.40       206.62 o                         
   5  -7  17       2971.14       2536.72       329.35 o                         
  -4  -6  17        714.46        352.80       112.72 o                         
  -3  -6  17       8636.24       8868.79       329.24 o                         
  -2  -6  17        382.20        453.35        83.61 o                         
  -1  -6  17         32.56         53.71        49.75 o                         
   0  -6  17       2613.98       2838.17       177.99 o                         
   1  -6  17       4845.36       4994.38       218.70 o                         
   2  -6  17       2008.99       2067.31       163.45 o                         
   3  -6  17       5701.33       5620.06       331.82 o                         
   4  -6  17       1226.29       1472.56       170.78 o                         
   5  -6  17          0.36        152.00       141.67 o                         
  -5  -5  17       4307.62       4449.44       426.03 o                         
  -4  -5  17          5.14        -21.70        62.24 o                         
  -3  -5  17         31.51        -31.37        54.36 o                         
  -2  -5  17        317.93        339.50        71.88 o                         
  -1  -5  17       6781.66       6870.97       297.68 o                         
   0  -5  17       4555.29       4555.31       218.38 o                         
   1  -5  17       2551.79       2616.71       155.45 o                         
   2  -5  17       1461.55       1417.04       113.20 o                         
   3  -5  17         71.24         89.47        63.46 o                         
   4  -5  17       1002.46       1155.21       124.21 o                         
   5  -5  17      10350.39       9808.11       457.00 o                         
  -5  -4  17          2.19         81.47        91.60 o                         
  -4  -4  17        798.09        830.07       102.68 o                         
  -3  -4  17       5902.53       6235.59       232.76 o                         
  -2  -4  17       2414.73       2318.09       152.24 o                         
  -1  -4  17       3747.26       3423.95       171.42 o                         
   0  -4  17       2071.24       1875.30       135.50 o                         
   1  -4  17        186.37        209.78        59.14 o                         
   2  -4  17        883.41        921.45        90.95 o                         
   3  -4  17      10638.47      10513.65       572.36 o                         
   4  -4  17        246.25        249.66        68.03 o                         
   5  -4  17          1.06          7.11        66.46 o                         
  -5  -3  17       7673.04       8234.99       373.34 o                         
  -4  -3  17        875.33        950.91       102.78 o                         
  -3  -3  17       1809.77       1966.73       146.10 o                         
  -2  -3  17       5673.14       5571.23       220.21 o                         
  -1  -3  17        742.27        804.79        90.71 o                         
   0  -3  17       1859.83       1825.35       129.53 o                         
   1  -3  17      19025.82      19549.71       611.42 o                         
   2  -3  17         24.71         17.29        52.43 o                         
   3  -3  17          0.99         -7.19        53.26 o                         
   4  -3  17       1870.27       1979.86       141.15 o                         
   5  -3  17       4457.56       4265.07       233.46 o                         
   6  -3  17       1763.98       1828.60       295.80 o                         
  -5  -2  17        375.65        480.48        89.52 o                         
  -4  -2  17       1735.15       1711.72       133.05 o                         
  -3  -2  17        355.24        246.59        63.65 o                         
  -2  -2  17       2109.34       2200.65       148.73 o                         
  -1  -2  17      11035.65      11760.10       330.39 o                         
   0  -2  17        296.64        400.32        77.75 o                         
   1  -2  17          0.47          6.77        51.03 o                         
   2  -2  17       1108.38       1223.50       117.01 o                         
   3  -2  17       8478.14       8327.68       284.64 o                         
   4  -2  17        917.73        804.62       116.13 o                         
   5  -2  17       2109.46       1812.65       152.64 o                         
  -6  -1  17       1625.56       1821.76       399.36 o                         
  -5  -1  17        467.92        252.93       104.07 o                         
  -4  -1  17       2960.01       2758.84       168.03 o                         
  -3  -1  17      10387.24      10621.71       326.22 o                         
  -2  -1  17        273.59        252.77        73.87 o                         
  -1  -1  17        398.82        418.92        75.22 o                         
   0  -1  17       1020.08       1057.16       107.82 o                         
   1  -1  17      10607.97      10926.15       334.75 o                         
   2  -1  17       2864.66       2827.26       192.66 o                         
   3  -1  17       2564.93       2699.28       160.59 o                         
   4  -1  17       2580.70       2189.27       152.62 o                         
   5  -1  17        130.67         86.15       120.37 o                         
  -5   0  17       4484.03       4394.37       447.84 o                         
  -4   0  17       1063.45        851.03       155.31 o                         
  -3   0  17         24.47         71.44        62.65 o                         
  -2   0  17         23.03         20.48        49.22 o                         
  -1   0  17      13808.30      14674.87       363.41 o                         
   0   0  17       2490.56       2562.55       142.80 o                         
   1   0  17        705.31        674.90        81.10 o                         
   2   0  17       2995.08       2960.21       179.41 o                         
   3   0  17        896.45        897.28        92.87 o                         
   4   0  17       2253.62       2084.00       137.10 o                         
   5   0  17       6670.74       6979.02       769.48 o                         
  -5   1  17         26.16        201.21       208.46 o                         
  -4   1  17        304.40        201.27        76.55 o                         
  -3   1  17      11825.89      11808.67       348.64 o                         
  -2   1  17       1531.70       1483.51       134.17 o                         
  -1   1  17       1579.22       1849.49       129.93 o                         
   0   1  17       4166.19       4413.27       186.91 o                         
   1   1  17       2197.73       2158.32       133.22 o                         
   2   1  17       1356.60       1302.27       117.47 o                         
   3   1  17       8286.18       8546.56       276.44 o                         
   4   1  17        190.73        207.47       176.70 o                         
  -4   2  17       1222.19       1054.44       222.99 o                         
  -3   2  17          7.29          0.93        58.56 o                         
  -2   2  17       3175.68       3406.85       186.31 o                         
  -1   2  17       3444.59       3475.93       200.04 o                         
   0   2  17       3858.05       3711.60       186.30 o                         
   1   2  17      10655.22      11682.45       370.73 o                         
   2   2  17        948.18        776.44        94.61 o                         
   3   2  17        120.24        280.37       142.97 o                         
  -3   3  17       1972.84       1736.81       186.10 o                         
  -2   3  17       2441.53       2583.66       165.02 o                         
  -1   3  17       4698.06       5050.85       246.95 o                         
   0   3  17        849.29        786.16        95.49 o                         
   1   3  17         41.53         79.08        75.58 o                         
   2   3  17          8.40        -56.56        91.60 o                         
   3   3  17       7383.92       6561.61       544.47 o                         
  -2   4  17       1788.65       1636.38       178.86 o                         
  -1   4  17         43.04        106.67       117.20 o                         
   0   4  17          8.30        -92.65       138.91 o                         
   1   4  17       8778.64       9864.18       907.72 o                         
  -1  -9  18       2176.43       2030.78       440.66 o                         
   0  -9  18        644.59        569.32       271.54 o                         
   2  -9  18       1072.75       1244.95       336.54 o                         
  -2  -8  18        254.67        128.08       145.12 o                         
  -1  -8  18       1302.81       1298.80       340.52 o                         
   0  -8  18       1622.62       1260.24       243.22 o                         
   1  -8  18       2004.38       1812.74       200.77 o                         
   2  -8  18       6385.97       6429.72       426.59 o                         
   3  -8  18         39.66        181.76       168.01 o                         
  -3  -7  18        915.58        617.69       266.18 o                         
  -2  -7  18       2294.84       2380.00       254.19 o                         
  -1  -7  18       1511.45       1383.16       145.43 o                         
   0  -7  18       5435.09       5459.73       298.11 o                         
   1  -7  18        617.85        551.65        87.05 o                         
   2  -7  18        176.36        203.56        97.35 o                         
   3  -7  18          0.45         73.52        79.33 o                         
  -4  -6  18       1678.45       1743.38       221.69 o                         
  -3  -6  18       2611.82       2396.67       224.19 o                         
  -2  -6  18       6589.56       6463.71       312.49 o                         
  -1  -6  18        698.85        666.56       110.07 o                         
   0  -6  18         62.26         87.32        74.36 o                         
   1  -6  18         21.34         37.97        68.89 o                         
   2  -6  18       8778.88       8766.06       325.77 o                         
   3  -6  18       1089.67       1243.02       229.53 o                         
   4  -6  18        589.23        928.46       214.80 o                         
  -5  -5  18       1701.27       1482.06       369.25 o                         
  -4  -5  18       1996.20       1747.70       170.66 o                         
  -3  -5  18       1121.43       1214.42       122.81 o                         
  -2  -5  18          5.01         65.77        72.59 o                         
  -1  -5  18        679.46        503.88        91.79 o                         
   0  -5  18       9677.33       9415.60       356.37 o                         
   1  -5  18        541.26        545.44        95.42 o                         
   2  -5  18         24.29        -49.53        49.53 o                         
   3  -5  18       3545.37       3548.11       194.19 o                         
   4  -5  18       2140.39       2045.65       213.32 o                         
   5  -5  18       1765.70       1345.99       249.95 o                         
  -5  -4  18       1035.25       1279.00       356.92 o                         
  -4  -4  18        120.06         17.07        60.57 o                         
  -3  -4  18        226.17        162.92        68.24 o                         
  -2  -4  18       9911.87      10057.18       324.42 o                         
  -1  -4  18        676.33        573.47        77.75 o                         
   0  -4  18        245.54        290.83        85.70 o                         
   1  -4  18       1777.48       1767.96       134.36 o                         
   2  -4  18       3110.00       3185.34       179.79 o                         
   3  -4  18       3048.09       3042.04       173.25 o                         
   4  -4  18       3580.93       3305.41       217.48 o                         
   5  -4  18        357.56        222.66       151.38 o                         
  -5  -3  18        677.75        894.62       173.73 o                         
  -4  -3  18       9796.53       9305.46       460.67 o                         
  -3  -3  18         56.28         92.15       107.03 o                         
  -2  -3  18          1.34         46.16        68.81 o                         
  -1  -3  18       3491.84       3746.83       191.35 o                         
   0  -3  18       8116.18       8604.29       310.75 o                         
   1  -3  18       3843.14       4139.28       268.30 o                         
   2  -3  18       7070.45       7395.29       275.20 o                         
   3  -3  18       2088.39       2072.06       155.39 o                         
   4  -3  18          7.90        -39.11        86.88 o                         
   5  -3  18          7.21        -98.70       154.38 o                         
  -5  -2  18        150.71         29.56       171.76 o                         
  -4  -2  18          2.85        -41.98        70.63 o                         
  -3  -2  18        776.04        827.98        99.77 o                         
  -2  -2  18       8020.39       8428.71       290.55 o                         
  -1  -2  18       3135.68       3203.34       176.23 o                         
   0  -2  18       5284.06       5528.32       241.67 o                         
   1  -2  18       2682.62       2832.38       164.47 o                         
   2  -2  18       1199.94       1233.70       146.91 o                         
   3  -2  18        203.05        100.53        60.81 o                         
   4  -2  18      10425.90      10096.27       411.45 o                         
  -5  -1  18        948.28        893.41       436.03 o                         
  -4  -1  18       6217.46       6446.92       444.29 o                         
  -3  -1  18       3925.94       4177.32       208.57 o                         
  -2  -1  18       3326.46       3426.55       186.49 o                         
  -1  -1  18       3054.42       3121.55       171.53 o                         
   0  -1  18         96.53        154.83        58.05 o                         
   1  -1  18        704.42        628.45        99.18 o                         
   2  -1  18      10028.97      10202.82       381.83 o                         
   3  -1  18        354.72        359.77        73.37 o                         
   4  -1  18         23.92        -42.00       145.46 o                         
  -5   0  18       1149.07       1028.57       311.35 o                         
  -4   0  18        794.44        822.54       212.96 o                         
  -3   0  18       3576.86       3675.00       209.66 o                         
  -2   0  18        665.96        696.14        79.03 o                         
  -1   0  18       2122.29       2321.85       175.44 o                         
   0   0  18      11019.46      11411.76       348.27 o                         
   1   0  18          7.41        -60.09        60.09 o                         
   2   0  18         61.64         56.20        60.22 o                         
   3   0  18        974.39        969.28       101.36 o                         
   4   0  18       4864.41       4696.30      1246.42 o                         
  -4   1  18        306.55        331.13       212.33 o                         
  -3   1  18        896.99       1082.82       111.62 o                         
  -2   1  18      10184.72      10619.39       353.74 o                         
  -1   1  18        173.46        138.04       106.35 o                         
   0   1  18         47.45        145.01        63.11 o                         
   1   1  18       1148.96        993.17       150.16 o                         
   2   1  18       6073.37       6732.79       289.40 o                         
   3   1  18       1341.45       1278.41       167.02 o                         
  -3   2  18        990.98        789.57       144.66 o                         
  -2   2  18        206.89        277.85        67.62 o                         
  -1   2  18       1126.33       1028.69       137.27 o                         
   0   2  18       9291.80       9306.76       359.91 o                         
   1   2  18        905.08        960.97       154.07 o                         
   2   2  18       1961.28       1870.30       252.50 o                         
   3   2  18       4517.69       4602.10       547.32 o                         
  -3   3  18         43.86        -16.17       107.96 o                         
  -2   3  18       5922.78       5817.53       624.18 o                         
  -1   3  18       1014.51       1085.88       211.02 o                         
   0   3  18        422.89         52.15       120.68 o                         
   1   3  18       1596.83       1043.52       301.55 o                         
   2   3  18        408.13        380.52       230.12 o                         
   1  -8  19       4255.84       4152.05       356.80 o                         
   2  -8  19       3105.89       2948.89       296.74 o                         
   0  -7  19        687.95        681.68       197.35 o                         
   1  -7  19       1158.39       1471.34       264.38 o                         
   2  -7  19       1858.47       1963.65       344.86 o                         
   3  -7  19        755.09       1292.67       254.66 o                         
  -3  -6  19       5926.77       4987.89       456.69 o                         
  -2  -6  19       1571.04       1265.11       506.38 o                         
  -1  -6  19       1340.46       1427.57       153.22 o                         
   0  -6  19       1490.89       1274.19       160.61 o                         
   1  -6  19       1116.93       1173.39       145.92 o                         
   2  -6  19       1244.84        983.76       234.51 o                         
   3  -6  19       8461.67       8657.75       852.01 o                         
   4  -6  19         33.24          1.44       105.60 o                         
  -4  -5  19        763.46        977.44       208.19 o                         
  -3  -5  19        147.18        100.33        94.49 o                         
  -2  -5  19       1228.35       1292.65       141.58 o                         
  -1  -5  19       2767.50       2509.69       256.41 o                         
   0  -5  19       3449.23       3037.13       262.26 o                         
   1  -5  19       9104.45       9325.40       368.07 o                         
   2  -5  19        370.19        277.63        73.17 o                         
   3  -5  19         92.67         -6.88        94.80 o                         
   4  -5  19        110.34        -45.41       182.44 o                         
  -4  -4  19       1399.36        848.15       139.73 o                         
  -3  -4  19       1801.36       1673.13       172.90 o                         
  -2  -4  19       2045.52       2266.08       171.42 o
[truncated: 8,913 more chars]
