# Supplementary material for: Crystal structures of four gold(I) complexes [AuL2]+[AuX2]− and a by-product (L·LH+)[AuBr2]− (L = substituted pyridine, X = Cl or Br)
Source: Acta Crystallogr E Crystallogr Commun. 2024 Jun 18;80(Pt 7):729–37. doi: 10.1107/S2056989024005437 (PMC11223710; doi:10.1107/S2056989024005437)
Supplement: Supplementary file 5 [file e-80-00729-4sup5.hkl]

data_4                                                                          
_shelx_title ' Coswig in P-1'                                                   
_shelx_refln_list_code          4                                               
_shelx_F_calc_maximum      403.77                                               
_exptl_crystal_F_000       688.00                                               
_reflns_d_resolution_high  0.6926                                               
                                                                                
loop_                                                                           
 _space_group_symop_operation_xyz                                               
 'x, y, z'                                                                      
 '-x, -y, -z'                                                                   
                                                                                
_cell_length_a     6.8343                                                       
_cell_length_b     8.6676                                                       
_cell_length_c    15.4049                                                       
_cell_angle_alpha 105.720                                                       
_cell_angle_beta   90.741                                                       
_cell_angle_gamma  98.242                                                       
                                                                                
_shelx_F_squared_multiplier     1.000                                           
                                                                                
loop_                                                                           
 _refln_index_h                                                                 
 _refln_index_k                                                                 
 _refln_index_l                                                                 
 _refln_F_squared_calc                                                          
 _refln_F_squared_meas                                                          
 _refln_F_squared_sigma                                                         
 _refln_observed_status                                                         
   1   0   0        585.06        653.76        10.76 o                         
   2   0   0       7515.56       7997.82        57.11 o                         
   3   0   0      22732.46      22666.00       158.38 o                         
   4   0   0      23921.77      23759.59       205.83 o                         
   5   0   0       7261.92       7310.22       102.61 o                         
   6   0   0      11893.08      11944.85       186.52 o                         
   7   0   0       5464.10       5790.31       182.40 o                         
   8   0   0        430.33        410.71        60.81 o                         
   9   0   0          0.21         -2.15        72.37 o                         
  -9   1   0        285.48        226.55        65.81 o                         
  -8   1   0       4526.51       4489.95       164.27 o                         
  -7   1   0       3411.61       3581.75       125.76 o                         
  -6   1   0        898.22        971.33        56.68 o                         
  -5   1   0       2561.18       2541.81        66.56 o                         
  -4   1   0       4007.04       4360.49        63.02 o                         
  -3   1   0       8409.54       8759.05        86.18 o                         
  -2   1   0      65099.61      66488.98       343.89 o                         
  -1   1   0        311.49        331.75        11.61 o                         
   0   1   0         44.76         99.01         9.60 o                         
   1   1   0       1338.51       1399.31        22.85 o                         
   2   1   0      25153.46      25458.93       154.99 o                         
   3   1   0       1608.53       1565.35        39.87 o                         
   4   1   0      12211.98      12303.05       148.16 o                         
   5   1   0       5182.20       5370.09        97.17 o                         
   6   1   0        891.40        960.67        52.49 o                         
   7   1   0         46.70        111.25        36.73 o                         
   8   1   0      10204.78      10228.58       271.78 o                         
   9   1   0          3.57         62.16       109.66 o                         
  -9   2   0       1664.19       1835.16       149.41 o                         
  -8   2   0       1315.38       1248.57       106.63 o                         
  -7   2   0       3328.92       3598.72       125.57 o                         
  -6   2   0        146.32         74.43        37.86 o                         
  -5   2   0       3058.79       2923.17        60.73 o                         
  -4   2   0      36789.30      35116.12       461.47 o                         
  -3   2   0       5844.98       5646.73        86.28 o                         
  -2   2   0       2138.89       2219.57        36.94 o                         
  -1   2   0      10416.33      10653.33        75.09 o                         
   0   2   0      19975.21      20367.91       127.89 o                         
   1   2   0      53284.72      54148.48       349.22 o                         
   2   2   0      18273.38      18071.64       158.44 o                         
   3   2   0       2666.31       2591.54        58.69 o                         
   4   2   0       1559.31       1548.72        44.47 o                         
   5   2   0       2376.82       2431.28        73.02 o                         
   6   2   0      17487.01      18072.97       252.66 o                         
   7   2   0       1324.17       1377.72        75.35 o                         
   8   2   0        438.79        386.92        67.69 o                         
   9   2   0       1927.28       1618.84       394.55 o                         
  -9   3   0       4063.71       4207.85       279.22 o                         
  -8   3   0        942.12        995.48        97.19 o                         
  -7   3   0       2247.36       2432.93       101.15 o                         
  -6   3   0      22566.36      23152.61       308.89 o                         
  -5   3   0       4999.38       4954.72       123.33 o                         
  -4   3   0          6.63         38.98        26.22 o                         
  -3   3   0       2154.59       2088.99        41.85 o                         
  -2   3   0      68047.75      68406.76       498.23 o                         
  -1   3   0       6569.65       6621.17        69.16 o                         
   0   3   0       6672.11       6738.38        81.35 o                         
   1   3   0      27054.93      27250.21       229.90 o                         
   2   3   0       7307.00       7314.38       113.34 o                         
   3   3   0       4503.16       4286.62        88.43 o                         
   4   3   0      19712.80      19878.12       228.56 o                         
   5   3   0         97.39         76.20        27.85 o                         
   6   3   0        442.53        411.36        44.49 o                         
   7   3   0        655.08        670.14        59.55 o                         
   8   3   0       3125.20       2848.06       165.25 o                         
  -9   4   0        651.35        939.84       186.74 o                         
  -8   4   0       7726.12       7624.23       285.22 o                         
  -7   4   0        419.58        467.63        59.38 o                         
  -6   4   0        313.01        306.09        41.81 o                         
  -5   4   0       2610.98       2539.15        89.89 o                         
  -4   4   0      21832.54      20352.29       389.94 o                         
  -3   4   0       1736.37       1633.39        41.61 o                         
  -2   4   0      24946.12      25439.88       208.10 o                         
  -1   4   0      24117.74      24838.84       203.29 o                         
   0   4   0       5494.20       5306.72        83.59 o                         
   1   4   0        721.02        813.84        41.32 o                         
   2   4   0      40379.21      40707.97       369.00 o                         
   3   4   0          2.93         14.07        25.18 o                         
   4   4   0       1160.32       1213.40        54.61 o                         
   5   4   0       4823.30       4674.06       111.98 o                         
   6   4   0       8722.04       9009.44       193.74 o                         
   7   4   0       2343.13       2385.70       110.76 o                         
   8   4   0       2742.02       2692.65       178.64 o                         
  -9   5   0        306.43        812.43       331.45 o                         
  -8   5   0       1508.11       1581.87       126.32 o                         
  -7   5   0         13.19        -18.81        54.22 o                         
  -6   5   0      13695.68      13815.88       275.95 o                         
  -5   5   0       8713.23       8711.58       196.27 o                         
  -4   5   0         57.70         63.36        18.88 o                         
  -3   5   0      13113.55      13045.65       158.13 o                         
  -2   5   0       1943.16       1902.70        49.32 o                         
  -1   5   0      17481.90      16717.82       201.83 o                         
   0   5   0      30283.53      30083.92       288.15 o                         
   1   5   0       1162.09       1153.99        52.12 o                         
   2   5   0       1014.77       1007.37        45.96 o                         
   3   5   0        668.87        712.73        48.79 o                         
   4   5   0      21498.60      21386.80       256.83 o                         
   5   5   0       3997.89       4090.49       118.42 o                         
   6   5   0       1249.60       1284.39        77.01 o                         
   7   5   0       4859.32       4920.82       169.87 o                         
   8   5   0        358.49        199.72       259.50 o                         
  -9   6   0          2.71       -119.02       178.69 o                         
  -8   6   0       5569.05       5797.80       298.85 o                         
  -7   6   0        965.65       1032.24       117.45 o                         
  -6   6   0        165.89        109.87        43.04 o                         
  -5   6   0       1283.05       1443.73        92.53 o                         
  -4   6   0       3941.11       4110.26        96.71 o                         
  -3   6   0       4414.85       4475.20       112.68 o                         
  -2   6   0       8108.66       7982.61       148.51 o                         
  -1   6   0         15.46         50.65        17.23 o                         
   0   6   0        139.01        187.68        26.80 o                         
   1   6   0        390.43        410.72        34.37 o                         
   2   6   0       7914.65       7927.88       148.06 o                         
   3   6   0       4704.88       4636.11       120.26 o                         
   4   6   0        572.40        553.56        51.11 o                         
   5   6   0       1109.40       1114.09        68.04 o                         
   6   6   0        117.37        179.58        43.78 o                         
   7   6   0        950.94        905.54        86.25 o                         
  -8   7   0        442.04        685.76       161.44 o                         
  -7   7   0       5716.18       5715.78       273.92 o                         
  -6   7   0       4478.60       4831.59       231.22 o                         
  -5   7   0       1426.03       1691.48       134.03 o                         
  -4   7   0      23703.34      23973.59       481.19 o                         
  -3   7   0       2607.55       2791.23        95.57 o                         
  -2   7   0         49.50         36.07        32.01 o                         
  -1   7   0       1566.32       1562.00        61.10 o                         
   0   7   0      29630.19      29750.35       311.30 o                         
   1   7   0       5768.34       5786.79       125.68 o                         
   2   7   0       1062.28       1194.69        67.39 o                         
   3   7   0       7696.92       7647.90       177.97 o                         
   4   7   0        688.95        638.17        57.14 o                         
   5   7   0       1904.35       1889.74        92.67 o                         
   6   7   0       5838.29       5747.29       191.22 o                         
   7   7   0        180.15        143.82       176.42 o                         
  -7   8   0       1776.71       1661.94       197.99 o                         
  -6   8   0       1938.75       1850.82       152.85 o                         
  -5   8   0       2507.10       2657.90       172.34 o                         
  -4   8   0        448.78        347.79        92.86 o                         
  -3   8   0        354.23        354.08        42.63 o                         
  -2   8   0      18364.80      19080.74       302.53 o                         
  -1   8   0         13.76        -16.30        38.87 o                         
   0   8   0        604.32        641.52        51.98 o                         
   1   8   0       5390.67       5335.22       170.15 o                         
   2   8   0       8238.52       8763.38       225.00 o                         
   3   8   0        509.26        461.14        57.07 o                         
   4   8   0       5942.44       6160.82       185.40 o                         
   5   8   0       1137.08       1153.06        81.28 o                         
   6   8   0         96.37         51.98       150.33 o                         
  -7   9   0        165.00        133.85       197.08 o                         
  -6   9   0         31.64         13.52       105.91 o                         
  -5   9   0        102.83        -14.06        82.75 o                         
  -4   9   0       5206.99       5183.67       257.24 o                         
  -3   9   0       3151.59       3142.67       181.51 o                         
  -2   9   0        237.97        300.06        47.57 o                         
  -1   9   0       1463.30       1537.15        89.75 o                         
   0   9   0        839.90        837.35        82.73 o                         
   1   9   0       4350.45       4402.33       164.84 o                         
   2   9   0       6407.45       6408.61       207.22 o                         
   3   9   0         23.39         93.05        54.65 o                         
   4   9   0         15.17         80.06        58.31 o                         
   5   9   0         41.05       -108.49       108.49 o                         
  -5  10   0          5.43        116.96        95.08 o                         
  -4  10   0        184.35        111.61       113.59 o                         
  -3  10   0       1545.40       1693.09       266.10 o                         
  -2  10   0       4477.96       4634.50       179.91 o                         
  -1  10   0       5052.41       5426.90       195.25 o                         
   0  10   0       1985.01       2151.36       132.25 o                         
   1  10   0       1186.20       1251.84       116.04 o                         
   2  10   0         92.07        196.48        75.37 o                         
   3  10   0       1014.54       1139.82       184.53 o                         
   4  10   0       3547.98       3474.91       550.70 o                         
  -4  11   0       2715.68       2768.72       422.86 o                         
  -3  11   0        251.41        528.12       153.40 o                         
  -2  11   0       2966.30       2970.83       252.39 o                         
  -1  11   0        616.45        676.53        82.54 o                         
   0  11   0        382.92        436.41        75.94 o                         
   1  11   0         58.96        108.39        76.39 o                         
   2  11   0       4965.57       5155.76       661.01 o                         
   1 -12   1       5229.22       5389.40       293.14 o                         
  -2 -11   1       1022.48       1028.68       261.57 o                         
  -1 -11   1       3393.79       3147.05       198.19 o                         
   0 -11   1        666.48        603.36        81.58 o                         
   1 -11   1        951.25       1057.14        97.80 o                         
   2 -11   1         30.00        318.29       109.33 o                         
   3 -11   1       6437.42       6286.27       317.11 o                         
   4 -11   1          8.06         37.23       133.33 o                         
  -4 -10   1       2171.02       2697.74       484.11 o                         
  -3 -10   1       3626.29       3902.95       194.96 o                         
  -2 -10   1         79.37        119.09        62.97 o                         
  -1 -10   1        219.84        228.34        60.89 o                         
   0 -10   1          0.11        -29.11        47.20 o                         
   1 -10   1       9164.69       9256.31       264.58 o                         
   2 -10   1       3091.82       3121.99       137.16 o                         
   3 -10   1        667.42        630.72       103.92 o                         
   4 -10   1       2038.06       1998.30       173.91 o                         
   5 -10   1        432.67        383.12        96.95 o                         
  -5  -9   1       1006.32        941.71       196.60 o                         
  -4  -9   1       1256.31       1286.49       105.18 o                         
  -3  -9   1          1.00         30.83        51.29 o                         
  -2  -9   1       1508.44       1512.75       112.56 o                         
  -1  -9   1      10710.53      10577.62       257.34 o                         
   0  -9   1        594.56        604.59        65.13 o                         
   1  -9   1        249.21        193.80        49.05 o                         
   2  -9   1        456.84        503.03        57.85 o                         
   3  -9   1       3590.96       3657.20       129.78 o                         
   4  -9   1       3706.44       4211.60       208.36 o                         
   5  -9   1       1518.83       1760.76       172.86 o                         
   6  -9   1        359.57        481.04       102.71 o                         
   7  -9   1        132.53        241.42       218.73 o                         
  -6  -8   1       1103.06        816.02       152.92 o                         
  -5  -8   1        879.53        805.19        71.85 o                         
  -4  -8   1         29.40        116.52        45.87 o                         
  -3  -8   1      14252.86      14129.32       264.57 o                         
  -2  -8   1        345.16        363.49        52.42 o                         
  -1  -8   1       2490.09       2669.83       104.09 o                         
   0  -8   1       4285.91       4672.59       148.67 o                         
   1  -8   1       5271.89       5524.98       159.78 o                         
   2  -8   1       1368.72       1459.65        86.90 o                         
   3  -8   1      11845.26      12164.78       241.17 o                         
   4  -8   1        451.16        376.55        57.20 o                         
   5  -8   1         29.57        119.72        72.99 o                         
   6  -8   1        289.44        115.56       112.76 o                         
   7  -8   1       6778.32       6702.10       341.90 o                         
   8  -8   1        532.63       1014.21       287.06 o                         
  -7  -7   1         28.89        -60.38        97.47 o                         
  -6  -7   1       1174.49       1206.27        83.15 o                         
  -5  -7   1      11447.71      11854.45       229.13 o                         
  -4  -7   1        148.08        150.28        37.52 o                         
  -3  -7   1        315.81        315.11        42.99 o                         
  -2  -7   1       5719.22       5794.28       148.87 o                         
  -1  -7   1      18462.76      18393.83       247.98 o                         
   0  -7   1       4875.39       5122.25       125.33 o                         
   1  -7   1      12139.00      12425.53       203.64 o                         
   2  -7   1      15680.53      15306.13       226.92 o                         
   3  -7   1       1018.64       1092.48        62.66 o                         
   4  -7   1         12.02         51.09        43.39 o                         
   5  -7   1      21831.21      22294.69       486.79 o                         
   6  -7   1         33.80         -4.55        60.00 o                         
   7  -7   1        516.02        668.10       111.36 o                         
   8  -7   1       2683.32       2697.09       206.22 o                         
  -7  -6   1       3733.16       3540.97       145.19 o                         
  -6  -6   1         50.07         35.75        41.66 o                         
  -5  -6   1        177.87        103.99        35.88 o                         
  -4  -6   1          7.12         35.33        33.33 o                         
  -3  -6   1       6409.93       6235.15       148.87 o                         
  -2  -6   1       5111.56       5148.42       118.02 o                         
  -1  -6   1       2911.27       2823.48        84.33 o                         
   0  -6   1        276.37        282.02        24.27 o                         
   1  -6   1       1001.17        935.00        43.96 o                         
   2  -6   1       1875.61       1887.23        71.59 o                         
   3  -6   1      11402.41      11785.05       194.08 o                         
   4  -6   1        747.60        692.86        43.00 o                         
   5  -6   1         29.69         -5.29        35.96 o                         
   6  -6   1       1395.40       1390.96       105.20 o                         
   7  -6   1       3196.32       3407.69       201.84 o                         
   8  -6   1       1283.31       1197.67       148.72 o                         
   9  -6   1       2626.69       2092.38       390.19 o                         
  -8  -5   1        112.30         59.29       290.41 o                         
  -7  -5   1        214.69        255.71        52.11 o                         
  -6  -5   1       2008.47       2003.94        93.02 o                         
  -5  -5   1      10285.27      10288.89       196.06 o                         
  -4  -5   1       7303.09       7237.50       151.51 o                         
  -3  -5   1       8166.10       7896.30       135.46 o                         
  -2  -5   1       6790.52       6683.27       120.91 o                         
  -1  -5   1         19.39         21.74        21.06 o                         
   0  -5   1       5408.39       5312.10        90.57 o                         
   1  -5   1      49557.71      49337.03       433.58 o                         
   2  -5   1       2426.92       2425.15        70.96 o                         
   3  -5   1       2984.89       2891.70        71.30 o                         
   4  -5   1       3696.41       3879.49        87.67 o                         
   5  -5   1       6271.93       6421.33       155.41 o                         
   6  -5   1      11308.69      11557.54       233.61 o                         
   7  -5   1       1865.93       2094.16       126.44 o                         
   8  -5   1       2385.24       2347.96       164.79 o                         
   9  -5   1        383.56        474.37       208.53 o                         
  -8  -4   1        230.81        227.86        70.23 o                         
  -7  -4   1      10395.58      10443.48       226.75 o                         
  -6  -4   1       1000.88       1083.92        64.80 o                         
  -5  -4   1       2188.11       2125.01        77.45 o                         
  -4  -4   1       8576.53       8532.12       144.31 o                         
  -3  -4   1      18462.04      18509.93       206.24 o                         
  -2  -4   1       2807.09       2882.81        73.95 o                         
  -1  -4   1      62766.52      64053.87       489.38 o                         
   0  -4   1       9940.59      10191.39       116.33 o                         
   1  -4   1       2772.24       2658.13        58.32 o                         
   2  -4   1       2318.19       2296.80        54.81 o                         
   3  -4   1      40003.55      39918.62       302.15 o                         
   4  -4   1       1229.95       1254.95        40.96 o                         
   5  -4   1       4576.71       4612.41       119.94 o                         
   6  -4   1       6369.67       6504.69       171.30 o                         
   7  -4   1        926.47        917.85        80.48 o                         
   8  -4   1        865.26       1011.10        99.85 o                         
   9  -4   1       4581.29       4394.47       413.11 o                         
  -9  -3   1       3421.02       3262.05       331.43 o                         
  -8  -3   1       1801.57       2060.91       142.04 o                         
  -7  -3   1        890.97        920.50        69.03 o                         
  -6  -3   1       2620.00       2696.33        88.40 o                         
  -5  -3   1       1675.04       1713.75        68.66 o                         
  -4  -3   1       2179.70       2218.85        58.43 o                         
  -3  -3   1      37954.85      37482.75       289.16 o                         
  -2  -3   1        100.88         75.03        15.91 o                         
  -1  -3   1        246.59        269.58        17.98 o                         
   0  -3   1      10665.25      10819.32       104.31 o                         
   1  -3   1      40050.18      40383.73       245.13 o                         
   2  -3   1      10434.67      10427.46       104.55 o                         
   3  -3   1      24882.84      24879.13       206.42 o                         
   4  -3   1      15019.39      14454.80       137.10 o                         
   5  -3   1        784.87        746.21        33.26 o                         
   6  -3   1        593.46        658.03        53.98 o                         
   7  -3   1      18703.75      19143.48       296.12 o                         
   8  -3   1         26.75         25.44        50.07 o                         
   9  -3   1          3.69        -69.35       113.07 o                         
  -9  -2   1         56.94          9.73        79.18 o                         
  -8  -2   1       3326.32       3195.47       168.22 o                         
  -7  -2   1       1167.93       1188.91        67.42 o                         
  -6  -2   1       9163.17       9393.27       171.90 o                         
  -5  -2   1      11401.31      11449.95       169.88 o                         
  -4  -2   1       1847.36       1767.95        47.12 o                         
  -3  -2   1       4634.85       4715.19        66.87 o                         
  -2  -2   1       1444.81       1562.09        37.15 o                         
  -1  -2   1      72079.18      73698.03       366.00 o                         
   0  -2   1      30403.60      31843.43       185.61 o                         
   1  -2   1        148.15        191.52        11.61 o                         
   2  -2   1      14449.54      14570.76       118.57 o                         
   3  -2   1       4254.21       4254.04        58.06 o                         
   4  -2   1      21137.65      21625.32       178.44 o                         
   5  -2   1      17852.30      17626.35       165.98 o                         
   6  -2   1        647.09        615.17        50.13 o                         
   7  -2   1        562.56        573.58        53.60 o                         
   8  -2   1        438.23        376.06        67.90 o                         
   9  -2   1       4880.10       4955.33       222.38 o                         
  -9  -1   1       2053.17       2062.29       274.52 o                         
  -8  -1   1       1259.85       1104.25        90.93 o                         
  -7  -1   1       7806.09       7949.64       207.52 o                         
  -6  -1   1       1851.33       1897.34        70.51 o                         
  -5  -1   1       1752.04       1846.55        58.17 o                         
  -4  -1   1         26.40          0.41        16.48 o                         
  -3  -1   1      29372.91      29791.91       196.92 o                         
  -2  -1   1       3289.68       3360.92        37.54 o                         
  -1  -1   1       7468.16       7781.65        52.54 o                         
   0  -1   1      24820.43      25077.09       221.35 o                         
   1  -1   1       7634.57       7831.99        55.52 o                         
   2  -1   1       5379.54       5295.96        51.17 o                         
   3  -1   1      23428.83      23672.40       177.78 o                         
   4  -1   1        563.17        534.19        20.75 o                         
   5  -1   1          7.95        -12.73        25.22 o                         
   6  -1   1        200.82        168.54        32.10 o                         
   7  -1   1       5961.46       6001.13       164.50 o                         
   8  -1   1       3233.27       3387.29       169.73 o                         
   9  -1   1        291.41        346.42        76.25 o                         
  -9   0   1       3769.56       3634.23       188.42 o                         
  -8   0   1       2510.41       2543.83       132.41 o                         
  -7   0   1         85.80         47.21        42.27 o                         
  -6   0   1        677.80        638.34        41.68 o                         
  -5   0   1      39077.09      38888.57       311.40 o                         
  -4   0   1         94.76         93.05        16.50 o                         
  -3   0   1       3945.01       4133.85        51.86 o                         
  -2   0   1     141328.50     149111.55       578.18 o                         
  -1   0   1      27189.71      28525.68       122.81 o                         
   1   0   1      86737.87      88641.04       361.15 o                         
   2   0   1       8537.14       8592.77        65.28 o                         
   3   0   1        105.39        167.26        16.33 o                         
   4   0   1       1160.33       1117.34        40.31 o                         
   5   0   1      43521.73      43455.18       403.08 o                         
   6   0   1       3504.18       3469.44        98.93 o                         
   7   0   1        861.17        815.19        69.52 o                         
   8   0   1       7058.67       7096.00       210.99 o                         
   9   0   1        990.33       1155.67       115.07 o                         
  -9   1   1         50.72        126.02        91.74 o                         
  -8   1   1        999.55       1039.31        82.19 o                         
  -7   1   1       9066.53       9475.99       217.16 o                         
  -6   1   1         21.13         -2.91        27.94 o                         
  -5   1   1        220.70        230.67        18.43 o                         
  -4   1   1       4311.48       4336.14        57.94 o                         
  -3   1   1      19576.87      19265.54       136.11 o                         
  -2   1   1      31031.66      31882.11       250.07 o                         
  -1   1   1      21188.45      21287.67       126.87 o                         
   0   1   1       4306.12       4400.48        46.91 o                         
   1   1   1      14720.90      15731.85       107.38 o                         
   2   1   1        672.36        717.64        24.43 o                         
   3   1   1      44943.18      46092.40       315.50 o                         
   4   1   1         66.85         85.05        19.33 o                         
   5   1   1       3331.80       3428.82        82.50 o                         
   6   1   1       6379.52       6516.82       141.84 o                         
   7   1   1       4958.44       5121.27       142.80 o                         
   8   1   1       1303.86       1242.21        91.50 o                         
   9   1   1       4414.65       4433.24       419.61 o                         
  -9   2   1       5448.56       5511.60       283.92 o                         
  -8   2   1        515.41        459.48        80.26 o                         
  -7   2   1          6.52         34.24        38.32 o                         
  -6   2   1       4319.93       4285.28       114.82 o                         
  -5   2   1       3806.26       3826.20        93.29 o                         
  -4   2   1      18666.35      18735.91       212.96 o                         
  -3   2   1      24206.62      24428.43       252.90 o                         
  -2   2   1       1287.63       1267.29        36.49 o                         
  -1   2   1       8791.63       9065.00        69.37 o                         
   0   2   1        968.87        970.27        22.21 o                         
   1   2   1      33216.11      33248.61       245.77 o                         
   2   2   1      20957.68      21191.13       203.51 o                         
   3   2   1         25.52         44.19        19.42 o                         
   4   2   1       6854.67       6793.30       101.24 o                         
   5   2   1       1443.57       1423.44        58.66 o                         
   6   2   1       8697.35       8733.30       172.23 o                         
   7   2   1       7710.68       8071.96       185.35 o                         
   8   2   1        982.56        929.14        97.02 o                         
  -9   3   1        148.24         76.38        93.17 o                         
  -8   3   1       3352.75       3250.84       196.17 o                         
  -7   3   1      13754.75      14357.50       264.75 o                         
  -6   3   1       3907.40       4170.57       112.87 o                         
  -5   3   1       8010.37       7903.97       157.08 o                         
  -4   3   1      19603.58      19883.10       256.93 o                         
  -3   3   1       3157.99       3156.62        88.16 o                         
  -2   3   1       5878.17       5953.85        65.86 o                         
  -1   3   1      97531.73      97202.45       609.18 o                         
   0   3   1         95.68        154.47        21.95 o                         
   1   3   1         85.52        159.78        17.17 o                         
   2   3   1       2790.21       2716.81        67.60 o                         
   3   3   1      20379.45      20567.05       229.73 o                         
   4   3   1      10932.26      11075.35       159.08 o                         
   5   3   1       4641.21       4799.70       111.95 o                         
   6   3   1       2866.01       2911.21       102.90 o                         
   7   3   1        283.57        202.23        49.00 o                         
   8   3   1        362.75        415.88        81.80 o                         
  -9   4   1       3113.05       3430.47       299.79 o                         
  -8   4   1       1103.80       1061.48       136.81 o                         
  -7   4   1       3240.40       3358.84       144.66 o                         
  -6   4   1       3646.92       3654.86       123.22 o                         
  -5   4   1       2629.61       2560.92        93.60 o                         
  -4   4   1          5.56         29.83        37.37 o                         
  -3   4   1      47346.30      47204.21       326.15 o                         
  -2   4   1        136.89        146.52        12.50 o                         
  -1   4   1      10072.70      10558.83       111.53 o                         
   0   4   1       7887.49       7544.21       103.73 o                         
   1   4   1      17272.41      16741.82       190.02 o                         
   2   4   1       1166.08       1122.53        56.13 o                         
   3   4   1      23376.35      23237.80       288.17 o                         
   4   4   1       6883.84       6876.80       129.98 o                         
   5   4   1        264.02        205.00        31.92 o                         
   6   4   1        484.24        457.64        52.20 o                         
   7   4   1      12064.41      12119.50       263.44 o                         
   8   4   1          9.57          6.85        77.40 o                         
  -9   5   1        162.08       -162.02       216.18 o                         
  -8   5   1       3091.18       3136.92       191.12 o                         
  -7   5   1         15.09         49.48        52.39 o                         
  -6   5   1       4740.98       4765.93       151.59 o                         
  -5   5   1      22758.95      23064.84       327.18 o                         
  -4   5   1        461.12        437.26        25.63 o                         
  -3   5   1       2802.53       2739.78        68.07 o                         
  -2   5   1       2084.74       1960.91        51.24 o                         
  -1   5   1      23941.55      23957.76       208.26 o                         
   0   5   1      18915.14      18311.30       179.97 o                         
   1   5   1       7622.21       7645.73       125.38 o                         
   2   5   1      12301.65      12099.26       163.76 o                         
   3   5   1         80.87         82.33        34.44 o                         
   4   5   1       1914.65       2002.03        77.91 o                         
   5   5   1      21628.36      21338.44       337.24 o                         
   6   5   1         31.28         75.81        41.37 o                         
   7   5   1        157.43        141.00        52.04 o                         
   8   5   1       1526.50       1257.16       187.48 o                         
  -9   6   1        168.85        298.48       230.12 o                         
  -8   6   1       1278.15       1395.13       153.19 o                         
  -7   6   1       5238.68       5125.21       248.53 o                         
  -6   6   1        434.95        451.92        79.57 o                         
  -5   6   1          2.52         36.55        48.78 o                         
  -4   6   1         71.63         65.91        48.54 o                         
  -3   6   1      10228.52      10272.75       163.36 o                         
  -2   6   1       4406.71       4167.77        91.98 o                         
  -1   6   1       1504.35       1555.90        59.82 o                         
   0   6   1        321.60        331.99        29.20 o                         
   1   6   1        814.47        876.85        48.24 o                         
   2   6   1       4863.04       4778.78       117.01 o                         
   3   6   1       9348.59       9514.90       180.50 o                         
   4   6   1        328.47        289.79        45.20 o                         
   5   6   1         39.63         16.09        39.65 o                         
   6   6   1        331.51        386.92        60.91 o                         
   7   6   1       1511.65       1442.69       106.36 o                         
  -8   7   1        998.14        916.56       221.16 o                         
  -7   7   1          8.47        -86.69        86.69 o                         
  -6   7   1       2480.72       2642.60       186.13 o                         
  -5   7   1      11735.81      12090.88       344.23 o                         
  -4   7   1       3002.02       3001.57       163.28 o                         
  -3   7   1       6984.33       7132.57       157.78 o                         
  -2   7   1       8928.09       9248.95       178.96 o                         
  -1   7   1        642.57        647.51        48.50 o                         
   0   7   1       2951.85       2943.23        79.71 o                         
   1   7   1      31429.96      31116.57       322.38 o                         
   2   7   1         29.04         22.39        32.87 o                         
   3   7   1          4.34          4.20        38.33 o                         
   4   7   1       1878.92       1985.43        97.43 o                         
   5   7   1       5591.15       5639.45       157.84 o                         
   6   7   1       2518.14       2518.08       128.86 o                         
  -7   8   1       6000.16       6085.90       325.33 o                         
  -6   8   1        487.33        424.12       142.62 o                         
  -5   8   1        227.96        161.21        90.41 o                         
  -4   8   1       3916.54       4026.72       201.48 o                         
  -3   8   1       6662.17       6914.35       177.76 o                         
  -2   8   1       3429.53       3480.16       123.83 o                         
  -1   8   1      17380.67      17383.02       277.43 o                         
   0   8   1       3484.85       3641.28       126.05 o                         
   1   8   1        815.39        763.78        71.13 o                         
   2   8   1        343.25        247.90        54.21 o                         
   3   8   1      11610.98      12274.64       317.99 o                         
   4   8   1        301.39        381.90        67.97 o                         
   5   8   1       1071.24       1013.62        85.96 o                         
   6   8   1       2222.78       1875.32       401.75 o                         
  -7   9   1         86.67         63.50       186.39 o                         
  -6   9   1        473.30        592.44       119.63 o                         
  -5   9   1        121.95        204.85        73.57 o                         
  -4   9   1       2227.56       2342.76       166.82 o                         
  -3   9   1       5543.54       5462.63       274.74 o                         
  -2   9   1        132.90        208.85        43.93 o                         
  -1   9   1        261.24        212.93        45.62 o                         
   0   9   1        200.29        120.36        49.83 o                         
   1   9   1       4421.19       4517.29       181.95 o                         
   2   9   1       2193.89       2177.42       124.77 o                         
   3   9   1       1644.32       1610.02       125.64 o                         
   4   9   1       1558.16       1601.32       179.23 o                         
  -5  10   1       3834.82       4218.12       275.22 o                         
  -4  10   1       1047.51       1094.70       144.31 o                         
  -3  10   1        440.32        472.67       125.37 o                         
  -2  10   1        328.14        281.80        52.14 o                         
  -1  10   1       8927.76       9116.38       257.83 o                         
   0  10   1       2336.01       2512.75       141.67 o                         
   1  10   1         40.53        155.77        87.93 o                         
   2  10   1       1059.84       1231.37       109.83 o                         
   3  10   1        609.77       1262.10       309.90 o                         
  -4  11   1          1.54         54.42       128.79 o                         
  -3  11   1       4517.97       4586.23       460.47 o                         
  -2  11   1         22.49         17.31       169.17 o                         
  -1  11   1        634.41        547.12        84.23 o                         
   0  11   1       1778.82       2047.79       155.40 o                         
   1  11   1       1691.52       1773.17       310.49 o                         
   2  11   1         31.62        291.38       339.21 o                         
   1 -12   2       1582.77       1485.10       139.63 o                         
  -2 -11   2       5292.83       4400.52       456.35 o                         
  -1 -11   2         42.96        -11.61        58.75 o                         
   0 -11   2       1260.59       1313.82       115.09 o                         
   1 -11   2       2226.09       2214.25       139.11 o                         
   2 -11   2       2593.95       2691.66       138.67 o                         
   3 -11   2         23.00         56.19        91.56 o                         
   4 -11   2       3920.64       4039.08       274.28 o                         
  -4 -10   2       2866.92       2340.93       458.79 o                         
  -3 -10   2       2048.53       2195.30       147.33 o                         
  -2 -10   2        812.45        893.96        86.24 o                         
  -1 -10   2       1678.57       1731.51       119.78 o                         
   0 -10   2         37.64         38.86        73.13 o                         
   1 -10   2       1566.50       1576.81       109.51 o                         
   2 -10   2       7903.12       8080.55       221.12 o                         
   3 -10   2        167.49        110.26        72.08 o                         
   4 -10   2         72.37        -11.39        68.95 o                         
   5 -10   2        782.53        851.21       145.98 o                         
  -5  -9   2        572.90        312.90       249.77 o                         
  -4  -9   2          4.74          3.06        51.77 o                         
  -3  -9   2       2032.65       1925.83       107.32 o                         
  -2  -9   2       2449.35       2453.21       130.14 o                         
  -1  -9   2       6449.56       6390.21       198.02 o                         
   0  -9   2       5266.07       5306.92       170.30 o                         
   1  -9   2        589.06        573.89        65.59 o                         
   2  -9   2        238.35        254.21        58.42 o                         
   3  -9   2        694.81        753.34        68.48 o                         
   4  -9   2       6150.15       6309.81       255.16 o                         
   5  -9   2       1970.04       1989.72       178.73 o                         
   6  -9   2         22.07        148.53        94.77 o                         
   7  -9   2       1291.20       1071.98       283.56 o                         
  -6  -8   2        475.30        129.38        99.18 o                         
  -5  -8   2       2221.84       2388.38       118.53 o                         
  -4  -8   2       2666.89       2703.05       115.34 o                         
  -3  -8   2        746.56        810.93       111.00 o                         
  -2  -8   2      12293.45      12471.39       257.65 o                         
  -1  -8   2        701.23        666.35        61.46 o                         
   0  -8   2       1515.58       1612.23        85.78 o                         
   1  -8   2       1107.61       1088.89        78.63 o                         
   2  -8   2      11122.16      11187.26       227.20 o                         
   3  -8   2       1142.06       1213.83        73.20 o                         
   4  -8   2       4308.29       4580.71       182.63 o                         
   5  -8   2       2804.61       2754.06       214.01 o                         
   6  -8   2        623.71        740.49       125.59 o                         
   7  -8   2       1901.16       1812.53       185.46 o                         
   8  -8   2       3736.98       3713.79       496.19 o                         
  -7  -7   2       1415.94       1354.08       309.21 o                         
  -6  -7   2       2083.47       2250.63       104.87 o                         
  -5  -7   2       4493.87       4487.79       140.70 o                         
  -4  -7   2      10735.07      10768.56       216.74 o                         
  -3  -7   2       4539.58       4539.30       132.92 o                         
  -2  -7   2        149.19        183.03        36.85 o                         
  -1  -7   2          5.45         51.37        31.12 o                         
   0  -7   2      44645.68      43236.18       444.13 o                         
   1  -7   2       1168.22       1187.04        66.38 o                         
   2  -7   2       2140.12       2210.07        88.42 o                         
   3  -7   2       9718.94      10070.88       182.26 o                         
   4  -7   2       7793.52       8067.37       168.00 o                         
   5  -7   2       7257.21       7307.89       255.44 o                         
   6  -7   2      10143.01      10433.06       403.42 o                         
   7  -7   2       3078.65       3130.16       215.29 o                         
   8  -7   2         80.70        156.79       116.76 o                         
  -7  -6   2       2347.23       2403.35       115.52 o                         
  -6  -6   2       1407.52       1459.41        80.01 o                         
  -5  -6   2        829.31        800.80        61.42 o                         
  -4  -6   2        105.66        136.08        35.01 o                         
  -3  -6   2       2646.84       2662.01        95.62 o                         
  -2  -6   2      10736.58      10726.63       176.02 o                         
  -1  -6   2       1529.55       1424.96        52.92 o                         
   0  -6   2        278.21        271.40        31.99 o                         
   1  -6   2         60.76         83.48        19.89 o                         
   2  -6   2       5998.56       6121.73       144.43 o                         
   3  -6   2       5537.82       5719.01       130.28 o                         
   4  -6   2       7208.14       7168.96       133.32 o                         
   5  -6   2       1635.24       1738.57        93.26 o                         
   6  -6   2         32.85         81.98        51.07 o                         
   7  -6   2        224.08        200.74        70.30 o                         
   8  -6   2       4324.59       4306.76       261.79 o                         
   9  -6   2        187.65        -52.67       156.76 o                         
  -8  -5   2       2053.20       1490.98       282.22 o                         
  -7  -5   2       2359.03       2468.45       113.57 o                         
  -6  -5   2          4.73         63.37        36.96 o                         
  -5  -5   2         75.43        123.60        39.82 o                         
  -4  -5   2      20426.26      20590.47       265.80 o                         
  -3  -5   2       2165.54       2060.24        77.00 o                         
  -2  -5   2        138.38        117.55        23.23 o                         
  -1  -5   2       9153.58       9027.40       118.73 o                         
   0  -5   2       7961.03       7401.03       126.75 o                         
   1  -5   2      30357.52      30647.40       311.46 o                         
   2  -5   2      20421.02      20766.20       288.93 o                         
   3  -5   2       1305.56       1354.32        50.36 o                         
   4  -5   2       3123.49       3072.83        78.49 o                         
   5  -5   2        749.53        703.01        56.44 o                         
   6  -5   2      15357.01      15752.10       325.42 o                         
   7  -5   2       2866.14       2877.80       154.87 o                         
   8  -5   2         74.30         80.75        57.65 o                         
   9  -5   2       1903.15       1748.81       237.91 o                         
  -8  -4   2        177.95        264.35        70.41 o                         
  -7  -4   2        447.35        523.32        57.94 o                         
  -6  -4   2      14579.72      14762.05       247.18 o                         
  -5  -4   2       3024.54       3038.08       101.27 o                         
  -4  -4   2        548.91        528.07        38.30 o                         
  -3  -4   2       8191.49       8474.77       122.56 o                         
  -2  -4   2      50736.70      50443.84       372.35 o                         
  -1  -4   2       5258.25       5239.24        74.50 o                         
   0  -4   2      17016.22      17402.08       175.37 o                         
   1  -4   2      21345.56      21343.27       285.18 o                         
   2  -4   2       8714.14       8665.64       124.91 o                         
   3  -4   2       1511.28       1456.75        52.99 o                         
   4  -4   2      35438.45      34205.95       597.80 o                         
   5  -4   2        185.00        176.74        33.47 o                         
   6  -4   2         19.98         79.71        33.36 o                         
   7  -4   2       2092.82       2222.87       123.33 o                         
   8  -4   2       2632.95       2971.95       164.83 o                         
   9  -4   2       1149.97        663.55       139.10 o                         
  -9  -3   2        425.51        407.06       113.72 o                         
  -8  -3   2       4988.29       5348.09       208.41 o                         
  -7  -3   2          8.49         17.47        36.18 o                         
  -6  -3   2         48.38         68.43        32.01 o                         
  -5  -3   2       1986.66       2003.01        72.77 o                         
  -4  -3   2      10466.01      10388.99       123.95 o                         
  -3  -3   2       9478.34       9544.32       117.95 o                         
  -2  -3   2      24384.04      24302.47       191.25 o                         
  -1  -3   2       6442.17       6435.05        88.80 o                         
   0  -3   2       1640.41       1698.62        34.72 o                         
   1  -3   2        112.15        167.65        14.99 o                         
   2  -3   2      65711.74      65519.02       395.56 o                         
   3  -3   2       1054.69       1076.38        41.18 o                         
   4  -3   2       1950.02       1895.55        48.22 o                         
   5  -3   2      12096.01      11587.97       127.94 o                         
   6  -3   2       9388.52       9634.99       193.54 o                         
   7  -3   2       1485.39       1458.88       136.29 o                         
   8  -3   2       8743.03       8953.43       258.91 o                         
   9  -3   2       2114.88       2039.72       161.53 o                         
  -9  -2   2        145.80        303.97        91.48 o                         
  -8  -2   2        900.78        951.63        94.35 o                         
  -7  -2   2        285.65        293.86        39.03 o                         
  -6  -2   2      12156.12      12363.63       197.52 o                         
  -5  -2   2      12171.26      12446.08       160.16 o                         
  -4  -2   2       1081.80       1095.37        37.63 o                         
  -3  -2   2      13499.39      13727.46       125.57 o                         
  -2  -2   2          8.90         19.70        12.08 o                         
  -1  -2   2      37608.92      38594.60       213.94 o                         
   0  -2   2      60331.16      61258.37       324.90 o                         
   1  -2   2        244.15        269.33        11.78 o                         
   2  -2   2      11173.13      11513.24       105.44 o                         
   3  -2   2       1285.40       1354.74        38.81 o                         
   4  -2   2      25119.05      24538.79       192.53 o                         
   5  -2   2      11780.20      11809.01       160.08 o                         
   6  -2   2       2970.20       2935.06        90.55 o                         
   7  -2   2       4738.33       4751.77       143.64 o                         
   8  -2   2          1.94         21.48        50.06 o                         
   9  -2   2        700.67        657.16        86.16 o                         
  -9  -1   2        297.64        140.07        71.81 o                         
  -8  -1   2       7005.87       7431.08       217.85 o                         
  -7  -1   2        385.75        366.41        51.11 o                         
  -6  -1   2       2345.19       2416.82        75.88 o                         
  -5  -1   2       4014.29       3955.17        79.05 o                         
  -4  -1   2       9509.09       9655.52       115.54 o                         
  -3  -1   2       4300.52       4536.60        65.73 o                         
  -2  -1   2      64123.08      66024.09       314.55 o                         
  -1  -1   2         68.59         97.34         7.44 o                         
   0  -1   2       1242.59       1404.84        22.78 o                         
   1  -1   2        176.90        179.50         9.69 o                         
   2  -1   2      15034.39      14827.04       112.25 o                         
   3  -1   2       7390.75       7306.02        80.71 o                         
   4  -1   2       6258.84       6184.42       101.17 o                         
   5  -1   2       1389.33       1436.20        63.04 o                         
   6  -1   2          7.10         14.46        31.75 o                         
   7  -1   2       1333.37       1417.16        80.77 o                         
   8  -1   2       6996.21       7373.60       256.27 o                         
   9  -1   2         90.18        161.29        85.70 o                         
  -9   0   2        899.47       1058.67       129.21 o                         
  -8   0   2       1572.76       1551.57       105.98 o                         
  -7   0   2       6764.28       6772.00       188.93 o                         
  -6   0   2       6599.41       6597.27       113.48 o                         
  -5   0   2       3341.74       3284.96        68.55 o                         
  -4   0   2      86791.32      89534.97       506.57 o                         
  -3   0   2       3494.96       3549.62        52.04 o                         
  -2   0   2       3193.32       3452.97        39.19 o                         
  -1   0   2      13577.22      14271.92        85.95 o                         
   0   0   2      68856.81      63012.57       521.12 o                         
   1   0   2       9196.81       9292.51        64.47 o                         
   2   0   2      18823.12      19097.07       115.35 o                         
   3   0   2      39652.69      40232.85       318.44 o                         
   4   0   2       2302.04       2433.59        64.83 o                         
   5   0   2       1858.46       1813.33        62.61 o                         
   6   0   2      31116.59      31688.45       339.93 o                         
   7   0   2       1019.42        996.82        72.18 o                         
   8   0   2        638.22        649.83        85.75 o                         
   9   0   2       1536.17       1380.82       186.39 o                         
  -9   1   2       1252.33       1310.59       127.69 o                         
  -8   1   2       2683.36       2739.82       147.26 o                         
  -7   1   2       5590.50       5679.64       166.50 o                         
  -6   1   2       7661.99       7740.47       151.03 o                         
  -5   1   2       2673.53       2567.92        49.18 o                         
  -4   1   2       2082.78       2239.39        39.39 o                         
  -3   1   2        760.98        798.30        34.40 o                         
  -2   1   2      52704.74      52834.55       356.07 o                         
  -1   1   2         73.67        113.23         8.65 o                         
   0   1   2       4871.06       4859.10        50.04 o                         
   1   1   2      13838.31      14200.59       111.86 o                         
   2   1   2      24443.42      24556.24       205.89 o                         
   3   1   2       2501.55       2390.70        52.91 o                         
   4   1   2      28169.53      28290.46       263.22 o                         
   5   1   2       3949.06       3980.41        95.35 o                         
   6   1   2         25.87        -29.62        35.01 o                         
   7   1   2        946.10        970.84        63.90 o                         
   8   1   2       7237.86       7492.84       265.08 o                         
   9   1   2        681.39        546.24       228.92 o                         
  -9   2   2       1542.65       1323.17       161.05 o                         
  -8   2   2       5167.77       5359.70       190.92 o                         
  -7   2   2        434.12        350.36        49.91 o                         
  -6   2   2        870.68        833.55        53.11 o                         
  -5   2   2         34.66         62.62        21.12 o                         
  -4   2   2      21434.54      21265.98       225.76 o                         
  -3   2   2      22010.05      22388.67       240.20 o                         
  -2   2   2       3053.72       2980.50        46.58 o                         
  -1   2   2       2488.76       2606.14        39.78 o                         
   0   2   2        127.77        141.32        12.89 o                         
   1   2   2      20814.37      21251.59       205.07 o                         
   2   2   2      36812.77      37446.17       345.15 o                         
   3   2   2        406.61        389.63        29.02 o                         
   4   2   2       2612.82       2629.10        68.40 o                         
   5   2   2        923.53        937.03        51.92 o                         
   6   2   2      11580.26      11716.71       207.85 o                         
   7   2   2       4437.33       4322.25       137.34 o                         
   8   2   2        617.85        651.84        82.90 o                         
  -9   3   2       3492.66       3350.40       251.90 o                         
  -8   3   2         11.50        -27.84        59.11 o                         
  -7   3   2         27.82         -1.39        40.08 o                         
  -6   3   2      29322.71      29771.31       360.65 o                         
  -5   3   2        124.26        130.42        27.44 o                         
  -4   3   2         27.93         35.02        23.69 o                         
  -3   3   2      23246.25      22749.89       224.40 o                         
  -2   3   2      27008.37      26394.14       189.04 o                         
  -1   3   2      18754.91      18575.64       145.20 o                         
   0   3   2      23744.04      23416.38       198.70 o                         
   1   3   2       8264.45       8131.26       116.76 o                         
   2   3   2        205.77        230.23        26.45 o                         
   3   3   2       1353.57       1352.94        61.63 o                         
   4   3   2      28888.71      28585.09       272.57 o                         
   5   3   2       3412.86       3549.70       102.31 o                         
   6   3   2         11.76         53.86        35.11 o                         
   7   3   2       3173.00       3095.91       128.71 o                         
   8   3   2        859.38        886.89        90.64 o                         
  -9   4   2         83.04       -143.77       143.77 o                         
  -8   4   2       6729.50       6757.60       268.41 o                         
  -7   4   2         15.46         65.56        44.02 o                         
  -6   4   2        788.11        780.22        57.98 o                         
  -5   4   2       6454.29       6634.82       137.56 o                         
  -4   4   2      10489.94      10113.17       169.66 o                         
  -3   4   2       1524.01       1533.04        37.56 o                         
  -2   4   2      28298.27      27681.42       256.17 o                         
  -1   4   2       2501.06       2420.89        55.59 o                         
   0   4   2      10486.14      10809.04       136.01 o                         
   1   4   2       2451.86       2389.43        60.94 o                         
   2   4   2      46309.86      46641.51       401.72 o                         
   3   4   2        615.55        560.21        44.04 o                         
   4   4   2       7291.74       7227.72       141.47 o                         
   5   4   2       7912.62       7809.39       158.46 o                         
   6   4   2       4045.71       4130.91       141.19 o                         
   7   4   2       1271.16       1298.81        88.44 o                         
   8   4   2       4393.13       4541.03       325.31 o                         
  -9   5   2        139.52        490.50       249.75 o                         
  -8   5   2        653.70        554.54        86.75 o                         
  -7   5   2       2966.41       3023.56       133.93 o                         
  -6   5   2       3377.53       3303.76       120.17 o                         
  -5   5   2      13578.44      13926.83       299.07 o                         
  -4   5   2       8456.34       7925.37       221.77 o                         
  -3   5   2       4696.99       4398.89        83.00 o                         
  -2   5   2        711.39        655.17        41.13 o                         
  -1   5   2       1739.79       1609.97        44.66 o                         
   0   5   2      48460.09      47644.68       403.34 o                         
   1   5   2       3341.68       3454.88        85.25 o                         
   2   5   2          1.91        -12.45        20.16 o                         
   3   5   2      10712.64      10793.00       199.67 o                         
   4   5   2       8507.43       8359.13       167.97 o                         
   5   5   2       6461.19       6616.56       163.47 o                         
   6   5   2       6600.92       6822.42       195.33 o                         
   7   5   2       1394.35       1542.98       100.86 o                         
   8   5   2         25.89         46.94       103.76 o                         
  -8   6   2       4042.85       4188.45       279.65 o                         
  -7   6   2       1941.84       1960.05       148.19 o                         
  -6   6   2        966.76        944.60       123.42 o                         
  -5   6   2       1775.85       1856.18       128.88 o                         
  -4   6   2        679.41        687.78        82.76 o                         
  -3   6   2       4103.00       4165.79       109.98 o                         
  -2   6   2      11106.66      11130.45       185.64 o                         
  -1   6   2        595.48        509.75        33.92 o                         
   0   6   2        103.93         79.04        24.39 o                         
   1   6   2        148.26        187.80        27.82 o                         
   2   6   2       6133.54       6238.87       133.16 o                         
   3   6   2       6237.99       6352.54       149.98 o                         
   4   6   2       2796.62       2713.82       107.36 o                         
   5   6   2        277.17        220.16        45.46 o                         
   6   6   2          0.67          5.21        51.40 o                         
   7   6   2        100.81         35.28        57.09 o                         
  -8   7   2       1772.99       2362.68       313.75 o                         
  -7   7   2       2447.81       2560.89       182.96 o                         
  -6   7   2         94.72        155.02        69.73 o                         
  -5   7   2         13.94        -61.23        61.23 o                         
  -4   7   2      19125.50      19666.99       446.48 o                         
  -3   7   2        180.66        197.17        56.48 o                         
  -2   7   2        142.88         98.71        35.69 o                         
  -1   7   2      10472.83       9982.05       191.34 o                         
   0   7   2       9680.68       9543.43       164.81 o                         
   1   7   2       4967.32       5179.63       135.54 o                         
   2   7   2      10596.75      10574.56       222.82 o                         
   3   7   2       2668.38       2576.91       126.65 o                         
   4   7   2         60.21          3.99        43.05 o                         
   5   7   2        182.31        260.27        51.58 o                         
   6   7   2       6606.21       6362.04       261.97 o                         
  -7   8   2       1070.19       1084.21       134.10 o                         
  -6   8   2       7261.86       7627.36       307.80 o                         
  -5   8   2       1229.87       1098.25       131.53 o                         
  -4   8   2         62.42         99.97        72.94 o                         
  -3   8   2       2032.45       1985.59       166.03 o                         
  -2   8   2      19650.95      20328.57       322.71 o                         
  -1   8   2       1643.81       1746.65        86.29 o                         
   0   8   2       3723.38       3803.57       140.76 o                         
   1   8   2       5379.53       5803.96       167.66 o                         
   2   8   2       2682.14       2696.15       135.74 o                         
   3   8   2        581.30        592.21        84.90 o                         
   4   8   2      10477.01      10857.89       321.07 o                         
   5   8   2        183.67        183.62       101.28 o                         
  -7   9   2         39.14       -132.27       162.41 o                         
  -6   9   2         67.13         -1.43        88.86 o                         
  -5   9   2         62.68        205.70       103.70 o                         
  -4   9   2       2791.41       3093.80       193.32 o                         
  -3   9   2       3916.58       3780.60       233.06 o                         
  -2   9   2       2411.56       2470.64       121.76 o                         
  -1   9   2        409.71        463.14        60.50 o                         
   0   9   2        192.17        185.16        66.03 o                         
   1   9   2        322.15        308.73        58.29 o                         
   2   9   2       7223.16       7142.28       224.78 o                         
   3   9   2        121.82         70.82        71.18 o                         
   4   9   2          2.91         15.83       108.92 o                         
  -5  10   2       2318.86       2487.09       330.85 o                         
  -4  10   2        157.14        121.50        84.76 o                         
  -3  10   2       2541.22       2383.16       210.44 o                         
  -2  10   2        184.70        213.44        92.68 o                         
  -1  10   2       4175.98       4299.04       179.84 o                         
   0  10   2       6514.15       6835.22       232.99 o                         
   1  10   2          0.35        119.55        60.75 o                         
   2  10   2        297.66        104.32        70.20 o                         
   3  10   2         33.86       -196.89       198.58 o                         
  -4  11   2       2157.42       2091.91       399.97 o                         
  -3  11   2        442.26        382.00       162.65 o                         
  -2  11   2       6362.65       6814.70       443.80 o                         
  -1  11   2        324.09        226.24       163.00 o                         
   0  11   2       1274.25       1425.29       139.76 o                         
   1  11   2         58.84       -214.56       336.74 o                         
   1 -12   3       6035.39       5929.69       272.17 o                         
   2 -12   3        379.72        270.00       188.22 o                         
   3 -12   3          0.89        117.94       160.11 o                         
  -3 -11   3       1283.88       1255.78       383.42 o                         
  -2 -11   3        396.04        160.17       140.90 o                         
  -1 -11   3       7339.67       7656.40       268.51 o                         
   0 -11   3        283.90        339.54        65.76 o                         
   1 -11   3        853.45        888.09        83.33 o                         
   2 -11   3        290.82        287.56        59.82 o                         
   3 -11   3       5032.19       5023.49       249.42 o                         
   4 -11   3        409.52        291.35       109.60 o                         
  -4 -10   3        733.41        578.77       226.88 o                         
  -3 -10   3       5142.18       5549.58       216.47 o                         
  -2 -10   3        780.56        715.21        85.41 o                         
  -1 -10   3          0.40         30.68        65.30 o                         
   0 -10   3        609.48        543.99        81.44 o                         
   1 -10   3       2183.77       1864.25       118.54 o                         
   2 -10   3       2954.28       3098.01       145.96 o                         
   3 -10   3       3976.68       4139.48       213.31 o                         
   4 -10   3       1726.01       1594.04       141.36 o                         
   5 -10   3         10.85        230.27       152.19 o                         
   6 -10   3          8.52        375.48       212.98 o                         
  -5  -9   3       4909.09       5017.90       362.87 o                         
  -4  -9   3        159.12        154.01        52.24 o                         
  -3  -9   3        498.44        547.29        68.93 o                         
  -2  -9   3          3.46         80.36        50.40 o                         
  -1  -9   3       9394.28       9468.34       263.35 o                         
   0  -9   3       5248.55       5381.25       183.09 o                         
   1  -9   3        213.02        224.19        60.05 o                         
   2  -9   3       1234.08       1288.72        85.19 o                         
   3  -9   3        277.78        274.47        49.43 o                         
   4  -9   3       5032.62       5083.48       229.61 o                         
   5  -9   3       6059.91       6250.70       279.19 o                         
   6  -9   3          0.07        167.78        91.51 o                         
   7  -9   3        624.79        936.11       289.11 o                         
  -6  -8   3        330.55        418.15       106.85 o                         
  -5  -8   3        142.49        193.29        56.51 o                         
  -4  -8   3        787.62        876.07        81.41 o                         
  -3  -8   3       9450.01       9446.91       219.92 o                         
  -2  -8   3        336.19        432.24        62.52 o                         
  -1  -8   3       6481.46       6657.35       173.93 o                         
   0  -8   3       2287.35       2159.82        99.18 o                         
   1  -8   3       3066.77       2962.09       112.16 o                         
   2  -8   3         20.56         60.75        36.52 o                         
   3  -8   3      12173.36      12516.02       230.15 o                         
   4  -8   3          2.37        106.52        78.34 o                         
   5  -8   3         55.20        235.33       102.60 o                         
   6  -8   3        878.07        880.07       221.09 o                         
   7  -8   3       2435.73       2415.00       219.73 o                         
   8  -8   3       1186.72       1125.87       347.20 o                         
  -7  -7   3        296.33        267.42       100.48 o                         
  -6  -7   3        565.36        608.60        64.17 o                         
  -5  -7   3      11421.18      11729.26       232.49 o                         
  -4  -7   3       1636.30       1636.58        85.89 o                         
  -3  -7   3       1676.22       1721.98        82.36 o                         
  -2  -7   3      11932.21      11854.80       225.19 o                         
  -1  -7   3       3257.64       3319.57       106.28 o                         
   0  -7   3       3404.88       3538.95       107.99 o                         
   1  -7   3      28848.06      29134.75       371.19 o                         
   2  -7   3       2104.58       2070.48        82.30 o                         
   3  -7   3        609.45        546.21        50.45 o                         
   4  -7   3       2346.89       2481.65        92.43 o                         
   5  -7   3      25997.14      26021.33       488.62 o                         
   6  -7   3       1927.54       1974.73       153.35 o                         
   7  -7   3       3402.48       3284.12       219.54 o                         
   8  -7   3       3288.30       3328.79       239.95 o                         
  -7  -6   3       4572.36       4608.28       156.70 o                         
  -6  -6   3        778.53        858.65        67.25 o                         
  -5  -6   3         11.88          6.05        36.77 o                         
  -4  -6   3        530.25        564.72        47.59 o                         
  -3  -6   3       3639.11       3656.82       110.46 o                         
  -2  -6   3       7158.29       7198.77       133.83 o                         
  -1  -6   3       5809.53       5584.16       140.36 o                         
   0  -6   3        167.15        212.95        29.72 o                         
   1  -6   3        231.47        259.44        30.31 o                         
   2  -6   3        577.31        652.20        51.10 o                         
   3  -6   3      20888.63      21192.09       305.17 o                         
   4  -6   3       2060.81       2060.05        79.22 o                         
   5  -6   3       2051.12       1807.22        98.13 o                         
   6  -6   3       1505.74       1551.60       105.13 o                         
   7  -6   3       1069.51       1101.35       149.23 o                         
   8  -6   3        567.37        654.03       102.38 o                         
   9  -6   3       3004.67       2995.62       476.85 o                         
  -8  -5   3        389.53        621.67       232.96 o                         
  -7  -5   3        299.97        326.92        51.23 o                         
  -6  -5   3       3045.07       3281.83       118.63 o                         
  -5  -5   3       2411.59       2342.00        92.53 o                         
  -4  -5   3       4564.79       4427.16       111.61 o                         
  -3  -5   3      19782.50      20052.76       243.76 o                         
  -2  -5   3        286.03        336.65        31.68 o                         
  -1  -5   3       2965.21       2959.07        72.59 o                         
   0  -5   3        270.71        253.93        24.73 o                         
   1  -5   3      26248.02      25754.95       347.95 o                         
   2  -5   3      18379.48      18537.88       257.78 o                         
   3  -5   3        759.90        740.67        41.66 o                         
   4  -5   3       7354.29       7415.33       134.06 o                         
   5  -5   3        144.19        144.88        25.38 o                         
   6  -5   3       6188.76       6549.14       213.25 o                         
   7  -5   3       8202.27       8692.14       268.29 o                         
   8  -5   3         25.19         18.30        68.06 o                         
   9  -5   3        717.41        822.35       175.67 o                         
  -8  -4   3       2101.31       2176.81       137.94 o                         
  -7  -4   3       8085.06       8231.79       196.84 o                         
  -6  -4   3       1949.81       2056.30        90.28 o                         
  -5  -4   3      11200.65      11484.06       189.32 o                         
  -4  -4   3      12956.76      12626.01       170.18 o                         
  -3  -4   3        948.46        807.10        45.11 o                         
  -2  -4   3        363.98        414.73        31.26 o                         
  -1  -4   3      72778.78      73317.83       546.80 o                         
   0  -4   3        319.88        396.51        42.65 o                         
   1  -4   3       1859.95       2090.24        60.20 o                         
   2  -4   3      13422.26      13530.64       148.07 o                         
   3  -4   3      25296.69      25567.01       266.15 o                         
   4  -4   3       8909.33       9123.19       137.84 o                         
   5  -4   3      12003.25      12057.31       185.57 o                         
   6  -4   3       2933.92       2955.60       131.17 o                         
   7  -4   3          8.49         41.40        51.58 o                         
   8  -4   3         24.16        -13.21        53.09 o                         
   9  -4   3       4814.90       5024.56       353.36 o                         
  -9  -3   3       1639.11       1067.69       295.09 o                         
  -8  -3   3       1407.23       1396.31       108.33 o                         
  -7  -3   3       2652.97       2789.67       108.68 o                         
  -6  -3   3       1132.09       1174.35        62.25 o                         
  -5  -3   3          7.50         21.21        25.26 o                         
  -4  -3   3          2.75         23.82        19.20 o                         
  -3  -3   3      30978.97      31161.12       236.22 o                         
  -2  -3   3       1857.37       1709.29        42.94 o                         
  -1  -3   3       9576.14       9801.41       110.01 o                         
   0  -3   3      16323.08      16354.24       145.05 o                         
   1  -3   3      15672.85      15799.96       119.80 o                         
   2  -3   3       2754.14       2803.19        50.02 o                         
   3  -3   3      47115.75      46609.80       378.70 o                         
   4  -3   3       6446.45       6415.88        95.03 o                         
   5  -3   3        870.91        730.65        46.44 o                         
   6  -3   3       3671.92       3540.71       112.68 o                         
   7  -3   3      13115.58      13170.29       303.61 o                         
   8  -3   3        376.62        432.06        71.14 o                         
   9  -3   3        232.36        223.60        77.62 o                         
  -9  -2   3        764.64        680.01       102.34 o                         
  -8  -2   3       2369.14       2371.29       135.90 o                         
  -7  -2   3        174.64        181.37        51.57 o                         
  -6  -2   3       3129.32       3185.14        87.59 o                         
  -5  -2   3      25439.05      25474.20       242.77 o                         
  -4  -2   3       3340.17       3391.22        68.92 o                         
  -3  -2   3       5305.08       5254.33        68.27 o                         
  -2  -2   3       5248.73       5256.65        64.84 o                         
  -1  -2   3      25062.44      25425.16       174.60 o                         
   0  -2   3      73041.58      74796.39       386.57 o                         
   1  -2   3      17573.82      17360.69       104.19 o                         
   2  -2   3      12196.36      12242.24       118.96 o                         
   3  -2   3       1057.43        983.91        29.32 o                         
   4  -2   3       3170.50       3100.35        71.59 o                         
   5  -2   3      28815.00      28273.58       287.39 o                         
   6  -2   3       1127.25       1065.29        57.73 o                         
   7  -2   3        274.62        205.69        53.44 o                         
   8  -2   3       3629.49       4042.73       176.53 o                         
   9  -2   3       1811.16       2058.22       165.03 o                         
  -9  -1   3        366.65        374.81       105.24 o                         
  -8  -1   3        360.28        344.26        61.81 o                         
  -7  -1   3       9109.04       9408.78       245.17 o                         
  -6  -1   3       1151.10       1198.80        52.51 o                         
  -5  -1   3        227.32        208.91        20.71 o                         
  -4  -1   3       4798.22       4975.59        76.79 o                         
  -3  -1   3      27967.18      28001.48       217.39 o                         
  -2  -1   3      10987.07      11225.16        93.99 o                         
  -1  -1   3      14929.74      15086.88        81.83 o                         
   0  -1   3        915.68        930.16        21.02 o                         
   1  -1   3       7367.88       7509.37        70.97 o                         
   2  -1   3       2529.75       2490.74        34.17 o                         
   3  -1   3      21783.67      21572.00       170.85 o                         
   4  -1   3       1953.27       2057.39        60.08 o                         
   5  -1   3         19.46         44.96        27.70 o                         
   6  -1   3       1603.07       1752.16        76.92 o                         
   7  -1   3       2279.78       2282.49       104.13 o                         
   8  -1   3       3450.15       3345.19       173.51 o                         
   9  -1   3       1709.57       1690.28       150.15 o                         
  -9   0   3       5637.94       6108.95       241.54 o                         
  -8   0   3        953.21       1038.48        90.13 o                         
  -7   0   3         16.17         12.27        42.06 o                         
  -6   0   3       8988.46       9285.74       139.76 o                         
  -5   0   3      21889.29      21843.02       189.47 o                         
  -4   0   3      20376.15      20966.72       168.01 o                         
  -3   0   3      33842.84      34178.30       258.20 o                         
  -2   0   3      20670.95      20636.38       132.83 o                         
  -1   0   3      10433.80      10610.16        76.50 o                         
   0   0   3         53.94         84.88        21.84 o                         
   1   0   3     163033.67     161907.97       765.08 o                         
   2   0   3         64.20         64.18        11.27 o                         
   3   0   3       1982.44       2142.99        48.31 o                         
   4   0   3      19901.27      20231.40       218.59 o                         
   5   0   3      21737.96      22237.57       251.66 o                         
   6   0   3       8395.18       8625.05       170.99 o                         
   7   0   3       6313.89       6540.64       161.79 o                         
   8   0   3       3303.68       3357.33       178.11 o                         
   9   0   3        269.67        575.51       158.62 o                         
  -9   1   3        597.28        639.97        83.03 o                         
  -8   1   3          8.61         -7.01        53.69 o                         
  -7   1   3      10787.48      11008.21       260.88 o                         
  -6   1   3       8499.01       8585.94       170.61 o                         
  -5   1   3       1009.25        981.32        30.18 o                         
  -4   1   3      11009.66      10333.52       141.32 o                         
  -3   1   3      13667.64      13918.22       175.13 o                         
  -2   1   3      10434.88      10336.69       126.20 o                         
  -1   1   3      53883.70      53524.02       264.49 o                         
   0   1   3       5258.98       5215.59        60.03 o                         
   1   1   3       2641.77       2752.87        60.52 o                         
   2   1   3       2069.71       2044.04        50.99 o                         
   3   1   3      45776.45      44971.73       352.42 o                         
   4   1   3       4247.39       4336.42        79.20 o                         
   5   1   3       5177.61       5063.20       116.57 o                         
   6   1   3       7839.61       7961.82       162.49 o                         
   7   1   3        709.06        734.87        60.72 o                         
   8   1   3         14.43        -12.44        65.33 o                         
  -9   2   3       3581.10       3546.35       257.73 o                         
  -8   2   3       2463.22       2584.99       159.91 o                         
  -7   2   3        825.92        846.11        77.17 o                         
  -6   2   3       3252.17       3348.88       107.93 o                         
  -5   2   3         10.04         14.59        22.50 o                         
  -4   2   3       5955.15       5784.92       110.76 o                         
  -3   2   3      23960.49      23955.02       237.19 o                         
  -2   2   3       4837.71       4814.72        59.44 o                         
  -1   2   3        261.86        278.98        15.48 o                         
   0   2   3       2716.30       2688.63        54.03 o                         
   1   2   3      15528.24      15879.48       221.71 o                         
   2   2   3      26112.08      26226.79       256.95 o                         
   3   2   3       9611.37       9351.13       138.29 o                         
   4   2   3       4660.95       4641.65       101.73 o                         
   5   2   3        163.39        129.37        31.52 o                         
   6   2   3       1563.18       1598.91        79.50 o                         
   7   2   3      10449.26      10903.84       219.93 o                         
   8   2   3        195.57        358.61        97.39 o                         
  -9   3   3         67.44        -14.26       127.35 o                         
  -8   3   3       6078.99       5948.24       242.29 o                         
  -7   3   3       3380.90       3311.02       145.54 o                         
  -6   3   3       5248.57       5405.48       127.68 o                         
  -5   3   3      29815.07      30078.04       334.21 o                         
  -4   3   3       5828.10       5737.55       117.45 o                         
  -3   3   3        576.19        496.34        20.08 o                         
  -2   3   3        232.21        206.84        14.83 o                         
  -1   3   3      59085.40      57370.31       401.59 o                         
   0   3   3      10341.78      10042.99       118.37 o                         
   1   3   3       1234.22       1233.57        63.28 o                         
   2   3   3      16696.12      16643.73       224.44 o                         
   3   3   3       2538.33       2485.01        74.51 o                         
   4   3   3      10497.37      10434.15       160.27 o                         
   5   3   3      16049.96      16204.87       234.71 o                         
   6   3   3        372.56        427.80        48.57 o                         
   7   3   3        753.96        648.23        61.19 o                         
   8   3   3        239.44        389.47       102.86 o                         
  -9   4   3       1726.35       1564.06       253.59 o                         
  -8   4   3       1197.68       1213.69       113.34 o                         
  -7   4   3       7455.87       7511.51       214.31 o                         
  -6   4   3       1759.63       1799.56        78.18 o                         
  -5   4   3        577.71        603.20        58.74 o                         
  -4   4   3       1213.24       1167.73        67.43 o                         
  -3   4   3      25438.56      24547.13       203.15 o                         
  -2   4   3        527.96        600.03        36.51 o                         
  -1   4   3      16009.00      16301.39       179.53 o                         
   0   4   3      17772.06      17591.73       190.97 o                         
   1   4   3      11771.14      11753.27       170.33 o                         
   2   4   3         26.73         37.56        24.49 o                         
   3   4   3      29743.08      29883.85       372.06 o                         
   4   4   3       1562.01       1633.63        69.61 o                         
   5   4   3         54.56         61.45        34.05 o                         
   6   4   3        984.48       1057.52        78.61 o                         
   7   4   3       3752.58       3823.59       152.28 o                         
   8   4   3        988.07        960.84       112.49 o                         
  -9   5   3       2522.09       2056.12       446.11 o                         
  -8   5   3        542.33        406.46        91.08 o                         
  -7   5   3       1703.57       1641.16       139.81 o                         
  -6   5   3         14.29         50.69        48.57 o                         
  -5   5   3      16444.25      16593.42       310.17 o                         
  -4   5   3       6222.05       6243.89       177.97 o                         
  -3   5   3        328.10        364.47        26.94 o                         
  -2   5   3      11911.72      11850.11       178.80 o                         
  -1   5   3       3585.93       3540.06        85.12 o                         
   0   5   3      13873.56      13938.15       174.39 o                         
   1   5   3      34001.26      32164.05       463.89 o                         
   2   5   3       3101.83       2882.37        84.39 o                         
   3   5   3       1408.84       1382.08        79.05 o                         
   4   5   3        590.21        590.71        48.80 o                         
   5   5   3      15620.93      15267.08       259.05 o                         
   6   5   3       1415.83       1492.93        96.76 o                         
   7   5   3       1625.63       1569.41       123.54 o                         
  -8   6   3        419.64        400.42       116.71 o                         
  -7   6   3       6780.76       6530.38       226.65 o                         
  -6   6   3        201.06        222.31        69.41 o                         
  -5   6   3         73.29         48.24        61.07 o                         
  -4   6   3        624.59        591.02        80.76 o                         
  -3   6   3       6680.14       6938.35       136.57 o                         
  -2   6   3       9210.75       9153.33       165.67 o                         
  -1   6   3       5035.05       5187.46       126.54 o                         
   0   6   3        955.18        942.60        55.57 o                         
   1   6   3        131.06        161.01        25.60 o                         
   2   6   3       1555.33       1515.72        82.68 o                         
   3   6   3       8021.02       8165.82       208.82 o                         
   4   6   3       1634.83       1500.32        91.14 o                         
   5   6   3         94.73         85.36        42.81 o                         
   6   6   3        621.66        610.11        81.38 o                         
  -8   7   3        127.99         59.33       122.02 o                         
  -7   7   3        406.63        319.23        79.85 o                         
  -6   7   3       3266.18       3505.55       224.52 o                         
  -5   7   3       4533.73       4584.83       219.94 o                         
  -4   7   3       2562.09       2491.99       160.88 o                         
  -3   7   3      20507.42      20701.48       328.15 o                         
  -2   7   3       2540.64       2656.38       104.17 o                         
  -1   7   3         44.07         49.57        36.12 o                         
   0   7   3        510.39        488.79        45.40 o                         
   1   7   3      18274.37      18558.71       347.99 o                         
   2   7   3       2947.20       2858.68       112.49 o                         
   3   7   3        619.44        554.15        71.26 o                         
   4   7   3       3236.18       3433.32       160.93 o                         
   5   7   3        749.52        700.00        74.18 o                         
   6   7   3       1921.57       1670.91       444.87 o                         
  -7   8   3       4683.21       4637.00       292.39 o                         
  -6   8   3       2457.72       2489.21       179.17 o                         
  -5   8   3       3922.67       4037.05       245.80 o                         
  -4   8   3       6619.43       6304.85       265.30 o                         
  -3   8   3        322.46        400.83        86.39 o                         
  -2   8   3        633.06        597.73        59.91 o                         
  -1   8   3      19829.08      20816.92       341.15 o                         
   0   8   3        193.73        191.49        49.09 o                         
   1   8   3        246.26        289.47        48.28 o                         
   2   8   3       3836.88       4128.19       162.54 o                         
   3   8   3       7456.43       7443.23       252.03 o                         
   4   8   3       1494.93       1645.97       125.25 o                         
   5   8   3       3159.50       3017.19       222.39 o                         
  -7   9   3        525.86        410.39       212.12 o                         
  -6   9   3        430.34        304.37       148.61 o                         
  -5   9   3         16.88         -9.85       120.27 o                         
  -4   9   3        415.93        295.91        91.26 o                         
  -3   9   3       5246.20       5701.82       290.67 o                         
  -2   9   3        693.98        663.66        67.18 o                         
  -1   9   3        538.55        476.67        63.88 o                         
   0   9   3        565.74        623.35        74.68 o                         
   1   9   3       2294.57       2467.63       139.79 o                         
   2   9   3       2309.31       2350.22       137.51 o                         
   3   9   3       3584.61       3420.45       173.47 o                         
   4   9   3        271.92        125.80       101.62 o                         
  -5  10   3       6204.41       5900.40       765.86 o                         
  -4  10   3        115.03        -18.44        71.98 o                         
  -3  10   3        578.63        537.12       113.02 o                         
  -2  10   3        854.48       1041.84       138.36 o                         
  -1  10   3       3631.33       3801.07       169.46 o                         
   0  10   3       4398.73       4628.28       194.05 o                         
   1  10   3       1251.76       1412.01       123.58 o                         
   2  10   3        826.01        764.83       256.37 o                         
  -4  11   3        911.42       1067.25       299.85 o                         
  -2  11   3         78.63        -18.41       165.71 o                         
  -1  11   3       1208.22       1438.93       793.30 o                         
   0  11   3        287.27        405.93       139.03 o                         
   1 -12   4       1482.70       1395.25       132.74 o                         
   2 -12   4       4025.02       4402.70       536.16 o                         
   3 -12   4        103.19        -11.42       140.53 o                         
   4 -12   4        189.12        261.20       170.26 o                         
  -3 -11   4        960.52        843.18       310.21 o                         
  -2 -11   4       3873.07       2856.05       297.41 o                         
  -1 -11   4        594.07        578.05        73.97 o                         
   0 -11   4       2587.53       2536.59       166.15 o                         
   1 -11   4       1445.68       1438.40       113.52 o                         
   2 -11   4        951.18        998.76        86.20 o                         
   3 -11   4         78.16        253.32        85.49 o                         
   4 -11   4       7874.35       8346.75       376.26 o                         
   5 -11   4          2.13       -117.10       159.98 o                         
  -4 -10   4        771.24       1221.13       355.95 o                         
  -3 -10   4       2343.27       2349.45       142.27 o                         
  -2 -10   4       3120.66       3125.70       165.81 o                         
  -1 -10   4         18.49         49.03        63.78 o                         
   0 -10   4         48.59         52.11        51.03 o                         
   1 -10   4          1.73         -9.43        50.79 o                         
   2 -10   4       9317.43       9342.06       242.27 o                         
   3 -10   4       1384.27       1386.09        94.13 o                         
   4 -10   4        790.59        787.38       106.16 o                         
   5 -10   4       2212.08       2174.89       192.38 o                         
  -5  -9   4       2735.03       2682.37       267.43 o                         
  -4  -9   4       1158.93       1232.13       103.18 o                         
  -3  -9   4       1955.81       2066.34       118.96 o                         
  -2  -9   4          3.01         -0.89        52.18 o                         
  -1  -9   4       3309.26       3254.20       123.35 o                         
   0  -9   4       9586.94       9805.48       249.25 o                         
   1  -9   4        567.25        660.39        70.39 o                         
   2  -9   4       1036.79        971.86        82.30 o                         
   3  -9   4        604.78        808.63        71.70 o                         
   4  -9   4       4526.43       4738.85       222.01 o                         
   5  -9   4       5977.96       5748.50       272.34 o                         
   6  -9   4       1115.00       1118.29       164.15 o                         
   7  -9   4       1025.27       1273.01       313.88 o                         
  -6  -8   4       1814.76       1915.38       237.28 o                         
  -5  -8   4       2010.15       1929.88       116.91 o                         
  -4  -8   4       1912.16       1757.36       106.83 o                         
  -3  -8   4         42.98        128.54        45.29 o                         
  -2  -8   4      12109.97      12315.50       250.33 o                         
  -1  -8   4         33.73         82.25        42.05 o                         
   0  -8   4       3948.93       3827.62       124.32 o                         
   1  -8   4       1002.42        953.92        64.04 o                         
   2  -8   4       7473.28       7547.02       170.44 o                         
   3  -8   4       3160.19       3223.23       115.70 o                         
   4  -8   4       5221.17       5127.25       154.53 o                         
   5  -8   4       1170.94       1019.16       135.08 o                         
   6  -8   4         25.63        162.34        93.89 o                         
   7  -8   4         11.19        153.57       149.50 o                         
   8  -8   4       2652.39       2046.78       438.60 o                         
  -7  -7   4       2241.70       2561.28       167.55 o                         
  -6  -7   4        248.55        133.94        51.73 o                         
  -5  -7   4       1342.49       1356.93        85.84 o                         
  -4  -7   4      16829.52      17216.13       285.52 o                         
  -3  -7   4         16.77         30.21        31.70 o                         
  -2  -7   4         16.56        104.91        33.45 o                         
  -1  -7   4       4290.03       4137.34       120.18 o                         
   0  -7   4      20497.62      20256.03       268.70 o                         
   1  -7   4       6861.50       6837.66       154.70 o                         
   2  -7   4      11704.46      11866.75       215.10 o                         
   3  -7   4      23929.55      23891.72       339.86 o                         
   4  -7   4        557.40        493.09        45.15 o                         
   5  -7   4         50.08        213.99        66.18 o                         
   6  -7   4      15866.31      15907.83       419.36 o                         
   7  -7   4         67.31        203.98        78.46 o                         
   8  -7   4         31.35        -73.00       101.46 o                         
  -7  -6   4       2283.37       2263.31       122.24 o                         
  -6  -6   4       3532.68       3480.92       126.02 o                         
  -5  -6   4         91.59         54.90        36.13 o                         
  -4  -6   4        142.85        108.63        29.88 o                         
  -3  -6   4        583.66        595.96        42.94 o                         
  -2  -6   4      12908.48      13051.57       191.77 o                         
  -1  -6   4       3732.84       3797.57        93.06 o                         
   0  -6   4       1006.70       1031.71        44.15 o                         
   1  -6   4       5733.89       5756.52       138.44 o                         
   2  -6   4       2842.87       2858.51        98.29 o                         
   3  -6   4       3459.53       3584.07        92.49 o                         
   4  -6   4      10518.22      10675.89       189.91 o                         
   5  -6   4         26.05         64.46        39.43 o                         
   6  -6   4         92.39         35.51        45.41 o                         
   7  -6   4        428.75        397.04       106.22 o                         
   8  -6   4       3675.63       3521.55       205.32 o                         
   9  -6   4        890.44        476.52       223.00 o                         
  -8  -5   4       3795.63       3533.63       349.98 o                         
  -7  -5   4        214.71        262.16        66.82 o                         
  -6  -5   4          2.70          5.10        37.90 o                         
  -5  -5   4        655.53        674.21        50.74 o                         
  -4  -5   4      11413.64      11347.43       182.09 o                         
  -3  -5   4      10717.85      10255.08       146.01 o                         
  -2  -5   4       6356.78       6518.50       108.34 o                         
  -1  -5   4       5265.97       5294.22       102.17 o                         
   0  -5   4          7.62         27.69        13.44 o                         
   1  -5   4       7897.68       7652.10       123.80 o                         
   2  -5   4      34497.34      34466.19       352.46 o                         
   3  -5   4       1736.69       1760.53        61.69 o                         
   4  -5   4       1475.42       1413.29        66.07 o                         
   5  -5   4       1572.69       1559.82        60.09 o                         
   6  -5   4       4647.75       4684.41       181.81 o                         
   7  -5   4       5743.06       5787.79       219.42 o                         
   8  -5   4        998.59       1001.81       103.52 o                         
   9  -5   4       1711.20       1119.02       352.40 o                         
  -8  -4   4          2.83         81.55        61.81 o                         
  -7  -4   4         80.42        111.52        41.99 o                         
  -6  -4   4      19225.29      19824.51       275.91 o                         
  -5  -4   4       1273.81       1240.95        62.29 o                         
  -4  -4   4       1363.67       1404.73        58.32 o                         
  -3  -4   4      18020.75      18164.68       198.40 o                         
  -2  -4   4      21043.54      21271.74       200.69 o                         
  -1  -4   4       8038.58       8069.48       108.29 o                         
   0  -4   4      47677.95      47621.82       351.59 o                         
   1  -4   4      13386.24      13248.52       128.10 o                         
   2  -4   4         50.14         84.14        15.61 o                         
   3  -4   4        372.01        344.74        27.58 o                         
   4  -4   4      35931.67      35867.75       320.66 o                         
   5  -4   4       1725.29       1743.67        60.47 o                         
   6  -4   4       1419.23       1401.79        94.46 o                         
   7  -4   4       3895.99       3886.00       178.17 o                         
   8  -4   4        647.81        580.99        77.65 o                         
   9  -4   4       1346.42       1499.45       181.48 o                         
  -8  -3   4       4415.28       4549.80       192.17 o                         
  -7  -3   4       1122.90       1089.16        89.26 o                         
  -6  -3   4        803.25        744.99        50.55 o                         
  -5  -3   4       3760.34       3835.26        96.23 o                         
  -4  -3   4       6004.08       6168.58       116.81 o                         
  -3  -3   4       1922.60       1942.34        51.92 o                         
  -2  -3   4      36919.27      36940.87       298.69 o                         
  -1  -3   4       1357.89       1423.25        38.39 o                         
   0  -3   4       7595.56       7868.45        94.93 o                         
   1  -3   4       7064.51       7154.59        81.52 o                         
   2  -3   4      60958.30      60505.20       394.99 o                         
   3  -3   4       1676.56       1615.96        42.48 o                         
   4  -3   4      19002.72      18656.08       180.88 o                         
   5  -3   4       7219.59       7127.78       136.75 o                         
   6  -3   4       2305.93       2173.41       104.33 o                         
   7  -3   4        595.28        513.61        69.54 o                         
   8  -3   4       9721.36      10036.91       305.67 o                         
   9  -3   4        243.65        294.49       109.03 o                         
  -9  -2   4        466.84        585.79       103.45 o                         
  -8  -2   4        163.12         53.67        53.48 o                         
  -7  -2   4       3460.56       3607.44       145.05 o                         
  -6  -2   4       1982.62       2045.31        74.86 o                         
  -5  -2   4      17257.01      17690.32       214.80 o                         
  -4  -2   4      15129.83      15419.53       187.47 o                         
  -3  -2   4       2767.17       2984.70        61.29 o                         
  -2  -2   4       8775.54       8942.42        92.40 o                         
  -1  -2   4       2135.79       2151.73        34.48 o                         
   0  -2   4      76114.48      76148.67       469.46 o                         
   1  -2   4      22510.76      22218.81       160.64 o                         
   2  -2   4          4.41         28.64        14.95 o                         
   3  -2   4      11852.20      11084.72       117.28 o                         
   4  -2   4       4542.73       4460.63        88.32 o                         
   5  -2   4      12919.14      13066.18       197.66 o                         
   6  -2   4      14180.20      14447.76       228.14 o                         
   7  -2   4       1949.54       2051.17       129.38 o                         
   8  -2   4        912.39        992.83       106.56 o                         
   9  -2   4        306.13        284.01        73.27 o                         
  -9  -1   4        987.40        988.23       122.56 o                         
  -8  -1   4       5937.94       5643.38       204.94 o                         
  -7  -1   4       2029.35       2070.10       108.29 o                         
  -6  -1   4       7337.08       7364.26       134.95 o                         
  -5  -1   4       5793.11       5740.91       101.73 o                         
  -4  -1   4        331.80        302.92        22.72 o                         
  -3  -1   4       1961.18       2009.94        51.34 o                         
  -2  -1   4      35092.59      35196.38       201.62 o                         
  -1  -1   4        289.27        285.10        15.01 o                         
   0  -1   4       3794.16       3840.41        52.66 o                         
   1  -1   4        438.39        503.86        25.19 o                         
   2  -1   4      12955.37      12628.77       108.23 o                         
   3  -1   4      11330.08      11577.72       117.33 o                         
   4  -1   4      10969.15      11002.69       155.43 o                         
   5  -1   4        326.57        254.25        29.98 o                         
   6  -1   4        352.89        409.06        47.45 o                         
   7  -1   4        146.71         70.52        62.43 o                         
   8  -1   4       5145.23       5471.61       226.97 o                         
   9  -1   4       1304.85        961.21       162.68 o                         
  -9   0   4       1308.55       1408.20       141.60 o                         
  -8   0   4       4306.19       4381.93       178.92 o                         
  -7   0   4       4549.69       4812.29       162.99 o                         
  -6   0   4        953.69        977.63        59.24 o                         
  -5   0   4        705.32        758.32        30.53 o                         
  -4   0   4      52417.22      52431.88       339.84 o                         
  -3   0   4         29.59         50.39        13.36 o                         
  -2   0   4      10809.80      11269.78       109.98 o                         
  -1   0   4      59682.77      60476.20       308.49 o                         
   0   0   4      32175.05      33677.17       238.57 o                         
   1   0   4       4510.10       4571.85        87.61 o                         
   2   0   4      71908.80      71391.00       407.18 o                         
   3   0   4      15471.57      15336.31       148.85 o                         
   4   0   4        626.65        744.54        43.29 o                         
   5   0   4        205.52        162.54        31.62 o                         
   6   0   4      24801.49      25622.70       324.51 o                         
   7   0   4       2128.73       2287.50       104.28 o                         
   8   0   4        235.07        155.56        67.80 o                         
   9   0   4       2966.34       2665.42       303.73 o                         
  -9   1   4       2511.32       2458.48       186.82 o                         
  -8   1   4        233.66        194.24        61.16 o                         
  -7   1   4       2044.91       2093.67       107.88 o                         
  -6   1   4      21175.44      21320.48       292.84 o                         
  -5   1   4        435.26        418.64        20.35 o                         
  -4   1   4        265.72        237.50        14.66 o                         
  -3   1   4       2585.20       2603.37        46.78 o                         
  -2   1   4      43305.56      42536.87       317.69 o                         
  -1   1   4      10722.99      10793.17        98.92 o                         
   0   1   4      14703.82      14237.25       125.82 o                         
   1   1   4      21050.38      20264.27       245.02 o                         
   2   1   4       2941.55       2846.75        62.17 o                         
   3   1   4       2965.55       3066.52        83.89 o                         
   4   1   4      47447.95      47334.75       369.69 o                         
   5   1   4         41.37         65.80        29.82 o                         
   6   1   4       1066.37       1088.49        65.45 o                         
   7   1   4       3766.17       3795.40       129.09 o                         
   8   1   4       4066.99       4108.97       203.55 o                         
  -9   2   4        645.50        629.88        97.13 o                         
  -8   2   4       6866.56       7098.75       290.45 o                         
  -7   2   4        401.77        292.07        50.50 o                         
  -6   2   4         91.32        106.56        31.49 o                         
  -5   2   4       1001.02       1056.99        53.75 o                         
  -4   2   4       5043.85       5242.83       114.03 o                         
  -3   2   4      12197.76      11907.30       136.67 o                         
  -2   2   4      13806.53      13620.81       114.25 o                         
  -1   2   4        438.45        485.03        21.75 o                         
   0   2   4        798.15        816.63        32.03 o                         
   1   2   4       2113.89       2088.54        68.03 o                         
   2   2   4      32071.66      32208.06       306.27 o                         
   3   2   4       6918.23       6978.73       122.13 o                         
   4   2   4          4.27         50.65        26.33 o                         
   5   2   4       3718.72       3692.26       105.31 o                         
   6   2   4       1974.83       2059.96        88.90 o                         
   7   2   4       3465.51       3587.32       128.57 o                         
   8   2   4       3221.64       3532.12       212.82 o                         
  -9   3   4        614.36        483.46       158.49 o                         
  -8   3   4        458.17        312.06        73.46 o                         
  -7   3   4       3249.44       3296.17       147.18 o                         
  -6   3   4      17878.27      18183.08       271.39 o                         
  -5   3   4       7628.90       7764.83       146.50 o                         
  -4   3   4       5926.62       6059.81       126.48 o                         
  -3   3   4      17012.48      16628.53       152.71 o                         
  -2   3   4       2118.68       2088.53        43.10 o                         
  -1   3   4      10356.51      10239.80       131.07 o                         
   0   3   4      66350.01      65055.50       463.61 o                         
   1   3   4          1.63         50.66        22.96 o                         
   2   3   4       2261.37       2355.34        94.25 o                         
   3   3   4       3485.21       3428.80        92.35 o                         
   4   3   4      16533.21      15961.80       229.34 o                         
   5   3   4      10039.27      10230.78       187.79 o                         
   6   3   4       1786.71       1779.90        87.69 o                         
   7   3   4       1582.52       1547.00        86.13 o                         
   8   3   4        143.13        172.80        86.11 o                         
  -9   4   4        276.36         96.89       179.35 o                         
  -8   4   4       6345.96       6349.69       263.87 o                         
  -7   4   4       1044.78        961.24        88.57 o                         
  -6   4   4       3515.35       3670.54       118.13 o                         
  -5   4   4       5027.93       5055.12       150.90 o                         
  -4   4   4      12293.87      12223.02       232.80 o                         
  -3   4   4         59.15         63.57        12.61 o                         
  -2   4   4      40558.38      39644.36       366.69 o                         
  -1   4   4       1734.62       1683.10        58.33 o                         
   0   4   4       6911.63       6737.58       104.09 o                         
   1   4   4       4677.31       4556.58       110.05 o                         
   2   4   4      24881.43      24467.20       343.87 o                         
   3   4   4       2596.48       2566.39        99.15 o                         
   4   4   4       6684.69       6478.56       151.51 o                         
   5   4   4       2989.43       3173.46       106.53 o                         
   6   4   4        401.81        384.32        52.33 o                         
   7   4   4        167.90         97.65        47.94 o                         
   8   4   4       4993.41       4941.91       320.02 o                         
  -8   5   4        222.15        198.75        78.96 o                         
  -7   5   4       3291.31       3084.39       165.42 o                         
  -6   5   4        105.16        108.67        49.50 o                         
  -5   5   4       4418.99       4476.47       181.09 o                         
  -4   5   4      21013.80      21228.21       364.56 o                         
  -3   5   4         62.64         63.08        26.59 o                         
  -2   5   4       1463.50       1437.76        61.91 o                         
  -1   5   4       3856.46       3820.40       103.35 o                         
   0   5   4      27682.72      27487.62       267.39 o                         
   1   5   4      15086.04      14642.65       204.11 o                         
   2   5   4       5689.03       5495.76       151.46 o                         
   3   5   4      11993.84      11616.47       258.74 o                         
   4   5   4        525.30        512.66        58.54 o                         
   5   5   4        103.85         32.56        49.70 o                         
   6   5   4      10969.56      11115.65       251.53 o                         
   7   5   4        180.64        275.36        65.92 o                         
  -8   6   4       1076.72        753.73       190.58 o                         
  -7   6   4       2798.46       2876.01       180.94 o                         
  -6   6   4       3896.81       4082.29       210.30 o                         
  -5   6   4       1028.81       1079.70        99.76 o                         
  -4   6   4        286.25        247.49        62.95 o                         
  -3   6   4       1040.40       1122.41        57.49 o                         
  -2   6   4      16251.67      16421.10       239.30 o                         
  -1   6   4       6393.14       6346.43       128.06 o                         
   0   6   4         18.41         28.09        33.19 o                         
   1   6   4       1036.27       1105.54        65.17 o                         
   2   6   4       1672.89       1660.09        84.33 o                         
   3   6   4       4610.24       4506.86       159.70 o                         
   4   6   4       4822.22       4780.38       183.71 o                         
   5   6   4          2.98        -28.67        47.70 o                         
   6   6   4         92.63         78.46        53.54 o                         
  -8   7   4       3620.09       3298.48       368.57 o                         
  -7   7   4       1161.22       1336.27       160.04 o                         
  -6   7   4         25.17         71.88        91.64 o                         
  -5   7   4       2040.38       2155.40       158.94 o                         
  -4   7   4      13610.16      13535.59       381.14 o                         
  -3   7   4       2223.21       2130.61        90.13 o                         
  -2   7   4       4676.72       4790.45       181.04 o                         
  -1   7   4       4967.40       5274.17       155.53 o                         
   0   7   4       1043.33       1004.78        62.29 o                         
   1   7   4       2065.47       1950.53        89.42 o                         
   2   7   4      14375.30      14456.60       267.29 o                         
   3   7   4          3.02         25.10        45.00 o                         
   4   7   4        133.32        167.62        57.17 o                         
   5   7   4        380.61        408.63        71.88 o                         
   6   7   4       3061.08       2961.45       453.28 o                         
  -7   8   4          7.21       -169.64       248.28 o                         
  -6   8   4      11193.04      11134.78       432.47 o                         
  -5   8   4        740.58        591.84       115.59 o                         
  -4   8   4         64.72         -6.65        69.91 o                         
  -3   8   4       4970.88       5112.29       216.77 o                         
  -2   8   4       7946.46       8061.10       202.47 o                         
  -1   8   4       3010.71       3049.32       128.16 o                         
   0   8   4      12693.87      12998.58       274.63 o                         
   1   8   4       4043.11       4106.96       155.79 o                         
   2   8   4         77.89         79.96        52.81 o                         
   3   8   4         79.43        178.20        63.73 o                         
   4   8   4      10034.51      10054.89       325.28 o                         
   5   8   4        263.96        377.96       143.90 o                         
  -6   9   4          4.10         57.71       164.08 o                         
  -5   9   4        496.29        441.89       113.90 o                         
  -4   9   4       1109.52       1029.38       122.09 o                         
  -3   9   4       1279.98       1293.39       120.57 o                         
  -2   9   4       2984.91       2997.21       131.92 o                         
  -1   9   4         51.00        117.04        46.61 o                         
   0   9   4          1.72        -17.00        46.33 o                         
   1   9   4          0.78         51.76        60.03 o                         
   2   9   4       4740.71       4808.68       216.66 o                         
   3   9   4        645.50        757.35       101.63 o                         
   4   9   4        847.97       1269.03       454.53 o                         
  -5  10   4       3065.29       3092.25       403.41 o                         
  -4  10   4       3019.84       2738.37       200.41 o                         
  -3  10   4        778.48        849.79       120.69 o                         
  -2  10   4        358.67        293.11        88.66 o                         
  -1  10   4        421.95        381.94        66.66 o                         
   0  10   4       6272.40       6330.11       243.47 o                         
   1  10   4       1598.44       1736.43       145.53 o                         
   2  10   4         55.88       -126.00       309.52 o                         
  -2  11   4       2744.69       2230.90       344.78 o                         
  -1  11   4         21.27        -57.87       350.53 o                         
   1 -12   5       3259.93       2897.18       246.34 o                         
   2 -12   5       1721.21       1514.03       155.08 o                         
   3 -12   5        790.46        624.13       159.84 o                         
  -3 -11   5        100.29       -185.63       202.34 o                         
  -2 -11   5         12.54        -27.72       178.41 o                         
  -1 -11   5       6928.35       6490.58       294.17 o                         
   0 -11   5         12.18        108.70        75.10 o                         
   1 -11   5        593.05        622.70        74.08 o                         
   2 -11   5       3146.05       3247.62       153.43 o                         
   3 -11   5       3418.26       3454.09       207.97 o                         
   4 -11   5        559.56        548.06       121.20 o                         
   5 -11   5       3511.81       4238.04       564.53 o                         
  -4 -10   5          6.59        104.22       190.75 o                         
  -3 -10   5       2855.65       3043.43       170.13 o                         
  -2 -10   5        872.32        923.14        96.30 o                         
  -1 -10   5       1279.26       1203.94       107.15 o                         
   0 -10   5       1453.90       1416.88        99.60 o                         
   1 -10   5        713.87        616.94        72.06 o                         
   2 -10   5        874.14        856.03        92.77 o                         
   3 -10   5       7605.69       7728.50       220.00 o                         
   4 -10   5         34.69         71.08        70.89 o                         
   5 -10   5          8.76        241.60        97.26 o                         
  -5  -9   5       5910.45       5422.12       765.58 o                         
  -4  -9   5       1032.14       1174.80       104.90 o                         
  -3  -9   5         51.43        119.25        56.72 o                         
  -2  -9   5       1037.48       1107.26        89.80 o                         
  -1  -9   5       2877.12       2888.14       116.95 o                         
   0  -9   5       8941.49       9011.95       213.73 o                         
   1  -9   5       5003.95       5063.01       173.77 o                         
   2  -9   5       1170.46       1074.11        86.52 o                         
   3  -9   5       1155.12       1244.30        91.56 o                         
   4  -9   5        869.07        862.12       102.75 o                         
   5  -9   5       8192.84       8554.72       417.17 o                         
   6  -9   5       1440.86       1735.90       194.28 o                         
  -6  -8   5         33.00        -68.10        75.97 o                         
  -5  -8   5        494.96        533.27        74.92 o                         
  -4  -8   5       1387.19       1460.64       108.68 o                         
  -3  -8   5       6118.29       6020.94       180.89 o                         
  -2  -8   5        177.14        218.87        45.00 o                         
  -1  -8   5       6585.83       7048.07       177.39 o                         
   0  -8   5       1142.53       1197.02        66.03 o                         
   1  -8   5        907.23        943.81        64.84 o                         
   2  -8   5         35.44         68.47        39.14 o                         
   3  -8   5      13091.90      12882.01       276.58 o                         
   4  -8   5        739.41        764.55        71.31 o                         
   5  -8   5       1286.42       1232.61       123.03 o                         
   6  -8   5        580.82        587.54       102.27 o                         
   7  -8   5        492.84        497.53       107.60 o                         
   8  -8   5        817.66        983.74       332.71 o                         
  -7  -7   5         64.54         39.67        91.18 o                         
  -6  -7   5       1812.03       1779.42       107.45 o                         
  -5  -7   5       3401.72       3474.93       129.21 o                         
  -4  -7   5       3450.37       3652.27       131.05 o                         
  -3  -7   5      10464.97      10687.45       199.95 o                         
  -2  -7   5       4343.70       4414.91       108.43 o                         
  -1  -7   5        624.69        622.42        42.71 o                         
   0  -7   5         19.43         63.88        29.81 o                         
   1  -7   5      65332.34      64541.52       643.91 o                         
   2  -7   5        824.89        900.89        92.88 o                         
   3  -7   5       2420.84       2407.65       100.38 o                         
   4  -7   5       8856.62       9112.63       215.95 o                         
   5  -7   5       6042.28       6230.12       216.88 o                         
   6  -7   5       2561.03       2899.64       161.95 o                         
   7  -7   5       5860.13       6121.87       261.58 o                         
   8  -7   5       2062.30       1730.15       224.82 o                         
  -7  -6   5       3000.53       3004.12       140.85 o                         
  -6  -6   5       2714.09       2864.81       118.58 o                         
  -5  -6   5        604.68        571.80        54.08 o                         
  -4  -6   5       1574.74       1568.55        72.36 o                         
  -3  -6   5       1264.03       1315.74        60.84 o                         
  -2  -6   5       6657.81       6578.70       116.69 o                         
  -1  -6   5      22908.98      23289.52       263.85 o                         
   0  -6   5        221.74        203.66        19.47 o                         
   1  -6   5        126.45        126.57        28.46 o                         
   2  -6   5        123.91        130.58        35.90 o                         
   3  -6   5      10657.85      10740.96       172.03 o                         
   4  -6   5       2867.29       2829.19        97.13 o                         
   5  -6   5       3218.00       3321.74       108.94 o                         
   6  -6   5       2669.88       2722.68       129.51 o                         
   7  -6   5        147.83        223.11        72.77 o                         
   8  -6   5          1.92        -37.94        71.00 o                         
   9  -6   5       4895.12       3054.26       644.33 o                         
  -8  -5   5        744.93        684.24       267.85 o                         
  -7  -5   5       1481.61       1698.55        97.01 o                         
  -6  -5   5       1944.09       1975.05        86.90 o                         
  -5  -5   5         14.02         20.36        32.28 o                         
  -4  -5   5        726.76        768.60        48.74 o                         
  -3  -5   5      21571.95      21301.73       276.04 o                         
  -2  -5   5       2826.94       2843.60        68.21 o                         
  -1  -5   5         23.43         37.68        20.52 o                         
   0  -5   5       4217.75       4095.07        77.23 o                         
   1  -5   5       7288.47       7292.64       101.99 o                         
   2  -5   5      19505.81      19026.17       208.60 o                         
   3  -5   5      11163.85      10786.13       158.32 o                         
   4  -5   5        558.84        546.18        56.58 o                         
   5  -5   5        982.53        933.25        69.39 o                         
   6  -5   5        724.77        677.78        70.01 o                         
   7  -5   5       8652.38       8929.02       268.48 o                         
   8  -5   5       1173.18       1197.06       117.75 o                         
   9  -5   5        244.80        140.83       117.17 o                         
  -8  -4   5       3776.91       3872.24       209.27 o                         
  -7  -4   5        646.46        760.61        63.60 o                         
  -6  -4   5       1694.93       1704.29        77.79 o                         
  -5  -4   5      25443.83      25721.30       299.46 o                         
  -4  -4   5       3420.37       3420.01        87.52 o                         
  -3  -4   5         36.05         53.65        22.04 o                         
  -2  -4   5       4592.43       4552.15        80.13 o                         
  -1  -4   5      63263.61      62452.20       563.42 o                         
   0  -4   5      10686.32      11014.63       135.10 o                         
   1  -4   5       9533.14       9489.11       116.50 o                         
   2  -4   5      24524.50      24716.04       222.06 o                         
   3  -4   5       4899.39       4788.77       104.50 o                         
   4  -4   5       2624.00       2060.32       103.18 o                         
   5  -4   5      21549.12      21261.85       287.72 o                         
   6  -4   5        214.14        254.38        51.35 o                         
   7  -4   5        427.33        427.33        67.26 o                         
   8  -4   5       1329.18       1638.30       121.03 o                         
   9  -4   5       2852.26       2561.71       224.50 o                         
  -8  -3   5        907.31        893.52        95.54 o                         
  -7  -3   5       6991.12       7405.85       212.43 o                         
  -6  -3   5        448.81        401.45        40.68 o                         
  -5  -3   5        395.81        423.91        40.16 o                         
  -4  -3   5       1099.93       1037.54        49.90 o                         
  -3  -3   5      22411.03      22380.10       195.77 o                         
  -2  -3   5       1173.24       1043.77        36.92 o                         
  -1  -3   5      20655.77      20435.47       195.12 o                         
   0  -3   5      19976.52      21326.99       184.81 o                         
   1  -3   5       7691.39       7826.87        90.19 o                         
   2  -3   5        523.30        613.61        28.72 o                         
   3  -3   5      33692.02      32565.54       314.43 o                         
   4  -3   5         39.69         33.66        20.51 o                         
   5  -3   5       1637.76       1548.33        59.19 o                         
   6  -3   5       4307.79       4437.65       150.88 o                         
   7  -3   5       8108.48       8395.03       244.05 o                         
   8  -3   5       1721.16       1664.56       127.24 o                         
   9  -3   5       2634.51       2834.19       207.52 o                         
  -9  -2   5       3368.62       3555.68       353.14 o                         
  -8  -2   5        216.39        191.20        58.86 o                         
  -7  -2   5       1665.15       1839.55       106.54 o                         
  -6  -2   5         83.42        113.00        28.92 o                         
  -5  -2   5      17490.50      17606.71       225.35 o                         
  -4  -2   5      17776.40      17969.75       208.85 o                         
  -3  -2   5        912.02        944.20        35.36 o                         
  -2  -2   5      16968.58      16889.42       134.71 o                         
  -1  -2   5         92.82         84.46        13.00 o                         
   0  -2   5      30432.29      30173.70       203.00 o                         
   1  -2   5      51644.85      49913.87       317.75 o                         
   2  -2   5         13.21         10.20        18.92 o                         
   3  -2   5       3439.29       3432.08        77.91 o                         
   4  -2   5       1699.53       1680.78        50.40 o                         
   5  -2   5      23586.66      23918.20       276.32 o                         
   6  -2   5       7992.19       8290.88       196.71 o                         
   7  -2   5       1800.22       1782.80       129.18 o                         
   8  -2   5       5830.46       5808.73       238.39 o                         
   9  -2   5         84.77        108.27        81.56 o                         
  -9  -1   5          8.67         66.43        79.52 o                         
  -8  -1   5          2.68         -2.85        47.76 o                         
  -7  -1   5      13726.42      13605.78       285.79 o                         
  -6  -1   5       1342.85       1410.77        59.34 o                         
  -5  -1   5        427.42        414.56        29.63 o                         
  -4  -1   5       5042.75       5012.43        87.37 o                         
  -3  -1   5      14761.12      15160.82       165.22 o                         
  -2  -1   5       8007.40       8148.04        93.99 o                         
  -1  -1   5      16525.64      16430.54       136.31 o                         
   0  -1   5       1083.66       1159.62        44.94 o                         
   1  -1   5          1.48         45.61        24.57 o                         
   2  -1   5       1140.20       1152.82        34.26 o                         
   3  -1   5      20831.46      20956.88       164.08 o                         
   4  -1   5       7401.78       7407.68       116.13 o                         
   5  -1   5        349.94        275.76        35.74 o                         
   6  -1   5       2021.07       2113.38        89.03 o                         
   7  -1   5        194.62        207.11        53.02 o                         
   8  -1   5       1495.07       1543.06       127.88 o                         
   9  -1   5       3509.44       3873.14       375.41 o                         
  -9   0   5       6542.16       6516.69       300.06 o                         
  -8   0   5       2066.57       2004.28       116.51 o                         
  -7   0   5       1883.40       1891.76       106.34 o                         
  -6   0   5      11378.48      11610.76       224.51 o                         
  -5   0   5       9998.35      10352.71       136.77 o                         
  -4   0   5       1040.86        979.92        32.66 o                         
  -3   0   5      65932.52      65925.41       438.46 o                         
  -2   0   5       4503.94       4482.49        64.94 o                         
  -1   0   5       3200.83       3293.81        64.80 o                         
   0   0   5      11837.48      12948.55       149.78 o                         
   1   0   5      82434.52      78317.10       764.33 o                         
   2   0   5      13601.95      13616.96       161.72 o                         
   3   0   5       7039.33       6614.92        91.75 o                         
   4   0   5      21672.26      21837.21       223.90 o                         
   5   0   5       1284.12       1297.43        62.38 o                         
   6   0   5       1694.77       1704.37        84.62 o                         
   7   0   5      13368.43      13573.79       301.49 o                         
   8   0   5        334.70        413.57        79.24 o                         
   9   0   5        476.32        793.64       284.93 o                         
  -9   1   5        152.10         80.77        73.86 o                         
  -8   1   5       3904.70       3641.43       177.69 o                         
  -7   1   5       5675.90       5705.16       188.69 o                         
  -6   1   5       7902.70       8014.38       171.54 o                         
  -5   1   5       7351.13       6718.94       231.86 o                         
  -4   1   5       7337.21       6875.02        88.50 o                         
  -3   1   5         50.54         53.35        15.83 o                         
  -2   1   5       2551.99       2644.92        54.02 o                         
  -1   1   5      70589.89      67591.21       485.97 o                         
   0   1   5       1011.59        964.07        37.61 o                         
   1   1   5         50.21         76.07        28.00 o                         
   2   1   5      27612.63      26901.22       293.11 o                         
   3   1   5      21973.92      21712.46       234.65 o                         
   4   1   5       2741.01       2573.79        76.50 o                         
   5   1   5      16874.51      17095.56       238.20 o                         
   6   1   5       4463.34       4719.01       136.43 o                         
   7   1   5         29.35         35.61        44.92 o                         
   8   1   5        280.13        278.42        76.91 o                         
  -9   2   5       1297.59        990.79       121.89 o                         
  -8   2   5       2576.03       2515.75       162.72 o                         
  -7   2   5       3234.84       3194.17       156.06 o                         
  -6   2   5        467.37        460.39        47.44 o                         
  -5   2   5          1.50         -8.61        27.93 o                         
  -4   2   5        697.32        755.59        46.62 o                         
  -3   2   5      16729.06      15916.11       144.21 o                         
  -2   2   5      11072.74      10886.01       122.93 o                         
  -1   2   5       1202.94       1255.01        41.90 o                         
   0   2   5       2481.82       2507.47        60.41 o                         
   1   2   5       2071.84       2090.85        72.05 o                         
   2   2   5      15560.90      15679.15       237.82 o                         
   3   2   5      18116.84      18249.75       253.67 o                         
   4   2   5         14.60         63.88        27.69 o                         
   5   2   5        249.93        213.76        37.16 o                         
   6   2   5        114.02        101.53        42.71 o                         
   7   2   5       7717.56       7769.89       193.30 o                         
   8   2   5       1193.12       1384.30       126.52 o                         
  -9   3   5       2327.38       2353.67       300.92 o                         
  -8   3   5       4589.59       4397.47       219.35 o                         
  -7   3   5         67.66         89.22        50.73 o                         
  -6   3   5        328.02        234.72        42.66 o                         
  -5   3   5      30889.63      31114.93       358.43 o                         
  -4   3   5        240.29        234.97        28.62 o                         
  -3   3   5         91.68        109.82        18.24 o                         
  -2   3   5      14898.65      14262.98       156.94 o                         
  -1   3   5      22674.70      22337.00       223.34 o                         
   0   3   5      27209.01      26568.35       275.19 o                         
   1   3   5      19616.97      19516.29       255.65 o                         
   2   3   5       9317.78       9304.03       187.32 o                         
   3   3   5       1581.97       1421.50        76.73 o                         
   4   3   5       1842.15       1706.24        77.64 o                         
   5   3   5      15448.63      15231.09       238.50 o                         
   6   3   5       1839.32       1884.78        94.51 o                         
   7   3   5         35.58        -23.81        47.12 o                         
   8   3   5       1786.37       1724.47       197.14 o                         
  -8   4   5        117.29        128.60       119.00 o                         
  -7   4   5       9702.00       9964.44       291.34 o                         
  -6   4   5       1586.70       1576.26        92.25 o                         
  -5   4   5       1276.13       1283.13        81.89 o                         
  -4   4   5       3776.74       3845.85       121.33 o                         
  -3   4   5      21786.57      20577.75       197.85 o                         
  -2   4   5        904.11        943.69        49.95 o                         
  -1   4   5      16209.77      15784.89       284.09 o                         
   0   4   5       8521.27       8434.08       126.11 o                         
   1   4   5       3771.35       3590.74        99.02 o                         
   2   4   5        110.33        124.80        35.29 o                         
   3   4   5      26996.84      26515.37       360.50 o                         
   4   4   5         10.64         23.44        39.46 o                         
   5   4   5       4306.69       3929.67       120.75 o                         
   6   4   5       2405.94       2439.65       109.14 o                         
   7   4   5       3488.65       3518.58       147.62 o                         
   8   4   5       1298.09       1205.25       170.45 o                         
  -8   5   5         54.34         60.71        79.28 o                         
  -7   5   5        342.90        174.27        65.58 o                         
  -6   5   5       1736.01       1842.14       121.55 o                         
  -5   5   5       5064.68       5319.76       187.18 o                         
  -4   5   5      10182.92      10241.05       248.27 o                         
  -3   5   5       9537.72       9592.36       167.18 o                         
  -2   5   5       6893.67       6928.25       139.54 o                         
  -1   5   5        427.39        427.18        35.95 o                         
   0   5   5       1477.48       1405.94        51.23 o                         
   1   5   5      45468.37      44945.74       454.96 o                         
   2   5   5        830.01        821.57        56.21 o                         
   3   5   5       1172.52       1184.36        74.89 o                         
   4   5   5       4915.43       4984.89       159.71 o                         
   5   5   5       5601.51       5439.59       166.10 o                         
   6   5   5       3013.50       2973.21       141.20 o                         
   7   5   5       3066.54       3249.06       202.91 o                         
  -8   6   5         77.51        -32.93       140.63 o                         
  -7   6   5       5723.12       5972.64       303.79 o                         
  -6   6   5       2833.81       2864.77       164.19 o                         
  -5   6   5        109.32         89.65        50.28 o                         
  -4   6   5       3470.52       3299.55       147.72 o                         
  -3   6   5        237.07        254.30        37.52 o                         
  -2   6   5       9276.28       9417.36       174.92 o                         
  -1   6   5      11820.24      12178.76       208.31 o                         
   0   6   5         19.63         -2.65        35.53 o                         
   1   6   5        456.37        513.60        49.55 o                         
   2   6   5         19.10         57.60        37.09 o                         
   3   6   5       6078.91       5993.92       167.33 o                         
   4   6   5       3390.71       3311.95       140.24 o                         
   5   6   5       1023.60        919.05        78.35 o                         
   6   6   5       1479.46       1512.82       111.64 o                         
  -7   7   5       2028.66       1793.31       182.41 o                         
  -6   7   5       3309.84       3555.55       211.97 o                         
  -5   7   5        440.17        444.25        88.14 o                         
  -4   7   5        223.22        217.65        72.40 o                         
  -3   7   5      14334.54      14917.50       382.84 o                         
  -2   7   5         59.67         95.60        38.55 o                         
  -1   7   5        279.76        251.31        43.59 o                         
   0   7   5       2582.77       2454.46       105.26 o                         
   1   7   5       6385.85       6595.72       168.73 o                         
   2   7   5       3916.23       4049.96       136.80 o                         
   3   7   5       3728.63       3611.00       153.03 o                         
   4   7   5       1262.78       1340.12       107.96 o                         
   5   7   5         17.25         52.49        57.89 o                         
   6   7   5        339.19        145.28       134.29 o                         
  -7   8   5        251.61        280.95       253.42 o                         
  -6   8   5       1927.33       2077.25       170.23 o                         
  -5   8   5       8860.62       9329.48       387.57 o                         
  -4   8   5       1926.88       2043.71       157.16 o                         
  -3   8   5          6.53          3.51        58.86 o                         
  -2   8   5       1281.95       1332.80        91.76 o                         
  -1   8   5      19085.67      19685.57       344.46 o                         
   0   8   5       1556.18       1611.23       101.34 o                         
   1   8   5       2084.67       2065.89       115.25 o                         
   2   8   5       6743.07       6744.73       246.02 o                         
   3   8   5       1689.00       1725.58       118.94 o                         
   4   8   5        311.38        260.96        98.16 o                         
   5   8   5       6416.70       6047.37       541.08 o                         
  -6   9   5         50.51        -10.79       173.96 o                         
  -5   9   5          5.50        -89.93        89.93 o                         
  -4   9   5        131.48        107.16        78.10 o                         
  -3   9   5       3617.31       3599.47       207.20 o                         
  -2   9   5       1699.05       1710.91       150.13 o                         
  -1   9   5        950.41       1055.17        88.47 o                         
   0   9   5        758.56        760.12        75.14 o                         
   1   9   5        879.45       1152.69       108.95 o                         
   2   9   5        311.18        264.41        97.68 o                         
   3   9   5       4337.56       4070.36       733.92 o                         
  -5  10   5       4156.36       3959.94       460.15 o                         
  -4  10   5       2019.53       1601.61       179.31 o                         
  -3  10   5         86.67          9.75       134.59 o                         
  -2  10   5       1464.60       1514.40       148.02 o                         
  -1  10   5        194.58        234.16        66.25 o                         
   0  10   5       3227.55       3421.86       212.48 o                         
   1  10   5       4435.67       4469.51       250.93 o                         
   2  10   5         16.63         27.80       141.45 o                         
  -1 -12   6        509.85        782.53       308.33 o                         
   0 -12   6         76.41         31.78       187.56 o                         
   1 -12   6        223.39        469.95       134.02 o                         
   2 -12   6       5821.86       5448.05       235.30 o                         
   3 -12   6        363.01        566.50       152.31 o                         
  -2 -11   6       2310.91       2001.35       293.05 o                         
  -1 -11   6        800.04        765.50       111.77 o                         
   0 -11   6       9131.33       9434.09       313.50 o                         
   1 -11   6        961.10        963.17       111.83 o                         
   2 -11   6        117.94        198.93        59.12 o                         
   3 -11   6        346.71        266.48        87.01 o                         
   4 -11   6       5645.94       5968.51       385.05 o                         
  -3 -10   6        516.77        608.11        97.70 o                         
  -2 -10   6       5100.15       5073.48       212.03 o                         
  -1 -10   6        157.40        205.22        68.06 o                         
   0 -10   6        204.62        199.62        51.80 o                         
   1 -10   6        418.99        383.36        80.54 o                         
   2 -10   6       3988.79       4036.19       172.70 o                         
   3 -10   6       1466.06       1472.97       109.45 o                         
   4 -10   6       3113.99       3223.82       199.92 o                         
   5 -10   6       1200.47       1037.67       145.53 o                         
  -5  -9   6       2076.06       2356.41       705.58 o                         
  -4  -9   6       4335.46       4581.06       205.44 o                         
  -3  -9   6        114.35        138.74        60.26 o                         
  -2  -9   6        603.61        622.68        70.64 o                         
  -1  -9   6         51.09        102.80        52.75 o                         
   0  -9   6      11319.59      11228.60       234.30 o                         
   1  -9   6       7388.88       7557.15       199.51 o                         
   2  -9   6         20.44         64.17        56.98 o                         
   3  -9   6       2954.32       3159.43       142.45 o                         
   4  -9   6        214.54        309.33        98.97 o                         
   5  -9   6       4203.09       4393.68       300.30 o                         
   6  -9   6       4443.27       4623.33       302.12 o                         
  -6  -8   6       3158.23       3257.25       228.93 o                         
  -5  -8   6        882.59        789.00        88.75 o                         
  -4  -8   6       1290.93       1494.32       110.68 o                         
  -3  -8   6          4.91         32.37        51.03 o                         
  -2  -8   6      10566.60      10217.14       247.68 o                         
  -1  -8   6        249.72        298.63        45.88 o                         
   0  -8   6       1969.62       2066.59        86.75 o                         
   1  -8   6       3341.35       3260.55       123.32 o                         
   2  -8   6       3958.08       3937.02       149.36 o                         
   3  -8   6        987.36       1005.87        82.85 o                         
   4  -8   6       5406.08       5610.11       190.91 o                         
   5  -8   6          7.48         57.21        73.62 o                         
   6  -8   6         57.92         79.59        73.04 o                         
   7  -8   6         38.16        -61.58       168.78 o                         
   8  -8   6       2299.63       1469.12       375.41 o                         
  -7  -7   6        487.86        467.43        84.93 o                         
  -6  -7   6         11.30        -28.21        50.16 o                         
  -5  -7   6        289.74        332.00        56.66 o                         
  -4  -7   6      12482.57      12474.98       244.69 o                         
  -3  -7   6        427.07        452.62        49.92 o                         
  -2  -7   6       2930.51       2979.00       101.54 o                         
  -1  -7   6      23082.44      23176.14       278.42 o                         
   0  -7   6       5058.68       4950.16       121.34 o                         
   1  -7   6       2937.34       2835.76        98.64 o                         
   2  -7   6      28082.78      28027.87       424.97 o                         
   3  -7   6       1542.60       1538.94        97.01 o                         
   4  -7   6         13.95        -14.62        38.22 o                         
   5  -7   6       1206.39       1215.31       100.29 o                         
   6  -7   6      14337.34      14683.68       362.10 o                         
   7  -7   6       1495.77       1546.83       136.46 o                         
   8  -7   6        648.88        296.00       116.82 o                         
  -7  -6   6        568.59        566.44        67.10 o                         
  -6  -6   6       6086.75       6342.15       187.10 o                         
  -5  -6   6        136.21        178.49        39.55 o                         
  -4  -6   6        358.74        381.89        41.17 o                         
  -3  -6   6       1636.38       1651.91        68.81 o                         
  -2  -6   6       7926.50       8039.62       130.05 o                         
  -1  -6   6      14962.86      14492.05       183.21 o                         
   0  -6   6       5833.25       5455.77       168.07 o                         
   1  -6   6       1853.49       1816.46        49.56 o                         
   2  -6   6        918.48        773.44        56.43 o                         
   3  -6   6       1474.60       1468.96        67.67 o                         
   4  -6   6      19798.14      19844.51       320.00 o                         
   5  -6   6        260.91        202.62        40.49 o                         
   6  -6   6        670.10        601.18        78.77 o                         
   7  -6   6       2859.04       3031.30       179.94 o                         
   8  -6   6       2210.18       2208.12       165.40 o                         
  -8  -5   6       4151.77       2926.89       446.77 o                         
  -7  -5   6        261.06        262.86        48.56 o                         
  -6  -5   6        192.54        239.49        42.52 o                         
  -5  -5   6       2394.25       2372.65        91.02 o                         
  -4  -5   6       3369.22       3367.83        95.49 o                         
  -3  -5   6       6160.22       5968.01       113.61 o                         
  -2  -5   6      14362.05      14238.41       166.93 o                         
  -1  -5   6        124.84        131.65        18.07 o                         
   0  -5   6        997.58       1077.22        70.12 o                         
   1  -5   6        129.15        136.97        22.96 o                         
   2  -5   6      15001.92      14808.40       167.46 o                         
   3  -5   6      10140.96       9373.93       233.13 o                         
   4  -5   6        327.75        332.39        44.30 o                         
   5  -5   6       2569.99       2649.74       101.54 o                         
   6  -5   6        340.38        363.78        57.72 o                         
   7  -5   6       4324.64       4362.92       180.45 o                         
   8  -5   6       4312.53       4402.83       199.84 o                         
   9  -5   6        379.38         -8.89       178.61 o                         
  -8  -4   6         33.05        100.49        67.65 o                         
  -7  -4   6       3823.10       3674.93       164.41 o                         
  -6  -4   6      11568.28      12014.48       202.10 o                         
  -5  -4   6       3595.59       3757.02       105.20 o                         
  -4  -4   6      10930.01      11318.94       172.97 o                         
  -3  -4   6      18485.20      18564.29       200.83 o                         
  -2  -4   6       1206.57       1203.50        43.65 o                         
  -1  -4   6       1809.89       1645.40        48.09 o                         
   0  -4   6      84397.01      84390.16       590.16 o                         
   1  -4   6         50.53         77.47        16.85 o                         
   2  -4   6        413.31        467.51        28.04 o                         
   3  -4   6       6998.34       6713.13       122.20 o                         
   4  -4   6      17323.09      16948.50       305.96 o                         
   5  -4   6       8686.83       8376.95       175.64 o                         
   6  -4   6       6064.15       5920.35       165.15 o                         
   7  -4   6       3249.48       3390.21       159.26 o                         
   8  -4   6        397.59        375.85        77.36 o                         
   9  -4   6        206.49        166.74       103.05 o                         
  -8  -3   6       3810.43       3947.64       194.53 o                         
  -7  -3   6       1376.19       1426.52        95.60 o                         
  -6  -3   6       2821.02       2993.79        95.18 o                         
  -5  -3   6       2967.88       3000.53        90.72 o                         
  -4  -3   6       3740.51       3849.42        93.73 o                         
  -3  -3   6        397.16        432.66        25.05 o                         
  -2  -3   6      43358.61      43909.75       316.57 o                         
  -1  -3   6         27.40         38.69        16.10 o                         
   0  -3   6       9215.76       9423.65       133.58 o                         
   1  -3   6       3668.87       3403.83        58.51 o                         
   2  -3   6      18738.87      17939.65       224.02 o                         
   3  -3   6        664.89        663.14        41.27 o                         
   4  -3   6      19109.33      18559.35       251.97 o                         
   5  -3   6       6643.31       6902.46       169.67 o                         
   6  -3   6        537.48        540.03        60.64 o                         
   7  -3   6        511.75        496.14        72.73 o                         
   8  -3   6      11166.21      11187.49       335.79 o                         
   9  -3   6         14.86        -66.48       106.59 o                         
  -9  -2   6       2188.45       2266.78       289.37 o                         
  -8  -2   6        645.16        569.82        77.95 o                         
  -7  -2   6       3294.50       3313.31       140.43 o                         
  -6  -2   6        204.50        183.15        29.70 o                         
  -5  -2   6       5056.03       5146.39       115.81 o                         
  -4  -2   6      31498.58      31608.43       296.27 o                         
  -3  -2   6       3445.70       3632.39        79.48 o                         
  -2  -2   6       3721.60       3644.40        63.68 o                         
  -1  -2   6       4636.51       4581.56        68.99 o                         
   0  -2   6      22227.35      21439.02       203.87 o                         
   1  -2   6      33330.70      32497.18       339.11 o                         
   2  -2   6      14127.25      13606.09       171.27 o                         
   3  -2   6      13353.75      13298.38       182.63 o                         
   4  -2   6        465.46        437.68        38.09 o                         
   5  -2   6       1803.48       1876.97        68.32 o                         
   6  -2   6      25153.19      25811.17       376.20 o                         
   7  -2   6        107.78        121.38        52.12 o                         
   8  -2   6        348.03        278.49        78.27 o                         
   9  -2   6       2126.95       2050.69       404.39 o                         
  -9  -1   6       3133.53       3096.53       231.82 o                         
  -8  -1   6        472.59        479.43        66.93 o                         
  -7  -1   6       2258.34       2161.68       112.38 o                         
  -6  -1   6      13018.24      13261.35       246.54 o                         
  -5  -1   6       1857.65       1878.75        58.40 o                         
  -4  -1   6         43.72         58.15        19.85 o                         
  -3  -1   6         61.54         64.97        19.33 o                         
  -2  -1   6      32855.64      32771.64       253.42 o                         
  -1  -1   6       9963.76       9547.94       107.28 o                         
   0  -1   6       2594.74       2646.67        78.68 o                         
   1  -1   6       3600.70       3448.42        83.45 o                         
   2  -1   6       2435.76       2308.55        60.43 o                         
   3  -1   6      11168.38      10883.22       120.20 o                         
   4  -1   6      16517.79      16668.65       184.55 o                         
   5  -1   6        142.17        101.43        33.28 o                         
   6  -1   6        251.46        210.04        52.86 o                         
   7  -1   6        501.72        498.54        70.73 o                         
   8  -1   6       2361.13       2452.80       161.35 o                         
   9  -1   6       1708.49       1424.03       342.87 o                         
  -9   0   6        235.77        390.54       133.38 o                         
  -8   0   6      11085.59      11448.37       298.00 o                         
  -7   0   6       1644.64       1656.91       104.05 o                         
  -6   0   6        505.02        556.13        59.36 o                         
  -5   0   6       5989.62       6115.65       109.55 o                         
  -4   0   6      25264.09      24872.43       263.98 o                         
  -3   0   6       3684.14       3627.18        77.40 o                         
  -2   0   6      29138.66      29080.25       279.83 o                         
  -1   0   6      22456.53      21881.63       340.27 o                         
   0   0   6       2352.06       2513.89        72.42 o                         
   1   0   6       2634.16       2835.57       105.87 o                         
   2   0   6      86519.06      85411.70       693.31 o                         
   3   0   6         28.09         49.09        25.78 o                         
   4   0   6        428.21        440.90        32.93 o                         
   5   0   6       6680.41       6426.42       150.63 o                         
   6   0   6       9382.57       9410.36       199.41 o                         
   7   0   6       3883.56       3885.26       162.99 o                         
   8   0   6       1955.74       2032.12       151.59 o                         
   9   0   6       2449.45       1832.32       361.91 o                         
  -9   1   6        988.35        970.09       154.34 o                         
  -8   1   6        948.28        874.30        93.49 o                         
  -7   1   6         98.64         48.50        47.06 o                         
  -6   1   6      16404.47      17040.44       268.21 o                         
  -5   1   6       4030.39       3893.56        98.73 o                         
  -4   1   6        408.13        377.87        30.00 o                         
  -3   1   6      13317.63      13016.40       168.35 o                         
  -2   1   6      14931.00      15127.29       179.15 o                         
  -1   1   6      20953.96      20165.41       275.14 o                         
   0   1   6      78815.88      77375.62      1162.83 o                         
   1   1   6      11588.89      11234.34       215.46 o                         
   2   1   6        513.44        439.75        37.59 o                         
   3   1   6       1922.12       1965.36        71.01 o                         
   4   1   6      35335.56      34043.51       354.86 o                         
   5   1   6       1337.87       1393.89        69.25 o                         
   6   1   6       2296.74       2164.52        95.76 o                         
   7   1   6       7035.79       7063.56       211.62 o                         
   8   1   6        709.53        985.89       107.45 o                         
  -9   2   6          3.16         87.06        91.33 o                         
  -8   2   6       4623.32       4598.79       204.58 o                         
  -7   2   6       1164.48       1161.91       101.92 o                         
  -6   2   6        280.50        211.21        44.77 o                         
  -5   2   6       1000.38        948.07        63.81 o                         
  -4   2   6       1136.55        901.24        65.35 o                         
  -3   2   6       7394.69       7286.63        94.27 o                         
  -2   2   6      16266.18      16602.75       182.43 o                         
  -1   2   6        725.19        695.71        37.42 o                         
   0   2   6        785.43        874.09        38.57 o                         
   1   2   6        112.77        159.21        26.65 o                         
   2   2   6      12779.02      12586.89       236.23 o                         
   3   2   6       7966.54       7945.18       148.58 o                         
   4   2   6       3504.60       3510.72       114.93 o                         
   5   2   6       2993.26       2916.92       101.62 o                         
   6   2   6        265.51        300.66        48.42 o                         
   7   2   6       1033.18        940.87        82.12 o                         
   8   2   6       5762.35       5593.46       591.98 o                         
  -9   3   6        506.53        269.05       117.53 o                         
  -8   3   6         65.64        183.53        83.96 o                         
  -7   3   6       6099.69       6464.85       213.54 o                         
  -6   3   6       4532.07       4221.96       151.05 o                         
  -5   3   6       6351.25       6293.47       168.73 o                         
  -4   3   6      25062.00      24985.01       287.25 o                         
  -3   3   6       5196.50       5113.55        85.19 o                         
  -2   3   6       1961.76       1990.12        59.83 o                         
  -1   3   6         34.89         56.36        29.26 o                         
   0   3   6      52819.24      50595.30       469.96 o                         
   1   3   6      14261.06      14086.70       207.13 o                         
   2   3   6         31.11         48.44        35.82 o                         
   3   3   6       7745.68       7699.00       190.39 o                         
   4   3   6       1298.00       1199.96        75.31 o                         
   5   3   6       6405.71       6254.86       161.17 o                         
   6   3   6       7824.86       7885.98       193.64 o                         
   7   3   6        289.61        416.99        67.21 o                         
   8   3   6        906.76        419.19       115.63 o                         
  -8   4   6       4573.09       4199.89       282.30 o                         
  -7   4   6       1044.89       1100.77        98.66 o                         
  -6   4   6       5340.40       5345.37       200.07 o                         
  -5   4   6       4592.78       4645.40       198.03 o                         
  -4   4   6       1814.60       1800.81        77.69 o                         
  -3   4   6          0.16         29.59        20.56 o                         
  -2   4   6      33665.68      33248.86       340.21 o                         
  -1   4   6         69.24         71.97        15.00 o                         
   0   4   6       3145.42       3018.08        80.14 o                         
   1   4   6      12497.94      12564.90       195.42 o                         
   2   4   6      13257.95      12898.32       225.89 o                         
   3   4   6        139.01        129.04        42.49 o                         
   4   4   6      11230.19      10969.49       234.53 o                         
   5   4   6       1868.55       1886.20        95.71 o                         
   6   4   6          3.65          6.20        74.26 o                         
   7   4   6         62.31        133.03        79.47 o                         
  -8   5   6       1880.09       1735.74       290.81 o                         
  -7   5   6        700.32        562.30        81.86 o                         
  -6   5   6        451.52        515.03        87.70 o                         
  -5   5   6         34.80         30.76        46.35 o                         
  -4   5   6      18787.85      19287.78       341.57 o                         
  -3   5   6       4301.59       4287.21       112.44 o                         
  -2   5   6        257.40        335.19        37.95 o                         
  -1   5   6      15747.64      15519.96       219.28 o                         
   0   5   6       5097.31       4956.70       111.96 o                         
   1   5   6       3681.42       3611.22       100.43 o                         
   2   5   6      18382.24      18287.88       267.87 o                         
   3   5   6       1377.47       1344.06        91.83 o                         
   4   5   6         68.12         71.95        46.10 o                         
   5   5   6        109.69         97.61        43.04 o                         
   6   5   6      12663.30      12315.75       366.92 o                         
   7   5   6        986.25       1169.23       319.34 o                         
  -8   6   6          3.52        -97.64        97.64 o                         
  -7   6   6       1590.67       1109.99       235.62 o                         
  -6   6   6       8878.73       8633.44       273.06 o                         
  -5   6   6        321.91        419.82        71.34 o                         
  -4   6   6       1390.41       1363.32        91.85 o                         
  -3   6   6        869.49        850.77        58.16 o                         
  -2   6   6       8665.49       8431.82       171.50 o                         
  -1   6   6      10209.45      10271.94       218.33 o                         
   0   6   6       2158.64       2065.15        92.48 o                         
   1   6   6       1317.57       1317.92        73.96 o                         
   2   6   6          6.83         34.17        39.98 o                         
   3   6   6       1805.63       1763.28        95.92 o                         
   4   6   6       9006.21       9487.38       245.76 o                         
   5   6   6        592.88        585.37        70.13 o                         
   6   6   6         80.62        230.58       137.18 o                         
  -7   7   6         28.20        774.58       302.33 o                         
  -6   7   6        165.77        162.28        78.53 o                         
  -5   7   6       1889.83       2080.42       148.44 o                         
  -4   7   6       4865.64       5069.57       204.57 o                         
  -3   7   6       1679.73       1559.08       120.56 o                         
  -2   7   6       8841.10       8859.74       201.93 o                         
  -1   7   6       1199.38       1173.10        79.68 o                         
   0   7   6        110.11        105.73        44.81 o                         
   1   7   6         20.97         -3.74        44.82 o                         
   2   7   6       9916.20       9291.50       218.04 o                         
   3   7   6       1259.26       1250.72        95.59 o                         
   4   7   6        104.10        117.40        64.34 o                         
   5   7   6       1482.45       1257.52       170.68 o                         
  -6   8   6       6359.94       6346.01       332.12 o                         
  -5   8   6       1790.76       1937.24       167.16 o                         
  -4   8   6       3425.32       3274.03       174.25 o                         
  -3   8   6       6935.68       6668.35       258.89 o                         
  -2   8   6        665.44        587.10        60.73 o                         
  -1   8   6        721.14        741.98        73.85 o                         
   0   8   6      21128.23      21527.15       380.83 o                         
   1   8   6        176.02        202.32        79.61 o                         
   2   8   6        201.47        199.74        64.80 o                         
   3   8   6       2199.70       2410.28       166.32 o                         
   4   8   6       5120.20       4906.82       511.80 o                         
  -6   9   6         76.38        -76.10       159.31 o                         
  -5   9   6        423.42        600.02       131.56 o                         
  -4   9   6        229.46        375.20        86.62 o                         
  -3   9   6        982.96       1348.19       128.56 o                         
  -2   9   6       5088.96       5243.95       238.65 o                         
  -1   9   6          8.99         64.61        77.84 o                         
   0   9   6        349.57        378.95        75.13 o                         
   1   9   6        217.72        384.15        79.55 o                         
   2   9   6       3157.73       3494.20       180.64 o                         
  -4  10   6       4454.67       3630.80       339.19 o                         
  -3  10   6        109.65        294.87       100.21 o                         
  -2  10   6        367.79        312.61       146.33 o                         
  -1  10   6        323.55        157.84       169.29 o                         
   0  10   6       2905.73       2907.08       203.87 o                         
  -1 -12   7        325.12        575.45       259.31 o                         
   0 -12   7        926.31        906.61       297.00 o                         
   1 -12   7        927.36        997.39       157.52 o                         
   2 -12   7       1985.19       1922.12       144.75 o                         
   3 -12   7       2793.60       2620.12       302.37 o                         
  -2 -11   7       1242.62       1188.37       178.70 o                         
  -1 -11   7       6768.55       7093.82       288.28 o                         
   0 -11   7       1413.35       1399.71       121.00 o                         
   1 -11   7       2811.23       2840.96       156.41 o                         
   2 -11   7       2516.22       2558.72       149.22 o                         
   3 -11   7        969.14       1000.65        97.75 o                         
   4 -11   7        160.50        -56.01       145.27 o                         
  -4 -10   7         87.45        -42.39       138.95 o                         
  -3 -10   7       1790.41       1821.66       135.13 o                         
  -2 -10   7       1519.51       1464.99       108.88 o                         
  -1 -10   7       2631.05       2696.49       143.56 o                         
   0 -10   7        217.23        179.17        66.72 o                         
   1 -10   7        455.72        414.87        66.56 o                         
   2 -10   7         27.68        183.20        63.93 o                         
   3 -10   7       6697.22       6771.39       225.36 o                         
   4 -10   7        243.54        291.26        94.87 o                         
   5 -10   7        408.64        434.43       138.04 o                         
  -5  -9   7       3003.12       3303.13       495.95 o                         
  -4  -9   7       2952.00       3283.32       170.28 o                         
  -3  -9   7        952.47        878.65        89.87 o                         
  -2  -9   7       2105.74       2136.97       122.40 o                         
  -1  -9   7         47.18         34.54        46.28 o                         
   0  -9   7       5154.39       5140.96       151.50 o                         
   1  -9   7      12865.81      12934.61       270.56 o                         
   2  -9   7        592.02        624.85        66.20 o                         
   3  -9   7       1226.70       1341.21       104.28 o                         
   4  -9   7        459.50        434.03        66.21 o                         
   5  -9   7       3738.60       3989.59       249.60 o                         
   6  -9   7       3492.49       3779.93       240.80 o                         
  -6  -8   7         89.51          7.18        91.31 o                         
  -5  -8   7        849.14        777.74        90.71 o                         
  -4  -8   7       1378.48       1421.39       111.27 o                         
  -3  -8   7       3927.21       4132.94       176.42 o                         
  -2  -8   7       1387.97       1216.53        90.03 o                         
  -1  -8   7      14171.96      14269.35       263.97 o                         
   0  -8   7        471.06        451.54        49.38 o                         
   1  -8   7        697.78        639.42        63.07 o                         
   2  -8   7         29.51         -1.05        47.01 o                         
   3  -8   7       5930.89       6087.35       199.43 o                         
   4  -8   7        906.02       1096.57        89.84 o                         
   5  -8   7       1487.46       1430.47       130.05 o                         
   6  -8   7        784.23        663.60        94.15 o                         
   7  -8   7         70.92         77.09       151.15 o                         
   8  -8   7        455.04        -78.35       212.49 o                         
  -7  -7   7        998.29        926.52       127.97 o                         
  -6  -7   7       1694.36       1780.24       112.42 o                         
  -5  -7   7       2312.67       2238.00       124.32 o                         
  -4  -7   7        862.91        895.34        73.47 o                         
  -3  -7   7      27216.40      27562.78       370.43 o                         
  -2  -7   7        135.01        156.49        33.11 o                         
  -1  -7   7          8.41         36.16        31.52 o                         
   0  -7   7       4993.48       5008.99       131.46 o                         
   1  -7   7      17590.94      17369.94       253.97 o                         
   2  -7   7       2850.01       2742.65       126.36 o                         
   3  -7   7       9028.92       8914.16       237.79 o                         
   4  -7   7      10247.35      10225.47       230.49 o                         
   5  -7   7        565.24        504.14        67.15 o                         
   6  -7   7        208.32        191.61        68.58 o                         
   7  -7   7      12136.41      12065.27       438.44 o                         
   8  -7   7        195.72        121.45       231.06 o                         
  -7  -6   7       1383.59       1322.32       118.08 o                         
  -6  -6   7       4101.85       4118.34       151.73 o                         
  -5  -6   7       4693.35       4678.40       148.75 o                         
  -4  -6   7        710.12        742.38        55.62 o                         
  -3  -6   7       1588.16       1605.87        62.72 o                         
  -2  -6   7        886.59        903.43        44.48 o                         
  -1  -6   7      20970.90      20884.75       232.53 o                         
   0  -6   7       1704.74       1614.12        57.48 o                         
   1  -6   7        309.66        311.18        31.71 o                         
   2  -6   7       6404.43       5946.56       205.85 o                         
   3  -6   7       6521.40       6569.64       148.48 o                         
   4  -6   7       2847.75       3019.22       107.84 o                         
   5  -6   7      11170.86      11091.20       218.17 o                         
   6  -6   7       1540.37       1280.29       107.51 o                         
   7  -6   7         69.17         88.96        98.02 o                         
   8  -6   7        344.60        251.70       124.41 o                         
  -8  -5   7        786.78        706.96       272.18 o                         
  -7  -5   7       4041.08       4228.67       196.18 o                         
  -6  -5   7        273.85        230.14        46.06 o                         
  -5  -5   7          0.03          1.46        34.82 o                         
  -4  -5   7          5.54          2.21        26.53 o                         
  -3  -5   7      11313.81      11658.22       161.17 o                         
  -2  -5   7       8426.05       8388.79       131.49 o                         
  -1  -5   7       3155.91       2926.28       105.57 o                         
   0  -5   7        866.88        901.05        44.05 o                         
   1  -5   7        322.48        313.50        34.28 o                         
   2  -5   7       6617.78       6515.95       112.19 o                         
   3  -5   7      15052.92      15062.31       230.46 o                         
   4  -5   7        763.22        683.85        50.34 o                         
   5  -5   7        687.66        729.96        56.98 o                         
   6  -5   7        372.49        353.99        54.71 o                         
   7  -5   7       5139.86       5419.67       204.52 o                         
   8  -5   7       2900.04       2845.20       160.91 o                         
   9  -5   7        317.36        457.83       229.80 o                         
  -8  -4   7       2407.49       2265.32       290.86 o                         
  -7  -4   7          0.89        -32.19        65.60 o                         
  -6  -4   7          8.81        -30.34        36.73 o                         
  -5  -4   7      27032.88      27493.62       315.17 o                         
  -4  -4   7        590.41        572.03        41.58 o                         
  -3  -4   7        739.11        692.53        51.13 o                         
  -2  -4   7      25086.43      25533.91       227.93 o                         
  -1  -4   7      19915.83      19144.48       221.41 o                         
   0  -4   7       9694.27       9307.91       127.55 o                         
   1  -4   7      32653.76      31666.10       342.23 o                         
   2  -4   7       8637.54       8556.53       141.88 o                         
   3  -4   7        302.02        291.11        29.60 o                         
   4  -4   7          1.62        -30.25        30.25 o                         
   5  -4   7      25191.92      25173.30       361.03 o                         
   6  -4   7       2933.90       3068.53       123.30 o                         
   7  -4   7          6.11         45.51        61.39 o                         
   8  -4   7       3712.56       3741.93       182.25 o                         
   9  -4   7        445.78        282.11       127.27 o                         
  -8  -3   7        241.57        417.69        73.51 o                         
  -7  -3   7       7009.41       7384.70       232.99 o                         
  -6  -3   7          4.95         32.74        33.85 o                         
  -5  -3   7        419.32        564.68        43.57 o                         
  -4  -3   7       4133.96       4286.55       100.62 o                         
  -3  -3   7      13439.67      13665.42       168.72 o                         
  -2  -3   7       2522.94       2411.51        49.41 o                         
  -1  -3   7      22136.30      21108.77       228.33 o                         
   0  -3   7       2923.98       2743.74        67.43 o                         
   1  -3   7      12798.65      12828.34       189.61 o                         
   2  -3   7        920.97        892.40        46.77 o                         
   3  -3   7      44074.65      43583.73       449.12 o                         
   4  -3   7         92.24         82.09        31.18 o                         
   5  -3   7       6293.90       6369.52       167.79 o                         
   6  -3   7       7395.58       7410.93       207.16 o                         
   7  -3   7       4382.75       4415.73       182.00 o                         
   8  -3   7        847.97        920.93       105.33 o                         
   9  -3   7       4145.77       3951.31       562.26 o                         
  -9  -2   7       4510.97       4334.13       393.62 o                         
  -8  -2   7        535.58        672.96        83.70 o                         
  -7  -2   7        356.05        379.27        58.66 o                         
  -6  -2   7       3489.66       3524.13       104.62 o                         
  -5  -2   7       2862.68       2923.52        88.60 o                         
  -4  -2   7      18110.28      17996.80       211.86 o                         
  -3  -2   7      15339.65      15202.22       175.82 o                         
  -2  -2   7       2116.90       2023.21        48.61 o                         
  -1  -2   7       1826.09       1837.73        51.76 o                         
   0  -2   7       1091.03       1103.48        42.14 o                         
   1  -2   7      60253.49      60742.38       846.26 o                         
   2  -2   7      11444.67      10107.04       234.02 o                         
   3  -2   7          6.54         57.06        23.24 o                         
   4  -2   7      13102.91      13180.72       214.36 o                         
   5  -2   7       5130.47       5469.04       146.79 o                         
   6  -2   7       8412.60       8760.75       228.76 o                         
   7  -2   7       7913.81       8132.37       235.31 o                         
   8  -2   7       1213.25       1178.66       111.74 o                         
  -9  -1   7        206.48        261.97       215.42 o                         
  -8  -1   7       1554.27       1511.22       123.01 o                         
  -7  -1   7       8517.02       9033.32       248.75 o                         
  -6  -1   7       3201.99       3325.29       128.64 o                         
  -5  -1   7       2495.42       2538.99        72.33 o                         
  -4  -1   7       6117.66       6130.28       117.64 o                         
  -3  -1   7       1865.13       1846.69        56.35 o                         
  -2  -1   7       8954.55       8696.32       127.69 o                         
  -1  -1   7      35823.15      34625.40       337.49 o                         
   0  -1   7        196.65        244.87        41.50 o                         
   1  -1   7        773.97        765.62        46.76 o                         
   2  -1   7       1045.76        992.97        44.27 o                         
   3  -1   7      14584.49      14522.27       156.34 o                         
   4  -1   7      11537.57      11343.64       170.68 o                         
   5  -1   7       3788.19       3936.84       142.61 o                         
   6  -1   7        920.52        913.84        80.29 o                         
   7  -1   7         86.66        109.44        56.31 o                         
   8  -1   7        305.36        258.12        79.84 o                         
  -9   0   7       4070.76       4162.77       360.24 o                         
  -8   0   7        862.58        768.88        92.70 o                         
  -7   0   7       4413.71       4684.54       177.50 o                         
  -6   0   7       4042.82       4282.20       148.02 o                         
  -5   0   7       1131.65       1067.99        51.22 o                         
  -4   0   7        270.63        243.09        26.33 o                         
  -3   0   7      44394.38      43584.11       388.96 o                         
  -2   0   7        124.54        124.64        18.82 o                         
  -1   0   7       3010.02       2744.87       110.29 o                         
   0   0   7      32930.72      38056.63       348.08 o                         
   1   0   7      24669.56      24513.91       563.39 o                         
   2   0   7       5437.29       5399.41       142.56 o                         
   3   0   7      30140.52      30076.00       331.58 o                         
   4   0   7       4786.24       4541.30       118.13 o                         
   5   0   7          5.59         62.22        43.77 o                         
   6   0   7         10.47        -17.14        48.52 o                         
   7   0   7      12802.61      12777.52       308.76 o                         
   8   0   7        578.56        492.61        86.59 o                         
  -9   1   7         28.45        -45.49       104.46 o                         
  -8   1   7       3070.70       3079.16       171.26 o                         
  -7   1   7        154.58         26.01        55.15 o                         
  -6   1   7       3462.60       3455.07       118.53 o                         
  -5   1   7      22059.52      21911.97       328.17 o                         
  -4   1   7       1575.95       1631.35        52.36 o                         
  -3   1   7       1435.31       1363.89        57.90 o                         
  -2   1   7      11334.35      11381.36       180.42 o                         
  -1   1   7      62986.25      60921.49      1294.18 o                         
   0   1   7      10537.70      10709.02       312.75 o                         
   1   1   7      12910.44      12683.78       272.85 o                         
   2   1   7      20112.26      19853.41       288.63 o                         
   3   1   7       4136.70       4079.57       113.64 o                         
   4   1   7       1635.12       1544.27        75.02 o                         
   5   1   7      29927.01      29048.30       393.50 o                         
   6   1   7        356.29        343.04        54.05 o                         
   7   1   7          3.18         15.81        54.64 o                         
   8   1   7       2244.89       2218.08       162.06 o                         
  -9   2   7        232.52        -40.16       131.80 o                         
  -8   2   7       1365.70       1460.45       132.62 o                         
  -7   2   7       4294.15       4368.76       207.17 o                         
  -6   2   7         21.66          9.16        50.95 o                         
  -5   2   7         69.13         60.73        33.35 o                         
  -4   2   7          5.40         45.15        19.64 o                         
  -3   2   7       9809.32       9700.43       142.26 o                         
  -2   2   7      12732.79      12947.95       210.24 o                         
  -1   2   7       5580.76       5478.53       104.02 o                         
   0   2   7        785.08        719.72        37.92 o                         
   1   2   7        696.87        494.13        46.92 o                         
   2   2   7       2227.17       2161.59       103.07 o                         
   3   2   7      17207.44      17131.04       302.84 o                         
   4   2   7        570.59        576.89        60.00 o                         
   5   2   7          3.19          0.03        41.62 o                         
   6   2   7       1657.64       1718.04       107.41 o                         
   7   2   7       2736.66       2747.72       139.45 o                         
   8   2   7       1579.27       1234.38       172.83 o                         
  -9   3   7       4983.80       3807.26       398.63 o                         
  -8   3   7        849.48       1314.26       170.21 o                         
  -7   3   7        230.89        321.46        85.07 o                         
  -6   3   7       1862.97       1925.63       114.10 o                         
  -5   3   7      18946.71      19258.34       316.17 o                         
  -4   3   7       8704.49       8569.15       147.22 o                         
  -3   3   7       3790.77       3823.92        93.53 o                         
  -2   3   7      17515.09      16760.09       283.37 o                         
  -1   3   7        173.30        144.99        27.77 o                         
   0   3   7      13118.38      12642.61       171.86 o                         
   1   3   7      37020.75      37035.89       422.89 o                         
   2   3   7         66.99        109.01        33.14 o                         
   3   3   7       1491.64       1423.13        92.81 o                         
   4   3   7       1031.41       1026.53        77.99 o                         
   5   3   7       8147.56       7910.90       208.95 o                         
   6   3   7       6255.54       6319.21       200.25 o                         
   7   3   7        520.56        530.70        72.14 o                         
   8   3   7       2151.63       1939.57       233.21 o                         
  -8   4   7          3.33         68.53       141.61 o                         
  -7   4   7       9264.89       9311.75       360.70 o                         
  -6   4   7        220.43        178.78        61.44 o                         
  -5   4   7       1301.53       1346.96        90.09 o                         
  -4   4   7       6998.31       6759.73       191.18 o                         
  -3   4   7      14141.27      14008.79       275.35 o                         
  -2   4   7       2839.56       2783.58        90.16 o                         
  -1   4   7      37252.29      36806.86       380.09 o                         
   0   4   7       5244.29       5062.96       121.53 o                         
   1   4   7       6688.97       6542.43       144.61 o                         
   2   4   7        630.12        640.29        53.58 o                         
   3   4   7      16418.28      16131.55       308.82 o                         
   4   4   7       1002.93        959.63        73.60 o                         
   5   4   7       1187.10       1058.12        78.76 o                         
   6   4   7       3629.99       3377.83       151.80 o                         
   7   4   7        149.32        167.86        87.15 o                         
  -8   5   7       1120.63        972.63       185.12 o                         
  -7   5   7        225.89        213.42        94.03 o                         
  -6   5   7       2982.85       3066.44       175.00 o                         
  -5   5   7        752.97        712.64        66.37 o                         
  -4   5   7       4680.08       4525.22       163.76 o                         
  -3   5   7      25719.73      25832.08       332.59 o                         
  -2   5   7        153.01        146.60        43.53 o                         
  -1   5   7          4.65         -0.49        27.09 o                         
   0   5   7       1838.99       1716.70        74.25 o                         
   1   5   7      13736.10      13692.28       211.52 o                         
   2   5   7       3584.07       3585.75       122.17 o                         
   3   5   7       2888.33       2839.27       118.45 o                         
   4   5   7       9724.13       9499.13       254.66 o                         
   5   5   7        518.25        428.64        59.17 o                         
   6   5   7        551.60        547.49        87.15 o                         
  -8   6   7       1551.80        991.85       180.53 o                         
  -7   6   7       1529.03       1255.38       263.41 o                         
  -6   6   7       5791.10       6212.33       309.75 o                         
  -5   6   7       4403.85       4517.82       193.17 o                         
  -4   6   7       1965.06       1985.47       116.03 o                         
  -3   6   7        749.90        855.84        77.58 o                         
  -2   6   7       1963.71       1939.75        83.77 o                         
  -1   6   7      13770.79      13817.31       242.76 o                         
   0   6   7       2601.70       2664.95       111.33 o                         
   1   6   7         73.45         86.79        37.42 o                         
   2   6   7       1887.43       1884.60       103.29 o                         
   3   6   7       1976.57       1738.54       106.97 o                         
   4   6   7       5439.93       5871.80       213.38 o                         
   5   6   7       4390.21       4233.91       185.09 o                         
  -6   7   7       1213.28       1239.83       185.95 o                         
  -5   7   7        234.49        280.68        83.76 o                         
  -4   7   7        161.58        149.12        65.44 o                         
  -3   7   7       9430.03       9368.44       278.83 o                         
  -2   7   7        901.77        943.91        69.09 o                         
  -1   7   7       1765.06       1619.32        87.87 o                         
   0   7   7       1973.36       1917.93       102.66 o                         
   1   7   7       1444.57       1393.50       108.16 o                         
   2   7   7       1893.50       1851.51       104.02 o                         
   3   7   7       6249.54       5817.04       193.99 o                         
   4   7   7         99.09         78.71        59.71 o                         
   5   7   7        246.56        340.70       102.77 o                         
  -6   8   7         22.59         74.64       103.86 o                         
  -5   8   7      11406.28      11877.44       453.67 o                         
  -4   8   7        122.33         87.72        75.83 o                         
  -3   8   7         48.67        -58.53        60.94 o                         
  -2   8   7       6831.73       7012.39       248.24 o                         
  -1   8   7       6627.10       6937.42       199.86 o                         
   0   8   7       2216.70       2288.69       125.12 o                         
   1   8   7       7721.87       7984.88       240.63 o                         
   2   8   7       2638.16       2714.19       161.25 o                         
   3   8   7         13.13        115.93        72.63 o                         
  -5   9   7         14.22        -61.89       101.39 o                         
  -4   9   7        396.04        440.88        96.75 o                         
  -3   9   7       2651.24       2824.96       179.43 o                         
  -2   9   7       1070.62       1141.21       184.88 o                         
  -1   9   7       1770.97       1788.63       117.75 o                         
   0   9   7        479.37        409.98        64.16 o                         
   1   9   7        209.00        312.88        69.97 o                         
   2   9   7        105.63        535.56       223.82 o                         
  -2  10   7        515.76        285.76       176.15 o                         
  -1  10   7        324.18         91.52       257.82 o                         
   0  10   7        513.65        486.89        92.89 o                         
   0 -12   8         16.03       -120.31       168.65 o                         
   1 -12   8         68.05        262.15        89.24 o                         
   2 -12   8       2157.75       1801.46       154.17 o                         
   3 -12   8       1323.85       1292.28       308.30 o                         
  -2 -11   8         40.91        157.70       106.94 o                         
  -1 -11   8         20.60         71.76        81.17 o                         
   0 -11   8      10007.55       9852.98       312.82 o                         
   1 -11   8          7.03        -19.60        62.58 o                         
   2 -11   8        429.87        384.57        68.66 o                         
   3 -11   8       2330.79       2219.13       151.03 o                         
   4 -11   8       3472.71       3605.82       362.43 o                         
  -4 -10   8         32.22        -67.49       150.20 o                         
  -3 -10   8        182.61        140.93        64.95 o                         
  -2 -10   8       3922.86       3956.19       188.02 o                         
  -1 -10   8        335.30        308.21        58.56 o                         
   0 -10   8       1059.72       1026.46        87.03 o                         
   1 -10   8        674.29        644.35        80.30 o                         
   2 -10   8       2202.56       2202.86       134.53 o                         
   3 -10   8        489.88        522.99        74.59 o                         
   4 -10   8       5127.00       5187.54       339.42 o                         
   5 -10   8        599.36        506.87       175.10 o                         
  -5  -9   8        455.98        872.23       273.02 o                         
  -4  -9   8       6351.83       6598.92       240.21 o                         
  -3  -9   8       1331.03       1473.94       117.72 o                         
  -2  -9   8        330.97        388.29        63.81 o                         
  -1  -9   8       1656.36       1573.92       102.38 o                         
   0  -9   8       2862.54       2865.17       118.19 o                         
   1  -9   8      10049.85       9912.69       241.16 o                         
   2  -9   8       4252.94       4105.91       168.51 o                         
   3  -9   8        895.66        792.27       108.26 o                         
   4  -9   8        494.83        480.33        67.39 o                         
   5  -9   8        477.36        498.47       102.31 o                         
   6  -9   8       5905.82       5783.71       304.37 o                         
  -6  -8   8       3641.57       3549.00       252.65 o                         
  -5  -8   8        449.49        448.25       126.40 o                         
  -4  -8   8        113.17        175.37        65.54 o                         
  -3  -8   8       1332.05       1380.03       108.84 o                         
  -2  -8   8      10568.72      10572.64       256.52 o                         
  -1  -8   8       1963.75       2104.27       101.18 o                         
   0  -8   8       3544.11       3717.20       127.60 o                         
   1  -8   8       1010.52       1041.93        75.73 o                         
   2  -8   8       2447.88       2495.86       162.69 o                         
   3  -8   8        792.13        719.28        75.48 o                         
   4  -8   8       7101.77       6835.91       224.26 o                         
   5  -8   8        124.23        130.71        74.89 o                         
   6  -8   8          0.59        -15.61        87.66 o                         
   7  -8   8        543.13        633.41       105.38 o                         
  -7  -7   8        205.08        122.01        74.23 o                         
  -6  -7   8         33.93         92.16        72.17 o                         
  -5  -7   8       2741.18       2820.53       142.61 o                         
  -4  -7   8       6099.68       6438.78       202.09 o                         
  -3  -7   8       5281.56       5298.11       192.25 o                         
  -2  -7   8      12128.09      12086.83       237.94 o                         
  -1  -7   8       3666.78       3669.28       115.45 o                         
   0  -7   8       1951.65       1971.27        95.47 o                         
   1  -7   8        143.10         90.92        35.87 o                         
   2  -7   8      35112.25      34805.49       677.81 o                         
   3  -7   8        149.11        246.07        58.48 o                         
   4  -7   8       1309.18       1149.99        81.25 o                         
   5  -7   8       7007.63       6843.49       193.56 o                         
   6  -7   8       5977.82       5873.46       245.77 o                         
   7  -7   8       2309.52       2230.34       180.82 o                         
   8  -7   8       3060.28       2909.88       744.75 o                         
  -7  -6   8          7.41         47.29        77.89 o                         
  -6  -6   8       5475.50       5649.48       189.09 o                         
  -5  -6   8       6207.25       6116.44       172.42 o                         
  -4  -6   8        548.12        606.39        54.77 o                         
  -3  -6   8       4097.33       4138.64       108.87 o                         
  -2  -6   8       3232.06       3335.55        92.15 o                         
  -1  -6   8       7632.26       7414.80       193.51 o                         
   0  -6   8      23964.37      24277.20       299.28 o                         
   1  -6   8        572.27        636.96        52.12 o                         
   2  -6   8          1.30         27.75        28.15 o                         
   3  -6   8        630.42        616.23        50.76 o                         
   4  -6   8      16779.74      17133.08       278.21 o                         
   5  -6   8       3479.20       3563.09       134.41 o                         
   6  -6   8       1675.81       1794.38       127.15 o                         
   7  -6   8       3634.96       3796.09       205.99 o                         
   8  -6   8         95.19         58.92        85.08 o                         
  -8  -5   8       2742.60       2704.12       422.00 o                         
  -7  -5   8        986.51       1097.55       107.99 o                         
  -6  -5   8        858.17        755.12        63.88 o                         
  -5  -5   8       1365.37       1465.76        75.49 o                         
  -4  -5   8        390.49        383.09        41.00 o                         
  -3  -5   8       2484.07       2547.41        74.44 o                         
  -2  -5   8      12286.97      11806.69       153.96 o                         
  -1  -5   8       1792.20       1776.21        61.98 o                         
   0  -5   8         80.79        104.22        21.08 o                         
   1  -5   8        254.19        247.22        35.05 o                         
   2  -5   8       5380.53       4997.92       153.33 o                         
   3  -5   8       9577.84       9375.58       185.14 o                         
   4  -5   8       4258.45       4254.34       153.45 o                         
   5  -5   8       1331.78       1320.40        76.75 o                         
   6  -5   8        134.82        151.10        40.93 o                         
   7  -5   8        853.49        860.46       125.31 o                         
   8  -5   8       5173.56       5121.11       216.42 o                         
  -8  -4   8        255.86        453.53       119.75 o                         
  -7  -4   8       5002.49       5304.21       201.95 o                         
  -6  -4   8       2423.38       2395.30       100.00 o                         
  -5  -4   8       2996.56       3107.98       103.79 o                         
  -4  -4   8      32333.14      32891.59       334.66 o                         
  -3  -4   8       3205.35       3157.43        80.52 o                         
  -2  -4   8         16.92         24.01        22.30 o                         
  -1  -4   8       2370.76       2220.70        85.93 o                         
   0  -4   8      47914.74      46603.95       393.09 o                         
   1  -4   8       9249.29       8795.04       120.19 o                         
   2  -4   8       4058.96       3893.39        89.52 o                         
   3  -4   8      15782.99      15455.57       231.89 o                         
   4  -4   8       1257.54       1240.42        69.20 o                         
   5  -4   8       6393.24       6513.56       165.02 o                         
   6  -4   8      15939.17      16236.86       288.27 o                         
   7  -4   8        247.88        195.47        59.50 o                         
   8  -4   8        597.41        609.82        88.70 o                         
   9  -4   8        498.58        356.02       163.61 o                         
  -8  -3   8       1864.44       2065.50       134.84 o                         
  -7  -3   8       1895.84       2068.83       127.63 o                         
  -6  -3   8       6876.74       7058.98       165.26 o                         
  -5  -3   8       1845.69       2005.78        77.81 o                         
  -4  -3   8        494.39        443.69        38.22 o                         
  -3  -3   8        173.46        118.90        16.78 o                         
  -2  -3   8      28124.72      28062.73       261.19 o                         
  -1  -3   8        749.59        780.99        37.01 o                         
   0  -3   8      11230.48      10740.23       155.49 o                         
   1  -3   8      16380.58      16393.34       297.40 o                         
   2  -3   8      15735.12      15101.98       236.11 o                         
   3  -3   8         57.87        105.25        29.45 o                         
   4  -3   8      26334.29      26064.52       344.87 o                         
   5  -3   8       2661.09       2677.42       111.16 o                         
   6  -3   8        124.19        173.93        56.79 o                         
   7  -3   8       1033.89       1028.67       102.65 o                         
   8  -3   8       3649.31       3667.24       199.04 o                         
   9  -3   8        643.44        510.12       266.01 o                         
  -9  -2   8       1952.46       2108.63       394.43 o                         
  -8  -2   8       3764.68       3962.62       196.58 o                         
  -7  -2   8        255.78        288.22        61.46 o                         
  -6  -2   8       1423.47       1484.19        84.52 o                         
  -5  -2   8         10.50         22.95        26.40 o                         
  -4  -2   8      16790.72      16839.17       236.78 o                         
  -3  -2   8      11177.49      11063.26       152.60 o                         
  -2  -2   8       1598.31       1627.03        57.37 o                         
  -1  -2   8      11693.05      11565.21       175.16 o                         
   0  -2   8        829.35        821.84        40.54 o                         
   1  -2   8      18853.21      19276.25       427.15 o                         
   2  -2   8      41357.45      39476.69       599.37 o                         
   3  -2   8        506.55        440.88        28.70 o                         
   4  -2   8       2414.76       2430.14        79.20 o                         
   5  -2   8        950.54       1005.86        68.58 o                         
   6  -2   8      14911.37      15613.38       319.15 o                         
   7  -2   8       2688.47       2822.18       143.47 o                         
   8  -2   8       1899.53       1929.48       147.14 o                         
  -8  -1   8          8.05         -5.21        58.53 o                         
  -7  -1   8        518.62        542.10        75.35 o                         
  -6  -1   8      15132.69      15412.55       295.55 o                         
  -5  -1   8        258.11        232.51        32.75 o                         
  -4  -1   8         97.38        130.24        29.02 o                         
  -3  -1   8       4017.87       3890.20        78.76 o                         
  -2  -1   8      16183.73      15824.64       183.50 o                         
  -1  -1   8      21507.94      20834.28       333.14 o                         
   0  -1   8      13464.80      13569.56       383.63 o                         
   1  -1   8       4262.07       4234.00       133.70 o                         
   2  -1   8        668.79        592.28        41.79 o                         
   3  -1   8       2816.61       2762.29        70.79 o                         
   4  -1   8      15790.09      15654.65       225.22 o                         
   5  -1   8       2888.58       3071.45       132.69 o                         
   6  -1   8          6.64        -21.57        55.57 o                         
   7  -1   8       1474.89       1577.44       111.79 o                         
   8  -1   8        447.02        417.19        85.91 o                         
  -8   0   8       6387.84       6958.05       285.45 o                         
  -7   0   8         79.10         56.54        48.61 o                         
  -6   0   8       2001.72       2114.87       106.94 o                         
  -5   0   8       6038.90       6072.46       124.53 o                         
  -4   0   8      11652.99      11576.31       188.43 o                         
  -3   0   8       2631.47       2578.87        75.80 o                         
  -2   0   8      52686.18      52513.84       683.73 o                         
  -1   0   8       6458.77       6276.70       226.57 o                         
   0   0   8       1707.16       1941.58        71.01 o                         
   1   0   8       3603.68       3513.84       130.76 o                         
   2   0   8      36382.93      35013.35       540.62 o                         
   3   0   8       3234.00       3165.07       110.89 o                         
   4   0   8       3142.15       2986.68       102.54 o                         
   5   0   8       7779.96       7754.98       213.99 o                         
   6   0   8       1527.66       1480.55       101.35 o                         
   7   0   8       2163.13       1890.59       120.70 o                         
   8   0   8       5424.88       5548.66       274.45 o                         
  -9   1   8         18.39         63.61       208.18 o                         
  -8   1   8        157.83        171.94        75.43 o                         
  -7   1   8       2508.68       2712.50       152.90 o                         
  -6   1   8      10237.98      10369.00       244.97 o                         
  -5   1   8       9354.27       9253.17       224.54 o                         
  -4   1   8      14855.03      14910.68       213.28 o                         
  -3   1   8      18153.85      18046.36       241.15 o                         
  -2   1   8          3.75          9.13        25.99 o                         
  -1   1   8       1533.33       1643.50        76.05 o                         
   0   1   8      64993.01      65440.44      1610.70 o                         
   1   1   8         14.97         49.78        43.40 o                         
   2   1   8        232.70        255.89        44.02 o                         
   3   1   8      15125.48      14722.06       271.98 o                         
   4   1   8      16423.88      16169.16       283.93 o                         
   5   1   8       4189.13       4305.31       154.19 o                         
   6   1   8       8952.21       8638.74       248.06 o                         
   7   1   8       3264.70       3177.31       162.01 o                         
   8   1   8          9.58       -114.17       120.36 o                         
  -8   2   8       2473.78       2441.84       235.18 o                         
  -7   2   8       2428.70       2303.99       159.95 o                         
  -6   2   8       1238.85       1230.36        92.91 o                         
  -5   2   8       1136.68       1228.19        77.15 o                         
  -4   2   8         10.21          6.83        31.59 o                         
  -3   2   8       3414.76       3314.37       116.29 o                         
  -2   2   8      15594.16      15594.92       274.91 o                         
  -1   2   8       2058.92       1983.20        70.91 o                         
   0   2   8        517.28        551.68        40.37 o                         
   1   2   8        622.37        516.40        50.56 o                         
   2   2   8       6459.16       6328.93       186.02 o                         
   3   2   8       6194.33       5974.05       206.75 o                         
   4   2   8       7533.42       7589.81       219.36 o                         
   5   2   8        802.09        861.82        71.68 o                         
   6   2   8          0.28        -60.02        60.02 o                         
   7   2   8         11.99         80.22        58.99 o                         
   8   2   8       5484.62       4967.26       431.00 o                         
  -8   3   8       1845.59       1563.94       187.70 o                         
  -7   3   8       4324.99       4392.25       238.41 o                         
  -6   3   8          1.95         11.36        66.83 o                         
  -5   3   8       1179.79       1231.68        81.01 o                         
  -4   3   8      31245.49      31473.58       467.37 o                         
  -3   3   8       1164.24       1230.56        60.48 o                         
  -2   3   8        977.85        925.34        46.15 o                         
  -1   3   8       7806.87       7486.67       164.21 o                         
   0   3   8      13028.17      12681.87       175.11 o                         
   1   3   8      17218.12      16977.66       304.83 o                         
   2   3   8       8648.39       8754.14       228.45 o                         
   3   3   8       3256.18       3284.41       147.16 o                         
   4   3   8        842.70        983.80        80.75 o                         
   5   3   8       1737.32       1525.41       104.09 o                         
   6   3   8      10909.19      10696.36       273.47 o                         
   7   3   8        763.38        667.26        81.07 o                         
  -8   4   8        705.36        734.45       265.61 o                         
  -7   4   8        734.75        844.97       151.29 o                         
  -6   4   8      11336.22      10972.99       351.71 o                         
  -5   4   8       3663.40       3892.91       157.66 o                         
  -4   4   8         48.59         53.58        43.91 o                         
  -3   4   8       5570.92       5849.20       146.96 o                         
  -2   4   8      29788.62      29835.56       361.94 o                         
  -1   4   8        208.92        270.96        33.46 o                         
   0   4   8       6222.06       6283.27       134.04 o                         
   1   4   8       4578.85       4643.27       129.04 o                         
   2   4   8       4242.81       4069.52       147.35 o                         
   3   4   8       1682.65       1660.86       102.93 o                         
   4   4   8      17346.89      17825.01       368.00 o                         
   5   4   8          9.16         28.23        51.75 o                         
   6   4   8         30.93          3.75        59.05 o                         
   7   4   8       1161.46        917.91       279.00 o                         
  -8   5   8       3695.92       3715.30       460.33 o                         
  -7   5   8         28.76          4.73       101.29 o                         
  -6   5   8        342.73        266.74        84.24 o                         
  -5   5   8       2581.05       2580.08       172.36 o                         
  -4   5   8       7626.00       7454.66       220.09 o                         
  -3   5   8       6217.38       5972.67       186.06 o                         
  -2   5   8       7216.17       7179.15       160.60 o                         
  -1   5   8       1829.34       1834.88        82.17 o                         
   0   5   8        959.03        813.07        53.70 o                         
   1   5   8        586.43        513.82        53.20 o                         
   2   5   8      29954.30      29735.03       492.83 o                         
   3   5   8         11.50         18.70        43.06 o                         
   4   5   8        137.93         23.48        57.70 o                         
   5   5   8       3733.50       3736.37       177.67 o                         
   6   5   8       5159.28       5181.94       368.00 o                         
  -7   6   8         50.05       -101.97       101.97 o                         
  -6   6   8       7894.28       7967.91       332.12 o                         
  -5   6   8       4016.86       4143.94       191.25 o                         
  -4   6   8          8.97         72.01        49.50 o                         
  -3   6   8       2801.28       2878.51       137.03 o                         
  -2   6   8        948.87        917.86        67.44 o                         
  -1   6   8       8337.25       8439.78       193.73 o                         
   0   6   8       9221.42       9083.24       232.89 o                         
   1   6   8        113.64         60.16        43.80 o                         
   2   6   8       1681.14       1624.78        98.46 o                         
   3   6   8         63.72         76.64        45.57 o                         
   4   6   8       6599.67       6395.43       231.35 o                         
   5   6   8       2485.48       2382.09       148.24 o                         
  -6   7   8        807.13        734.80       127.65 o                         
  -5   7   8       1778.76       1680.30       143.06 o                         
  -4   7   8       1572.99       1578.73       136.19 o                         
  -3   7   8        657.72        752.71        87.84 o                         
  -2   7   8       8177.18       8479.03       203.96 o                         
  -1   7   8         10.83         49.15        46.14 o                         
   0   7   8        136.00        100.15        52.90 o                         
   1   7   8        293.41        141.50        50.34 o                         
   2   7   8       5165.41       4892.10       186.22 o                         
   3   7   8       2705.62       2506.56       131.24 o                         
   4   7   8        794.75        752.87       135.86 o                         
   5   7   8        884.02        551.89       169.47 o                         
  -6   8   8       1086.28        824.03       334.99 o                         
  -5   8   8       1802.31       1859.77       192.65 o                         
  -4   8   8      10116.19      10356.20       350.08 o                         
  -3   8   8       1713.43       1749.04       143.08 o                         
  -2   8   8         10.67          2.19        72.65 o                         
  -1   8   8        586.24        523.92        68.28 o                         
   0   8   8      12532.68      12535.48       305.11 o                         
   1   8   8       1240.56       1237.23       102.09 o                         
   2   8   8        596.88        663.34        98.49 o                         
   3   8   8       5446.13       6126.88       701.56 o                         
  -4   9   8         14.83         99.16        96.92 o                         
  -3   9   8        298.01         36.50       130.03 o                         
  -2   9   8       4323.96       4359.74       282.15 o                         
  -1   9   8        266.23        279.12       140.43 o                         
   0   9   8        221.11        136.75        85.84 o                         
   1   9   8       1479.23       1770.42       156.00 o                         
   2   9   8       1458.57       1600.67       369.59 o                         
   0 -12   9        191.99        362.19       135.26 o                         
   1 -12   9        145.65         86.07       219.83 o                         
   2 -12   9        330.25        421.64        89.94 o                         
  -2 -11   9       2529.53       2277.51       246.55 o                         
  -1 -11   9       2522.70       2551.04       150.30 o                         
   0 -11   9        892.81        907.49       134.75 o                         
   1 -11   9       7316.91       7569.51       252.29 o                         
   2 -11   9       1218.49       1099.44       103.93 o                         
   3 -11   9         34.82         -2.86        60.07 o                         
   4 -11   9        209.15        183.88       390.89 o                         
  -4 -10   9        252.57        287.33       175.67 o                         
  -3 -10   9       1453.41       1511.87       124.53 o                         
  -2 -10   9        721.30        678.51        91.18 o                         
  -1 -10   9       4039.43       3932.16       172.43 o                         
   0 -10   9         63.15        111.25        78.81 o                         
   1 -10   9        902.07        893.74        85.67 o                         
   2 -10   9        141.20        130.02        56.57 o                         
   3 -10   9       6589.90       6807.69       252.54 o                         
   4 -10   9        248.12        250.57       114.85 o                         
   5 -10   9       2425.08       2444.78       248.15 o                         
   6 -10   9        713.65        912.77       290.04 o                         
  -4  -9   9       3399.16       3471.38       176.51 o                         
  -3  -9   9       5160.94       5264.20       216.78 o                         
  -2  -9   9        109.15        115.56        56.61 o                         
  -1  -9   9       1117.38       1114.11        85.76 o                         
   0  -9   9        103.92         72.37        39.35 o                         
   1  -9   9       9395.25       9137.71       237.91 o                         
   2  -9   9       5292.92       5509.04       223.61 o                         
   3  -9   9         75.92        164.16        77.15 o                         
   4  -9   9       1787.77       1726.16       123.89 o                         
   5  -9   9        233.36         93.34        85.63 o                         
   6  -9   9       3052.61       3428.65       228.64 o                         
  -5  -8   9       3260.63       3438.48       181.52 o                         
  -4  -8   9       2488.34       2339.62       141.36 o                         
  -3  -8   9        312.28        296.07        67.36 o                         
  -2  -8   9        424.77        453.99        65.42 o                         
  -1  -8   9      11707.09      11886.12       277.82 o                         
   0  -8   9          9.29         -2.82        39.73 o                         
   1  -8   9        628.56        466.20        57.02 o                         
   2  -8   9        534.27        449.62        66.40 o                         
   3  -8   9       4839.62       4576.29       223.18 o                         
   4  -8   9       3065.38       3037.75       153.69 o                         
   5  -8   9       3023.71       2975.21       247.26 o                         
   6  -8   9        315.80        240.64        72.91 o                         
   7  -8   9         71.70          5.23       103.79 o                         
  -6  -7   9        953.29       1046.60        96.93 o                         
  -5  -7   9        143.88        134.23        56.34 o                         
  -4  -7   9        246.92        275.36        64.11 o                         
  -3  -7   9      14228.50      14529.54       287.13 o                         
  -2  -7   9         77.75         48.95        35.81 o                         
  -1  -7   9       5020.71       5048.07       140.46 o                         
   0  -7   9      10253.49      10152.03       223.19 o                         
   1  -7   9       6866.30       6987.62       193.49 o                         
   2  -7   9       1065.49        998.74        82.98 o                         
   3  -7   9      21105.35      21281.33       482.46 o                         
   4  -7   9       2771.35       2789.04       126.21 o                         
   5  -7   9         11.32         57.31        46.53 o                         
   6  -7   9        399.05        402.52        79.13 o                         
   7  -7   9       8089.90       8063.60       292.70 o                         
   8  -7   9        685.70        617.44       179.16 o                         
  -7  -6   9        210.14        625.50       245.17 o                         
  -6  -6   9       1044.51       1130.24        95.75 o                         
  -5  -6   9      10934.46      11336.88       246.04 o                         
  -4  -6   9          7.32         44.41        41.46 o                         
  -3  -6   9        351.20        352.70        44.91 o                         
  -2  -6   9       1700.46       1722.65        70.18 o                         
  -1  -6   9      13910.62      13681.04       243.69 o                         
   0  -6   9       9467.90       9456.95       178.09 o                         
   1  -6   9       5597.84       5819.10       142.45 o                         
   2  -6   9       6247.95       6380.52       186.40 o                         
   3  -6   9        142.34        170.58        38.64 o                         
   4  -6   9       1806.19       1816.39        96.32 o                         
   5  -6   9      19345.07      19308.11       442.87 o                         
   6  -6   9         52.31         26.96        65.09 o                         
   7  -6   9        183.89         70.69        85.73 o                         
   8  -6   9       1992.12       1884.08       252.56 o                         
  -7  -5   9       4508.40       4636.44       213.60 o                         
  -6  -5   9         69.92         68.28        42.87 o                         
  -5  -5   9         33.53         -1.64        38.27 o                         
  -4  -5   9        320.26        241.94        41.34 o                         
  -3  -5   9       4624.63       4712.27       121.03 o                         
  -2  -5   9       4759.58       4757.86       133.67 o                         
  -1  -5   9       6126.85       6042.77       132.82 o                         
   0  -5   9         17.95         10.42        15.76 o                         
   1  -5   9         17.81         29.85        29.59 o                         
   2  -5   9       1346.78       1306.18        57.32 o                         
   3  -5   9      12359.11      12515.42       205.69 o                         
   4  -5   9       3389.57       3291.81       110.70 o                         
   5  -5   9          2.05         58.83        38.31 o                         
   6  -5   9       1275.21       1254.06        81.89 o                         
   7  -5   9        919.70        979.02        96.79 o                         
   8  -5   9       1857.63       1685.48       166.31 o                         
  -8  -4   9        303.70        255.49       128.95 o                         
  -7  -4   9         56.67         10.04        67.04 o                         
  -6  -4   9       4062.89       4223.77       133.91 o                         
  -5  -4   9      13829.79      13731.57       229.01 o                         
  -4  -4   9       5284.40       5489.34       136.79 o                         
  -3  -4   9       9730.44       9559.26       159.43 o                         
  -2  -4   9      13373.51      13034.93       199.48 o                         
  -1  -4   9        983.66        956.50        52.25 o                         
   0  -4   9       3006.97       2916.95        99.68 o                         
   1  -4   9      53915.29      53392.53       773.55 o                         
   2  -4   9        113.17         82.89        21.16 o                         
   3  -4   9        900.15        851.70        46.08 o                         
   4  -4   9       5871.10       5609.28       144.92 o                         
   5  -4   9      11597.74      11685.05       230.50 o                         
   6  -4   9       7123.41       7304.99       193.93 o                         
   7  -4   9       2471.51       2483.72       157.35 o                         
   8  -4   9       1272.91       1134.70       119.72 o                         
  -8  -3   9        152.57        274.37       136.61 o                         
  -7  -3   9       7080.09       7436.45       238.57 o                         
  -6  -3   9       1504.02       1587.06        85.99 o                         
  -5  -3   9       2674.14       2806.67       109.77 o                         
  -4  -3   9       4881.99       5031.30       121.99 o                         
  -3  -3   9      13988.01      13506.50       234.58 o                         
  -2  -3   9        861.15        796.57        42.13 o                         
  -1  -3   9      39318.40      38779.36       488.93 o                         
   0  -3   9       3052.78       2936.47        79.99 o                         
   1  -3   9       5538.56       5291.60       102.36 o                         
   2  -3   9       3400.55       3150.77       103.03 o                         
   3  -3   9      28704.99      28010.66       354.40 o                         
   4  -3   9       1885.81       1920.85        78.88 o                         
   5  -3   9       5674.88       5943.75       169.35 o                         
   6  -3   9       3324.53       3259.85       142.67 o                         
   7  -3   9        641.77        852.18       109.05 o                         
   8  -3   9        145.03        155.36        92.12 o                         
  -8  -2   9       2458.27       2579.98       166.59 o                         
  -7  -2   9        744.34        635.59        89.81 o                         
  -6  -2   9       2379.45       2481.79       138.02 o                         
  -5  -2   9         67.38         85.84        28.31 o                         
  -4  -2   9       4441.45       4497.79       111.44 o                         
  -3  -2   9      24428.66      24177.38       280.47 o                         
  -2  -2   9       1796.83       1857.05        67.68 o                         
  -1  -2   9       1684.79       1564.97        59.62 o                         
   0  -2   9       4021.49       3942.37        95.93 o                         
   1  -2   9      21206.68      21632.52       402.46 o                         
   2  -2   9      20886.85      19807.39       331.54 o                         
   3  -2   9       7951.81       7929.86       150.27 o                         
   4  -2   9      10594.90      10754.47       218.21 o                         
   5  -2   9         35.26         82.14        38.90 o                         
   6  -2   9         54.46        107.86        59.19 o                         
   7  -2   9      12141.62      12591.81       311.85 o                         
   8  -2   9         59.65        -19.00        69.43 o                         
  -8  -1   9       2811.11       3255.84       233.49 o                         
  -7  -1   9       2229.32       2198.47       136.66 o                         
  -6  -1   9       4472.51       4625.33       169.49 o                         
  -5  -1   9      11066.39      11143.30       190.12 o                         
  -4  -1   9       2588.88       2559.98        90.52 o                         
  -3  -1   9        857.16        900.36        43.71 o                         
  -2  -1   9        702.45        623.60        45.32 o                         
  -1  -1   9      38739.22      36054.84       829.24 o                         
   0  -1   9      13859.12      14649.33       452.49 o                         
   1  -1   9         15.88         24.43        44.35 o                         
   2  -1   9       3659.50       3216.64       160.64 o                         
   3  -1   9       2156.15       2095.33        83.30 o                         
   4  -1   9      10015.48       9850.59       229.25 o                         
   5  -1   9       8646.57       8680.78       239.84 o                         
   6  -1   9         22.96          0.36        56.87 o                         
   7  -1   9        540.06        635.85        76.64 o                         
   8  -1   9        169.88        168.28        98.68 o                         
  -8   0   9        235.29        226.55        81.80 o                         
  -7   0   9       7109.63       7344.04       251.99 o                         
  -6   0   9       2272.54       2399.67       118.16 o                         
  -5   0   9        719.65        686.65        53.01 o                         
  -4   0   9       4357.54       4316.18       123.73 o                         
  -3   0   9      31185.85      30573.32       416.89 o                         
  -2   0   9       2284.62       2289.08        99.94 o                         
  -1   0   9      15773.48      14976.05       798.68 o                         
   0   0   9       9152.24      10290.36       175.91 o                         
   1   0   9       5461.55       5340.33       192.46 o                         
   2   0   9       1092.04       1189.34        77.23 o                         
   3   0   9      30980.30      30491.29       470.02 o                         
   4   0   9        107.37        104.66        40.90 o                         
   5   0   9          5.78         44.77        48.40 o                         
   6   0   9       1540.63       1359.52       115.96 o                         
   7   0   9       4770.04       4788.68       197.74 o                         
   8   0   9       2032.83       2187.51       299.67 o                         
  -8   1   9       2103.99       2103.31       203.72 o                         
  -7   1   9        494.39        631.74        95.21 o                         
  -6   1   9         22.49         27.09        55.26 o                         
  -5   1   9      28356.09      28254.54       434.68 o                         
  -4   1   9       4676.02       4644.98       124.09 o                         
  -3   1   9        372.69        353.35        38.79 o                         
  -2   1   9      16383.20      15122.11       306.16 o                         
  -1   1   9      15206.57      15586.57       515.85 o                         
   0   1   9      10365.92      11011.54       280.62 o                         
   1   1   9      43033.92      40985.61       966.66 o                         
   2   1   9       9802.68       9655.63       210.21 o                         
   3   1   9          0.04         23.59        47.53 o                         
   4   1   9       1013.46        970.56        79.81 o                         
   5   1   9      25061.95      24402.38       400.46 o                         
   6   1   9        849.08        626.06       108.18 o                         
   7   1   9       1336.84       1123.48       105.30 o                         
   8   1   9       4561.50       3946.96       551.08 o                         
  -8   2   9        449.60         88.45       106.18 o                         
  -7   2   9       6128.81       5950.54       263.38 o                         
  -6   2   9        962.62       1008.16       132.68 o                         
  -5   2   9         31.70        -38.03        55.31 o                         
  -4   2   9        884.05        841.77        64.06 o                         
  -3   2   9       4824.13       4681.65       168.66 o                         
  -2   2   9       6854.84       6889.12       152.71 o                         
  -1   2   9       7192.68       7150.59       231.80 o                         
   0   2   9        163.24        225.47        48.90 o                         
   1   2   9         18.31         86.85        34.81 o                         
   2   2   9        302.10        350.09        55.30 o                         
   3   2   9      12576.76      13117.47       301.20 o                         
   4   2   9       1877.90       1893.32       110.09 o                         
   5   2   9       1189.25       1003.08        93.17 o                         
   6   2   9       2435.04       2192.48       135.08 o                         
   7   2   9        919.51       1004.84       106.98 o                         
   8   2   9       1219.99        676.64       241.69 o                         
  -8   3   9        249.38        313.38       181.07 o                         
  -7   3   9          0.29         96.47        97.39 o                         
  -6   3   9       5504.95       5394.04       289.08 o                         
  -5   3   9       3769.00       3795.31       221.96 o                         
  -4   3   9       9151.14       9226.45       210.23 o                         
  -3   3   9      17870.01      18247.36       286.93 o                         
  -2   3   9       2601.92       2579.50        90.38 o                         
  -1   3   9       1243.13       1193.00        66.96 o                         
   0   3   9        125.09        146.49        47.87 o                         
   1   3   9      24093.88      23861.09       548.85 o                         
   2   3   9       7357.01       7316.96       212.66 o                         
   3   3   9         17.52         60.42        50.69 o                         
   4   3   9       4942.87       5114.43       184.21 o                         
   5   3   9       1027.94        799.95        80.06 o                         
   6   3   9       5406.72       5224.85       213.82 o                         
   7   3   9       4064.71       3816.02       259.61 o                         
  -8   4   9       1402.57       1503.13       458.98 o                         
  -7   4   9       8895.35       8548.70       393.00 o                         
  -6   4   9       2282.86       2225.36       199.61 o                         
  -5   4   9       7480.49       7289.17       242.27 o                         
  -4   4   9       9355.37       9268.04       253.53 o                         
  -3   4   9       2409.30       2366.64        99.11 o                         
  -2   4   9        663.79        623.16        54.36 o                         
  -1   4   9      20585.60      21014.56       406.07 o                         
   0   4   9        690.72        569.57        50.27 o                         
   1   4   9        266.16        260.13        49.25 o                         
   2   4   9       6316.93       6260.00       215.45 o                         
   3   4   9      10287.02      10417.82       268.00 o                         
   4   4   9       1858.51       1907.74       123.76 o                         
   5   4   9       5186.23       5137.65       189.14 o                         
   6   4   9       2108.20       2001.18       145.84 o                         
  -7   5   9       2300.54       2130.10       207.79 o                         
  -6   5   9       1506.67       1379.12       182.40 o                         
  -5   5   9        209.82        189.79        54.83 o                         
  -4   5   9         60.32        -59.61        59.61 o                         
  -3   5   9       9851.37      10376.18       256.54 o                         
  -2   5   9        227.25        232.11        43.13 o                         
  -1   5   9       1304.56       1228.62        79.91 o                         
   0   5   9       9011.23       8976.62       201.89 o                         
   1   5   9       7205.73       7129.58       206.14 o                         
   2   5   9       2707.78       2470.54       122.51 o                         
   3   5   9      11922.06      11968.75       279.25 o                         
   4   5   9       2994.05       2902.27       165.97 o                         
   5   5   9          7.42        -19.92        56.29 o                         
  -7   6   9         60.32        -44.15       114.46 o                         
  -6   6   9       2619.67       2555.38       196.63 o                         
  -5   6   9       7899.29       8199.10       261.70 o                         
  -4   6   9         52.13         13.01        80.21 o                         
  -3   6   9       1138.30       1190.22       101.05 o                         
  -2   6   9        245.45        184.27        48.87 o                         
  -1   6   9       8377.97       8559.33       230.19 o                         
   0   6   9      10954.35      10857.72       266.48 o                         
   1   6   9       1632.65       1523.85       108.23 o                         
   2   6   9       3028.25       2913.51       137.05 o                         
   3   6   9         18.28        -52.07        52.89 o                         
   4   6   9       1435.47       1247.09       119.86 o                         
   5   6   9       6228.52       6203.08       371.58 o                         
  -6   7   9        146.74         84.16       119.35 o                         
  -5   7   9        117.40        131.53        81.91 o                         
  -4   7   9        509.81        376.59        81.43 o                         
  -3   7   9       5013.01       5079.73       231.27 o                         
  -2   7   9       1219.12       1257.41       128.98 o                         
  -1   7   9       2795.79       2544.43       132.37 o                         
   0   7   9        997.48        910.08        89.05 o                         
   1   7   9        110.13          5.19        56.37 o                         
   2   7   9        755.93        752.57        83.13 o                         
   3   7   9       5616.70       5107.38       267.11 o                         
   4   7   9        295.64         94.06       113.75 o                         
  -5   8   9       6136.14       6389.69       433.87 o                         
  -4   8   9       1806.64       1628.14       150.66 o                         
  -3   8   9       2535.04       2571.18       217.04 o                         
  -2   8   9       4332.89       4784.62       403.32 o                         
  -1   8   9        820.30       1011.67        98.70 o                         
   0   8   9        938.16       1027.22        95.60 o                         
   1   8   9      16087.71      16109.35       371.23 o                         
   2   8   9        133.45         32.66        90.98 o                         
  -2   9   9       1364.11       1767.04       429.18 o                         
  -1   9   9       4865.31       4015.22       600.86 o                         
   0   9   9        258.20        322.83        84.84 o                         
   0 -12  10        313.09        349.95       155.15 o                         
   2 -12  10        944.04        538.81       124.78 o                         
  -2 -11  10         86.40        125.48       102.26 o                         
  -1 -11  10        721.74        779.49       121.54 o                         
   0 -11  10       7426.77       6782.38       266.22 o                         
   1 -11  10       1954.51       1686.47       136.73 o                         
   2 -11  10       2147.97       2350.23       150.83 o                         
   3 -11  10       2967.80       3132.53       171.19 o                         
  -3 -10  10          3.92         68.18       105.13 o                         
  -2 -10  10       3818.54       3836.13       190.21 o                         
  -1 -10  10        333.14        297.19        91.53 o                         
   0 -10  10       1885.00       1844.40       111.79 o                         
   1 -10  10       1234.81       1296.69        99.84 o                         
   2 -10  10       1533.36       1498.20       114.62 o                         
   3 -10  10         26.16        -19.63        81.25 o                         
   4 -10  10       4050.20       3981.99       209.40 o                         
   5 -10  10          8.73         14.11        99.32 o                         
   6 -10  10        213.28        457.41       200.74 o                         
  -4  -9  10       3777.89       3737.98       190.77 o                         
  -3  -9  10       4287.38       4116.64       232.52 o                         
  -2  -9  10        826.24        928.87        92.07 o                         
  -1  -9  10       1458.41       1546.72       104.36 o                         
   0  -9  10          9.13          5.35        41.67 o                         
   1  -9  10       3708.54       3551.38       165.39 o                         
   2  -9  10       8586.01       8384.92       283.20 o                         
   3  -9  10        434.03        492.63        75.00 o                         
   4  -9  10        593.48        554.44        87.66 o                         
   5  -9  10        426.24        447.56       106.89 o                         
   6  -9  10       4028.06       3903.23       335.10 o                         
  -5  -8  10        551.81        481.80        88.78 o                         
  -4  -8  10        349.42        526.73        78.33 o                         
  -3  -8  10       2029.25       2194.57       129.48 o                         
  -2  -8  10       5476.46       5446.98       203.24 o                         
  -1  -8  10       2193.72       2171.66       126.34 o                         
   0  -8  10       6066.42       6143.00       181.84 o                         
   1  -8  10        939.29        794.73        68.56 o                         
   2  -8  10          9.86        -12.83        47.66 o                         
   3  -8  10        169.46        170.64        71.72 o                         
   4  -8  10       7275.76       7448.96       249.16 o                         
   5  -8  10       1646.18       1464.82       122.97 o                         
   6  -8  10         81.12        100.33        76.43 o                         
   7  -8  10        772.24        657.12       173.81 o                         
  -6  -7  10       1108.89       1187.26       165.98 o                         
  -5  -7  10       2551.57       2680.39       153.47 o                         
  -4  -7  10       3843.76       3881.84       162.88 o                         
  -3  -7  10        135.35        166.30        46.68 o                         
  -2  -7  10      18439.74      18951.21       321.24 o                         
  -1  -7  10        573.58        684.94        62.70 o                         
   0  -7  10       1610.02       1696.93        90.64 o                         
   1  -7  10       3457.81       3480.91       120.48 o                         
   2  -7  10      18089.05      17921.28       378.33 o                         
   3  -7  10       2261.75       2124.37       126.29 o                         
   4  -7  10       4294.93       4648.77       178.97 o                         
   5  -7  10       5558.95       5471.49       226.49 o                         
   6  -7  10        568.11        373.17       125.12 o                         
   7  -7  10        176.60        155.35       131.62 o                         
  -6  -6  10       2598.11       2512.34       140.01 o                         
  -5  -6  10       4898.83       4807.22       169.06 o                         
  -4  -6  10       4884.88       4887.76       164.45 o                         
  -3  -6  10       1786.89       1729.89        93.20 o                         
  -2  -6  10        357.81        308.04        46.03 o                         
  -1  -6  10       1164.03       1200.74        78.35 o                         
   0  -6  10      25748.64      26458.83       334.50 o                         
   1  -6  10       2226.16       2382.04        93.57 o                         
   2  -6  10         13.82         41.04        42.74 o                         
   3  -6  10       9261.02       9262.63       318.05 o                         
   4  -6  10       6020.68       6245.76       180.79 o                         
   5  -6  10       2117.46       2182.56       113.66 o                         
   6  -6  10       7908.39       8098.02       269.53 o                         
   7  -6  10       1853.34       1842.39       139.76 o                         
   8  -6  10         21.59        693.52       276.58 o                         
  -7  -5  10       1341.25       1321.48       146.05 o                         
  -6  -5  10       2278.51       2253.27       114.57 o                         
  -5  -5  10        393.97        404.98        56.02 o                         
  -4  -5  10        216.68        259.98        49.60 o                         
  -3  -5  10        712.48        749.26        66.17 o                         
  -2  -5  10       8388.36       8327.52       183.71 o                         
  -1  -5  10       3185.89       2959.27        95.15 o                         
   0  -5  10        858.25        738.88        40.45 o                         
   1  -5  10        389.16        412.67        46.09 o                         
   2  -5  10       1832.14       1733.65        68.66 o                         
   3  -5  10       6637.08       6847.55       151.97 o                         
   4  -5  10       6939.92       6833.77       166.31 o                         
   5  -5  10         12.28         -1.97        38.78 o                         
   6  -5  10         94.17        157.89        45.01 o                         
   7  -5  10          5.41        -17.49        67.26 o                         
   8  -5  10       3271.58       3066.49       359.78 o                         
  -7  -4  10       2950.29       2929.41       185.80 o                         
  -6  -4  10          4.11          2.84        48.96 o                         
  -5  -4  10          1.57         29.99        49.76 o                         
  -4  -4  10      25682.87      25926.96       369.68 o                         
  -3  -4  10        572.36        596.17        52.43 o                         
  -2  -4  10        615.32        553.25        48.48 o                         
  -1  -4  10      14312.77      13750.54       221.71 o                         
   0  -4  10      14213.99      14378.94       304.34 o                         
   1  -4  10      15022.97      15654.02       249.29 o                         
   2  -4  10      23239.60      22303.28       528.00 o                         
   3  -4  10       6798.53       6649.51       141.14 o                         
   4  -4  10       1101.48       1031.26        68.57 o                         
   5  -4  10        152.89        147.67        41.42 o                         
   6  -4  10      11395.64      11454.42       270.51 o                         
   7  -4  10       1519.41       1652.15       132.30 o                         
   8  -4  10          0.61       -106.17       106.17 o                         
  -8  -3  10         29.73        272.57       198.91 o                         
  -7  -3  10        320.43        342.88        80.83 o                         
  -6  -3  10      10345.63      10804.22       300.11 o                         
  -5  -3  10       1449.19       1409.53        81.80 o                         
  -4  -3  10        664.14        587.54        53.74 o                         
  -3  -3  10       2985.13       2966.52       104.08 o                         
  -2  -3  10      25460.20      25010.19       295.31 o                         
  -1  -3  10       1697.13       1632.09        63.02 o                         
   0  -3  10      13664.09      13383.25       293.33 o                         
   1  -3  10      11471.57      11524.84       220.58 o                         
   2  -3  10       3946.77       3700.60        81.22 o                         
   3  -3  10        309.55        240.17        39.49 o                         
   4  -3  10      25861.64      26207.84       404.49 o                         
   5  -3  10         83.02        129.87        44.57 o                         
   6  -3  10       3374.17       3391.25       158.49 o                         
   7  -3  10       2574.39       2882.70       175.48 o                         
   8  -3  10       3622.79       3438.12       236.46 o                         
  -8  -2  10       4380.26       4447.26       234.79 o                         
  -7  -2  10        215.13        277.25        65.72 o                         
  -6  -2  10        106.49        145.77        56.34 o                         
  -5  -2  10       1258.50       1235.99        71.14 o                         
  -4  -2  10       4029.08       3896.99       119.67 o                         
  -3  -2  10      13350.27      12985.60       226.23 o                         
  -2  -2  10      12880.14      12137.11       228.16 o                         
  -1  -2  10       2832.91       2621.58        86.43 o                         
   0  -2  10        586.44        552.94        43.52 o                         
   1  -2  10        989.63        979.91        59.97 o                         
   2  -2  10      46173.83      43700.14      1114.40 o                         
   3  -2  10       2659.92       2669.28        89.22 o                         
   4  -2  10       1677.77       1534.10        70.49 o                         
   5  -2  10       5401.80       5566.09       175.36 o                         
   6  -2  10       4239.48       4387.86       177.15 o                         
   7  -2  10       3412.07       3484.51       167.86 o                         
   8  -2  10       3424.97       3354.52       238.07 o                         
  -8  -1  10        266.39        289.58       101.26 o                         
  -7  -1  10        482.84        580.38        84.87 o                         
  -6  -1  10      11032.12      10902.66       302.99 o                         
  -5  -1  10       5823.90       5881.77       160.64 o                         
  -4  -1  10        980.37       1092.94        67.72 o                         
  -3  -1  10       9357.43       8847.96       157.08 o                         
  -2  -1  10        250.19        258.94        36.96 o                         
  -1  -1  10      15424.47      14909.14       478.66 o                         
   0  -1  10      27247.96      29503.64       695.02 o                         
   1  -1  10         39.11         54.92        39.32 o                         
   2  -1  10       2060.47       1928.14        99.27 o                         
   3  -1  10        145.54        108.53        47.74 o                         
   4  -1  10       9992.93       9888.28       196.90 o                         
   5  -1  10       7247.99       7640.40       223.46 o                         
   6  -1  10       1188.59       1212.55        98.74 o                         
   7  -1  10       2192.29       2166.68       138.65 o                         
   8  -1  10        102.78         17.50       101.04 o                         
  -8   0  10       5839.13       5965.73       338.98 o                         
  -7   0  10        400.54        327.27        84.87 o                         
  -6   0  10       4481.03       4612.78       185.38 o                         
  -5   0  10       6496.58       6668.50       200.77 o                         
  -4   0  10       2603.34       2528.02       129.53 o                         
  -3   0  10         48.55        -12.15        38.40 o                         
  -2   0  10      29438.13      27979.18       793.74 o                         
  -1   0  10        163.77        142.47        57.16 o                         
   0   0  10       3882.63       4146.56       111.17 o                         
   1   0  10       6218.36       6324.39       198.59 o                         
   2   0  10      16070.97      16065.11       294.53 o                         
   3   0  10       4288.87       4234.76       154.87 o                         
   4   0  10       8986.40       8704.54       191.91 o                         
   5   0  10       2221.93       2088.27       123.07 o                         
   6   0  10          4.38         22.81        59.01 o                         
   7   0  10        274.19        283.36        64.50 o                         
  -8   1  10        138.40         94.16       133.56 o                         
  -7   1  10       5670.77       5613.01       259.28 o                         
  -6   1  10        143.13        139.77        71.62 o                         
  -5   1  10       4676.88       4745.75       171.24 o                         
  -4   1  10      25289.66      24634.93       347.94 o                         
  -3   1  10       2360.92       2082.70       107.90 o                         
  -2   1  10        185.47        127.73        52.17 o                         
  -1   1  10       6308.04       6470.00       189.48 o                         
   0   1  10      48326.72      52641.55       939.98 o                         
   1   1  10       6096.88       6268.35       181.42 o                         
   2   1  10       8198.69       7983.02       197.67 o                         
   3   1  10      19579.53      19489.63       331.26 o                         
   4   1  10       2416.59       2493.33       124.02 o                         
   5   1  10        444.42        453.05        75.12 o                         
   6   1  10      16522.15      15949.47       365.33 o                         
   7   1  10        596.81        650.88        87.43 o                         
   8   1  10        300.30        -42.83       120.29 o                         
  -8   2  10        587.33        834.22       238.18 o                         
  -7   2  10       3103.40       3026.84       256.71 o                         
  -6   2  10       4408.11       4147.88       207.22 o                         
  -5   2  10        372.34        358.71        76.49 o                         
  -4   2  10         29.97         94.41        51.37 o                         
  -3   2  10        921.19        756.72        68.57 o                         
  -2   2  10      12802.20      12651.28       348.10 o                         
  -1   2  10       4694.80       4697.37       168.54 o                         
   0   2  10       1109.29       1086.05        74.08 o                         
   1   2  10       1679.91       1476.18        88.84 o                         
   2   2  10       2515.71       2489.62       136.79 o                         
   3   2  10       2212.56       2188.33       117.56 o                         
   4   2  10       9925.75      10234.49       320.09 o                         
   5   2  10         87.58         37.16        56.46 o                         
   6   2  10         73.89         70.10        61.37 o                         
   7   2  10        554.10        354.05       107.24 o                         
  -8   3  10       4789.47       4535.74       727.83 o                         
  -7   3  10        825.84        667.22       126.35 o                         
  -6   3  10        533.45        477.96       154.08 o                         
  -5   3  10        889.55        852.88       125.69 o                         
  -4   3  10      15380.09      15200.41       473.20 o                         
  -3   3  10       7008.95       6792.45       216.76 o                         
  -2   3  10       2127.32       2171.22        94.70 o                         
  -1   3  10       5952.88       5858.40       177.01 o                         
   0   3  10        377.67        337.55        42.33 o                         
   1   3  10       8360.68       8172.09       227.06 o                         
   2   3  10      18935.12      18745.08       370.04 o                         
   3   3  10          0.95         38.16        55.47 o                         
   4   3  10       2035.92       2206.02       134.01 o                         
   5   3  10        370.10        306.80        66.20 o                         
   6   3  10       5440.86       4819.46       218.01 o                         
   7   3  10       2824.88       2257.36       415.74 o                         
  -7   4  10         18.14        130.37        94.71 o                         
  -6   4  10      14964.23      14388.76       715.40 o                         
  -5   4  10        218.93        249.62        73.90 o                         
  -4   4  10        333.41        250.86        66.40 o                         
  -3   4  10       3348.93       3587.98       130.33 o                         
  -2   4  10      15566.71      15253.38       252.13 o                         
  -1   4  10       3517.32       3267.88       111.64 o                         
   0   4  10      19475.15      18998.39       400.19 o                         
   1   4  10       6254.09       6162.75       219.33 o                         
   2   4  10        387.63        320.88        66.25 o                         
   3   4  10         73.73        131.73        54.35 o                         
   4   4  10      14507.95      14795.42       358.90 o                         
   5   4  10        611.74        421.66        65.84 o                         
   6   4  10        248.90        180.96       112.68 o                         
  -7   5  10       1331.09       1149.97       253.88 o                         
  -6   5  10        263.14        219.24        94.21 o                         
  -5   5  10       1001.77        822.79       121.07 o                         
  -4   5  10       3682.20       3718.65       170.14 o                         
  -3   5  10        978.60        943.08        91.15 o                         
  -2   5  10      15622.19      15840.19       294.57 o                         
  -1   5  10       1295.00       1241.74        90.05 o                         
   0   5  10         60.96        -10.80        47.34 o                         
   1   5  10       1107.94       1062.24        98.23 o                         
   2   5  10      14943.75      14671.70       369.27 o                         
   3   5  10       1172.76       1106.76        92.06 o                         
   4   5  10       1273.61       1233.77       106.94 o                         
   5   5  10       3301.82       3108.73       177.46 o                         
  -7   6  10       1198.44       1563.69       291.53 o                         
  -6   6  10       2110.37       1919.60       179.40 o                         
  -5   6  10       4809.57       4673.37       204.64 o                         
  -4   6  10       2177.33       2082.95       140.73 o                         
  -3   6  10       1921.47       1928.42       142.95 o                         
  -2   6  10       1196.48       1159.04       105.54 o                         
  -1   6  10       1671.72       1674.79       107.75 o                         
   0   6  10      15137.53      14740.47       344.90 o                         
   1   6  10       1965.72       1735.23       123.81 o                         
   2   6  10        223.37        207.02        59.93 o                         
   3   6  10       2022.73       2102.55       126.70 o                         
   4   6  10       1861.21       1991.08       135.81 o                         
  -6   7  10       1491.99       1269.75       198.68 o                         
  -5   7  10       1128.80       1007.09       123.44 o                         
  -4   7  10        428.57        431.70       107.28 o                         
  -3   7  10        213.89        358.69       134.33 o                         
  -2   7  10       6962.58       6957.89       461.67 o                         
  -1   7  10        351.54        373.83        68.26 o                         
   0   7  10         96.54         52.34        70.13 o                         
   1   7  10        783.64        622.85        76.94 o                         
   2   7  10       1755.74       1594.36       115.87 o                         
   3   7  10       1789.69       1577.43       219.90 o                         
   4   7  10       1993.87       1238.03       341.06 o                         
  -5   8  10         20.82        410.71       223.15 o                         
  -4   8  10       8634.17       8899.63       642.16 o                         
  -3   8  10          7.96        133.12       104.99 o                         
  -2   8  10         35.57        157.35        98.21 o                         
  -1   8  10       5743.10       5896.77       231.55 o                         
   0   8  10       5347.52       5433.56       223.73 o                         
   1   8  10       1751.06       1622.91       157.89 o                         
   2   8  10       4502.29       3660.93       570.63 o                         
   0   9  10       1101.35        739.62       117.79 o                         
  -2 -11  11       1683.27       1620.51       191.95 o                         
  -1 -11  11         70.37       -166.54       166.54 o                         
   0 -11  11         66.01        138.84        74.10 o                         
   1 -11  11      10979.22      10999.65       380.34 o                         
   2 -11  11         48.79        -39.57        66.19 o                         
   3 -11  11        216.68        205.93        78.64 o                         
  -3 -10  11        785.06        458.64       133.06 o                         
  -2 -10  11        485.47        517.66        89.16 o                         
  -1 -10  11       5848.78       5813.63       230.23 o                         
   0 -10  11          3.28        -33.59        60.67 o                         
   1 -10  11        839.89        801.64        83.31 o                         
   2 -10  11        146.65        167.68        68.13 o                         
   3 -10  11       3286.69       3027.96       185.75 o                         
   4 -10  11        240.47        167.45        92.06 o                         
   5 -10  11       2296.09       1861.46       430.08 o                         
  -4  -9  11        799.32        917.59       110.53 o                         
  -3  -9  11       6021.34       5991.90       227.10 o                         
  -2  -9  11       1381.66       1223.21       108.77 o                         
  -1  -9  11         85.69        229.48        57.14 o                         
   0  -9  11        645.65        683.93        70.73 o                         
   1  -9  11       2181.75       2088.24       159.84 o                         
   2  -9  11       5783.62       5815.04       243.58 o                         
   3  -9  11       3244.89       3185.91       191.55 o                         
   4  -9  11       1449.83       1428.38       116.94 o                         
   5  -9  11        244.99        225.02        87.41 o                         
   6  -9  11        221.23         85.45       139.66 o                         
  -5  -8  11       5578.17       5435.45       257.28 o                         
  -4  -8  11        608.41        575.66        86.98 o                         
  -3  -8  11         72.52         43.99        53.57 o                         
  -2  -8  11          9.44         -2.04        57.66 o                         
  -1  -8  11      11039.13      11341.21       400.96 o                         
   0  -8  11       2551.44       2744.92       127.88 o                         
   1  -8  11       1006.64       1108.72        99.40 o                         
   2  -8  11       2027.44       1956.45       119.24 o                         
   3  -8  11        812.20        694.67        97.36 o                         
   4  -8  11       2892.01       2856.95       158.30 o                         
   5  -8  11       5538.86       5272.46       209.46 o                         
   6  -8  11          9.75         52.47        91.84 o                         
   7  -8  11         54.44         55.67       196.82 o                         
  -6  -7  11        430.98        401.45       110.76 o                         
  -5  -7  11        639.73        628.34        80.84 o                         
  -4  -7  11       1219.90       1339.49       105.07 o                         
  -3  -7  11       7565.51       7982.42       208.28 o                         
  -2  -7  11        718.59        777.14        79.87 o                         
  -1  -7  11       9880.38       9918.71       226.86 o                         
   0  -7  11       4096.67       4305.99       144.10 o                         
   1  -7  11       1842.58       1799.65       100.53 o                         
   2  -7  11         32.94         61.37        49.03 o                         
   3  -7  11      21517.75      21200.97       725.63 o                         
   4  -7  11          0.85         55.54        59.65 o                         
   5  -7  11        783.00        742.91        81.84 o                         
   6  -7  11       2429.20       2443.51       170.10 o                         
   7  -7  11       2893.36       2880.93       248.27 o                         
  -6  -6  11         26.19          1.26        53.22 o                         
  -5  -6  11       7092.63       7505.46       217.90 o                         
  -4  -6  11       4295.85       4175.41       155.63 o                         
  -3  -6  11        320.02        371.17        54.87 o                         
  -2  -6  11       4654.28       4628.85       157.16 o                         
  -1  -6  11       2881.86       2758.04       115.90 o                         
   0  -6  11       9067.34       9517.22       192.26 o                         
   1  -6  11      27904.47      27873.37       527.74 o                         
   2  -6  11       1685.74       1630.11       107.05 o                         
   3  -6  11          1.94         37.52        51.84 o                         
   4  -6  11       1006.39        884.72        80.83 o                         
   5  -6  11      14141.99      14156.54       280.95 o                         
   6  -6  11       1423.06       1496.75       112.73 o                         
   7  -6  11        988.63        768.84       139.19 o                         
  -7  -5  11       3606.81       3653.85       293.86 o                         
  -6  -5  11        552.75        453.41        62.93 o                         
  -5  -5  11        259.49        309.88        55.81 o                         
  -4  -5  11        354.45        323.22        52.40 o                         
  -3  -5  11       2004.67       1985.56       109.93 o                         
  -2  -5  11       4031.18       3840.32       129.77 o                         
  -1  -5  11       6833.59       6793.43       154.16 o                         
   0  -5  11        143.50        113.05        44.44 o                         
   1  -5  11         40.43         54.31        34.91 o                         
   2  -5  11        142.66        170.67        36.29 o                         
   3  -5  11       6051.33       6194.06       156.13 o                         
   4  -5  11       3679.26       3625.70       135.45 o                         
   5  -5  11       1043.77       1091.01        76.70 o                         
   6  -5  11        871.51        926.27        90.10 o                         
   7  -5  11         87.93          3.91        66.34 o                         
   8  -5  11        634.46       1313.12       346.12 o                         
  -7  -4  11        401.40        389.18        89.40 o                         
  -6  -4  11       4572.13       4584.27       170.85 o                         
  -5  -4  11       3152.49       3194.06       139.50 o                         
  -4  -4  11       2601.87       2637.91       126.03 o                         
  -3  -4  11      24217.75      23909.71       347.15 o                         
  -2  -4  11       2474.25       2445.06        92.03 o                         
  -1  -4  11        284.97        282.57        39.96 o                         
   0  -4  11       1585.06       1411.00       104.47 o                         
   1  -4  11      38322.81      38888.66       562.62 o                         
   2  -4  11       9616.08       9167.29       143.93 o                         
   3  -4  11       1327.87       1353.24        73.16 o                         
   4  -4  11       6267.39       6408.22       152.53 o                         
   5  -4  11        599.77        638.07        65.49 o                         
   6  -4  11       3076.77       3078.86       145.27 o                         
   7  -4  11       6781.09       7139.04       277.40 o                         
   8  -4  11        155.40        -84.65       136.74 o                         
  -8  -3  11       1440.20       1133.52       300.95 o                         
  -7  -3  11       4799.15       4904.26       241.19 o                         
  -6  -3  11       1725.74       1646.61       134.97 o                         
  -5  -3  11       5471.66       5607.61       157.20 o                         
  -4  -3  11       4857.28       4555.92       142.78 o                         
  -3  -3  11       1294.51       1255.76        77.12 o                         
  -2  -3  11        151.98        178.65        38.66 o                         
  -1  -3  11      38941.38      38094.55       665.69 o                         
   0  -3  11         35.18         65.13        26.98 o                         
   1  -3  11       1783.85       1893.22        72.28 o                         
   2  -3  11      12149.64      11863.04       214.26 o                         
   3  -3  11      14901.86      14684.75       244.02 o                         
   4  -3  11         80.55         73.99        38.69 o                         
   5  -3  11      10520.95      10160.16       262.65 o                         
   6  -3  11       2745.94       2634.56       142.24 o                         
   7  -3  11          1.64        127.90        65.81 o                         
   8  -3  11        105.40        104.42        89.34 o                         
  -7  -2  11       2155.82       2358.22       151.62 o                         
  -6  -2  11        253.21        221.19        65.19 o                         
  -5  -2  11        354.44        270.83        55.36 o                         
  -4  -2  11         39.25         31.56        36.39 o                         
  -3  -2  11      16420.01      16172.92       271.39 o                         
  -2  -2  11       6163.41       5940.06       162.34 o                         
  -1  -2  11       1054.14        939.53        74.96 o                         
   0  -2  11      12834.34      13074.88       389.36 o                         
   1  -2  11       3284.72       3270.10       112.39 o                         
   2  -2  11       3730.66       3656.22       131.81 o                         
   3  -2  11      19284.75      19022.92       389.18 o                         
   4  -2  11        411.68        385.30        50.57 o                         
   5  -2  11        156.78        224.93        55.18 o                         
   6  -2  11        166.87         40.85        56.61 o                         
   7  -2  11      11288.79      12164.88       331.31 o                         
   8  -2  11       1360.85       1175.83       263.31 o                         
  -8  -1  11       2391.52       1870.27       275.95 o                         
  -7  -1  11         15.84         15.72        61.40 o                         
  -6  -1  11       1665.05       1679.58       127.40 o                         
  -5  -1  11      18690.27      18962.90       316.34 o                         
  -4  -1  11        912.53        849.28        65.25 o                         
  -3  -1  11       1625.77       1493.52        91.70 o                         
  -2  -1  11       3219.93       2976.02       104.90 o                         
  -1  -1  11      14621.33      14145.84       349.30 o                         
   0  -1  11      20961.63      23521.58       386.58 o                         
   1  -1  11       5934.99       5525.86       164.39 o                         
   2  -1  11       3167.89       3071.07       129.44 o                         
   3  -1  11        311.68        325.41        56.05 o                         
   4  -1  11       2713.19       2585.19       115.35 o                         
   5  -1  11      13604.96      13494.74       313.54 o                         
   6  -1  11       1302.48       1312.10       105.74 o                         
   7  -1  11        228.08        144.81        78.87 o                         
   8  -1  11       1781.63       1462.59       443.15 o                         
  -8   0  11         74.83         76.26       108.91 o                         
  -7   0  11       9299.04       9495.98       343.99 o                         
  -6   0  11          9.35         -0.47        79.62 o                         
  -5   0  11       1052.48        964.96        82.93 o                         
  -4   0  11       3259.32       3097.98       119.59 o                         
  -3   0  11      14028.07      13506.37       271.24 o                         
  -2   0  11        756.38        665.68        76.80 o                         
  -1   0  11      19044.18      19586.97       422.21 o                         
   0   0  11       3910.64       4334.74       114.55 o                         
   1   0  11       1500.91       1568.09       108.47 o                         
   2   0  11         36.58         31.19        45.49 o                         
   3   0  11      17902.31      18010.50       346.06 o                         
   4   0  11        961.98       1070.17       102.10 o                         
   5   0  11        498.84        347.51        67.82 o                         
   6   0  11       2721.02       2441.10       141.93 o                         
   7   0  11       1533.47       1429.76       117.10 o                         
  -7   1  11        462.81        573.27       122.14 o                         
  -6   1  11       3062.79       3023.75       180.13 o                         
  -5   1  11      12269.09      12017.94       318.72 o                         
  -4   1  11       5903.31       5672.18       177.26 o                         
  -3   1  11      12406.25      11893.37       268.18 o                         
  -2   1  11      15298.82      15032.39       578.78 o                         
  -1   1  11        614.48        596.46        70.12 o                         
   0   1  11        599.46        635.84        68.14 o                         
   1   1  11      56413.03      56990.43       675.95 o                         
   2   1  11         32.50         85.02        43.03 o                         
   3   1  11        531.35        472.75        71.73 o                         
   4   1  11       8089.81       7878.07       248.68 o                         
   5   1  11      10353.85       9540.08       275.52 o                         
   6   1  11       3707.66       3707.00       181.96 o                         
   7   1  11       3602.50       3497.65       195.38 o                         
  -7   2  11       4619.44       4505.71       284.92 o                         
  -6   2  11       2422.97       2376.71       220.40 o                         
  -5   2  11        142.18         34.75        66.39 o                         
  -4   2  11       1569.10       1515.81       116.62 o                         
  -3   2  11        895.54        745.02        73.91 o                         
  -2   2  11       5595.73       5379.79       166.24 o                         
  -1   2  11      13014.03      13177.63       303.70 o                         
   0   2  11          8.05         26.18        44.36 o                         
   1   2  11         67.98         61.19        54.96 o                         
   2   2  11        240.28        259.19        62.27 o                         
   3   2  11       8443.85       8650.65       255.94 o                         
   4   2  11       3322.64       3340.26       165.91 o                         
   5   2  11       2487.50       2423.44       136.75 o                         
   6   2  11       2594.12       2382.52       150.47 o                         
   7   2  11         13.12        -53.64       147.81 o                         
  -7   3  11       1454.27       1373.23       176.71 o                         
  -6   3  11       3564.19       3512.27       295.92 o                         
  -5   3  11         34.91         96.97        95.10 o                         
  -4   3  11       1397.17       1239.62       148.68 o                         
  -3   3  11      17084.75      17257.47       381.97 o                         
  -2   3  11        655.84        570.17        61.70 o                         
  -1   3  11        303.24        242.07        46.10 o                         
   0   3  11       2361.39       2344.54       120.60 o                         
   1   3  11       8258.73       8161.31       238.84 o                         
   2   3  11      12739.72      12590.52       331.01 o                         
   3   3  11       3330.43       3340.26       164.14 o                         
   4   3  11       2393.79       2389.19       164.53 o                         
   5   3  11        284.86        270.29        72.68 o                         
   6   3  11       1181.63        813.55       102.18 o                         
  -7   4  11        638.78        125.28       123.98 o                         
  -6   4  11       1527.61       1603.40       160.76 o                         
  -5   4  11       7913.30       7644.72       350.41 o                         
  -4   4  11       4883.81       4845.73       221.11 o                         
  -3   4  11        120.61          8.16        53.37 o                         
  -2   4  11       1793.27       1813.12       100.49 o                         
  -1   4  11      28425.10      26800.75       488.54 o                         
   0   4  11       1435.62       1559.17       113.88 o                         
   1   4  11       2279.94       2180.13       124.26 o                         
   2   4  11       7463.04       7670.34       267.32 o                         
   3   4  11       2120.88       2053.34       144.06 o                         
   4   4  11       1935.51       2122.60       142.42 o                         
   5   4  11       7302.86       7091.57       281.51 o                         
   6   4  11         37.11        142.94       114.16 o                         
  -7   5  11       2665.33       2290.66       329.97 o                         
  -6   5  11        592.85        434.61       132.87 o                         
  -5   5  11        330.75        179.73        79.95 o                         
  -4   5  11        685.58        627.27        79.89 o                         
  -3   5  11       8989.83       8631.56       289.64 o                         
  -2   5  11       2434.19       2164.60       129.73 o                         
  -1   5  11       4214.33       4138.67       177.70 o                         
   0   5  11       3895.12       3751.70       174.55 o                         
   1   5  11       1453.29       1380.95       112.75 o                         
   2   5  11        716.07        760.97        87.14 o                         
   3   5  11      12576.19      12240.77       305.58 o                         
   4   5  11         38.70        111.56        66.65 o                         
   5   5  11        289.73       -245.85       248.53 o                         
  -6   6  11         97.20         87.76        98.69 o                         
  -5   6  11       6826.77       7086.89       306.41 o                         
  -4   6  11       3618.51       3700.12       200.86 o                         
  -3   6  11         30.61        138.65        80.27 o                         
  -2   6  11       4224.65       4357.78       275.81 o                         
  -1   6  11        759.86        639.45        86.82 o                         
   0   6  11       7285.69       7111.93       246.61 o                         
   1   6  11       7830.75       7640.00       262.98 o                         
   2   6  11        360.06        142.12        72.06 o                         
   3   6  11        388.89        395.74        77.56 o                         
   4   6  11         41.88         86.07       152.79 o                         
  -5   7  11        114.34        -38.84       201.60 o                         
  -4   7  11       1001.53        739.17       150.44 o                         
  -3   7  11       2174.69       2309.77       211.33 o                         
  -2   7  11       1924.90       2087.85       200.47 o                         
  -1   7  11       4099.67       4034.42       203.33 o                         
   0   7  11        239.82        211.04        63.82 o                         
   1   7  11          1.55         26.05        59.52 o                         
   2   7  11         30.31         12.84        68.43 o                         
   3   7  11       3220.13       1905.67       303.11 o                         
  -4   8  11       1171.21        787.97       306.51 o                         
  -3   8  11       8343.69       7335.54       839.79 o                         
  -2   8  11       1788.58       1925.59       578.00 o                         
  -1   8  11         11.70       -106.01       210.89 o                         
   0   8  11        258.03         68.57        87.56 o                         
   1   8  11       8166.78       6668.47       840.00 o                         
  -2 -11  12        476.91        584.83       139.90 o                         
  -1 -11  12       3216.94       2806.77       330.44 o                         
   0 -11  12       2096.68       1829.92       231.29 o                         
   1 -11  12        972.38        922.94       121.40 o                         
   2 -11  12       5736.67       5571.04       238.40 o                         
   3 -11  12        760.29        594.97       108.45 o                         
  -3 -10  12        379.16        439.30       119.71 o                         
  -2 -10  12       2548.89       2456.21       158.60 o                         
  -1 -10  12        942.06        864.79        97.92 o                         
   0 -10  12       2473.77       2330.39       148.20 o                         
   1 -10  12        406.52        400.97        83.25 o                         
   2 -10  12       1467.84       1312.66       128.98 o                         
   3 -10  12          3.52         -8.22        67.33 o                         
   4 -10  12       6466.03       6557.22       507.16 o                         
   5 -10  12         15.67        200.39       284.45 o                         
  -4  -9  12        601.35        826.70       165.16 o                         
  -3  -9  12       2881.94       2980.82       164.91 o                         
  -2  -9  12       3804.23       4076.92       194.28 o                         
  -1  -9  12          8.33         48.99        51.76 o                         
   0  -9  12        125.98        186.66        94.35 o                         
   1  -9  12        118.51         99.50        66.18 o                         
   2  -9  12       8566.78       8660.39       397.45 o                         
   3  -9  12       3150.78       2997.39       186.58 o                         
   4  -9  12         87.11         12.01        62.53 o                         
   5  -9  12       1597.24       1471.91       158.03 o                         
   6  -9  12        440.04        259.59       130.93 o                         
  -5  -8  12       1014.53        916.60       176.17 o                         
  -4  -8  12       1389.02       1304.03       115.47 o                         
  -3  -8  12       2192.86       2219.72       127.45 o                         
  -2  -8  12        536.18        504.81        78.56 o                         
  -1  -8  12       1766.21       1795.96       111.43 o                         
   0  -8  12      12289.98      12579.34       344.95 o                         
   1  -8  12         65.00         17.77        60.96 o                         
   2  -8  12        151.77        116.79        55.65 o                         
   3  -8  12        631.94        657.13        79.64 o                         
   4  -8  12       4248.85       4353.96       204.63 o                         
   5  -8  12       2901.34       2876.63       160.85 o                         
   6  -8  12       1249.27       1217.06       129.82 o                         
   7  -8  12        429.28        317.06       253.63 o                         
  -6  -7  12       1612.15       1761.46       179.04 o                         
  -5  -7  12        847.19        690.31        87.11 o                         
  -4  -7  12        982.31        898.61        84.47 o                         
  -3  -7  12         62.80        -44.19        45.19 o                         
  -2  -7  12      12738.45      13037.79       285.00 o                         
  -1  -7  12          8.11         47.13        43.32 o                         
   0  -7  12       2608.63       2692.31       119.14 o                         
   1  -7  12       5858.29       5613.16       242.71 o                         
   2  -7  12       7176.51       7376.53       292.02 o                         
   3  -7  12        582.63        655.47        83.01 o                         
   4  -7  12       9675.57      10273.71       308.09 o                         
   5  -7  12       1018.81        948.40        99.93 o                         
   6  -7  12         68.87        131.96        73.30 o                         
   7  -7  12          2.39        270.77       211.56 o                         
  -6  -6  12          2.09         26.98        52.53 o                         
  -5  -6  12       1637.54       1640.65       108.37 o                         
  -4  -6  12      10508.12      10599.34       257.55 o                         
  -3  -6  12         18.30         35.86        46.08 o                         
  -2  -6  12        595.14        611.20        68.29 o                         
  -1  -6  12       4355.99       4331.60       149.57 o                         
   0  -6  12      17584.84      18318.21       439.16 o                         
   1  -6  12       6366.67       6463.24       169.12 o                         
   2  -6  12       5963.54       6161.24       227.44 o                         
   3  -6  12       6968.01       7215.39       218.71 o                         
   4  -6  12        451.12        438.31        60.92 o                         
   5  -6  12        766.97        782.36        86.80 o                         
   6  -6  12      13215.05      12765.39       613.20 o                         
   7  -6  12         17.80        195.24       102.11 o                         
  -7  -5  12        884.69       1059.28       206.18 o                         
  -6  -5  12       3131.52       3050.34       149.27 o                         
  -5  -5  12         20.96         28.82        47.68 o                         
  -4  -5  12          4.25         -2.95        50.56 o                         
  -3  -5  12        115.03        119.45        49.51 o                         
  -2  -5  12       7145.70       7206.43       184.91 o                         
  -1  -5  12       5586.45       5527.05       176.66 o                         
   0  -5  12       1515.11       1508.21        82.90 o                         
   1  -5  12        176.81        194.07        49.55 o                         
   2  -5  12        560.49        526.37        59.58 o                         
   3  -5  12       2496.59       2656.25       113.15 o                         
   4  -5  12       6763.87       6813.66       192.87 o                         
   5  -5  12        366.64        225.33        55.16 o                         
   6  -5  12          0.30        -49.95        49.95 o                         
   7  -5  12        477.82        380.08        88.65 o                         
   8  -5  12       1445.42       1067.84       333.87 o                         
  -7  -4  12        378.81        283.25        98.39 o                         
  -6  -4  12         15.66        144.23        80.69 o                         
  -5  -4  12       2164.06       2078.90       115.20 o                         
  -4  -4  12      13239.35      13034.49       295.70 o                         
  -3  -4  12       4601.17       4692.60       161.31 o                         
  -2  -4  12       7205.95       7335.42       164.94 o                         
  -1  -4  12      12188.35      12642.57       290.12 o                         
   0  -4  12        130.61         88.73        27.13 o                         
   1  -4  12       3864.86       3856.82       139.94 o                         
   2  -4  12      27975.73      27973.71       635.78 o                         
   3  -4  12        236.27        211.21        42.33 o                         
   4  -4  12        226.33        282.89        47.27 o                         
   5  -4  12       1641.77       1551.39        99.68 o                         
   6  -4  12       5019.75       5012.31       213.24 o                         
   7  -4  12       4385.64       4633.44       255.53 o                         
   8  -4  12        630.57        792.86       283.92 o                         
  -8  -3  12         33.64        -98.54       183.49 o                         
  -7  -3  12          5.90         52.92        86.85 o                         
  -6  -3  12       9984.56      10334.83       348.00 o                         
  -5  -3  12        586.60        532.02        70.53 o                         
  -4  -3  12       1016.04        861.51        69.09 o                         
  -3  -3  12       8093.77       7962.82       202.04 o                         
  -2  -3  12      13258.10      12838.76       270.74 o                         
  -1  -3  12       4524.44       4272.21       119.52 o                         
   0  -3  12      36496.31      37606.85       720.94 o                         
   1  -3  12       6166.00       6579.20       142.41 o                         
   2  -3  12       5245.66       5259.96       133.82 o                         
   3  -3  12        718.78        715.20        54.68 o                         
   4  -3  12      18673.89      18533.67       381.41 o                         
   5  -3  12        805.02        656.83        73.89 o                         
   6  -3  12       1089.87       1063.78        97.79 o                         
   7  -3  12       4344.32       4538.40       221.60 o                         
  -7  -2  12       1354.67       1430.39       142.69 o                         
  -6  -2  12        574.80        476.27        86.85 o                         
  -5  -2  12       1816.88       1748.46       106.37 o                         
  -4  -2  12        967.80        987.33        76.95 o                         
  -3  -2  12       4474.01       4112.18       142.25 o                         
  -2  -2  12      24734.61      23311.32       563.73 o                         
  -1  -2  12        108.27         93.88        30.14 o                         
   0  -2  12         29.93         22.33        34.93 o                         
   1  -2  12       1093.57       1211.03        70.88 o                         
   2  -2  12       9967.91       9914.27       242.55 o                         
   3  -2  12       4662.30       4599.66       152.70 o                         
   4  -2  12       3110.64       2972.21       125.21 o                         
   5  -2  12       7883.26       7925.11       225.82 o                         
   6  -2  12        231.84        170.10        58.45 o                         
   7  -2  12        357.48        388.25        75.78 o                         
   8  -2  12       7040.18       7070.13       784.77 o                         
  -8  -1  12         57.44        -71.15       268.68 o                         
  -7  -1  12       3302.68       3213.91       231.59 o                         
  -6  -1  12       2144.62       1865.50       150.96 o                         
  -5  -1  12       8337.36       8111.27       250.31 o                         
  -4  -1  12      10297.27      10007.98       224.73 o                         
  -3  -1  12       2751.37       2519.97       121.16 o                         
  -2  -1  12       1790.10       1539.73        96.50 o                         
  -1  -1  12       1567.67       1719.96       120.03 o                         
   0  -1  12      25540.87      28338.73       401.15 o                         
   1  -1  12       7135.71       7228.36       211.37 o                         
   2  -1  12        136.99         96.32        48.89 o                         
   3  -1  12       4121.79       4259.26       157.34 o                         
   4  -1  12       1673.51       1533.94        93.56 o                         
   5  -1  12       8150.86       7793.42       246.02 o                         
   6  -1  12       6389.20       6356.90       231.71 o                         
   7  -1  12        362.67        257.29        67.18 o                         
  -8   0  12       1823.01       1699.01       393.69 o                         
  -7   0  12        758.35        595.53       117.74 o                         
  -6   0  12       5723.45       5655.50       269.44 o                         
  -5   0  12       3020.33       2949.42       147.09 o                         
  -4   0  12       2188.99       2088.86       105.99 o                         
  -3   0  12        237.51        173.79        46.33 o                         
  -2   0  12      22117.23      20109.88       821.79 o                         
  -1   0  12        441.78        476.85        82.97 o                         
   0   0  12       4648.46       5331.68       175.61 o                         
   1   0  12       3763.02       4144.86       171.63 o                         
   2   0  12       5233.93       5117.83       174.42 o                         
   3   0  12       1721.72       1678.09       104.00 o                         
   4   0  12      10893.33      10834.64       395.42 o                         
   5   0  12        463.32        311.15        61.50 o                         
   6   0  12        164.81        102.82        65.94 o                         
   7   0  12        115.46        142.83        96.95 o                         
  -7   1  12       2825.73       2704.61       256.54 o                         
  -6   1  12         20.33         34.77        67.93 o                         
  -5   1  12         18.64         20.11        61.16 o                         
  -4   1  12      25633.64      25582.35       501.01 o                         
  -3   1  12       1134.77       1066.78        88.35 o                         
  -2   1  12        711.98        530.82        73.83 o                         
  -1   1  12      18306.93      19466.26       381.72 o                         
   0   1  12      11636.42      12771.67       261.51 o                         
   1   1  12       4832.32       5099.55       193.15 o                         
   2   1  12      23241.47      23928.11       805.26 o                         
   3   1  12       5728.74       5996.90       202.92 o                         
   4   1  12         95.81         93.98        76.07 o                         
   5   1  12        130.31         91.88        61.41 o                         
   6   1  12      15010.56      14302.82       369.21 o                         
   7   1  12        682.30        674.96       147.73 o                         
  -7   2  12       1580.61       1312.98       164.58 o                         
  -6   2  12       6083.38       6001.78       279.61 o                         
  -5   2  12        103.37         15.66        71.10 o                         
  -4   2  12        351.19        269.19        74.89 o                         
  -3   2  12        501.16        551.95        69.96 o                         
  -2   2  12       8485.67       8391.31       350.72 o                         
  -1   2  12       6103.35       6475.37       184.19 o                         
   0   2  12       3587.20       3752.44       141.86 o                         
   1   2  12       1666.86       1753.66       105.97 o                         
   2   2  12        242.35        161.52        56.71 o                         
   3   2  12        891.89        852.10        90.20 o                         
   4   2  12      14017.08      14263.16       395.25 o                         
   5   2  12        292.83        300.36        71.49 o                         
   6   2  12        240.43        135.39        94.51 o                         
  -7   3  12        148.46         47.33       123.89 o                         
  -6   3  12          6.06         76.28        92.17 o                         
  -5   3  12       2079.85       2119.89       187.78 o                         
  -4   3  12       3424.29       3305.71       201.12 o                         
  -3   3  12       5323.15       5434.42       217.89 o                         
  -2   3  12       7880.97       8020.20       296.17 o                         
  -1   3  12       1229.76       1222.33        83.25 o                         
   0   3  12       1046.82        925.66        91.28 o                         
   1   3  12        719.46        508.22        65.55 o                         
   2   3  12      14257.80      14021.91       325.06 o                         
   3   3  12       3296.76       3188.45       159.83 o                         
   4   3  12        110.82        107.05        67.07 o                         
   5   3  12       1860.01       1780.96       146.29 o                         
   6   3  12        828.48        722.75       210.53 o                         
  -7   4  12        797.38        921.38       367.45 o                         
  -6   4  12      10519.29      10324.09       379.48 o                         
  -5   4  12        970.66        964.37       142.54 o                         
  -4   4  12       4023.64       3855.05       224.12 o                         
  -3   4  12      10067.79       9725.57       331.81 o                         
  -2   4  12       1323.17       1251.18        97.40 o                         
  -1   4  12       1640.58       1705.31       119.55 o                         
   0   4  12      22778.26      23260.59       449.40 o                         
   1   4  12        285.41        199.29        61.66 o                         
   2   4  12         73.27        102.81        67.83 o                         
   3   4  12       1973.02       1980.80       142.71 o                         
   4   4  12       5678.32       5437.25       267.72 o                         
   5   4  12       1627.32       1536.64       396.42 o                         
  -6   5  12        916.03        944.59       178.42 o                         
  -5   5  12       1354.26       1200.10       162.32 o                         
  -4   5  12        152.66        183.17        66.24 o                         
  -3   5  12        332.69        254.96        77.90 o                         
  -2   5  12      10929.13      11007.46       356.69 o                         
  -1   5  12          3.15          9.75        60.22 o                         
   0   5  12        333.40        145.27        66.80 o                         
   1   5  12       3282.48       3310.16       186.42 o                         
   2   5  12       5635.62       5394.08       215.62 o                         
   3   5  12        336.50        283.73        66.12 o                         
   4   5  12       4565.11       4429.27       297.08 o                         
   5   5  12       2335.31       2519.80       528.05 o                         
  -5   6  12       2740.64       2220.35       277.18 o                         
  -4   6  12       8622.58       8459.13       366.67 o                         
  -3   6  12         12.91        150.90        91.20 o                         
  -2   6  12       1611.27       1555.41       169.21 o                         
  -1   6  12        472.35        476.30        82.97 o                         
   0   6  12       6998.51       6854.09       271.50 o                         
   1   6  12       4975.28       4844.91       218.78 o                         
   2   6  12       1004.54        951.57        95.89 o                         
   3   6  12       1918.12       1539.61       224.54 o                         
   4   6  12         11.97        -17.68       200.72 o                         
  -5   7  12        454.90        687.46       316.16 o                         
  -4   7  12          9.71         55.99       123.12 o                         
  -3   7  12         21.51         99.76       132.47 o                         
  -2   7  12       5411.33       5655.20       333.40 o                         
  -1   7  12       1217.43       1265.63       126.69 o                         
   0   7  12        496.98        404.96        81.19 o                         
   1   7  12        590.57        358.26       103.19 o                         
   2   7  12        352.96        326.87       130.72 o                         
   0   8  12        604.75        416.56       122.93 o                         
  -1 -11  13         64.31        145.85       258.14 o                         
   0 -11  13        593.02        127.40       208.76 o                         
   1 -11  13       5703.62       5588.86       537.23 o                         
   2 -11  13       1260.41       1349.86       178.08 o                         
   3 -11  13       1392.72       1500.27       188.58 o                         
  -3 -10  13         48.19       -147.98       147.98 o                         
  -2 -10  13         41.49          9.41        92.19 o                         
  -1 -10  13       4916.86       4841.73       260.84 o                         
   0 -10  13         12.63        -32.16        82.38 o                         
   1 -10  13        985.96       1012.61       141.36 o                         
   2 -10  13       1706.01       1544.34       144.75 o                         
   3 -10  13       2634.18       2543.09       186.95 o                         
   4 -10  13        134.22         19.76        97.07 o                         
   5 -10  13       3942.76       3143.92       513.75 o                         
  -4  -9  13          5.34         22.74       153.72 o                         
  -3  -9  13       2825.56       2967.09       171.67 o                         
  -2  -9  13       2102.55       2135.30       142.63 o                         
  -1  -9  13        756.60        652.06        86.53 o                         
   0  -9  13       1015.77        977.44       126.12 o                         
   1  -9  13         46.21        -22.68        67.21 o                         
   2  -9  13       2735.51       2527.46       175.15 o                         
   3  -9  13       6233.69       6213.41       273.65 o                         
   4  -9  13         91.66         66.49        65.38 o                         
   5  -9  13        325.07        174.72       106.73 o                         
  -5  -8  13       5722.13       5968.06       462.20 o                         
  -4  -8  13        155.77        236.44        67.64 o                         
  -3  -8  13         37.52         93.22        58.47 o                         
  -2  -8  13       1989.91       1945.10       125.76 o                         
  -1  -8  13       4744.70       4852.57       198.94 o                         
   0  -8  13       5491.76       5383.66       318.22 o                         
   1  -8  13       5295.70       5341.90       216.88 o                         
   2  -8  13       1265.06       1349.17       129.38 o                         
   3  -8  13         89.69         63.97        60.08 o                         
   4  -8  13        469.49        460.97        78.01 o                         
   5  -8  13       5118.71       5306.76       233.31 o                         
   6  -8  13        969.12        779.64       157.06 o                         
  -6  -7  13         18.09         19.68        90.62 o                         
  -5  -7  13       1071.09       1188.69       108.07 o                         
  -4  -7  13       1311.00       1387.77       103.41 o                         
  -3  -7  13       4843.99       4919.97       190.18 o                         
  -2  -7  13        416.13        366.81        63.84 o                         
  -1  -7  13      13544.04      13882.47       304.26 o                         
   0  -7  13       1391.08       1467.80        92.19 o                         
   1  -7  13       1820.67       1920.95       116.63 o                         
   2  -7  13        948.76        843.08       116.26 o                         
   3  -7  13       9340.26       9654.76       293.59 o                         
   4  -7  13        402.52        382.33        78.22 o                         
   5  -7  13       1539.69       1576.97       125.89 o                         
   6  -7  13       2568.16       2484.80       232.89 o                         
   7  -7  13        817.04       1373.79       416.70 o                         
  -6  -6  13       1060.98       1022.14       114.39 o                         
  -5  -6  13       3720.31       3564.86       158.55 o                         
  -4  -6  13       4948.21       4983.35       182.31 o                         
  -3  -6  13       8226.38       8241.96       243.14 o                         
  -2  -6  13       3994.27       3770.14       160.34 o                         
  -1  -6  13         86.29        114.23        43.32 o                         
   0  -6  13        408.94        399.75        60.01 o                         
   1  -6  13      23711.44      25383.59       707.17 o                         
   2  -6  13        740.56        807.85        95.86 o                         
   3  -6  13         77.45         53.30        48.12 o                         
   4  -6  13       6316.66       6518.18       210.33 o                         
   5  -6  13       4907.11       5076.96       285.49 o                         
   6  -6  13       2238.79       2404.69       161.07 o                         
   7  -6  13       4520.06       4983.92       456.40 o                         
  -7  -5  13       2259.03       1501.28       254.42 o                         
  -6  -5  13       1380.58       1582.43       153.66 o                         
  -5  -5  13        795.81        594.87        74.22 o                         
  -4  -5  13        788.20        775.91        84.91 o                         
  -3  -5  13        166.72        175.25        56.98 o                         
  -2  -5  13       3071.21       2941.89       141.74 o                         
  -1  -5  13       8235.61       8490.88       215.38 o                         
   0  -5  13        780.20        745.15        78.94 o                         
   1  -5  13         20.37         30.18        48.60 o                         
   2  -5  13         36.74         33.12        57.92 o                         
   3  -5  13       3676.54       3810.81       152.60 o                         
   4  -5  13       3261.37       3382.51       210.02 o                         
   5  -5  13       2607.38       2459.40       184.83 o                         
   6  -5  13        406.72        329.89        68.45 o                         
   7  -5  13          6.37         16.91       111.74 o                         
  -7  -4  13       2336.76       2291.34       249.19 o                         
  -6  -4  13       2439.32       2521.77       182.06 o                         
  -5  -4  13        159.01        139.03        53.91 o                         
  -4  -4  13        119.16         89.38        53.44 o                         
  -3  -4  13      24062.14      23849.60       397.88 o                         
  -2  -4  13       1207.80       1057.08        72.79 o                         
  -1  -4  13         46.66         33.18        44.71 o                         
   0  -4  13       6588.60       6760.41       194.75 o                         
   1  -4  13       7349.11       7694.07       180.40 o                         
   2  -4  13       7608.52       7713.23       201.73 o                         
   3  -4  13       9106.48       9360.67       322.35 o                         
   4  -4  13       1647.87       1570.86       110.93 o                         
   5  -4  13        526.19        409.75        68.57 o                         
   6  -4  13        526.05        497.72        82.13 o                         
   7  -4  13       7791.00       7662.78       372.47 o                         
  -7  -3  13        561.69        260.75       139.87 o                         
  -6  -3  13       1037.98        969.77       116.97 o                         
  -5  -3  13      12742.45      12682.71       299.44 o                         
  -4  -3  13       2662.33       2624.83       136.41 o                         
  -3  -3  13          4.63        -49.20        49.20 o                         
  -2  -3  13       5612.52       5358.16       203.59 o                         
  -1  -3  13      30772.48      31036.51       601.28 o                         
   0  -3  13        445.68        460.32        48.86 o                         
   1  -3  13       6385.43       6743.13       150.70 o                         
   2  -3  13       6850.84       7163.78       216.67 o                         
   3  -3  13       3814.27       3584.43       134.53 o                         
   4  -3  13       1434.92       1212.35        94.89 o                         
   5  -3  13      18145.78      17781.55       382.08 o                         
   6  -3  13        107.23        203.73        69.49 o                         
   7  -3  13         12.60        -18.71        79.03 o                         
  -7  -2  13       3839.88       3667.95       249.36 o                         
  -6  -2  13          1.62        -83.60        83.60 o                         
  -5  -2  13         85.24        147.05        68.52 o                         
  -4  -2  13       1401.78       1335.40        88.43 o                         
  -3  -2  13       6558.40       6181.34       183.12 o                         
  -2  -2  13       6574.99       5837.45       218.39 o                         
  -1  -2  13       7045.47       7061.47       222.42 o                         
   0  -2  13        357.28        367.75        48.81 o                         
   1  -2  13        940.27        877.88        64.31 o                         
   2  -2  13        694.90        607.64        76.87 o                         
   3  -2  13      26623.90      25820.09       902.25 o                         
   4  -2  13        161.42         34.68        44.33 o                         
   5  -2  13        335.13        303.81        63.39 o                         
   6  -2  13       3563.57       3697.06       178.21 o                         
   7  -2  13       4408.60       4229.55       236.65 o                         
  -7  -1  13        811.40        801.35       132.54 o                         
  -6  -1  13        345.10        401.87       106.38 o                         
  -5  -1  13      12040.29      11890.18       303.20 o                         
  -4  -1  13       6992.88       6641.07       191.52 o                         
  -3  -1  13        263.62        144.56        52.73 o                         
  -2  -1  13       5773.89       5370.14       191.68 o                         
  -1  -1  13        497.38        438.59        74.20 o                         
   0  -1  13      12468.14      13985.42       308.95 o                         
   1  -1  13      18181.80      20363.60       383.66 o                         
   2  -1  13          0.46         31.55        50.39 o                         
   3  -1  13       3060.05       2978.07       141.26 o                         
   4  -1  13        282.18        198.45        57.47 o                         
   5  -1  13       7982.91       7971.46       255.60 o                         
   6  -1  13       4639.51       4753.72       208.29 o                         
   7  -1  13        388.81        388.26        95.97 o                         
  -7   0  13       7256.34       6996.53       358.72 o                         
  -6   0  13         29.56         62.18        83.36 o                         
  -5   0  13       1607.42       1587.22       129.84 o                         
  -4   0  13       3853.44       3612.42       154.00 o                         
  -3   0  13       5440.36       5051.16       183.84 o                         
  -2   0  13        890.84        682.73        83.44 o                         
  -1   0  13      16225.39      17363.47       390.71 o                         
   0   0  13        712.34        814.34        80.45 o                         
   1   0  13       1340.68       1359.72       100.96 o                         
   2   0  13        614.70        469.41        73.37 o                         
   3   0  13      11301.98      12099.64       308.31 o                         
   4   0  13       2754.26       2841.14       169.92 o                         
   5   0  13       1607.92       1428.30       113.93 o                         
   6   0  13       1778.97       1575.45       126.58 o                         
   7   0  13         49.66         26.87       105.97 o                         
  -7   1  13        255.47        207.85       126.13 o                         
  -6   1  13       4585.61       4535.07       242.01 o                         
  -5   1  13       1555.67       1592.83       128.58 o                         
  -4   1  13       3044.76       2994.24       167.87 o                         
  -3   1  13      25610.52      24477.22       852.53 o                         
  -2   1  13       2045.31       2043.17       169.96 o                         
  -1   1  13          0.75        126.91        55.46 o                         
   0   1  13       3135.26       3387.80       143.25 o                         
   1   1  13      27307.18      29359.07       556.00 o                         
   2   1  13       3306.78       3369.90       154.40 o                         
   3   1  13       2871.59       2878.84       146.29 o                         
   4   1  13      12603.30      12381.29       338.25 o                         
   5   1  13       1142.73        983.33       109.75 o                         
   6   1  13        576.27        489.01        80.57 o                         
  -7   2  13       1696.50       1470.74       430.86 o                         
  -6   2  13       3883.06       3547.85       217.44 o                         
  -5   2  13       3172.13       3109.25       202.57 o                         
  -4   2  13       1421.45       1425.53       161.47 o                         
  -3   2  13         52.40        -10.78        54.88 o                         
  -2   2  13       1467.00       1282.96       109.49 o                         
  -1   2  13      13777.75      15057.89       291.73 o                         
   0   2  13       1144.53       1246.19        87.55 o                         
   1   2  13         58.71         89.20        50.73 o                         
   2   2  13       4309.19       3677.51       174.75 o                         
   3   2  13       3613.13       3422.83       173.54 o                         
   4   2  13       2012.95       1996.02       151.20 o                         
   5   2  13       6033.41       5417.16       309.45 o                         
   6   2  13        753.21       1121.44       228.23 o                         
  -7   3  13       2883.44       2046.76       462.24 o                         
  -6   3  13        536.29        547.36       138.30 o                         
  -5   3  13         21.74        -98.55        98.55 o                         
  -4   3  13          0.91         93.38        87.13 o                         
  -3   3  13       9722.67       9658.67       357.54 o                         
  -2   3  13       4856.30       4916.64       204.26 o                         
  -1   3  13        438.59        497.53        69.05 o                         
   0   3  13       3053.96       3065.52       153.19 o                         
   1   3  13        515.28        592.83        77.96 o                         
   2   3  13       5908.88       6070.51       235.47 o                         
   3   3  13       7793.80       7584.54       282.99 o                         
   4   3  13         35.22         10.74        78.69 o                         
   5   3  13        479.81        399.28        95.61 o                         
   6   3  13         46.34        488.88       253.83 o                         
  -6   4  13         68.43         79.42       102.24 o                         
  -5   4  13      14536.09      13859.97       511.05 o                         
  -4   4  13         54.26         -6.44        89.39 o                         
  -3   4  13          1.23         -8.73        75.44 o                         
  -2   4  13       5702.02       5577.81       234.24 o                         
  -1   4  13      10226.22       9990.83       277.86 o                         
   0   4  13       5298.86       5291.74       210.43 o                         
   1   4  13       8417.92       8507.52       263.34 o                         
   2   4  13       3434.64       3344.75       182.64 o                         
   3   4  13         56.69         34.10        67.80 o                         
   4   4  13         38.10        129.30        76.53 o                         
  -6   5  13        184.23        298.07       150.79 o                         
  -5   5  13         63.80        -34.70       104.57 o                         
  -4   5  13       1239.46       1516.02       163.43 o                         
  -3   5  13       4918.49       4843.84       303.27 o                         
  -2   5  13       1484.56       1346.10       149.05 o                         
  -1   5  13       8451.96       8203.76       291.31 o                         
   0   5  13       1662.73       1428.55       129.62 o                         
   1   5  13       1491.07       1739.06       145.64 o                         
   2   5  13        234.62        308.72        83.77 o                         
   3   5  13       9239.99       8850.68       402.90 o                         
   4   5  13         95.25       -129.73       151.03 o                         
  -4   6  13       5532.13       5586.34       438.79 o                         
  -3   6  13       2114.28       1370.55       189.03 o                         
  -2   6  13       1912.21       1949.55       199.27 o                         
  -1   6  13        332.59        210.74        78.90 o                         
   0   6  13       1014.03        727.45       101.04 o                         
   1   6  13       8304.43       8231.57       314.57 o                         
   2   6  13        580.00        445.35       101.30 o                         
   3   6  13        164.71         60.00       199.06 o                         
  -3   7  13        292.30        521.84       287.09 o                         
  -2   7  13       1030.99       1441.81       406.51 o                         
   0   7  13         17.92        221.07       117.51 o                         
   0 -11  14        170.75       -221.19       221.19 o                         
   1 -11  14         77.69         99.45       140.37 o                         
   2 -11  14       6781.63       6989.35      1060.76 o                         
  -2 -10  14       2214.88       2231.44       444.89 o                         
  -1 -10  14        620.25        137.24       386.30 o                         
   0 -10  14       6115.06       5946.87       287.17 o                         
   1 -10  14        355.48        230.89        88.12 o                         
   2 -10  14        508.59        418.04        82.96 o                         
   3 -10  14        249.74        209.67       106.95 o                         
   4 -10  14       5137.67       4441.66       301.18 o                         
   5 -10  14        546.98       -139.93       298.82 o                         
  -3  -9  14        792.95        800.65       107.82 o                         
  -2  -9  14       4224.64       4557.56       211.58 o                         
  -1  -9  14        880.84        835.78       139.56 o                         
   0  -9  14         54.62        100.26        92.60 o                         
   1  -9  14        289.13        219.86        76.89 o                         
   2  -9  14       2078.24       2012.72       165.40 o                         
   3  -9  14       3463.06       3447.12       211.02 o                         
   4  -9  14       1602.64       1581.04       151.25 o                         
   5  -9  14       1102.50       1123.10       217.63 o                         
  -4  -8  14       5089.87       5222.01       229.40 o                         
  -3  -8  14        621.82        562.84        92.10 o                         
  -2  -8  14        160.20        113.64        59.48 o                         
  -1  -8  14          0.48         20.53        61.01 o                         
   0  -8  14      11166.85      11182.11       307.59 o                         
   1  -8  14       3382.83       3589.89       199.83 o                         
   2  -8  14        179.46         89.45        74.53 o                         
   3  -8  14       1365.33       1373.57       118.47 o                         
   4  -8  14        499.90        623.11        86.89 o                         
   5  -8  14       2787.28       2573.53       207.26 o                         
  -5  -7  14        717.03        566.03       103.25 o                         
  -4  -7  14        659.23        786.38        84.17 o                         
  -3  -7  14        711.11        657.51        79.55 o                         
  -2  -7  14      10186.19       9731.01       272.74 o                         
  -1  -7  14        205.45        297.62        61.50 o                         
   0  -7  14       5467.29       5520.46       212.07 o                         
   1  -7  14       1637.94       1531.01       151.38 o                         
   2  -7  14       3293.73       3339.35       161.86 o                         
   3  -7  14         98.27        169.09       106.15 o                         
   4  -7  14       9683.49      10512.25       502.12 o                         
   5  -7  14        198.84        242.89        80.95 o                         
   6  -7  14         72.53        136.55       193.19 o                         
   7  -7  14        647.83        819.85       360.94 o                         
  -6  -6  14        172.71         79.27       151.12 o                         
  -5  -6  14         40.64        -57.02        57.49 o                         
  -4  -6  14      10480.94      10713.28       295.45 o                         
  -3  -6  14       3622.91       3431.24       164.58 o                         
  -2  -6  14        480.46        352.52        71.27 o                         
  -1  -6  14       4886.51       4985.16       175.27 o                         
   0  -6  14       3095.41       3097.73       117.90 o                         
   1  -6  14       4654.27       4736.66       211.70 o                         
   2  -6  14      18206.36      18716.19       642.70 o                         
   3  -6  14       1817.33       1895.33       123.50 o                         
   4  -6  14         50.18         25.93        56.72 o                         
   5  -6  14        700.98        901.79       108.78 o                         
   6  -6  14       9290.48       9279.39       329.90 o                         
   7  -6  14        657.55        288.84       268.92 o                         
  -6  -5  14       4316.19       4207.03       260.56 o                         
  -5  -5  14        507.98        507.69        80.39 o                         
  -4  -5  14         31.13        -12.10        56.42 o                         
  -3  -5  14        335.38        343.27        66.57 o                         
  -2  -5  14       3938.64       4062.02       204.08 o                         
  -1  -5  14       5367.91       5488.60       185.83 o                         
   0  -5  14       3381.46       3526.14       152.65 o                         
   1  -5  14        184.72        222.71        56.49 o                         
   2  -5  14         40.97        120.33        53.96 o                         
   3  -5  14        702.72        564.52        71.70 o                         
   4  -5  14       6547.96       6510.65       231.25 o                         
   5  -5  14       1093.80        889.96        94.50 o                         
   6  -5  14        255.55         85.29        64.08 o                         
   7  -5  14       1077.22        812.85       160.92 o                         
  -7  -4  14        115.46        -21.63       140.69 o                         
  -6  -4  14        285.96        224.89        82.14 o                         
  -5  -4  14       3750.80       3481.95       174.37 o                         
  -4  -4  14       2749.33       2675.57       143.47 o                         
  -3  -4  14       3825.45       3662.09       163.86 o                         
  -2  -4  14      15958.39      15433.40       417.31 o                         
  -1  -4  14        973.60       1015.96        72.40 o                         
   0  -4  14         11.52         31.85        44.54 o                         
   1  -4  14        147.50        191.45        42.11 o                         
   2  -4  14      14473.73      15191.57       566.10 o                         
   3  -4  14       4505.68       4741.82       170.15 o                         
   4  -4  14        207.38        122.63        56.98 o                         
   5  -4  14       3753.29       3519.41       175.68 o                         
   6  -4  14        480.58        560.28        86.40 o                         
   7  -4  14       2909.45       2635.50       281.71 o                         
  -7  -3  14       1425.20       1781.09       262.22 o                         
  -6  -3  14       8056.20       7896.78       329.41 o                         
  -5  -3  14       3139.06       3007.72       152.59 o                         
  -4  -3  14       8534.20       8439.37       252.41 o                         
  -3  -3  14       8980.36       8472.11       234.49 o                         
  -2  -3  14       1843.96       1694.84       108.86 o                         
  -1  -3  14        540.75        567.07        63.05 o                         
   0  -3  14      24069.37      23984.09       612.50 o                         
   1  -3  14        493.55        612.48        73.37 o                         
   2  -3  14        193.09        179.74        52.13 o                         
   3  -3  14       7830.71       7728.02       214.12 o                         
   4  -3  14      10509.56      10044.38       276.96 o                         
   5  -3  14       1866.90       1700.18       136.00 o                         
   6  -3  14       5403.27       5111.34       266.46 o                         
   7  -3  14       2178.41       1906.70       216.60 o                         
  -7  -2  14       1921.73       2047.13       303.76 o                         
  -6  -2  14       2113.50       1729.20       152.60 o                         
  -5  -2  14        717.32        748.39        97.31 o                         
  -4  -2  14         56.78         32.80        49.65 o                         
  -3  -2  14        298.37        202.82        59.36 o                         
  -2  -2  14       7456.77       6772.81       214.66 o                         
  -1  -2  14        389.00        369.03        55.88 o                         
   0  -2  14       1661.03       1583.75       100.67 o                         
   1  -2  14       6279.19       6584.32       183.47 o                         
   2  -2  14       6424.83       6353.07       220.52 o                         
   3  -2  14       2072.25       2004.08       174.63 o                         
   4  -2  14      11146.27      10415.40       432.95 o                         
   5  -2  14       2168.58       2092.11       153.71 o                         
   6  -2  14         13.96        -70.47        70.47 o                         
   7  -2  14         70.60       -139.18       184.95 o                         
  -7  -1  14       2771.67       2135.61       318.69 o                         
  -6  -1  14         57.74        -97.41        97.41 o                         
  -5  -1  14       2545.05       2283.88       139.89 o                         
  -4  -1  14      14310.16      13975.43       337.61 o                         
  -3  -1  14        519.56        336.70        59.92 o                         
  -2  -1  14       1303.63       1191.93        94.41 o                         
  -1  -1  14       1456.68       1661.84       107.33 o                         
   0  -1  14      10126.85      11718.30       271.40 o                         
   1  -1  14      17534.11      19865.05       407.65 o                         
   2  -1  14       3416.96       3810.14       158.54 o                         
   3  -1  14       3470.54       3575.42       168.22 o                         
   4  -1  14        431.77        258.85        61.91 o                         
   5  -1  14       1981.46       1971.21       134.37 o                         
   6  -1  14       8360.63       8049.63       366.45 o                         
   7  -1  14        366.57        335.00       134.84 o                         
  -7   0  14        483.84        521.37       289.72 o                         
  -6   0  14       6957.75       6802.43       293.21 o                         
  -5   0  14        671.33        594.77        91.55 o                         
  -4   0  14        461.64        309.59        62.83 o                         
  -3   0  14       1036.97        852.10        83.32 o                         
  -2   0  14      13823.18      13775.13       453.00 o                         
  -1   0  14        833.34        969.70       101.28 o                         
   0   0  14       5405.34       6172.12       214.41 o                         
   1   0  14       3105.27       3537.98       154.45 o                         
   2   0  14       1036.44       1055.88        97.49 o                         
   3   0  14        920.75        792.49        86.30 o                         
   4   0  14       9814.51      10112.36       305.60 o                         
   5   0  14        125.49        159.62        66.72 o                         
   6   0  14          3.66         55.80        74.07 o                         
  -7   1  14         81.95        646.62       358.54 o                         
  -6   1  14        109.89         66.80        87.11 o                         
  -5   1  14       2940.46       3001.69       198.14 o                         
  -4   1  14      10972.33      10698.13       328.70 o                         
  -3   1  14       3903.76       3667.79       196.59 o                         
  -2   1  14       8614.06       8724.68       301.60 o                         
  -1   1  14       8598.78       9532.93       272.01 o                         
   0   1  14       1239.85       1234.15        96.65 o                         
   1   1  14        641.46        659.30        86.12 o                         
   2   1  14      35659.52      38216.00       597.45 o                         
   3   1  14        128.39        103.72        69.59 o                         
   4   1  14        144.29         48.06        64.45 o                         
   5   1  14       3820.81       3715.06       268.36 o                         
   6   1  14       6016.48       5680.51       402.94 o                         
  -7   2  14          0.09         49.84       225.70 o                         
  -6   2  14       6130.96       6133.78       367.44 o                         
  -5   2  14       2235.74       2112.01       169.23 o                         
  -4   2  14         10.30         91.42        90.78 o                         
  -3   2  14       2162.47       2162.37       143.97 o                         
  -2   2  14       2697.55       2720.95       162.52 o                         
  -1   2  14       6006.05       6318.48       198.32 o                         
   0   2  14      13496.39      14553.85       314.05 o                         
   1   2  14        701.22        735.31        78.54 o                         
   2   2  14         46.39         56.41        62.10 o                         
   3   2  14        247.13        196.97        64.38 o                         
   4   2  14       8133.49       8487.73       319.98 o                         
   5   2  14       1219.77        937.46       125.41 o                         
   6   2  14        752.92        596.66       270.71 o                         
  -6   3  14        445.34        343.92       118.19 o                         
  -5   3  14       1537.15       1403.20       164.29 o                         
  -4   3  14        223.49        300.12       110.87 o                         
  -3   3  14       2152.34       2126.00       176.73 o                         
  -2   3  14      10034.88      10883.30       363.01 o                         
  -1   3  14        179.09        167.59        81.03 o                         
   0   3  14        369.29        338.43        70.15 o                         
   1   3  14        371.12        390.85        71.52 o                         
   2   3  14       5243.18       5397.11       212.78 o                         
   3   3  14       4558.88       4503.39       275.33 o                         
   4   3  14       1056.57        670.43       115.51 o                         
   5   3  14       1051.83        896.16       358.69 o                         
  -6   4  14       1411.57       1457.24       277.27 o                         
  -5   4  14       2453.98       1981.64       207.22 o                         
  -4   4  14       9294.82       9594.13       427.36 o                         
  -3   4  14       3556.94       3562.82       218.67 o                         
  -2   4  14        181.31        146.29        55.97 o                         
  -1   4  14        375.00        412.26        70.11 o                         
   0   4  14      17730.79      17934.51       399.54 o                         
   1   4  14        996.89        927.31       110.47 o                         
   2   4  14        602.02        627.97        91.10 o                         
   3   4  14       3731.14       3428.73       217.51 o                         
   4   4  14       1076.68        757.66       187.57 o                         
  -5   5  14       1336.92       1292.08       369.97 o                         
  -4   5  14         66.13        -50.98        98.72 o                         
  -3   5  14        275.08        356.20       104.11 o                         
  -2   5  14       8988.78       8689.06       376.33 o                         
  -1   5  14         29.61        -26.17        94.49 o                         
   0   5  14       2225.64       2032.66       147.41 o                         
   1   5  14       2197.71       1751.33       136.32 o                         
   2   5  14       2462.49       2423.63       170.41 o                         
   3   5  14        713.08        750.98       178.83 o                         
  -3   6  14       2168.21       1909.43       335.47 o                         
  -2   6  14          3.25        -53.14       108.34 o                         
  -1   6  14       1713.75       1463.86       128.74 o                         
   0   6  14       1024.47        952.57       142.66 o                         
   1   6  14       3849.04       3397.55       261.33 o                         
   2   6  14       5128.53       3379.68       862.39 o                         
   1 -11  15       1591.89       1492.23       318.49 o                         
   2 -11  15       1201.55        915.04       560.75 o                         
  -1 -10  15       4370.11       3646.71       480.71 o                         
   0 -10  15        747.36        983.87       192.41 o                         
   1 -10  15       1926.65       1921.02       200.39 o                         
   2 -10  15       1634.81       1516.60       159.65 o                         
   3 -10  15        452.62        511.41       103.71 o                         
   4 -10  15        186.65        359.92       178.74 o                         
  -3  -9  15        796.71        867.55       202.46 o                         
  -2  -9  15       2558.21       2493.73       227.82 o                         
  -1  -9  15       2518.62       2256.50       188.37 o                         
   0  -9  15         15.03         28.10        92.13 o                         
   1  -9  15          1.22         90.73        76.80 o                         
   2  -9  15        229.11        241.59        76.65 o                         
   3  -9  15       6579.11       6948.72       301.14 o                         
   4  -9  15        833.30        779.80       132.90 o                         
   5  -9  15        574.81        650.78       199.17 o                         
  -4  -8  15       2013.09       1729.89       174.53 o                         
  -3  -8  15       1144.42       1206.19       109.55 o                         
  -2  -8  15       2723.79       2492.30       149.41 o                         
  -1  -8  15         88.03        102.05        70.87 o                         
   0  -8  15       2720.10       2737.11       203.89 o                         
   1  -8  15       8504.13       8753.45       284.80 o                         
   2  -8  15         75.53        121.14        73.52 o                         
   3  -8  15        410.96        520.41        83.42 o                         
   4  -8  15        252.53        163.34        89.26 o                         
   5  -8  15       2721.49       2525.35       199.07 o                         
  -5  -7  15       1552.39       1474.23       191.68 o                         
  -4  -7  15       1838.63       1701.81       122.56 o                         
  -3  -7  15       1828.40       1889.97       128.10 o                         
  -2  -7  15         26.69         17.25        58.64 o                         
  -1  -7  15       8401.46       8505.74       250.17 o                         
   0  -7  15        296.08        258.43        85.09 o                         
   1  -7  15       2309.91       2401.01       159.29 o                         
   2  -7  15       1412.91       1452.05       112.45 o                         
   3  -7  15       6893.66       7261.54       358.80 o                         
   4  -7  15        747.87        659.45       128.48 o                         
   5  -7  15       3278.87       3617.89       326.52 o                         
   6  -7  15        601.80        522.97       331.91 o                         
  -6  -6  15       1685.19        947.06       300.29 o                         
  -5  -6  15         13.74         42.21        61.59 o                         
  -4  -6  15       1839.53       1783.81       129.99 o                         
  -3  -6  15      10199.63       9963.36       290.08 o                         
  -2  -6  15         48.60         93.12        58.93 o                         
  -1  -6  15         43.85         83.83        53.78 o                         
   0  -6  15       2667.46       2525.37       155.92 o                         
   1  -6  15      14091.20      14882.26       419.61 o                         
   2  -6  15       3773.08       3819.74       256.99 o                         
   3  -6  15       4325.32       4388.34       199.40 o                         
   4  -6  15       6157.33       5871.50       355.40 o                         
   5  -6  15        485.42        413.97        86.84 o                         
   6  -6  15        101.04         64.66        89.62 o                         
  -6  -5  15       2102.69       1653.63       225.75 o                         
  -5  -5  15       3033.78       2870.09       156.35 o                         
  -4  -5  15        346.53        366.73        87.75 o                         
  -3  -5  15         51.74        -33.48        59.37 o                         
  -2  -5  15        666.86        555.35        73.12 o                         
  -1  -5  15       8417.10       8558.36       258.28 o                         
   0  -5  15       2637.25       2521.32       131.25 o                         
   1  -5  15        179.16         45.23        63.82 o                         
   2  -5  15        678.72        594.07        81.51 o                         
   3  -5  15       1297.17       1318.64       112.01 o                         
   4  -5  15       2311.98       1972.95       145.97 o                         
   5  -5  15       4532.85       4167.55       200.27 o                         
   6  -5  15         19.45         30.02        74.44 o                         
   7  -5  15        135.25        -33.04       255.97 o                         
  -6  -4  15        394.38        368.12       112.49 o                         
  -5  -4  15         10.71         74.63        63.21 o                         
  -4  -4  15       1054.10       1096.11        99.60 o                         
  -3  -4  15      10170.17       9561.92       278.86 o                         
  -2  -4  15       2862.39       2621.34       136.67 o                         
  -1  -4  15       4076.51       3983.61       165.99 o                         
   0  -4  15       2750.65       2751.43       127.95 o                         
   1  -4  15        489.76        528.14        90.39 o                         
   2  -4  15       2832.59       2787.07       163.24 o                         
   3  -4  15      13808.17      14012.64       402.53 o                         
   4  -4  15         20.80         40.27        62.23 o                         
   5  -4  15        713.88        745.17       102.59 o                         
   6  -4  15        463.85        369.27       195.96 o                         
   7  -4  15       2990.32       3135.59       573.39 o                         
  -7  -3  15         92.29       -265.98       265.98 o                         
  -6  -3  15         60.12         55.87        92.33 o                         
  -5  -3  15      15060.91      14827.43       424.10 o                         
  -4  -3  15        510.67        410.81       107.26 o                         
  -3  -3  15        529.40        440.29        60.99 o                         
  -2  -3  15       4280.69       3797.49       163.72 o                         
  -1  -3  15      13236.50      13373.17       279.56 o                         
   0  -3  15       3739.15       3989.36       154.37 o                         
   1  -3  15      21303.00      21842.98       587.06 o                         
   2  -3  15       6381.57       6304.00       260.76 o                         
   3  -3  15        128.86        154.31        61.77 o                         
   4  -3  15        310.13        274.96        62.62 o                         
   5  -3  15      13840.23      13936.56       680.24 o                         
   6  -3  15        466.32        322.78       114.22 o                         
   7  -3  15        316.68         82.66       162.60 o                         
  -7  -2  15       3673.19       2761.39       517.39 o                         
  -6  -2  15       1365.95        999.94       149.72 o                         
  -5  -2  15        315.54        240.78        84.81 o                         
  -4  -2  15        251.27        212.01        62.79 o                         
  -3  -2  15       4479.76       4013.51       209.83 o                         
  -2  -2  15       1239.15       1081.04        96.07 o                         
  -1  -2  15      13593.39      13847.34       289.88 o                         
   0  -2  15        677.80        794.22        77.09 o                         
   1  -2  15        313.58        253.66        59.03 o                         
   2  -2  15        552.77        628.47       100.44 o                         
   3  -2  15      12458.62      12612.43       413.59 o                         
   4  -2  15       1085.08       1003.79        98.19 o                         
   5  -2  15       1273.88       1093.44       117.84 o                         
   6  -2  15       2693.89       2813.50       205.38 o                         
  -7  -1  15        143.33         15.99       231.59 o                         
  -6  -1  15       2049.83       1565.23       176.77 o                         
  -5  -1  15       2469.80       2544.72       167.90 o                         
  -4  -1  15       6768.54       6619.09       221.89 o                         
  -3  -1  15       5893.34       5332.26       203.32 o                         
  -2  -1  15       1764.80       1844.20       118.30 o                         
  -1  -1  15       2183.67       2285.40       125.69 o                         
   0  -1  15       1331.66       1423.64       104.65 o                         
   1  -1  15      19151.56      22456.77       465.92 o                         
   2  -1  15       4739.68       5280.59       197.23 o                         
   3  -1  15        314.09        229.25        61.25 o                         
   4  -1  15       3248.88       2994.17       249.92 o                         
   5  -1  15       1306.29       1230.39       113.71 o                         
   6  -1  15       3170.60       3043.97       210.28 o                         
  -7   0  15       3887.90       3676.51       628.69 o                         
  -6   0  15        789.25        716.86       111.42 o                         
  -5   0  15       3347.29       3168.82       186.62 o                         
  -4   0  15       3322.90       3457.25       189.86 o                         
  -3   0  15       1958.87       1581.61       115.66 o                         
  -2   0  15        388.95        367.06       105.01 o                         
  -1   0  15      15562.88      17125.04       375.00 o                         
   0   0  15         46.27        121.93        66.01 o                         
   1   0  15        310.49        314.49        62.23 o                         
   2   0  15       1598.09       1373.51       110.59 o                         
   3   0  15       4584.67       4661.65       208.91 o                         
   4   0  15       2620.77       2581.93       178.17 o                         
   5   0  15       3203.59       3178.67       193.50 o                         
   6   0  15        429.76        331.38       142.66 o                         
  -6   1  15       2407.00       2478.54       198.84 o                         
  -5   1  15          2.78         41.95        85.62 o                         
  -4   1  15         17.52         13.92        77.98 o                         
  -3   1  15      17472.89      16851.16       795.68 o                         
  -2   1  15         46.41        130.03        72.31 o                         
  -1   1  15        713.55        771.99       119.64 o                         
   0   1  15      12789.26      14003.77       316.88 o                         
   1   1  15       9483.74      10285.09       289.95 o                         
   2   1  15       2501.04       2935.56       169.35 o                         
   3   1  15      11791.96      12192.21       503.64 o                         
   4   1  15       3750.61       3649.05       286.33 o                         
   5   1  15          2.48         46.54        72.01 o                         
   6   1  15         20.36        244.72       236.34 o                         
  -6   2  15       1999.09       1912.93       260.75 o                         
  -5   2  15       6043.04       6027.82       288.92 o                         
  -4   2  15        133.47        146.54        87.79 o                         
  -3   2  15        589.25        553.57       115.84 o                         
  -2   2  15        796.38        558.27       102.86 o                         
  -1   2  15      10827.42      11678.37       293.14 o                         
   0   2  15       5656.06       5923.30       210.41 o                         
   1   2  15       2185.30       2437.90       151.17 o                         
   2   2  15       3014.23       3453.73       179.00 o                         
   3   2  15        372.62        224.77        75.88 o                         
   4   2  15        912.05        612.88       107.18 o                         
   5   2  15       7303.95       6568.81       411.13 o                         
  -6   3  15          4.06       -119.98       240.74 o                         
  -5   3  15          6.22         28.08       102.64 o                         
  -4   3  15        715.33        444.14       130.21 o                         
  -3   3  15       3545.59       3405.16       258.60 o                         
  -2   3  15       4251.00       4084.51       202.18 o                         
  -1   3  15       2911.16       3341.05       164.49 o                         
   0   3  15        773.08        759.47        88.02 o                         
   1   3  15         47.38        -42.07        66.99 o                         
   2   3  15        867.69        904.96       114.15 o                         
   3   3  15       5897.72       5987.73       261.95 o                         
   4   3  15        735.80        853.25       199.13 o                         
  -5   4  15       9426.09       8017.41       906.59 o                         
  -4   4  15       2204.42       1763.10       195.55 o                         
  -3   4  15       2111.40       2446.51       267.83 o                         
  -2   4  15       7022.05       7429.23       311.47 o                         
  -1   4  15       1112.62       1150.83       105.54 o                         
   0   4  15       1576.76       1393.94       125.88 o                         
   1   4  15      11991.01      12625.94       362.60 o                         
   2   4  15        165.96        135.53        74.28 o                         
   3   4  15        282.74        203.08        96.02 o                         
   4   4  15        867.52       1205.52       356.87 o                         
  -3   5  15       1881.71       1685.10       243.43 o                         
  -2   5  15        282.84        197.69        92.24 o                         
  -1   5  15       5815.59       5599.96       242.41 o                         
   0   5  15        476.20        551.78        90.31 o                         
   1   5  15        141.72         94.27        71.89 o                         
   2   5  15       1053.35       1265.28       221.45 o                         
  -3   6  15       4418.40       2953.44       541.35 o                         
  -2   6  15         14.37         47.55       215.61 o                         
   0   6  15        316.47        317.82       153.04 o                         
  -1 -10  16        148.87         40.31       302.98 o                         
   0 -10  16       6703.49       5987.44       665.47 o                         
   1 -10  16         69.38       -199.71       199.71 o                         
   2 -10  16        181.17         87.97       164.76 o                         
   3 -10  16       1775.29       1144.05       447.00 o                         
  -3  -9  16         38.97       -132.31       132.31 o                         
  -2  -9  16       2611.27       2223.89       384.79 o                         
  -1  -9  16       1007.28        932.01       140.83 o                         
   0  -9  16        443.87        539.61       182.76 o                         
   1  -9  16       1016.81        924.86       140.54 o                         
   2  -9  16        533.19        445.80        97.63 o                         
   3  -9  16        582.16        303.66       119.55 o                         
   4  -9  16       3006.74       2498.93       280.77 o                         
  -3  -8  16        483.62        541.69       104.16 o                         
  -2  -8  16         33.90        -69.20        69.20 o                         
  -1  -8  16       1157.33       1153.00       123.47 o                         
   0  -8  16       3442.83       3539.88       213.87 o                         
   1  -8  16       5159.79       5286.07       227.02 o                         
   2  -8  16       2842.50       2887.03       179.64 o                         
   3  -8  16        718.48        641.08       125.96 o                         
   4  -8  16        165.93         85.21        98.11 o                         
   5  -8  16        517.86        449.15       123.90 o                         
  -4  -7  16        598.67        680.44       133.33 o                         
  -3  -7  16        635.87        709.94        93.02 o                         
  -2  -7  16       6397.63       6233.30       234.67 o                         
  -1  -7  16         78.55         79.98        70.89 o                         
   0  -7  16       5500.00       5753.19       242.89 o                         
   1  -7  16       1746.23       1889.79       133.44 o                         
   2  -7  16       1136.80       1093.70       109.89 o                         
   3  -7  16          6.98        115.05        85.03 o                         
   4  -7  16       5556.97       5582.88       305.23 o                         
   5  -7  16         72.11        156.29       114.17 o                         
   6  -7  16        320.18        327.30       323.66 o                         
  -5  -6  16        950.44        891.33       142.07 o                         
  -4  -6  16       3905.80       3706.32       206.43 o                         
  -3  -6  16       2789.91       2785.12       160.94 o                         
  -2  -6  16       6486.80       6400.21       235.27 o                         
  -1  -6  16       3342.90       3270.26       177.46 o                         
   0  -6  16         56.28        160.17        67.02 o                         
   1  -6  16         89.71         67.38        64.90 o                         
   2  -6  16      19888.37      20513.06       521.14 o                         
   3  -6  16        143.29         18.79        67.29 o                         
   4  -6  16        502.27        431.74        85.72 o                         
   5  -6  16       3350.25       3332.91       220.35 o                         
   6  -6  16       3515.38       2663.61       308.16 o                         
  -5  -5  16       1828.80       1694.55       138.26 o                         
  -4  -5  16        219.23        238.99        77.16 o                         
  -3  -5  16       1098.61       1157.69       116.65 o                         
  -2  -5  16        578.46        496.87        76.77 o                         
  -1  -5  16       4412.92       4288.16       175.87 o                         
   0  -5  16       6873.32       7410.90       346.38 o                         
   1  -5  16         26.34         87.39        70.25 o                         
   2  -5  16         65.61         11.99        64.73 o                         
   3  -5  16         20.34         79.19        79.60 o                         
   4  -5  16       4211.21       3774.76       222.22 o                         
   5  -5  16       2456.04       2278.20       164.87 o                         
   6  -5  16        824.92        589.39       131.42 o                         
  -6  -4  16       1851.74       1909.57       419.85 o                         
  -5  -4  16       1970.20       1673.53       166.15 o                         
  -4  -4  16        398.51        408.56        79.32 o                         
  -3  -4  16        216.75         60.86        63.10 o                         
  -2  -4  16      10769.14      10479.78       303.73 o                         
  -1  -4  16        386.48        298.49        62.27 o                         
   0  -4  16        146.51        103.54        56.39 o                         
   1  -4  16       1824.99       1510.33       137.90 o                         
   2  -4  16       5162.02       5286.49       231.84 o                         
   3  -4  16       6223.30       6061.91       308.54 o                         
   4  -4  16       3158.06       2707.51       190.08 o                         
   5  -4  16       1091.05        718.77       114.90 o                         
   6  -4  16        109.56        105.01       163.09 o                         
  -6  -3  16        467.19        170.19       129.51 o                         
  -5  -3  16       1366.46       1257.91       142.02 o                         
  -4  -3  16       9063.64       8067.06       268.12 o                         
  -3  -3  16       3239.34       2894.53       154.05 o                         
  -2  -3  16         92.79         46.97        56.48 o                         
  -1  -3  16       2560.84       2583.00       133.88 o                         
   0  -3  16      26987.83      28331.08       570.21 o                         
   1  -3  16       2065.50       2102.58       159.82 o                         
   2  -3  16       3122.25       2794.40       230.35 o                         
   3  -3  16       8157.77       7934.59       310.56 o                         
   4  -3  16       1742.29       1596.95       124.35 o                         
   5  -3  16       1129.80        968.21       112.98 o                         
   6  -3  16       7326.63       7280.67       615.94 o                         
  -6  -2  16       2308.84       1828.34       291.79 o                         
  -5  -2  16        572.69        282.00        96.94 o                         
  -4  -2  16        516.67        296.72        61.23 o                         
  -3  -2  16        182.07        192.35        75.87 o                         
  -2  -2  16       8739.85       8869.01       259.95 o                         
  -1  -2  16       2203.14       2542.88       131.69 o                         
   0  -2  16       3401.10       3802.01       150.70 o                         
   1  -2  16       2117.18       2271.49       159.84 o                         
   2  -2  16       1755.06       1780.10       155.52 o                         
   3  -2  16        851.70        850.84       115.40 o                         
   4  -2  16      10521.96      10387.88       355.54 o                         
   5  -2  16         26.84        117.77        96.53 o                         
   6  -2  16        326.66        134.12       129.37 o                         
  -6  -1  16        351.93        335.55       369.19 o                         
  -5  -1  16          1.60        -80.82        80.82 o                         
  -4  -1  16       8894.41       8543.80       518.00 o                         
  -3  -1  16       6337.84       5593.37       284.55 o                         
  -2  -1  16         98.22        146.71        60.10 o                         
  -1  -1  16       4665.07       4985.54       185.20 o                         
   0  -1  16        313.51        251.07        85.67 o                         
   1  -1  16       9340.77      10545.06       312.94 o                         
   2  -1  16      12141.87      14002.66       380.50 o                         
   3  -1  16         66.28        127.33        68.84 o                         
   4  -1  16        825.27        602.89        84.22 o                         
   5  -1  16        153.54        140.36        69.32 o                         
   6  -1  16       4944.48       4206.30      1455.27 o                         
  -6   0  16       7383.40       7553.39       789.13 o                         
  -5   0  16          4.34         46.30        86.72 o                         
  -4   0  16        287.14        131.61        72.39 o                         
  -3   0  16       2478.69       2370.47       138.52 o                         
  -2   0  16       6069.19       6389.64       219.41 o                         
  -1   0  16       2882.51       3203.04       166.71 o                         
   0   0  16       7784.61       9074.07       286.75 o                         
   1   0  16       1333.40       1398.83       140.33 o                         
   2   0  16         33.91          0.19        61.18 o                         
   3   0  16         28.37         42.53        81.33 o                         
   4   0  16       6426.53       6423.66       309.11 o                         
   5   0  16        973.20        773.52       114.29 o                         
  -6   1  16        472.23        329.96       134.42 o                         
  -5   1  16       2929.06       3072.44       206.21 o                         
  -4   1  16       3587.87       3624.31       367.64 o                         
  -3   1  16       1406.30       1507.68       139.02 o                         
  -2   1  16      18499.74      19436.32       414.13 o                         
  -1   1  16       2546.85       2797.09       164.32 o                         
   0   1  16         46.27        248.35        64.76 o                         
   1   1  16       1391.05       1742.54       118.87 o                         
   2   1  16      16079.20      18074.97       426.78 o                         
   3   1  16       1084.98       1213.62       150.02 o                         
   4   1  16       1133.27       1038.42       117.20 o                         
   5   1  16       3567.30       3268.37       288.83 o                         
  -6   2  16       2997.61       3398.50       574.32 o                         
  -5   2  16       3735.62       3460.51       225.31 o                         
  -4   2  16       2407.43       2075.13       175.05 o                         
  -3   2  16       2771.98       3023.60       288.74 o                         
  -2   2  16        243.67        305.73        78.85 o                         
  -1   2  16       1258.52       1286.59       110.40 o                         
   0   2  16      13033.09      14804.37       385.53 o                         
   1   2  16        264.77        306.09        94.25 o                         
   2   2  16         11.16        100.78        68.69 o                         
   3   2  16       2682.90       2558.07       201.19 o                         
   4   2  16       2905.07       1881.92       574.37 o                         
  -5   3  16        638.55        212.80       144.78 o                         
  -4   3  16          9.27         25.86       130.28 o                         
  -3   3  16        301.02        434.50       114.72 o                         
  -2   3  16       6437.31       6855.49       292.36 o                         
  -1   3  16       1611.68       1732.49       132.33 o                         
   0   3  16         67.83          2.29        60.16 o                         
   1   3  16        574.47        484.92        77.98 o                         
   2   3  16        940.59       1005.94       108.78 o                         
   3   3  16       2548.44       2531.62       206.15 o                         
  -4   4  16      12104.91       9126.47       923.68 o                         
  -3   4  16          0.30        181.05       213.42 o                         
  -2   4  16          2.99        266.85        92.95 o                         
  -1   4  16       2583.18       2721.24       190.65 o                         
   0   4  16       6144.72       6299.51       256.28 o                         
   1   4  16       3699.75       3921.42       208.72 o                         
   2   4  16       3634.46       3763.67       345.14 o                         
  -2   5  16       5430.11       4770.11       689.23 o                         
  -1   5  16        771.97        972.80       161.45 o                         
   0   5  16       3300.91       3697.60       333.15 o                         
   1   5  16       2174.03       2362.81       504.19 o                         
   2   5  16        702.51        713.98       320.50 o                         
   0 -10  17       1252.48       1811.88       402.07 o                         
   1 -10  17       6447.27       5976.27       925.55 o                         
   2 -10  17        677.07        209.45       305.02 o                         
  -1  -9  17       3942.01       4044.21       877.04 o                         
   0  -9  17        144.68        526.81       148.86 o                         
   1  -9  17        120.48         -3.93       105.06 o                         
   2  -9  17          9.34         52.28        89.12 o                         
   3  -9  17       1308.97       1020.21       316.09 o                         
  -3  -8  17       4136.41       3633.82       339.86 o                         
  -2  -8  17        394.62        283.04        86.28 o                         
  -1  -8  17        218.89        413.89        97.37 o                         
   0  -8  17         57.95          1.63        81.21 o                         
   1  -8  17       7044.20       6993.24       269.55 o                         
   2  -8  17       2479.09       2488.30       197.43 o                         
   3  -8  17         21.29       -103.43       103.43 o                         
   4  -8  17       1330.07       1072.75       332.27 o                         
  -4  -7  17       1142.53        792.94       131.20 o                         
  -3  -7  17       1483.95       1259.48       119.60 o                         
  -2  -7  17          0.05         32.47        63.18 o                         
  -1  -7  17       8888.81       9040.11       323.12 o                         
   0  -7  17         44.85         84.91        71.97 o                         
   1  -7  17       1624.20       1668.32       141.60 o                         
   2  -7  17        964.38        889.44       124.45 o                         
   3  -7  17       2917.30       3106.78       245.78 o                         
   4  -7  17        348.38        308.87       103.31 o                         
   5  -7  17       3605.27       3307.88       393.60 o                         
  -5  -6  17          1.71         -0.73       110.68 o                         
  -4  -6  17         21.44        109.24        83.05 o                         
  -3  -6  17       8943.10       8425.74       333.24 o                         
  -2  -6  17       1196.48        987.56       126.62 o                         
  -1  -6  17        822.53        755.50       112.74 o                         
   0  -6  17       5475.02       5893.88       272.11 o                         
   1  -6  17       2995.31       3329.22       203.56 o                         
   2  -6  17       1390.88       1409.63       147.74 o                         
   3  -6  17       9877.65       9345.63       381.74 o                         
   4  -6  17       1312.63        895.63       165.32 o                         
   5  -6  17         39.96       -119.05       119.05 o                         
  -5  -5  17       4485.34       3773.51       432.62 o                         
  -4  -5  17        168.62        168.18        69.42 o                         
  -3  -5  17        251.75        238.65        72.11 o                         
  -2  -5  17        172.78        174.71        66.90 o                         
  -1  -5  17       4827.20       4873.48       193.42 o                         
   0  -5  17       5141.34       5557.85       338.70 o                         
   1  -5  17       1741.11       1611.77       136.12 o                         
   2  -5  17        765.12        502.29        90.82 o                         
   3  -5  17         16.12         77.30       107.58 o                         
   4  -5  17        958.26        850.06       121.47 o                         
   5  -5  17       7339.56       6337.07       393.57 o                         
   6  -5  17        262.39        203.78       173.09 o                         
  -6  -4  17         48.90       -201.88       201.88 o                         
  -5  -4  17        338.40        424.62       115.38 o                         
  -4  -4  17        945.31        706.59        92.32 o                         
  -3  -4  17       2907.71       2478.11       156.58 o                         
  -2  -4  17       1686.01       1409.60       128.44 o                         
  -1  -4  17       6478.71       6658.93       242.93 o                         
   0  -4  17        571.25        580.16        96.62 o                         
   1  -4  17         83.69        -71.77        71.77 o                         
   2  -4  17        127.00        143.81        69.35 o                         
   3  -4  17       8142.99       8123.80       355.03 o                         
   4  -4  17       1788.75       1613.05       220.54 o                         
   5  -4  17          9.42         -0.29       103.36 o                         
  -5  -3  17       8589.61       7880.01       451.56 o                         
  -4  -3  17       1163.71       1127.94       111.56 o                         
  -3  -3  17       5270.12       4767.25       215.12 o                         
  -2  -3  17       9015.08       9324.03       309.94 o                         
  -1  -3  17        703.36        589.88        78.01 o                         
   0  -3  17        776.56       1163.36        97.26 o                         
   1  -3  17      23872.23      26395.07       547.68 o                         
   2  -3  17        147.97        157.35        72.21 o                         
   3  -3  17          2.07        -26.89        69.44 o                         
   4  -3  17       2690.92       2314.05       335.35 o                         
   5  -3  17       5205.42       4862.12       549.83 o                         
  -6  -2  17        273.24        129.10       220.70 o                         
  -5  -2  17        770.71        691.02       119.04 o                         
  -4  -2  17        932.28        569.67        89.68 o                         
  -3  -2  17        359.61        237.76        74.23 o                         
  -2  -2  17        878.78        691.22       111.73 o                         
  -1  -2  17       8901.19       9793.60       261.57 o                         
   0  -2  17          5.13         36.08        53.01 o                         
   1  -2  17        343.47        283.46        98.42 o                         
   2  -2  17       1897.42       2096.26       173.64 o                         
   3  -2  17       5566.68       5666.82       317.67 o                         
   4  -2  17        262.65         98.55        84.79 o                         
   5  -2  17       3972.04       3428.48       455.07 o                         
   6  -2  17       2119.83       1707.94       299.67 o                         
  -6  -1  17       1522.61       1107.77       342.19 o                         
  -5  -1  17         13.69          8.69       105.73 o                         
  -4  -1  17       2508.81       2017.69       155.80 o                         
  -3  -1  17      11365.49      11318.00       412.03 o                         
  -2  -1  17        335.13        415.51        67.35 o                         
  -1  -1  17       1445.77       1327.10       102.10 o                         
   0  -1  17       1167.37       1257.24       108.58 o                         
   1  -1  17       6978.01       7950.80       275.82 o                         
   2  -1  17       7499.63       8456.21       370.42 o                         
   3  -1  17       1829.06       1756.46       185.79 o                         
   4  -1  17       1979.02       1958.93       138.17 o                         
   5  -1  17         34.23         85.36       117.91 o                         
  -5   0  17       5237.97       5232.28       352.93 o                         
  -4   0  17       1270.66       1216.74       121.31 o                         
  -3   0  17          5.79        -63.31        63.31 o                         
  -2   0  17         81.13        159.85        61.55 o                         
  -1   0  17      12592.16      13714.59       344.23 o                         
   0   0  17       1576.14       1713.84       132.30 o                         
   1   0  17        927.92       1137.30       123.04 o                         
   2   0  17       1960.40       2020.96       147.03 o                         
   3   0  17        946.92        849.52       107.06 o                         
   4   0  17       1379.11       1251.36       143.83 o                         
   5   0  17       4179.25       3081.02       283.62 o                         
  -6   1  17        589.54        538.32       188.87 o                         
  -5   1  17         39.26        -79.40       151.86 o                         
  -4   1  17       1746.37       1256.14       208.73 o                         
  -3   1  17      10292.32      10851.29       372.16 o                         
  -2   1  17       1869.52       2116.06       152.49 o                         
  -1   1  17       4656.72       5364.46       224.77 o                         
   0   1  17       5244.53       5919.25       256.66 o                         
   1   1  17       1294.82       1513.00       128.03 o                         
   2   1  17        485.86        476.05        81.23 o                         
   3   1  17      12597.77      12960.24       405.49 o                         
   4   1  17         75.41         59.19       145.07 o                         
   5   1  17         65.68       -325.35       325.35 o                         
  -5   2  17       7123.89       7172.68      1254.13 o                         
  -4   2  17       2282.49       2111.32       225.39 o                         
  -3   2  17          8.97        229.37        96.48 o                         
  -2   2  17       2973.50       3513.12       188.89 o                         
  -1   2  17       2873.47       3108.38       192.36 o                         
   0   2  17       4467.93       4896.62       224.69 o                         
   1   2  17       8918.77      10333.37       330.96 o                         
   2   2  17       1109.82       1299.31       122.82 o                         
   3   2  17         97.35        234.18       123.82 o                         
   4   2  17        221.34         72.73       158.95 o                         
  -4   3  17        852.95        330.02       178.94 o                         
  -3   3  17        715.15        895.89       162.82 o                         
  -2   3  17       2079.79       2228.87       196.17 o                         
  -1   3  17       3537.21       3806.39       191.05 o                         
   0   3  17          4.63         23.13        75.97 o                         
   1   3  17         18.95         86.51        84.53 o                         
   2   3  17          0.87         14.04       108.64 o                         
   3   3  17       3596.14       3372.39       526.91 o                         
  -4   4  17       1821.63       1495.71       429.09 o                         
  -3   4  17       5210.75       3766.09       582.62 o                         
  -2   4  17       2014.73       1771.58       444.36 o                         
  -1   4  17         77.32        177.71        83.81 o                         
   0   4  17         17.91         64.44       101.70 o                         
   1   4  17      10513.37      10046.67       998.04 o                         
   2   4  17       1090.49       1054.23       381.75 o                         
  -2   5  17          2.35        349.03       299.65 o                         
  -1  -9  18       1239.46        856.79       335.32 o                         
   1  -9  18         61.97        533.51       208.71 o                         
   2  -9  18        313.11        375.47       162.86 o
[truncated: 22,602 more chars]
