# Supplementary material for: Crystal structures of four gold(I) complexes [AuL2]+[AuX2]− and a by-product (L·LH+)[AuBr2]− (L = substituted pyridine, X = Cl or Br)
Source: Acta Crystallogr E Crystallogr Commun. 2024 Jun 18;80(Pt 7):729–37. doi: 10.1107/S2056989024005437 (PMC11223710; doi:10.1107/S2056989024005437)
Supplement: Supplementary file 6 [file e-80-00729-5sup6.hkl]

data_5                                                                          
_shelx_title ' Fuessen in P-1'                                                  
_shelx_refln_list_code          4                                               
_shelx_F_calc_maximum      353.72                                               
_exptl_crystal_F_000       604.00                                               
_reflns_d_resolution_high  0.6918                                               
                                                                                
loop_                                                                           
 _space_group_symop_operation_xyz                                               
 'x, y, z'                                                                      
 '-x, -y, -z'                                                                   
                                                                                
_cell_length_a     7.9931                                                       
_cell_length_b     8.4672                                                       
_cell_length_c    11.3923                                                       
_cell_angle_alpha  87.202                                                       
_cell_angle_beta   74.635                                                       
_cell_angle_gamma  81.406                                                       
                                                                                
_shelx_F_squared_multiplier     1.000                                           
                                                                                
loop_                                                                           
 _refln_index_h                                                                 
 _refln_index_k                                                                 
 _refln_index_l                                                                 
 _refln_F_squared_calc                                                          
 _refln_F_squared_meas                                                          
 _refln_F_squared_sigma                                                         
 _refln_observed_status                                                         
   1   0   0       8194.29       8348.70        56.97 o                         
   2   0   0       1511.47       1620.49        18.07 o                         
   3   0   0       1263.61       1294.86        24.85 o                         
   4   0   0      39289.01      39816.28       288.43 o                         
   5   0   0        596.05        612.72        26.98 o                         
   6   0   0       9784.58       9840.19       132.84 o                         
   7   0   0       4388.23       4407.37        92.49 o                         
   8   0   0       2145.02       2100.28        69.99 o                         
   9   0   0        776.11        776.03        48.86 o                         
  10   0   0       5284.00       5496.02       139.58 o                         
 -10   1   0       5014.69       5388.37       143.87 o                         
  -9   1   0       1196.85       1242.88        63.19 o                         
  -8   1   0       1161.41       1116.92        54.82 o                         
  -7   1   0       3350.66       3498.69        78.97 o                         
  -6   1   0       3664.06       3506.03        81.43 o                         
  -5   1   0         27.04         45.80         9.81 o                         
  -4   1   0      31552.45      31749.54       257.99 o                         
  -3   1   0      36812.73      36762.34       257.88 o                         
  -2   1   0      36603.70      38291.36       188.81 o                         
  -1   1   0       1073.90       1084.55        11.70 o                         
   0   1   0       6611.05       6742.00        64.23 o                         
   1   1   0       6758.85       6673.57        55.65 o                         
   2   1   0       8046.26       8489.54        55.71 o                         
   3   1   0      33345.04      33288.10       204.06 o                         
   4   1   0        650.82        708.20        20.17 o                         
   5   1   0         38.04         57.53         9.49 o                         
   6   1   0         69.49         57.86        15.76 o                         
   7   1   0      11417.43      11379.10       152.86 o                         
   8   1   0         88.28        105.66        21.40 o                         
   9   1   0        512.15        540.36        41.39 o                         
  10   1   0       1507.08       1476.59        70.54 o                         
  11   1   0        124.95        342.60       115.52 o                         
 -10   2   0        204.61        131.20        91.43 o                         
  -9   2   0         52.69         37.07        25.96 o                         
  -8   2   0        637.27        697.69        43.75 o                         
  -7   2   0       9812.45      10032.19       152.69 o                         
  -6   2   0       1464.98       1532.60        46.50 o                         
  -5   2   0        582.22        560.99        19.91 o                         
  -4   2   0      18975.17      19269.05       154.49 o                         
  -3   2   0       7047.14       7105.91        76.87 o                         
  -2   2   0         12.04         31.10         6.19 o                         
  -1   2   0      13415.69      13664.07        77.08 o                         
   0   2   0     107038.74      97304.70       957.06 o                         
   1   2   0        886.85        897.78         9.68 o                         
   2   2   0       4362.50       4510.60        35.07 o                         
   3   2   0      24799.95      24533.31       159.81 o                         
   4   2   0      40114.34      39407.88       256.12 o                         
   5   2   0        286.66        289.32        16.30 o                         
   6   2   0      12556.23      12712.26       146.52 o                         
   7   2   0         39.57          8.59        15.87 o                         
   8   2   0       3251.40       3232.17        78.53 o                         
   9   2   0       1660.81       1707.27        63.09 o                         
  10   2   0       8110.64       8351.00       188.41 o                         
 -10   3   0       5517.92       5557.72       325.11 o                         
  -9   3   0       1146.07       1160.71        62.93 o                         
  -8   3   0       3017.84       2855.47        84.83 o                         
  -7   3   0        122.25        170.10        23.64 o                         
  -6   3   0      12119.26      12292.05       160.27 o                         
  -5   3   0        420.40        449.61        29.29 o                         
  -4   3   0      26890.56      26666.10       218.58 o                         
  -3   3   0      11827.07      11878.66       111.45 o                         
  -2   3   0       3234.27       3458.88        46.25 o                         
  -1   3   0       1645.38       1643.42        21.49 o                         
   0   3   0      89801.46      85016.45       652.96 o                         
   1   3   0       6187.51       6245.27        68.53 o                         
   2   3   0        577.97        644.49        11.74 o                         
   3   3   0       5751.58       5808.48        61.58 o                         
   4   3   0      13674.08      13788.34       117.11 o                         
   5   3   0        128.82        126.48        16.56 o                         
   6   3   0       3396.39       3406.17        69.78 o                         
   7   3   0      10444.20      10710.54       166.67 o                         
   8   3   0        894.63        926.91        45.39 o                         
   9   3   0          3.06         41.93        24.22 o                         
  10   3   0        680.88        753.90        71.38 o                         
  -9   4   0        126.45        145.70        31.19 o                         
  -8   4   0         98.56         98.86        24.63 o                         
  -7   4   0       6240.95       6140.49       120.71 o                         
  -6   4   0         81.44         77.69        18.82 o                         
  -5   4   0        158.97        179.55        19.49 o                         
  -4   4   0        796.59        748.86        29.65 o                         
  -3   4   0      16980.16      16779.99       155.14 o                         
  -2   4   0       2981.40       3124.74        43.55 o                         
  -1   4   0       6755.98       6855.79        53.13 o                         
   0   4   0       7830.02       7681.89        65.39 o                         
   1   4   0        449.54        476.87        19.40 o                         
   2   4   0       6121.68       6366.20        50.65 o                         
   3   4   0      36153.09      35825.89       251.75 o                         
   4   4   0      18372.38      18328.22       151.10 o                         
   5   4   0         48.96         57.25         9.27 o                         
   6   4   0       2211.52       2174.82        64.15 o                         
   7   4   0       4813.41       4846.08       104.88 o                         
   8   4   0        710.19        686.33        43.79 o                         
   9   4   0       1779.09       1840.70        79.27 o                         
  10   4   0       5136.77       5376.48       141.06 o                         
  -8   5   0        630.08        593.18        43.35 o                         
  -7   5   0       3271.40       3417.42        92.52 o                         
  -6   5   0       5040.14       5168.14        99.91 o                         
  -5   5   0        788.33        811.66        36.93 o                         
  -4   5   0      17400.30      17810.09       169.70 o                         
  -3   5   0        101.19        113.35        17.51 o                         
  -2   5   0        404.06        427.85        20.92 o                         
  -1   5   0       7286.08       7340.00        58.63 o                         
   0   5   0      84732.05      81123.30       917.02 o                         
   1   5   0       1945.53       1895.78        44.22 o                         
   2   5   0         27.58         82.77        15.44 o                         
   3   5   0       1947.77       1912.41        26.25 o                         
   4   5   0      22115.56      21464.70       173.20 o                         
   5   5   0        272.21        264.32        18.48 o                         
   6   5   0       8888.09       9045.00       130.05 o                         
   7   5   0       2160.60       2246.75        66.18 o                         
   8   5   0       1884.06       1939.98        71.27 o                         
   9   5   0        662.11        541.28        47.73 o                         
  10   5   0       5278.13       5122.30       138.18 o                         
  -8   6   0        577.89        578.00        49.31 o                         
  -7   6   0        964.00        979.39        52.49 o                         
  -6   6   0       1623.79       1600.55        61.23 o                         
  -5   6   0         41.99         27.14        22.59 o                         
  -4   6   0       8835.13       8858.43       122.12 o                         
  -3   6   0      10697.84      10712.17       121.07 o                         
  -2   6   0       3165.90       3224.08        52.35 o                         
  -1   6   0        575.79        579.90        15.91 o                         
   0   6   0       4281.88       4161.39        83.40 o                         
   1   6   0       1960.18       2012.81        50.02 o                         
   2   6   0        648.02        636.96        32.89 o                         
   3   6   0      16695.03      15523.99       249.05 o                         
   4   6   0        167.26        158.39        17.02 o                         
   5   6   0          0.44          8.22        10.92 o                         
   6   6   0        323.41        338.46        24.98 o                         
   7   6   0       7894.41       7952.00       129.55 o                         
   8   6   0         39.72         -2.19        50.50 o                         
   9   6   0        772.04        722.99        79.11 o                         
  -7   7   0       3966.31       4078.49       108.99 o                         
  -6   7   0       1393.30       1457.22        60.90 o                         
  -5   7   0        580.15        632.16        36.39 o                         
  -4   7   0       2834.18       2863.77        68.86 o                         
  -3   7   0       2884.13       2926.67        64.21 o                         
  -2   7   0         61.71         61.75        18.46 o                         
  -1   7   0       6670.89       6806.25       140.96 o                         
   0   7   0      25528.50      25243.04       261.89 o                         
   1   7   0        134.04        188.39        27.91 o                         
   2   7   0        390.82        419.97        28.07 o                         
   3   7   0      12617.44      13015.58       206.08 o                         
   4   7   0      15195.73      15694.41       224.12 o                         
   5   7   0        313.39        290.12        37.25 o                         
   6   7   0       5434.29       5675.46       195.12 o                         
   7   7   0        306.46        274.59        51.43 o                         
   8   7   0       1242.26       1328.04       101.89 o                         
   9   7   0       1560.24       1597.53       133.44 o                         
  -6   8   0       2802.22       2862.01       125.56 o                         
  -5   8   0        354.23        420.30        49.92 o                         
  -4   8   0       7933.24       8099.32       175.32 o                         
  -3   8   0       2446.21       2494.65        91.41 o                         
  -2   8   0        869.32        887.08        65.18 o                         
  -1   8   0        939.48        950.02        50.44 o                         
   0   8   0      19640.44      18967.89       261.92 o                         
   1   8   0       1488.61       1434.64        64.07 o                         
   2   8   0          7.78         26.42        26.43 o                         
   3   8   0       1272.50       1292.01        52.29 o                         
   4   8   0       3820.49       3994.19       112.57 o                         
   5   8   0         57.19        131.44        57.01 o                         
   6   8   0       3585.54       3425.87       156.21 o                         
   7   8   0       4005.09       4063.56       190.75 o                         
   8   8   0        756.49        826.12        95.50 o                         
   9   8   0         14.29        181.25        82.00 o                         
  -5   9   0         39.96         38.98        43.50 o                         
  -4   9   0        358.70        434.27        58.57 o                         
  -3   9   0       4056.06       4102.38       186.83 o                         
  -2   9   0         39.88         81.64        35.96 o                         
  -1   9   0       2389.16       2495.21       105.95 o                         
   0   9   0       1333.78       1405.06        68.45 o                         
   1   9   0        104.19        107.84        50.55 o                         
   2   9   0        133.11        126.86        31.24 o                         
   3   9   0      12236.17      12197.49       241.52 o                         
   4   9   0       3498.04       3592.95       150.87 o                         
   5   9   0        147.96        123.60        54.24 o                         
   6   9   0        860.24       1041.79       198.69 o                         
   7   9   0       2777.18       2844.71       285.21 o                         
  -4  10   0       2797.32       2914.53       236.82 o                         
  -3  10   0          0.53         65.03        43.33 o                         
  -2  10   0        231.92        160.18        49.31 o                         
  -1  10   0       2981.96       3027.49       124.05 o                         
   0  10   0      14730.04      15273.40       473.76 o                         
   1  10   0        436.04        498.32        57.50 o                         
   2  10   0        116.98        132.81        38.40 o                         
   3  10   0       1175.55       1228.65        86.36 o                         
   4  10   0       7117.54       7509.06       855.88 o                         
   5  10   0        213.69        164.55        71.03 o                         
   6  10   0       3077.21       3423.62       281.54 o                         
  -3  11   0       1880.86       1603.67       355.80 o                         
  -2  11   0         85.67        -18.62        71.14 o                         
  -1  11   0         91.35         56.45        45.04 o                         
   0  11   0       1571.95       1561.75       133.40 o                         
   1  11   0        407.77        425.73        80.06 o                         
   2  11   0         12.77         50.40        47.22 o                         
   3  11   0       4081.57       3822.24       265.92 o                         
   4  11   0         58.94         24.29        68.37 o                         
   1  12   0         21.03         26.73        54.49 o                         
  -3 -12   1       1490.48       1372.78       335.83 o                         
  -2 -12   1       1850.06       1660.03       319.57 o                         
  -1 -12   1        147.23        150.34        81.82 o                         
   0 -12   1        215.40        387.47       147.73 o                         
  -4 -11   1        324.43        428.15       407.11 o                         
  -3 -11   1         41.69          2.60        59.68 o                         
  -2 -11   1       1846.59       1820.00       151.38 o                         
  -1 -11   1       1743.18       1721.08       121.75 o                         
   0 -11   1       4040.61       4310.60       220.43 o                         
   1 -11   1       2694.19       2735.79       170.14 o                         
   2 -11   1          7.69         22.73        53.49 o                         
  -6 -10   1        305.28        303.69       133.50 o                         
  -5 -10   1       1232.63       1334.13       152.44 o                         
  -4 -10   1        212.05        240.75        68.81 o                         
  -3 -10   1       4030.60       4075.64       238.42 o                         
  -2 -10   1        601.72        667.49        67.96 o                         
  -1 -10   1        296.51        241.68        42.88 o                         
   0 -10   1        791.42        757.83        76.68 o                         
   1 -10   1       2174.93       2281.70       137.97 o                         
   2 -10   1        215.94        207.76        40.50 o                         
   3 -10   1        279.90        233.13        46.04 o                         
   4 -10   1        631.61        624.34        92.18 o                         
  -7  -9   1        908.81        669.40       250.89 o                         
  -6  -9   1       7956.31       8323.88       433.65 o                         
  -5  -9   1        674.91        576.42       111.40 o                         
  -4  -9   1        158.42        121.80        91.56 o                         
  -3  -9   1       1530.91       1532.24        85.58 o                         
  -2  -9   1       5471.18       5438.14       164.35 o                         
  -1  -9   1       1441.45       1441.51        69.62 o                         
   0  -9   1       5422.40       5446.97       145.30 o                         
   1  -9   1       1364.46       1463.70        80.76 o                         
   2  -9   1        679.11        658.94        58.70 o                         
   3  -9   1       3843.01       3829.87       144.68 o                         
   4  -9   1       6280.54       6656.35       201.87 o                         
   5  -9   1       1759.21       1743.81       109.88 o                         
  -9  -8   1       2994.33       2880.53       302.52 o                         
  -8  -8   1         68.58         46.00        54.24 o                         
  -7  -8   1        164.48        138.21        79.15 o                         
  -6  -8   1       7614.12       7801.82       289.14 o                         
  -5  -8   1       3475.34       3450.09       180.04 o                         
  -4  -8   1        563.63        516.55        45.87 o                         
  -3  -8   1       3306.85       3289.88        94.76 o                         
  -2  -8   1        860.38        897.74        44.61 o                         
  -1  -8   1       2540.63       2438.35        73.03 o                         
   0  -8   1       6420.22       6318.81       181.68 o                         
   1  -8   1       7386.50       7423.03       145.89 o                         
   2  -8   1          9.29         18.69        27.51 o                         
   3  -8   1        406.16        424.68        44.51 o                         
   4  -8   1        813.12        784.27        60.55 o                         
   5  -8   1        689.11        517.53        54.37 o                         
   6  -8   1        481.76        570.13        61.33 o                         
   7  -8   1        625.30        848.20       185.79 o                         
  -9  -7   1       2307.21       2387.69       173.96 o                         
  -8  -7   1         62.80         15.65        45.64 o                         
  -7  -7   1        815.57        824.06       165.54 o                         
  -6  -7   1       2743.34       2815.76       111.79 o                         
  -5  -7   1        103.05        125.40        30.61 o                         
  -4  -7   1         32.24         68.04        24.06 o                         
  -3  -7   1       9060.14       9092.66       141.75 o                         
  -2  -7   1       7282.69       7306.17       117.44 o                         
  -1  -7   1        137.11        144.61        19.05 o                         
   0  -7   1       1042.47       1087.82        52.33 o                         
   1  -7   1        323.20        349.69        29.14 o                         
   2  -7   1        770.15        792.42        30.19 o                         
   3  -7   1       4015.96       4138.66        78.02 o                         
   4  -7   1       9445.71       9538.08       124.95 o                         
   5  -7   1       1707.16       1682.53        60.33 o                         
   6  -7   1        523.11        492.56        36.83 o                         
   7  -7   1       2476.24       2384.36        82.49 o                         
 -10  -6   1       3807.64       3417.94       408.78 o                         
  -9  -6   1        925.72        927.83       109.56 o                         
  -8  -6   1         63.03        -13.39        94.51 o                         
  -7  -6   1       1365.79       1372.56        53.68 o                         
  -6  -6   1      21818.12      22528.05       237.22 o                         
  -5  -6   1       3474.85       3571.89        73.26 o                         
  -4  -6   1        376.43        405.62        22.05 o                         
  -3  -6   1         12.88         29.11        10.51 o                         
  -2  -6   1       8499.62       8407.03       120.28 o                         
  -1  -6   1       4373.06       4396.83        67.82 o                         
   0  -6   1      18981.46      19030.06       245.00 o                         
   1  -6   1      11002.02      11060.79        86.51 o                         
   2  -6   1       1425.02       1499.46        37.12 o                         
   3  -6   1       6896.77       6907.31        92.57 o                         
   4  -6   1       8786.33       8807.97       113.51 o                         
   5  -6   1       2387.12       2495.25        65.12 o                         
   6  -6   1        211.48        218.02        25.97 o                         
   7  -6   1          4.46         34.45        26.83 o                         
   8  -6   1         61.91         81.47        25.55 o                         
 -10  -5   1       2323.59       2160.26       113.96 o                         
  -9  -5   1       5246.05       5360.37       145.13 o                         
  -8  -5   1        441.37        512.22        46.43 o                         
  -7  -5   1         95.51         80.00        26.11 o                         
  -6  -5   1        955.95        935.26        44.70 o                         
  -5  -5   1       2513.22       2583.81        62.22 o                         
  -4  -5   1        109.22        117.72        12.05 o                         
  -3  -5   1      16437.16      16014.79       109.74 o                         
  -2  -5   1        997.45        960.43        16.76 o                         
  -1  -5   1       1851.33       1899.29        39.83 o                         
   0  -5   1       1301.58       1222.73        17.67 o                         
   1  -5   1       7091.73       6999.93        60.67 o                         
   2  -5   1        492.81        545.07        19.86 o                         
   3  -5   1       1423.12       1527.72        38.94 o                         
   4  -5   1       2575.68       2582.04        54.64 o                         
   5  -5   1         95.09        121.57        15.99 o                         
   6  -5   1       1043.22       1000.53        47.24 o                         
   7  -5   1       3895.46       3982.86        99.18 o                         
   8  -5   1       2384.20       2449.61        83.49 o                         
   9  -5   1        371.01        345.08        49.97 o                         
 -10  -4   1       1449.57       1404.89       100.89 o                         
  -9  -4   1        262.62        175.87        32.35 o                         
  -8  -4   1          6.08         -5.51        26.24 o                         
  -7  -4   1       2520.23       2610.99        71.88 o                         
  -6  -4   1      22200.46      22623.64       260.67 o                         
  -5  -4   1        752.11        730.85        33.82 o                         
  -4  -4   1        442.52        421.15        25.09 o                         
  -3  -4   1       6160.25       6064.25        61.90 o                         
  -2  -4   1      24817.68      24747.77       154.66 o                         
  -1  -4   1       4224.66       4164.61        38.59 o                         
   0  -4   1      16209.71      15796.61        93.00 o                         
   1  -4   1       2587.82       2640.56        33.53 o                         
   2  -4   1       2634.49       2656.81        40.18 o                         
   3  -4   1      14599.25      14548.49       124.76 o                         
   4  -4   1      27831.88      27826.06       222.19 o                         
   5  -4   1       4546.32       4565.46        75.13 o                         
   6  -4   1        368.64        401.03        27.63 o                         
   7  -4   1       2180.58       2069.49        68.87 o                         
   8  -4   1       1707.58       1813.88        85.62 o                         
   9  -4   1       1851.18       2020.93        83.22 o                         
 -10  -3   1       5631.62       6063.30       158.92 o                         
  -9  -3   1       4338.35       4448.30       126.65 o                         
  -8  -3   1        624.55        614.12        42.63 o                         
  -7  -3   1        426.24        454.60        29.95 o                         
  -6  -3   1      19100.87      19296.00       183.60 o                         
  -5  -3   1       5967.84       6018.09        81.04 o                         
  -4  -3   1         47.85         60.94        13.40 o                         
  -3  -3   1       7065.29       6827.90        62.86 o                         
  -2  -3   1       2216.40       2185.87        26.67 o                         
  -1  -3   1       5326.45       5220.53        60.23 o                         
   0  -3   1      25222.99      24938.28       122.94 o                         
   1  -3   1      24464.48      24597.86       183.77 o                         
   2  -3   1       1675.21       1718.13        29.34 o                         
   3  -3   1       2224.20       2257.30        38.84 o                         
   4  -3   1        966.65        904.21        29.03 o                         
   5  -3   1        595.98        573.06        25.54 o                         
   6  -3   1        759.15        764.85        35.24 o                         
   7  -3   1       2155.43       2148.62        67.75 o                         
   8  -3   1       1535.17       1550.30        62.25 o                         
   9  -3   1          6.49         11.19        25.19 o                         
  10  -3   1       1754.59       1552.07       169.69 o                         
 -10  -2   1         58.30         22.00        37.09 o                         
  -9  -2   1       3565.08       3738.94       100.17 o                         
  -8  -2   1        536.82        607.70        40.51 o                         
  -7  -2   1       1389.12       1432.72        45.22 o                         
  -6  -2   1       7225.40       7370.43        97.01 o                         
  -5  -2   1        111.18        140.62        13.98 o                         
  -4  -2   1          4.45         20.58         8.68 o                         
  -3  -2   1      29232.65      28917.01       176.30 o                         
  -2  -2   1      15717.99      15785.84        87.38 o                         
  -1  -2   1         10.79         30.04         3.48 o                         
   0  -2   1       8793.40       8998.56        45.27 o                         
   1  -2   1        565.42        570.40        10.06 o                         
   2  -2   1       5978.75       6236.46        57.43 o                         
   3  -2   1      17603.54      18160.17       139.12 o                         
   4  -2   1      29907.81      29429.18       207.86 o                         
   5  -2   1       3227.88       3240.68        52.73 o                         
   6  -2   1       3522.67       3585.07        60.36 o                         
   7  -2   1       9331.44       9345.20       136.59 o                         
   8  -2   1       3025.37       3065.92        85.97 o                         
   9  -2   1       1306.15       1397.65        67.66 o                         
  10  -2   1        325.49        305.51        52.22 o                         
 -10  -1   1       5489.83       6016.40       144.80 o                         
  -9  -1   1        946.72        913.71        55.01 o                         
  -8  -1   1        479.32        575.43        39.98 o                         
  -7  -1   1       3036.31       3164.63        71.21 o                         
  -6  -1   1      34611.71      34517.89       260.09 o                         
  -5  -1   1       2976.06       3019.15        45.84 o                         
  -4  -1   1        451.79        450.17        14.52 o                         
  -3  -1   1          1.59         37.38         5.53 o                         
  -2  -1   1      35671.12      35896.90       159.46 o                         
  -1  -1   1      13466.89      13628.71        71.28 o                         
   0  -1   1      30665.21      30745.30       138.24 o                         
   1  -1   1      17669.18      17860.18        82.66 o                         
   2  -1   1       9634.89      10222.22        63.18 o                         
   3  -1   1      21314.32      21932.49       177.94 o                         
   4  -1   1      14465.55      14164.99       146.17 o                         
   5  -1   1       1940.79       1946.89        45.32 o                         
   6  -1   1        342.69        340.82        22.73 o                         
   7  -1   1         40.18         33.75        19.82 o                         
   8  -1   1        288.37        307.97        28.66 o                         
   9  -1   1       1171.41       1127.35        60.09 o                         
  10  -1   1       2020.24       2138.76       100.37 o                         
 -10   0   1       2281.21       2275.47        95.84 o                         
  -9   0   1       4858.47       4894.00       127.99 o                         
  -8   0   1        974.78       1044.88        54.28 o                         
  -7   0   1        198.04        224.04        23.50 o                         
  -6   0   1       1844.99       1903.69        53.05 o                         
  -5   0   1       3400.05       3385.80        54.71 o                         
  -4   0   1        649.04        743.14        20.70 o                         
  -3   0   1      23187.80      22860.34       143.45 o                         
  -2   0   1       5851.86       6029.62        41.61 o                         
  -1   0   1       1822.23       1854.03        15.64 o                         
   1   0   1      11197.98      11446.56        73.87 o                         
   2   0   1       4680.67       4946.94        37.90 o                         
   3   0   1       7426.42       7831.23        84.81 o                         
   4   0   1       4086.27       4041.83        68.08 o                         
   5   0   1         19.26         37.56        14.41 o                         
   6   0   1       1683.92       1746.52        49.63 o                         
   7   0   1       9646.86       9938.41       133.18 o                         
   8   0   1       4793.40       4776.24       108.96 o                         
   9   0   1        382.98        405.06        37.97 o                         
  10   0   1        236.19        223.99        36.34 o                         
 -10   1   1       1424.48       1385.21       127.49 o                         
  -9   1   1        439.72        453.49        40.26 o                         
  -8   1   1         38.30         38.74        21.94 o                         
  -7   1   1       2924.10       2999.74        77.38 o                         
  -6   1   1      31436.93      31527.27       290.47 o                         
  -5   1   1        891.54        965.48        35.46 o                         
  -4   1   1         35.06         60.99        12.23 o                         
  -3   1   1      13551.19      13687.78       114.33 o                         
  -2   1   1      46030.45      46182.29       254.06 o                         
  -1   1   1       7714.00       7808.85        43.86 o                         
   0   1   1      13445.54      13815.43        66.49 o                         
   1   1   1        451.90        499.95         8.47 o                         
   2   1   1       4836.16       4900.45        39.32 o                         
   3   1   1      26207.65      26485.01       182.40 o                         
   4   1   1      52067.92      51905.02       377.89 o                         
   5   1   1       3983.78       4069.71        75.80 o                         
   6   1   1       1625.31       1620.52        49.42 o                         
   7   1   1       3820.11       3915.20        80.01 o                         
   8   1   1       2908.90       2932.89        72.65 o                         
   9   1   1       2089.42       2176.57       124.27 o                         
  10   1   1       1481.68       1481.37        89.58 o                         
  11   1   1        119.41        338.75       125.70 o                         
  -9   2   1       3171.03       3320.18       101.44 o                         
  -8   2   1       1965.37       1976.42        80.31 o                         
  -7   2   1        952.28        918.51        48.17 o                         
  -6   2   1      14840.94      14767.12       179.33 o                         
  -5   2   1       3164.61       3209.79        65.44 o                         
  -4   2   1        246.62        309.32        19.73 o                         
  -3   2   1       5376.68       5143.01        65.05 o                         
  -2   2   1       1517.10       1410.47        24.21 o                         
  -1   2   1       3414.26       3405.85        29.22 o                         
   0   2   1      31637.82      31798.57       133.46 o                         
   1   2   1      28998.99      28658.91       208.55 o                         
   2   2   1       6102.57       6334.94        57.88 o                         
   3   2   1       1928.90       2044.52        33.82 o                         
   4   2   1        774.29        757.41        23.82 o                         
   5   2   1        712.16        675.91        23.42 o                         
   6   2   1        976.56       1039.96        27.82 o                         
   7   2   1       4579.35       4543.99        91.77 o                         
   8   2   1       1094.81       1137.21        44.82 o                         
   9   2   1        103.49         76.28        20.65 o                         
  10   2   1       1744.91       1731.87        83.93 o                         
  11   2   1        723.14        718.77       153.70 o                         
 -10   3   1         16.44        -59.09        70.34 o                         
  -9   3   1       1892.34       1889.78        80.86 o                         
  -8   3   1        200.50        234.87        31.70 o                         
  -7   3   1       1771.26       1832.71        64.56 o                         
  -6   3   1       6291.43       6391.58       107.48 o                         
  -5   3   1        103.78        108.93        17.73 o                         
  -4   3   1        112.52        148.98        14.48 o                         
  -3   3   1      27246.64      27039.04       186.00 o                         
  -2   3   1      11442.63      11549.56        94.15 o                         
  -1   3   1          8.91         30.07         4.65 o                         
   0   3   1       8420.89       8611.66        56.26 o                         
   1   3   1       2361.69       2345.85        31.50 o                         
   2   3   1       7239.70       7463.80        54.81 o                         
   3   3   1      20037.96      20317.12       123.70 o                         
   4   3   1      29857.03      29234.69       204.15 o                         
   5   3   1        922.25        935.95        24.59 o                         
   6   3   1       2970.39       3026.14        63.93 o                         
   7   3   1      10484.87      10702.94       140.60 o                         
   8   3   1       5050.21       5226.82       104.37 o                         
   9   3   1       1144.38       1168.54        57.51 o                         
  10   3   1        480.82        514.51        44.69 o                         
  -9   4   1        233.71        199.20        36.83 o                         
  -8   4   1        767.71        712.04        46.24 o                         
  -7   4   1       2695.73       2790.06        81.83 o                         
  -6   4   1      19960.59      20428.86       229.55 o                         
  -5   4   1        911.23        927.50        38.85 o                         
  -4   4   1        133.51        139.67        16.69 o                         
  -3   4   1        160.14        167.34        16.20 o                         
  -2   4   1      22051.33      22023.88       166.66 o                         
  -1   4   1       5420.39       5552.91        47.11 o                         
   0   4   1      21274.51      20678.88       117.48 o                         
   1   4   1       7943.16       7791.15        88.80 o                         
   2   4   1       6951.55       6755.78        49.76 o                         
   3   4   1      10946.01      10711.08        78.35 o                         
   4   4   1      18302.51      17674.15       150.36 o                         
   5   4   1       1717.84       1686.28        34.99 o                         
   6   4   1          8.66          8.33        13.19 o                         
   7   4   1         98.72         98.81        21.05 o                         
   8   4   1        742.54        713.80        41.25 o                         
   9   4   1       1260.80       1218.11        58.58 o                         
  10   4   1       1931.78       1906.65        82.20 o                         
  -8   5   1        387.48        420.76        39.11 o                         
  -7   5   1        175.50        170.91        28.77 o                         
  -6   5   1        971.13       1059.73        46.71 o                         
  -5   5   1       1332.20       1384.68        51.58 o                         
  -4   5   1        110.17        134.83        19.00 o                         
  -3   5   1      13551.00      13410.59       132.45 o                         
  -2   5   1       1045.93       1078.46        29.16 o                         
  -1   5   1        587.18        564.35        14.90 o                         
   0   5   1       1456.86       1458.94        24.01 o                         
   1   5   1      11284.66      11215.58       204.64 o                         
   2   5   1        165.36        222.21        17.14 o                         
   3   5   1       3984.86       4051.89        41.47 o                         
   4   5   1       3680.46       3618.79        53.28 o                         
   5   5   1        110.92        128.58        21.83 o                         
   6   5   1       1067.29       1071.55        40.90 o                         
   7   5   1       9057.28       9164.37       146.40 o                         
   8   5   1       3630.23       3650.02        95.38 o                         
   9   5   1         93.29         67.27        23.29 o                         
  10   5   1          8.41        -15.27        27.49 o                         
  -8   6   1         17.26         18.76        28.47 o                         
  -7   6   1       2207.68       2359.43        80.87 o                         
  -6   6   1      12264.92      12611.28       173.88 o                         
  -5   6   1         95.10        109.64        20.98 o                         
  -4   6   1         34.18         44.03        16.47 o                         
  -3   6   1       7661.67       7909.17       108.37 o                         
  -2   6   1      13589.04      13599.25       128.97 o                         
  -1   6   1       1361.65       1388.20        24.27 o                         
   0   6   1      10924.97      10733.13       119.39 o                         
   1   6   1         33.78         48.98        11.18 o                         
   2   6   1       4339.59       4347.38        73.51 o                         
   3   6   1      12591.69      12609.29       231.14 o                         
   4   6   1      29214.38      29059.71       309.24 o                         
   5   6   1       1038.13        998.80        31.89 o                         
   6   6   1        765.61        801.26        35.05 o                         
   7   6   1       2119.57       2132.26        65.88 o                         
   8   6   1       4735.84       5016.67       165.97 o                         
   9   6   1       1602.97       1736.78       132.21 o                         
  10   6   1        846.32        814.60       103.59 o                         
  -7   7   1        403.70        312.82        45.18 o                         
  -6   7   1       5303.37       5650.90       122.67 o                         
  -5   7   1        777.84        747.06        40.12 o                         
  -4   7   1         50.33         55.76        16.99 o                         
  -3   7   1       2300.12       2346.71        58.28 o                         
  -2   7   1       2159.97       2161.88        48.95 o                         
  -1   7   1       1461.30       1478.89        52.68 o                         
   0   7   1       9857.24       9742.70       125.49 o                         
   1   7   1       8481.44       8352.77       128.66 o                         
   2   7   1       2432.74       2459.84        69.53 o                         
   3   7   1        164.63        195.00        22.64 o                         
   4   7   1       1463.76       1496.54        54.48 o                         
   5   7   1        959.61        930.22        67.16 o                         
   6   7   1         36.79         11.87        36.27 o                         
   7   7   1       2958.20       2948.04       126.35 o                         
   8   7   1        540.44        402.67        59.92 o                         
   9   7   1        180.44        146.92        54.94 o                         
  10   7   1        545.82        735.28       248.50 o                         
  -6   8   1       1193.68       1219.16       106.82 o                         
  -5   8   1        150.86        223.00        47.89 o                         
  -4   8   1         72.59         62.41        32.24 o                         
  -3   8   1       9069.36       9055.21       197.57 o                         
  -2   8   1       2758.74       2824.10       103.74 o                         
  -1   8   1         40.48         50.38        21.90 o                         
   0   8   1       1892.40       1877.00        69.65 o                         
   1   8   1       2360.59       2384.33        80.93 o                         
   2   8   1       1073.68       1038.77        54.54 o                         
   3   8   1       6629.47       6577.51       144.03 o                         
   4   8   1      15876.10      15745.24       248.28 o                         
   5   8   1         54.47         68.36        40.23 o                         
   6   8   1       1447.50       1517.41        90.08 o                         
   7   8   1       5233.51       5180.97       188.27 o                         
   8   8   1       4457.72       4277.94       190.83 o                         
  -5   9   1        217.33        244.48        81.22 o                         
  -4   9   1        146.60        184.05        41.55 o                         
  -3   9   1        247.37        262.54        51.19 o                         
  -2   9   1       5863.80       6035.55       159.19 o                         
  -1   9   1       1139.51       1202.08        75.70 o                         
   0   9   1       9625.94       9710.75       190.82 o                         
   1   9   1       1788.33       1701.54        76.51 o                         
   2   9   1       4658.21       4468.24       128.55 o                         
   3   9   1       3012.89       3144.16       138.15 o                         
   4   9   1       7365.88       7161.77       232.65 o                         
   5   9   1        725.87        464.13       128.33 o                         
   6   9   1         81.52         -0.24        55.49 o                         
   7   9   1         45.70        112.14        56.31 o                         
   8   9   1        628.51        601.85       156.15 o                         
  -4  10   1         80.16         27.34       134.19 o                         
  -3  10   1       3931.37       4049.14       157.71 o                         
  -2  10   1         32.61        -32.56        38.22 o                         
  -1  10   1        190.13        234.65        43.99 o                         
   0  10   1        105.99        173.11        54.27 o                         
   1  10   1       3437.31       3503.06       150.41 o                         
   2  10   1         29.97         -6.78        30.62 o                         
   3  10   1       1465.26       1550.16        98.56 o                         
   4  10   1       1405.27       1243.38       113.85 o                         
   5  10   1        225.42        288.61        95.44 o                         
   6  10   1        411.90        584.06       446.38 o                         
  -2  11   1       4011.09       3871.50       222.62 o                         
  -1  11   1        532.64        497.05        80.05 o                         
   0  11   1       2909.06       3096.98       188.63 o                         
   1  11   1         59.09         32.78        52.08 o                         
   2  11   1       1867.90       1766.58       130.96 o                         
   3  11   1       3493.71       3482.48       204.10 o                         
   4  11   1       8383.88       8447.43       499.04 o                         
   5  11   1        125.72        -97.14        97.14 o                         
   1  12   1       1667.07       1700.37       250.76 o                         
   2  12   1        614.63        609.48       131.04 o                         
  -5 -11   2        307.56         -9.93       143.38 o                         
  -4 -11   2        488.40        434.18       110.02 o                         
  -3 -11   2        616.57        565.64       132.81 o                         
  -2 -11   2        202.18        295.77       136.97 o                         
  -1 -11   2         94.31         79.52       124.87 o                         
   0 -11   2       1520.89       1498.59       103.50 o                         
   1 -11   2       1220.69       1169.70       116.39 o                         
   2 -11   2        674.98        658.73       113.37 o                         
  -6 -10   2       2172.21       2412.12       444.53 o                         
  -5 -10   2       1162.45        914.12       148.93 o                         
  -4 -10   2         71.64         57.67        81.21 o                         
  -3 -10   2       5175.30       5544.02       304.35 o                         
  -2 -10   2       5434.14       5807.74       221.94 o                         
  -1 -10   2       4173.41       4090.32       137.59 o                         
   0 -10   2        255.67        232.47        49.00 o                         
   1 -10   2       1116.08       1176.14        95.20 o                         
   2 -10   2        364.28        342.63        63.89 o                         
   3 -10   2       4253.35       4423.68       159.75 o                         
   4 -10   2       3313.58       3571.46       204.49 o                         
  -8  -9   2         10.27        130.03       131.11 o                         
  -7  -9   2       1679.05       1745.71       210.00 o                         
  -6  -9   2       4958.33       5747.61       362.02 o                         
  -5  -9   2       2647.67       2662.75       250.78 o                         
  -4  -9   2        154.24        310.40        62.05 o                         
  -3  -9   2       1062.36       1253.14       100.17 o                         
  -2  -9   2        649.78        752.71        57.24 o                         
  -1  -9   2        243.20        255.88        40.16 o                         
   0  -9   2       4674.16       4826.66       135.17 o                         
   1  -9   2       1498.21       1541.45        73.56 o                         
   2  -9   2        323.70        302.50        46.39 o                         
   3  -9   2        344.95        451.79        46.98 o                         
   4  -9   2       3342.13       3590.16       145.20 o                         
   5  -9   2         74.46        123.41        43.40 o                         
  -8  -8   2        605.54        720.26       105.01 o                         
  -7  -8   2        103.03          9.06        73.56 o                         
  -6  -8   2        259.17        314.72        69.93 o                         
  -5  -8   2        358.67        277.04        91.73 o                         
  -4  -8   2        699.38        730.10        71.31 o                         
  -3  -8   2       8026.57       8122.96       159.05 o                         
  -2  -8   2       5629.74       5614.07       121.58 o                         
  -1  -8   2       2628.93       2689.81        75.86 o                         
   0  -8   2        801.05        763.08        50.50 o                         
   1  -8   2       3593.86       3659.64        89.99 o                         
   2  -8   2       1352.63       1290.10        62.74 o                         
   3  -8   2       6070.23       6227.60       144.13 o                         
   4  -8   2       1550.95       1612.82        75.78 o                         
   5  -8   2        628.52        653.19        59.60 o                         
   6  -8   2        332.03        494.22        58.32 o                         
   7  -8   2       6994.95       7047.87       514.96 o                         
  -9  -7   2        123.44        277.64       156.02 o                         
  -8  -7   2        666.13        589.72       140.25 o                         
  -7  -7   2       4198.90       4065.79       212.41 o                         
  -6  -7   2       8627.46       8869.49       245.71 o                         
  -5  -7   2       3442.97       3624.93       144.54 o                         
  -4  -7   2         13.85        -17.07        29.65 o                         
  -3  -7   2       7109.45       7149.98       176.67 o                         
  -2  -7   2       8040.84       8108.74       112.10 o                         
  -1  -7   2       4831.74       4935.23        83.17 o                         
   0  -7   2       4244.48       4370.82       101.86 o                         
   1  -7   2          3.12          1.94        20.42 o                         
   2  -7   2         65.80         70.48        13.46 o                         
   3  -7   2       7672.57       8060.50       113.43 o                         
   4  -7   2       9057.15       9246.52       138.26 o                         
   5  -7   2         85.32         84.48        23.24 o                         
   6  -7   2        310.61        304.62        32.66 o                         
   7  -7   2        844.07        860.84        51.73 o                         
  -9  -6   2       1836.69       1979.31       154.63 o                         
  -8  -6   2        182.58        157.90        46.33 o                         
  -7  -6   2        405.45        420.75        42.72 o                         
  -6  -6   2       2252.00       2456.46        74.21 o                         
  -5  -6   2       1403.61       1432.36        47.58 o                         
  -4  -6   2        492.98        514.91        24.99 o                         
  -3  -6   2       1354.59       1398.47        35.37 o                         
  -2  -6   2       1453.31       1418.53        23.62 o                         
  -1  -6   2        523.58        508.04        15.94 o                         
   0  -6   2       6350.75       6174.40        63.66 o                         
   1  -6   2       5318.94       5296.91        55.16 o                         
   2  -6   2       2695.33       2684.88        54.99 o                         
   3  -6   2       3402.66       3407.10        70.90 o                         
   4  -6   2        696.27        748.42        31.75 o                         
   5  -6   2         55.48         56.13        16.64 o                         
   6  -6   2        946.83        920.96        49.42 o                         
   7  -6   2       6199.07       6431.04       131.55 o                         
   8  -6   2        876.16        823.16        52.52 o                         
 -10  -5   2          0.20         52.32        37.98 o                         
  -9  -5   2        746.22        691.00        54.85 o                         
  -8  -5   2       1216.18       1349.97        69.50 o                         
  -7  -5   2       1823.55       1947.34        70.95 o                         
  -6  -5   2       7008.86       7185.07       121.22 o                         
  -5  -5   2       3541.90       3643.66        77.74 o                         
  -4  -5   2        796.25        822.74        28.99 o                         
  -3  -5   2      19809.24      19643.76       154.71 o                         
  -2  -5   2      21104.92      20467.22       140.19 o                         
  -1  -5   2      11524.19      11241.60        72.03 o                         
   0  -5   2         66.55         76.23         6.53 o                         
   1  -5   2       5712.14       5604.61        57.82 o                         
   2  -5   2       1270.68       1237.22        34.32 o                         
   3  -5   2      16376.87      16137.19       179.92 o                         
   4  -5   2      11798.69      11852.27       129.91 o                         
   5  -5   2        658.24        673.00        30.29 o                         
   6  -5   2         67.03         99.41        21.06 o                         
   7  -5   2      10001.98       9975.71       162.05 o                         
   8  -5   2       1986.75       2029.33        75.97 o                         
   9  -5   2        126.21        100.39        59.13 o                         
 -10  -4   2        881.44        938.63        75.04 o                         
  -9  -4   2       1844.99       1810.27        93.90 o                         
  -8  -4   2        209.46        183.21        34.32 o                         
  -7  -4   2       4296.45       4447.00       106.91 o                         
  -6  -4   2      11084.93      11325.72       153.53 o                         
  -5  -4   2       5213.93       5331.25        86.33 o                         
  -4  -4   2         28.88         36.66         8.79 o                         
  -3  -4   2       3463.26       3363.20        42.31 o                         
  -2  -4   2       1283.42       1293.28        19.19 o                         
  -1  -4   2        314.54        319.27         9.96 o                         
   0  -4   2      14065.40      14206.94        97.96 o                         
   1  -4   2       5105.64       5209.84        51.41 o                         
   2  -4   2        863.90        835.32        26.44 o                         
   3  -4   2       1377.19       1392.31        31.95 o                         
   4  -4   2       9755.53       9744.08       110.01 o                         
   5  -4   2         38.21         43.18        12.96 o                         
   6  -4   2       1542.94       1584.22        55.63 o                         
   7  -4   2       1610.03       1650.16        61.71 o                         
   8  -4   2          1.33         27.74        24.05 o                         
   9  -4   2        350.79        373.43        37.37 o                         
 -10  -3   2        241.64        239.77        43.39 o                         
  -9  -3   2       2192.62       2132.40        97.52 o                         
  -8  -3   2        932.20        917.41        53.68 o                         
  -7  -3   2        106.60         96.99        21.43 o                         
  -6  -3   2        883.45        874.99        34.80 o                         
  -5  -3   2        534.50        561.06        28.39 o                         
  -4  -3   2       1977.18       1968.32        37.61 o                         
  -3  -3   2      23086.80      22567.05       164.47 o                         
  -2  -3   2      19472.29      19083.91       123.13 o                         
  -1  -3   2       6136.77       6026.20        49.35 o                         
   0  -3   2       4134.26       4215.63        37.26 o                         
   1  -3   2      13800.55      13746.93        87.76 o                         
   2  -3   2       6097.74       6040.92        64.09 o                         
   3  -3   2      21815.20      21676.64       156.22 o                         
   4  -3   2       2634.29       2688.24        50.37 o                         
   5  -3   2        169.95        182.13        16.98 o                         
   6  -3   2       1048.61       1112.48        37.65 o                         
   7  -3   2      18663.94      18572.52       222.97 o                         
   8  -3   2       3047.85       2904.31        91.09 o                         
   9  -3   2        670.93        623.99        47.41 o                         
  10  -3   2         24.64        -10.78        89.74 o                         
 -10  -2   2        317.64        324.33        88.24 o                         
  -9  -2   2         79.54        156.77        35.39 o                         
  -8  -2   2       1539.71       1596.80        64.80 o                         
  -7  -2   2       6235.79       6258.78       111.24 o                         
  -6  -2   2      15219.64      15067.67       165.98 o                         
  -5  -2   2       5377.05       5259.90        69.39 o                         
  -4  -2   2        996.96       1015.90        23.00 o                         
  -3  -2   2      19220.70      18962.73       127.16 o                         
  -2  -2   2      20965.06      20560.42       136.11 o                         
  -1  -2   2       9580.18       9524.01        60.36 o                         
   0  -2   2       5761.19       6060.75        43.01 o                         
   1  -2   2        493.90        537.07        11.49 o                         
   2  -2   2          5.01         14.08         5.49 o                         
   3  -2   2      12796.84      12644.04        99.62 o                         
   4  -2   2      26504.50      26446.52       203.82 o                         
   5  -2   2        411.36        459.76        21.68 o                         
   6  -2   2        259.96        243.30        17.53 o                         
   7  -2   2       2407.02       2344.38        68.75 o                         
   8  -2   2       1013.19       1044.24        51.29 o                         
   9  -2   2         24.83         41.92        24.87 o                         
  10  -2   2       2332.74       2486.04        94.94 o                         
 -10  -1   2        603.40        772.31       143.29 o                         
  -9  -1   2       2613.00       2676.65        93.05 o                         
  -8  -1   2        106.40        101.34        26.16 o                         
  -7  -1   2        869.30        880.62        37.74 o                         
  -6  -1   2       2413.50       2447.09        56.79 o                         
  -5  -1   2       1586.31       1635.31        31.43 o                         
  -4  -1   2        434.52        441.10        14.81 o                         
  -3  -1   2       3253.83       3243.12        31.94 o                         
  -2  -1   2       6491.84       6424.26        46.23 o                         
  -1  -1   2       3296.82       3407.53        27.56 o                         
   0  -1   2      25063.17      25010.12       114.78 o                         
   1  -1   2      33812.93      34149.65       173.97 o                         
   2  -1   2       3949.26       3961.78        43.01 o                         
   3  -1   2       3430.23       3421.59        46.46 o                         
   4  -1   2       1403.04       1444.85        37.56 o                         
   5  -1   2         62.71         41.54        13.01 o                         
   6  -1   2       2963.97       2951.28        65.62 o                         
   7  -1   2      15208.37      15226.18       174.38 o                         
   8  -1   2       1732.12       1818.26        64.39 o                         
   9  -1   2       1160.02       1165.78        62.26 o                         
  10  -1   2       1930.77       1915.00        81.70 o                         
  11  -1   2       3266.54       3666.65       482.39 o                         
 -10   0   2          2.52         16.46        46.84 o                         
  -9   0   2        874.05        860.79        59.52 o                         
  -8   0   2       1997.65       2069.66        66.71 o                         
  -7   0   2       2629.57       2677.65        69.52 o                         
  -6   0   2       9057.48       9026.35       114.26 o                         
  -5   0   2       3234.50       3157.36        56.09 o                         
  -4   0   2       3874.50       3825.07        48.67 o                         
  -3   0   2      43514.15      43767.93       255.13 o                         
  -2   0   2      30323.19      30319.04       155.47 o                         
  -1   0   2       4631.45       4483.67        33.43 o                         
   0   0   2        157.11        149.03         9.69 o                         
   1   0   2       7850.08       8145.15        52.61 o                         
   2   0   2       4222.41       4194.95        37.15 o                         
   3   0   2      31886.95      32042.26       222.63 o                         
   4   0   2      20346.03      20799.66       184.29 o                         
   5   0   2        436.04        423.47        22.96 o                         
   6   0   2        523.42        500.83        28.00 o                         
   7   0   2      19063.07      19519.02       212.89 o                         
   8   0   2       2860.41       2926.44        80.58 o                         
   9   0   2         77.25         79.61        24.10 o                         
  10   0   2        812.46        741.02        57.92 o                         
  11   0   2        427.41        572.08       233.43 o                         
 -10   1   2        498.63        548.93        90.95 o                         
  -9   1   2       1169.62       1251.04        71.47 o                         
  -8   1   2        393.25        429.82        34.35 o                         
  -7   1   2       4354.27       4403.90        99.56 o                         
  -6   1   2       9099.38       9135.77       123.20 o                         
  -5   1   2       2726.34       2666.25        59.65 o                         
  -4   1   2         16.59         16.37        10.11 o                         
  -3   1   2        722.14        691.08        24.88 o                         
  -2   1   2       2463.02       2501.74        36.49 o                         
  -1   1   2       1443.54       1471.83        17.86 o                         
   0   1   2      18708.35      18973.37        91.04 o                         
   1   1   2       9743.76       9872.77        59.94 o                         
   2   1   2       1710.08       1739.39        21.74 o                         
   3   1   2       1863.25       1937.19        33.43 o                         
   4   1   2      15719.29      15783.56       145.02 o                         
   5   1   2         20.11         16.28        12.22 o                         
   6   1   2       2732.53       2830.48        61.44 o                         
   7   1   2       2742.91       2803.92        70.22 o                         
   8   1   2         19.48         16.33        19.31 o                         
   9   1   2        495.37        509.61        37.76 o                         
  10   1   2       3875.77       4041.96       113.61 o                         
  11   1   2       1858.39       1646.46       233.36 o                         
  -9   2   2       1940.76       2046.57        80.70 o                         
  -8   2   2       1245.94       1286.87        63.31 o                         
  -7   2   2        451.39        438.79        40.70 o                         
  -6   2   2        491.54        511.35        32.91 o                         
  -5   2   2         38.72         48.29        16.34 o                         
  -4   2   2       2331.74       2287.54        48.77 o                         
  -3   2   2      21831.98      21609.10       174.37 o                         
  -2   2   2      22700.73      22523.38       150.98 o                         
  -1   2   2       4720.60       4858.92        41.32 o                         
   0   2   2       9369.28       9644.21        64.09 o                         
   1   2   2      26154.66      25706.94       119.61 o                         
   2   2   2       8298.17       8439.61        56.86 o                         
   3   2   2      23617.34      23348.29       166.12 o                         
   4   2   2       2685.01       2628.34        53.11 o                         
   5   2   2         25.83         33.39        12.41 o                         
   6   2   2       2844.24       2824.46       101.48 o                         
   7   2   2      26383.45      25640.44       289.97 o                         
   8   2   2       3816.91       3795.51        84.82 o                         
   9   2   2        810.53        806.42        51.66 o                         
  10   2   2        282.84        292.30        55.85 o                         
  11   2   2       2862.76       2837.87       291.97 o                         
  -9   3   2         24.18         14.69        29.56 o                         
  -8   3   2       1185.51       1280.10        66.63 o                         
  -7   3   2       3217.91       3340.13        84.80 o                         
  -6   3   2      10649.49      10666.56       158.29 o                         
  -5   3   2       3326.14       3335.47        72.14 o                         
  -4   3   2       2154.55       2143.94        46.85 o                         
  -3   3   2      16196.98      15767.05       129.41 o                         
  -2   3   2      13084.83      12994.27       107.88 o                         
  -1   3   2       3681.63       3699.32        40.89 o                         
   0   3   2       3678.35       3740.49        36.97 o                         
   1   3   2        119.24        166.99         7.83 o                         
   2   3   2         96.43        105.28         5.63 o                         
   3   3   2      13877.58      13702.81       102.88 o                         
   4   3   2      23510.40      23126.59       182.13 o                         
   5   3   2        303.78        332.28        18.71 o                         
   6   3   2         73.79         65.90        14.67 o                         
   7   3   2       3395.77       3359.65        74.06 o                         
   8   3   2        609.23        656.03        40.83 o                         
   9   3   2         88.54         32.97        24.34 o                         
  10   3   2       2882.87       2943.60       101.09 o                         
  11   3   2         75.43        109.56        89.64 o                         
  -9   4   2       2030.65       2080.04       150.16 o                         
  -8   4   2         44.04         86.34        29.93 o                         
  -7   4   2        615.91        637.44        42.67 o                         
  -6   4   2       1022.88       1073.63        46.67 o                         
  -5   4   2        903.25        966.57        41.04 o                         
  -4   4   2        620.94        636.15        29.74 o                         
  -3   4   2       3814.31       3866.04        56.03 o                         
  -2   4   2       4061.45       4061.80        54.43 o                         
  -1   4   2        338.28        356.08        14.13 o                         
   0   4   2      14986.80      15348.20       103.39 o                         
   1   4   2      19554.49      19597.26       115.39 o                         
   2   4   2       4499.56       4381.62        36.58 o                         
   3   4   2       2141.97       2064.26        28.95 o                         
   4   4   2        850.54        832.24        23.84 o                         
   5   4   2         45.97         55.04        12.13 o                         
   6   4   2       4856.30       4899.85        69.88 o                         
   7   4   2      15461.62      15460.57       180.72 o                         
   8   4   2       1839.30       1882.55        63.89 o                         
   9   4   2       1113.99       1115.83        55.37 o                         
  10   4   2       3193.96       3283.05       112.04 o                         
  -8   5   2       1531.01       1583.47        78.01 o                         
  -7   5   2       1708.30       1624.22        70.33 o                         
  -6   5   2       4029.97       4045.71        97.58 o                         
  -5   5   2        502.75        555.83        33.18 o                         
  -4   5   2       3357.13       3363.42        72.76 o                         
  -3   5   2      18969.27      19156.56       177.12 o                         
  -2   5   2      15522.95      15338.89       144.02 o                         
  -1   5   2       2602.94       2582.08        39.19 o                         
   0   5   2        187.06        195.15        10.02 o                         
   1   5   2       4701.33       4344.88        53.76 o                         
   2   5   2       4655.81       4500.52        35.53 o                         
   3   5   2      20742.21      20293.87       123.87 o                         
   4   5   2       9809.90       9932.18       100.37 o                         
   5   5   2         91.69         96.01        11.47 o                         
   6   5   2       1441.78       1493.74        43.78 o                         
   7   5   2      16806.55      16568.17       202.39 o                         
   8   5   2       1511.78       1517.86        59.22 o                         
   9   5   2         35.59         14.81        21.12 o                         
  10   5   2        352.22        273.93        40.16 o                         
  -8   6   2        234.64        211.02        44.56 o                         
  -7   6   2       1540.91       1495.31        71.04 o                         
  -6   6   2       3602.14       3610.90        96.01 o                         
  -5   6   2       1567.89       1623.72        60.12 o                         
  -4   6   2         84.74         82.23        19.34 o                         
  -3   6   2        385.00        396.58        24.71 o                         
  -2   6   2        616.15        635.74        24.21 o                         
  -1   6   2       1083.59       1123.37        25.78 o                         
   0   6   2       5450.60       5428.97        66.88 o                         
   1   6   2       3249.85       3343.73        85.32 o                         
   2   6   2        842.85        845.64        30.16 o                         
   3   6   2       1367.95       1243.06        21.75 o                         
   4   6   2       5440.71       5412.27        69.77 o                         
   5   6   2         33.38         59.02        13.85 o                         
   6   6   2       2810.19       2791.93        74.27 o                         
   7   6   2       1836.43       1961.28        62.35 o                         
   8   6   2        184.03        131.98        40.92 o                         
   9   6   2        571.20        536.92        75.04 o                         
  10   6   2       4730.20       4486.14       231.79 o                         
  -7   7   2        114.75        225.96        72.34 o                         
  -6   7   2        241.37        255.46        32.89 o                         
  -5   7   2        131.37        148.50        28.60 o                         
  -4   7   2       1546.27       1615.78        54.10 o                         
  -3   7   2       7548.42       7674.37       116.73 o                         
  -2   7   2       9073.54       9255.23       121.42 o                         
  -1   7   2        921.32        990.31        40.15 o                         
   0   7   2       3748.45       3713.37        87.60 o                         
   1   7   2       8026.80       8278.38       163.42 o                         
   2   7   2       6833.87       6645.95       126.65 o                         
   3   7   2      10525.56      10274.96       207.56 o                         
   4   7   2        599.98        583.07        40.18 o                         
   5   7   2          8.92         16.33        28.46 o                         
   6   7   2       4308.67       4049.38       136.78 o                         
   7   7   2      18066.23      17985.81       364.76 o                         
   8   7   2       1185.06       1132.78        97.18 o                         
   9   7   2        162.89         75.31        72.25 o                         
  10   7   2        380.15        448.43       127.17 o                         
  -6   8   2       3466.95       3668.26       300.64 o                         
  -5   8   2        948.27       1015.37        75.82 o                         
  -4   8   2       1422.05       1433.64        83.48 o                         
  -3   8   2       4583.88       4551.50       141.39 o                         
  -2   8   2       4532.54       4663.29       126.34 o                         
  -1   8   2       1937.22       1987.49        77.83 o                         
   0   8   2        176.49        184.86        27.09 o                         
   1   8   2        173.33        116.01        38.22 o                         
   2   8   2        171.17        141.31        34.25 o                         
   3   8   2       6170.56       6460.80       171.21 o                         
   4   8   2       4738.39       4908.15       142.85 o                         
   5   8   2         24.50         46.77        44.36 o                         
   6   8   2        228.06        221.21        68.64 o                         
   7   8   2       1083.88       1160.07       124.51 o                         
   8   8   2        201.77        137.48        55.37 o                         
   9   8   2         18.84        -16.66        73.24 o                         
  -4   9   2        189.24        216.99        43.84 o                         
  -3   9   2        790.51        779.77        64.52 o                         
  -2   9   2       1956.54       2213.83        98.21 o                         
  -1   9   2         12.80         57.52        28.66 o                         
   0   9   2       4013.07       4152.01       122.69 o                         
   1   9   2       4528.87       4620.30       128.53 o                         
   2   9   2       3731.11       3579.41       107.36 o                         
   3   9   2       1397.25       1427.93        84.20 o                         
   4   9   2        663.87        447.02        86.62 o                         
   5   9   2        154.69        220.81        77.69 o                         
   6   9   2       3484.80       3753.03       222.60 o                         
   7   9   2       6595.82       6563.79       328.02 o                         
   8   9   2        815.17        856.54       180.10 o                         
  -3  10   2       4893.95       4909.74       159.31 o                         
  -2  10   2       4534.87       4847.41       193.30 o                         
  -1  10   2        941.64        913.88        74.31 o                         
   0  10   2        713.23        712.21        71.05 o                         
   1  10   2       2254.46       2176.19       114.31 o                         
   2  10   2       1738.40       1939.03        99.93 o                         
   3  10   2       5349.58       5189.77       160.31 o                         
   4  10   2       1831.14       1526.35       378.02 o                         
   5  10   2          2.75        129.39       268.38 o                         
   6  10   2       1077.82       1197.38       170.52 o                         
   7  10   2       6259.17       6393.07       500.43 o                         
  -2  11   2         19.21          6.66        73.28 o                         
  -1  11   2        311.89        411.91        83.11 o                         
   0  11   2       1277.44       1255.41       113.25 o                         
   1  11   2        960.00       1162.15       118.68 o                         
   2  11   2        312.66        267.73        67.73 o                         
   3  11   2        487.73        592.49        72.66 o                         
   4  11   2        856.87        619.96       350.60 o                         
   5  11   2         30.29        101.06        84.72 o                         
   2  12   2       3151.59       3078.50       220.72 o                         
  -4 -11   3         38.75        -27.87       150.23 o                         
  -3 -11   3       6974.15       8322.69       735.25 o                         
  -2 -11   3       5718.13       6326.88       457.36 o                         
  -1 -11   3         63.26         94.98        50.31 o                         
   0 -11   3         50.97         70.51        54.00 o                         
   1 -11   3       5779.62       5726.59       251.77 o                         
   2 -11   3       2247.04       2453.44       213.41 o                         
  -6 -10   3       4292.28       4030.48       794.85 o                         
  -5 -10   3        109.64        153.80       114.44 o                         
  -4 -10   3          5.61          8.01       121.18 o                         
  -3 -10   3         41.30         63.03        55.90 o                         
  -2 -10   3       4322.08       4606.95       205.78 o                         
  -1 -10   3        273.98        324.57        58.93 o                         
   0 -10   3        814.41        815.15        75.46 o                         
   1 -10   3       2296.99       2308.48       106.57 o                         
   2 -10   3         49.31         62.26        38.42 o                         
   3 -10   3        307.44        344.66        65.57 o                         
   4 -10   3       2322.40       2523.37       212.25 o                         
   5 -10   3       1098.50       1226.93       198.70 o                         
  -7  -9   3       1984.48       2153.73       230.19 o                         
  -6  -9   3        166.22        155.46        64.41 o                         
  -5  -9   3       1692.02       1757.58       144.56 o                         
  -4  -9   3        103.44         72.58        40.71 o                         
  -3  -9   3      11398.90      11440.92       271.45 o                         
  -2  -9   3       2536.23       2571.03       106.85 o                         
  -1  -9   3        189.65        171.53        30.67 o                         
   0  -9   3        166.09        223.66        48.15 o                         
   1  -9   3      16708.40      17213.12       315.82 o                         
   2  -9   3       2798.03       2896.49        98.49 o                         
   3  -9   3       2549.34       2657.41       100.26 o                         
   4  -9   3        494.92        543.95        50.43 o                         
   5  -9   3       4214.52       4218.74       152.74 o                         
  -8  -8   3       1084.59       1188.76       166.62 o                         
  -7  -8   3       1374.19       1175.08       122.78 o                         
  -6  -8   3       4829.48       5074.51       191.37 o                         
  -5  -8   3        265.73        248.77        49.31 o                         
  -4  -8   3          6.68          3.22        36.92 o                         
  -3  -8   3       6722.01       6593.74       196.46 o                         
  -2  -8   3      14731.42      15009.40       205.51 o                         
  -1  -8   3         14.92         29.30        19.76 o                         
   0  -8   3        935.47        993.51        59.36 o                         
   1  -8   3       3702.08       3727.10       100.17 o                         
   2  -8   3       2511.72       2454.48        85.94 o                         
   3  -8   3        686.97        679.58        61.42 o                         
   4  -8   3       6052.77       6477.61       154.38 o                         
   5  -8   3        293.19        432.54        53.52 o                         
   6  -8   3         49.05        120.76        40.31 o                         
   7  -8   3         54.68        -26.33        77.83 o                         
  -8  -7   3         31.28         42.16        52.75 o                         
  -7  -7   3        611.00        584.72        74.98 o                         
  -6  -7   3       4655.35       4429.67       193.00 o                         
  -5  -7   3       1662.80       1742.89       106.18 o                         
  -4  -7   3         97.14        123.55        37.24 o                         
  -3  -7   3       3905.70       3983.35       111.33 o                         
  -2  -7   3        675.33        748.18        41.51 o                         
  -1  -7   3       3534.34       3587.97        69.26 o                         
   0  -7   3       1284.46       1355.72        49.82 o                         
   1  -7   3      30633.30      30802.51       327.41 o                         
   2  -7   3       1375.35       1377.56        43.37 o                         
   3  -7   3       2999.90       3170.14        69.82 o                         
   4  -7   3       1311.57       1390.35        49.30 o                         
   5  -7   3       8660.10       8708.77       134.87 o                         
   6  -7   3        316.86        279.70        31.46 o                         
   7  -7   3       3854.03       3860.26       146.64 o                         
  -9  -6   3       4922.05       4564.80       372.70 o                         
  -8  -6   3       1539.18       1467.64       106.84 o                         
  -7  -6   3       3401.19       3280.63       151.59 o                         
  -6  -6   3       1070.20       1085.70        51.64 o                         
  -5  -6   3       1125.20       1119.31        49.38 o                         
  -4  -6   3         39.73         46.68        27.03 o                         
  -3  -6   3      35052.32      34649.28       253.40 o                         
  -2  -6   3      19358.42      18981.32       144.55 o                         
  -1  -6   3        347.93        360.69        12.47 o                         
   0  -6   3          5.75         20.95         6.12 o                         
   1  -6   3      29408.91      28958.88       221.12 o                         
   2  -6   3       6129.59       6085.20        89.07 o                         
   3  -6   3         85.44         94.35        21.35 o                         
   4  -6   3       5938.64       6037.89        99.00 o                         
   5  -6   3       1267.28       1316.89        51.15 o                         
   6  -6   3        304.87        289.92        37.21 o                         
   7  -6   3       2459.31       2472.68        85.70 o                         
   8  -6   3       4654.12       4533.71       125.15 o                         
  -9  -5   3        461.86        431.73        48.74 o                         
  -8  -5   3        269.42        210.41        31.98 o                         
  -7  -5   3        499.32        554.00        41.55 o                         
  -6  -5   3      11066.03      11157.30       173.10 o                         
  -5  -5   3        144.21        115.84        31.04 o                         
  -4  -5   3          7.80         28.18        13.42 o                         
  -3  -5   3         21.80         40.22        13.96 o                         
  -2  -5   3      14022.89      13840.24       116.67 o                         
  -1  -5   3       2893.71       2833.63        35.45 o                         
   0  -5   3       3423.22       3391.06        46.26 o                         
   1  -5   3       9779.68       9437.68        89.22 o                         
   2  -5   3         84.06         79.44        13.07 o                         
   3  -5   3       2556.73       2599.48        53.77 o                         
   4  -5   3      11763.85      11780.49       147.71 o                         
   5  -5   3       5447.01       5420.33        94.96 o                         
   6  -5   3         47.54         49.77        23.13 o                         
   7  -5   3       3420.43       3414.54        97.16 o                         
   8  -5   3        498.71        591.84        44.15 o                         
   9  -5   3        201.07         93.27        51.56 o                         
 -10  -4   3        503.42        304.26       160.58 o                         
  -9  -4   3       3021.02       3072.89       125.20 o                         
  -8  -4   3        953.07       1006.28        56.89 o                         
  -7  -4   3       5542.67       5416.13       141.70 o                         
  -6  -4   3       1032.25       1067.03        46.11 o                         
  -5  -4   3       5373.71       5450.76        85.94 o                         
  -4  -4   3        290.34        279.26        13.69 o                         
  -3  -4   3      34863.72      33643.78       219.12 o                         
  -2  -4   3       5822.97       5693.91        72.70 o                         
  -1  -4   3        304.05        328.73        11.92 o                         
   0  -4   3       1815.88       1832.95        28.12 o                         
   1  -4   3      73786.56      71693.15       427.60 o                         
   2  -4   3       6747.12       6711.42        73.60 o                         
   3  -4   3       4224.39       4323.71        63.65 o                         
   4  -4   3        307.63        327.33        22.15 o                         
   5  -4   3      13677.74      13824.98       146.99 o                         
   6  -4   3        442.49        461.63        30.30 o                         
   7  -4   3       7852.97       8001.28       145.33 o                         
   8  -4   3       4420.81       4292.00       107.12 o                         
   9  -4   3        360.05        363.05        37.26 o                         
 -10  -3   3          4.46        -51.74        98.73 o                         
  -9  -3   3       5919.27       5752.22       152.91 o                         
  -8  -3   3       1474.47       1383.59        70.11 o                         
  -7  -3   3       1710.53       1720.51        68.58 o                         
  -6  -3   3       7442.29       7523.06       109.46 o                         
  -5  -3   3       1016.72        998.13        33.86 o                         
  -4  -3   3          7.69         10.90         9.04 o                         
  -3  -3   3      19155.00      18566.40       167.54 o                         
  -2  -3   3      35686.12      34405.84       225.69 o                         
  -1  -3   3       1803.93       1860.73        32.30 o                         
   0  -3   3       1936.07       1953.71        26.44 o                         
   1  -3   3      10063.79      10186.71        87.78 o                         
   2  -3   3       3866.48       3934.40        49.94 o                         
   3  -3   3       2549.95       2665.62        43.95 o                         
   4  -3   3      22407.37      22476.95       186.79 o                         
   5  -3   3        790.96        788.40        29.23 o                         
   6  -3   3         35.19         64.28        18.11 o                         
   7  -3   3         15.68         40.31        21.44 o                         
   8  -3   3       5382.04       5490.56       118.23 o                         
   9  -3   3         25.60          8.28        27.22 o                         
  10  -3   3        421.04        480.95       103.60 o                         
 -10  -2   3        535.91        753.47       250.08 o                         
  -9  -2   3        880.57        891.53        59.69 o                         
  -8  -2   3        197.32        222.70        33.18 o                         
  -7  -2   3        930.57        927.36        44.25 o                         
  -6  -2   3       9284.36       9206.36       113.47 o                         
  -5  -2   3       2819.61       2734.90        52.69 o                         
  -4  -2   3        331.72        312.74        14.99 o                         
  -3  -2   3      11101.91      10948.90        80.94 o                         
  -2  -2   3       1564.13       1564.67        25.45 o                         
  -1  -2   3       7378.61       7649.84        71.53 o                         
   0  -2   3       8204.54       8348.42        62.55 o                         
   1  -2   3      95440.04      92306.30       426.93 o                         
   2  -2   3       2372.91       2401.69        33.90 o                         
   3  -2   3       5395.11       5509.54        73.25 o                         
   4  -2   3       7734.77       7785.71        88.50 o                         
   5  -2   3      18646.53      18528.52       166.86 o                         
   6  -2   3        326.81        345.27        20.79 o                         
   7  -2   3      11579.42      11608.14       154.12 o                         
   8  -2   3        508.81        550.92        38.96 o                         
   9  -2   3        414.27        491.22        40.13 o                         
  10  -2   3        785.58        831.04        56.23 o                         
 -10  -1   3        333.85        118.20        76.57 o                         
  -9  -1   3       6862.24       7086.80       155.58 o                         
  -8  -1   3       1925.39       1946.94        71.83 o                         
  -7  -1   3       4028.61       4002.97        94.15 o                         
  -6  -1   3        618.51        615.13        27.76 o                         
  -5  -1   3       3607.80       3557.89        49.50 o                         
  -4  -1   3        291.18        305.44        12.10 o                         
  -3  -1   3      57957.73      56647.83       280.67 o                         
  -2  -1   3      29654.20      29479.68       166.26 o                         
  -1  -1   3       1903.08       2004.92        31.58 o                         
   0  -1   3        163.08        202.62         9.42 o                         
   1  -1   3      74250.14      71652.04       338.78 o                         
   2  -1   3       8744.68       8778.71        79.62 o                         
   3  -1   3        377.90        389.12        18.53 o                         
   4  -1   3      12448.49      12489.05       134.35 o                         
   5  -1   3       4381.91       4421.80        66.79 o                         
   6  -1   3        178.07        210.77        21.15 o                         
   7  -1   3       5861.33       5760.67       104.35 o                         
   8  -1   3       9610.60       9776.89       156.30 o                         
   9  -1   3        418.80        527.45        40.91 o                         
  10  -1   3         31.57         70.21        27.21 o                         
 -10   0   3        159.89        144.95        86.90 o                         
  -9   0   3        569.30        673.68        51.18 o                         
  -8   0   3        143.00        159.77        28.26 o                         
  -7   0   3        187.27        171.21        22.89 o                         
  -6   0   3      12019.16      11941.13       138.02 o                         
  -5   0   3         56.79         60.45        13.56 o                         
  -4   0   3        137.59        129.02        12.27 o                         
  -3   0   3        254.45        245.87        13.12 o                         
  -2   0   3      21513.43      21077.27       138.99 o                         
  -1   0   3       4495.76       4812.84        58.27 o                         
   0   0   3       9565.12      10137.56        82.94 o                         
   1   0   3      15820.81      15742.85        98.02 o                         
   2   0   3         27.27         37.64         6.16 o                         
   3   0   3       4885.23       5035.75        61.03 o                         
   4   0   3      31748.19      31776.73       222.78 o                         
   5   0   3      10885.79      10902.42       130.36 o                         
   6   0   3         98.25        124.25        18.69 o                         
   7   0   3       4209.40       4264.27        88.28 o                         
   8   0   3       1723.91       1845.28        62.14 o                         
   9   0   3         27.54         23.81        23.32 o                         
  10   0   3       1372.98       1312.96        66.81 o                         
  11   0   3       5547.41       5448.61       592.53 o                         
 -10   1   3        709.05       1009.94       425.94 o                         
  -9   1   3       4050.75       4156.90       123.02 o                         
  -8   1   3       1291.91       1250.22        56.23 o                         
  -7   1   3       2835.75       2831.07        75.12 o                         
  -6   1   3       2241.54       2253.53        57.59 o                         
  -5   1   3       5852.71       5807.11        79.49 o                         
  -4   1   3        787.20        846.25        30.25 o                         
  -3   1   3      36244.12      35734.73       236.67 o                         
  -2   1   3       5293.71       5250.30        57.39 o                         
  -1   1   3        453.45        515.49        16.93 o                         
   0   1   3       6981.79       7013.85        50.87 o                         
   1   1   3     125114.46     114939.10       478.24 o                         
   2   1   3       6795.10       6914.05        61.12 o                         
   3   1   3       3535.38       3573.52        51.76 o                         
   4   1   3          0.02         34.31        10.81 o                         
   5   1   3      17075.27      17217.76       184.86 o                         
   6   1   3        381.49        406.59        27.18 o                         
   7   1   3      17011.25      16890.64       196.89 o                         
   8   1   3       5192.51       5095.00       106.73 o                         
   9   1   3       1120.36       1089.55        59.45 o                         
  10   1   3        284.62        230.94        34.20 o                         
  11   1   3       4822.35       5098.75       381.86 o                         
  -9   2   3       3542.53       3589.95       119.13 o                         
  -8   2   3        929.27       1023.27        52.73 o                         
  -7   2   3       1354.14       1331.68        55.63 o                         
  -6   2   3       4979.94       5185.65       103.47 o                         
  -5   2   3        511.90        516.40        27.69 o                         
  -4   2   3         37.55         50.07        13.64 o                         
  -3   2   3      19926.47      19475.12       174.88 o                         
  -2   2   3      29365.39      29023.24       191.90 o                         
  -1   2   3       2004.44       2081.28        32.63 o                         
   0   2   3       2065.26       2123.08        27.94 o                         
   1   2   3       7534.72       7674.83        57.02 o                         
   2   2   3       2613.27       2650.76        34.53 o                         
   3   2   3        392.60        429.71        16.26 o                         
   4   2   3      31436.36      31140.03       225.43 o                         
   5   2   3        149.06        116.10        15.96 o                         
   6   2   3          2.18         20.57        15.10 o                         
   7   2   3         46.44         49.57        18.14 o                         
   8   2   3       7891.28       7890.11       141.79 o                         
   9   2   3        208.59        236.80        27.55 o                         
  10   2   3        959.43        922.87        64.50 o                         
  11   2   3       1198.92       1248.55       208.55 o                         
  -9   3   3        760.04        801.50        80.90 o                         
  -8   3   3        219.06        185.18        29.44 o                         
  -7   3   3        190.63        215.06        24.33 o                         
  -6   3   3       7184.70       7184.18       120.60 o                         
  -5   3   3       2612.53       2624.06        62.62 o                         
  -4   3   3        694.78        697.03        29.46 o                         
  -3   3   3       7000.98       6778.98        84.71 o                         
  -2   3   3       1359.61       1302.57        30.80 o                         
  -1   3   3       1228.07       1216.16        27.62 o                         
   0   3   3      12158.19      12292.30       117.57 o                         
   1   3   3      62116.59      59750.21       323.39 o                         
   2   3   3       1867.54       1867.84        25.14 o                         
   3   3   3       5831.42       5930.24        70.94 o                         
   4   3   3      12966.25      12785.93       120.78 o                         
   5   3   3      20742.39      20436.43       191.93 o                         
   6   3   3        432.60        481.31        25.71 o                         
   7   3   3      14270.72      14260.18       194.40 o                         
   8   3   3        122.24        115.95        20.95 o                         
   9   3   3        771.77        787.57        49.93 o                         
  10   3   3       1432.22       1458.67        72.20 o                         
  11   3   3       8302.43       7890.75       497.20 o                         
  -9   4   3       3743.55       3911.50       222.59 o                         
  -8   4   3       1254.95       1326.71        65.05 o                         
  -7   4   3       1663.78       1685.96        63.92 o                         
  -6   4   3         86.57         86.30        20.58 o                         
  -5   4   3       2275.37       2387.55        62.25 o                         
  -4   4   3        601.94        612.80        28.93 o                         
  -3   4   3      27488.56      26792.12       202.30 o                         
  -2   4   3      13543.05      13193.27       154.89 o                         
  -1   4   3        143.67        152.52        10.94 o                         
   0   4   3        784.63        787.75        20.92 o                         
   1   4   3      51206.17      50195.66       258.23 o                         
   2   4   3       3967.80       3942.47        39.62 o                         
   3   4   3        273.02        298.49        16.67 o                         
   4   4   3       8069.92       7880.93        82.73 o                         
   5   4   3       5064.48       4974.65        68.00 o                         
   6   4   3         72.08         85.09        12.87 o                         
   7   4   3       6055.60       6063.41        99.74 o                         
   8   4   3       7808.00       7781.68       136.81 o                         
   9   4   3        955.66       1002.78        55.76 o                         
  10   4   3        126.59        129.54        29.46 o                         
  11   4   3        332.23        298.07        60.07 o                         
  -8   5   3         55.67         11.52        52.68 o                         
  -7   5   3        251.75        281.56        36.54 o                         
  -6   5   3       5626.61       5722.11       114.23 o                         
  -5   5   3        352.76        398.28        28.83 o                         
  -4   5   3        129.23        151.82        19.23 o                         
  -3   5   3        945.89        979.32        35.50 o                         
  -2   5   3       8544.31       8630.08        97.63 o                         
  -1   5   3       1667.84       1678.30        33.45 o                         
   0   5   3       6877.71       6822.57        80.10 o                         
   1   5   3       7718.75       7599.96        64.30 o                         
   2   5   3          4.22          9.36         5.52 o                         
   3   5   3       2074.96       2178.66        32.68 o                         
   4   5   3      24218.39      24060.53       183.98 o                         
   5   5   3       7312.35       7237.70        92.72 o                         
   6   5   3        333.10        369.70        25.72 o                         
   7   5   3       4107.91       4251.44        98.35 o                         
   8   5   3       2361.32       2386.34        73.75 o                         
   9   5   3        247.53        324.99        42.52 o                         
  10   5   3       1910.02       1962.52        82.51 o                         
  11   5   3       5065.23       4847.15       390.56 o                         
  -7   6   3        461.76        564.09        46.16 o                         
  -6   6   3       1324.91       1261.65        58.25 o                         
  -5   6   3       1996.08       2002.48        78.71 o                         
  -4   6   3       1072.47       1064.20        42.23 o                         
  -3   6   3      15332.94      15326.59       165.07 o                         
  -2   6   3       1331.86       1345.71        38.41 o                         
  -1   6   3          2.63         10.99        12.42 o                         
   0   6   3       5762.61       5802.14        60.44 o                         
   1   6   3      49341.36      48607.02       333.46 o                         
   2   6   3       2284.81       2196.49        31.26 o                         
   3   6   3       1559.03       1527.13        31.60 o                         
   4   6   3        369.56        378.56        19.25 o                         
   5   6   3      13085.29      13197.25       149.09 o                         
   6   6   3        228.79        246.00        33.61 o                         
   7   6   3       9412.96       9614.90       162.88 o                         
   8   6   3       2377.59       2421.49        91.39 o                         
   9   6   3       1059.71       1071.40       100.14 o                         
  10   6   3        222.76        194.83        52.22 o                         
  -7   7   3        932.17        743.50       167.90 o                         
  -6   7   3       1357.25       1422.15        63.38 o                         
  -5   7   3        249.84        195.43        33.64 o                         
  -4   7   3         85.07         91.44        19.02 o                         
  -3   7   3       7387.75       7424.52       113.93 o                         
  -2   7   3       7506.06       7594.19       108.08 o                         
  -1   7   3        598.03        659.89        27.41 o                         
   0   7   3        751.66        736.68        40.12 o                         
   1   7   3       2870.46       3023.68        79.13 o                         
   2   7   3        462.11        540.43        38.46 o                         
   3   7   3        279.81        267.15        31.72 o                         
   4   7   3      14798.02      14610.21       217.55 o                         
   5   7   3        328.33        287.77        41.39 o                         
   6   7   3         49.29         28.06        45.67 o                         
   7   7   3         65.35         19.66        40.21 o                         
   8   7   3       5068.96       5043.31       226.36 o                         
   9   7   3          8.14         29.33        45.34 o                         
  10   7   3       1039.73       1079.99       137.69 o                         
  -5   8   3       1020.36       1075.71        82.57 o                         
  -4   8   3        729.56        789.41        70.63 o                         
  -3   8   3       2055.03       2119.38        91.00 o                         
  -2   8   3        487.48        464.90        58.75 o                         
  -1   8   3        115.37        118.43        35.69 o                         
   0   8   3       6697.25       6600.27       151.47 o                         
   1   8   3      21708.64      21860.44       295.16 o                         
   2   8   3        390.09        396.19        55.78 o                         
   3   8   3        575.18        577.61        57.06 o                         
   4   8   3       6972.10       7021.31       199.32 o                         
   5   8   3       9180.96       9197.46       250.75 o                         
   6   8   3        387.98        488.70        85.54 o                         
   7   8   3       5790.02       6011.18       281.94 o                         
   8   8   3          6.08         50.70        60.15 o                         
   9   8   3        755.29        677.92       177.13 o                         
  -4   9   3        556.66        635.22        63.43 o                         
  -3   9   3       8221.25       8533.95       212.57 o                         
  -2   9   3       2256.11       2279.10       107.27 o                         
  -1   9   3        395.19        428.27        46.98 o                         
   0   9   3        402.46        415.98        54.80 o                         
   1   9   3      11132.54      11180.71       341.39 o                         
   2   9   3        849.15        877.72        72.58 o                         
   3   9   3        166.06        200.71        41.84 o                         
   4   9   3       2222.82       2289.71       143.36 o                         
   5   9   3       1664.59       1755.74       148.54 o                         
   6   9   3         28.02         12.27        62.01 o                         
   7   9   3       2389.28       2485.73       188.98 o                         
   8   9   3       3018.64       3259.85       364.25 o                         
  -4  10   3        141.07         46.14        77.44 o                         
  -3  10   3         64.15         91.84        46.22 o                         
  -2  10   3       2000.28       2128.95       112.99 o                         
  -1  10   3          7.17         21.64        38.53 o                         
   0  10   3       2788.94       2840.93       123.83 o                         
   1  10   3       1971.57       2033.74       108.53 o                         
   2  10   3          0.28        -27.13        27.13 o                         
   3  10   3        136.47        105.57        37.63 o                         
   4  10   3       8453.22       8658.59       414.28 o                         
   5  10   3       3011.25       2968.18       456.94 o                         
   6  10   3        287.82        354.55       128.53 o                         
   7  10   3       1247.06       1266.24       236.19 o                         
  -1  11   3         67.42        -47.15       116.55 o                         
   0  11   3       2139.22       2356.03       135.26 o                         
   1  11   3      10818.10      10795.42       306.95 o                         
   2  11   3        425.67        540.49        81.25 o                         
   3  11   3        182.20         60.76        36.34 o                         
   4  11   3        290.84        141.26        60.42 o                         
   5  11   3       4109.84       4304.50       365.44 o                         
  -4 -11   4         71.52        283.66       159.96 o                         
  -2 -11   4       1410.10       1941.06       388.61 o                         
  -1 -11   4       2256.61       2346.91       189.88 o                         
   0 -11   4        161.08        130.83        71.28 o                         
   1 -11   4        817.18        599.56       164.18 o                         
   2 -11   4          4.70        114.88        89.74 o                         
  -5 -10   4       7677.24       8219.51       430.89 o                         
  -4 -10   4       2371.86       2084.08       211.10 o                         
  -3 -10   4        653.48        784.68        92.73 o                         
  -2 -10   4        682.09        707.89       118.18 o                         
  -1 -10   4       1431.37       1549.15       102.15 o                         
   0 -10   4       1422.75       1476.12       108.20 o                         
   1 -10   4       6124.73       6292.11       196.83 o                         
   2 -10   4       4991.24       5286.83       168.03 o                         
   3 -10   4         48.13        109.45        39.69 o                         
   4 -10   4        826.97        781.20       121.53 o                         
  -7  -9   4         83.52       -131.65       131.65 o                         
  -6  -9   4        206.12        431.27       116.42 o                         
  -5  -9   4         32.80         57.74        42.85 o                         
  -4  -9   4       1153.01       1022.83        88.36 o                         
  -3  -9   4        178.55         56.98        39.11 o                         
  -2  -9   4       6767.77       7041.72       182.65 o                         
  -1  -9   4        543.12        639.00        62.25 o                         
   0  -9   4        566.16        616.05        58.83 o                         
   1  -9   4         48.53         86.13        33.44 o                         
   2  -9   4       1770.93       1825.72        93.33 o                         
   3  -9   4        106.58         77.46        37.09 o                         
   4  -9   4        307.32        333.64        42.67 o                         
   5  -9   4       2308.27       2295.00       122.70 o                         
   6  -9   4        241.54        138.65        61.32 o                         
  -7  -8   4         21.86        -27.97        59.23 o                         
  -6  -8   4        928.42       1008.07       105.85 o                         
  -5  -8   4      10632.39      11013.11       391.34 o                         
  -4  -8   4        506.34        553.50        68.58 o                         
  -3  -8   4       1200.23       1246.65        81.37 o                         
  -2  -8   4        198.38        283.55        46.38 o                         
  -1  -8   4       6639.71       6608.50       140.79 o                         
   0  -8   4       1361.94       1374.24        62.21 o                         
   1  -8   4      10320.54      10426.79       206.45 o                         
   2  -8   4       4334.34       4433.69       116.97 o                         
   3  -8   4       1184.16       1187.51        63.77 o                         
   4  -8   4       4317.61       4575.43       130.52 o                         
   5  -8   4       6088.89       6195.61       175.47 o                         
   6  -8   4       1733.64       1673.35        96.28 o                         
   7  -8   4        109.57        208.54       120.89 o                         
  -8  -7   4       4122.88       3825.42       343.46 o                         
  -7  -7   4         35.48         99.85        54.77 o                         
  -6  -7   4         42.94        130.90        49.82 o                         
  -5  -7   4       8861.00       8434.86       263.97 o                         
  -4  -7   4       4588.20       4631.31       153.56 o                         
  -3  -7   4        451.33        536.85        54.68 o                         
  -2  -7   4       7913.19       7784.95       139.24 o                         
  -1  -7   4        937.96        945.16        42.80 o                         
   0  -7   4       3790.87       3758.79        80.27 o                         
   1  -7   4       4128.49       4145.62        92.55 o                         
   2  -7   4       7056.82       7209.56       141.75 o                         
   3  -7   4         46.64         31.00        15.08 o                         
   4  -7   4          4.28         21.28        16.87 o                         
   5  -7   4        253.84        222.21        24.68 o                         
   6  -7   4        569.87        564.29        39.26 o                         
   7  -7   4        456.44        554.03        58.24 o                         
  -9  -6   4          2.18         94.52       154.39 o                         
  -8  -6   4       2648.77       2808.55       148.72 o                         
  -7  -6   4        674.19        592.24        77.17 o                         
  -6  -6   4        918.67        923.41        71.24 o                         
  -5  -6   4       6176.38       6246.08       145.44 o                         
  -4  -6   4        158.66        148.64        19.96 o                         
  -3  -6   4        765.62        770.67        30.52 o                         
  -2  -6   4       6397.38       6399.12        77.42 o                         
  -1  -6   4      10027.17       9821.07        98.65 o                         
   0  -6   4        458.43        479.68        23.06 o                         
   1  -6   4       3284.91       3256.33        53.82 o                         
   2  -6   4         30.69         30.37        14.43 o                         
   3  -6   4        299.72        304.08        23.00 o                         
   4  -6   4       4238.27       4380.35        85.92 o                         
   5  -6   4      12788.25      12902.91       165.72 o                         
   6  -6   4       1522.29       1634.85        62.28 o                         
   7  -6   4         83.96         61.77        33.00 o                         
   8  -6   4       1305.69       1197.71        66.30 o                         
  -9  -5   4       7234.83       6836.89       216.47 o                         
  -8  -5   4       2238.99       2162.68        86.35 o                         
  -7  -5   4         34.30        -13.91        26.98 o                         
  -6  -5   4        526.33        487.65        37.49 o                         
  -5  -5   4      27242.39      26844.50       276.25 o                         
  -4  -5   4       4896.29       4829.98        95.05 o                         
  -3  -5   4        559.14        528.56        25.76 o                         
  -2  -5   4        952.42        967.97        29.61 o                         
  -1  -5   4       5850.59       5900.98        75.25 o                         
   0  -5   4       3127.50       3343.67        55.18 o                         
   1  -5   4      26609.97      25993.83       193.79 o                         
   2  -5   4      15523.78      15412.06       142.42 o                         
   3  -5   4       1442.58       1497.71        44.40 o                         
   4  -5   4       3242.96       3205.23        69.29 o                         
   5  -5   4       8486.11       8631.56       126.05 o                         
   6  -5   4       2783.57       2813.63        77.45 o                         
   7  -5   4        216.70        210.58        29.42 o                         
   8  -5   4        371.47        327.89        37.53 o                         
   9  -5   4          5.05         18.83        40.60 o                         
  -9  -4   4       2231.76       2187.22       109.52 o                         
  -8  -4   4       6360.72       6394.85       148.82 o                         
  -7  -4   4       1222.34       1160.79        59.64 o                         
  -6  -4   4        326.39        321.45        30.02 o                         
  -5  -4   4         33.32         57.94        17.88 o                         
  -4  -4   4       1613.11       1579.20        44.41 o                         
  -3  -4   4        211.39        231.85        16.83 o                         
  -2  -4   4      24291.12      23313.32       205.10 o                         
  -1  -4   4        566.54        604.89        23.79 o                         
   0  -4   4       1732.35       1745.52        33.79 o                         
   1  -4   4         55.73        104.42        13.15 o                         
   2  -4   4       6768.25       6861.64        80.45 o                         
   3  -4   4         17.52         26.52        10.92 o                         
   4  -4   4       2176.50       2150.67        48.16 o                         
   5  -4   4       6622.29       6677.88       111.13 o                         
   6  -4   4        117.09         96.77        21.18 o                         
   7  -4   4        726.00        708.45        45.10 o                         
   8  -4   4       4168.91       4266.32       107.31 o                         
   9  -4   4       1674.47       1687.26        77.29 o                         
  -9  -3   4       3588.17       3629.87       124.47 o                         
  -8  -3   4          3.06        -25.90        25.90 o                         
  -7  -3   4         24.60         40.56        23.06 o                         
  -6  -3   4       3130.92       3125.07        83.87 o                         
  -5  -3   4      24633.77      23770.26       220.55 o                         
  -4  -3   4        429.45        386.49        17.81 o                         
  -3  -3   4       2768.45       2626.66        41.33 o                         
  -2  -3   4       2217.49       2194.00        44.17 o                         
  -1  -3   4      20989.55      21148.66       163.30 o                         
   0  -3   4       2785.35       2832.86        45.08 o                         
   1  -3   4      33171.95      32137.04       216.27 o                         
   2  -3   4       7119.44       7140.05        78.81 o                         
   3  -3   4       3192.42       3320.58        51.94 o                         
   4  -3   4      10956.88      11134.95       124.52 o                         
   5  -3   4      25439.91      24856.51       254.00 o                         
   6  -3   4       3137.04       3028.99        71.91 o                         
   7  -3   4         75.14         51.33        19.06 o                         
   8  -3   4        145.26        187.42        28.21 o                         
   9  -3   4       1719.07       1795.33        72.77 o                         
  10  -3   4       1390.56       1274.73       199.21 o                         
  -9  -2   4       6367.27       6482.86       158.40 o                         
  -8  -2   4       4817.59       4799.04       126.84 o                         
  -7  -2   4        325.41        330.26        29.33 o                         
  -6  -2   4          1.22        -15.85        17.68 o                         
  -5  -2   4      18154.49      17719.24       228.49 o                         
  -4  -2   4       5121.57       5021.86        64.10 o                         
  -3  -2   4        404.42        351.80        15.23 o                         
  -2  -2   4      16946.28      16870.43       125.23 o                         
  -1  -2   4       3211.88       3159.55        48.32 o                         
   0  -2   4       5379.30       5641.58        63.56 o                         
   1  -2   4      16190.93      15659.95       125.64 o                         
   2  -2   4      22077.35      21832.51       167.81 o                         
   3  -2   4        762.19        752.06        26.31 o                         
   4  -2   4          3.18         16.29        12.45 o                         
   5  -2   4       1009.18       1063.21        43.68 o                         
   6  -2   4       1387.12       1436.49        51.09 o                         
   7  -2   4        498.79        508.56        35.28 o                         
   8  -2   4       4459.61       4643.62       107.08 o                         
   9  -2   4        301.02        314.35        34.94 o                         
  10  -2   4        220.66        199.22        34.93 o                         
  -9  -1   4          4.89        -18.27        28.65 o                         
  -8  -1   4       2956.02       2986.23        91.11 o                         
  -7  -1   4       1212.37       1208.45        53.82 o                         
  -6  -1   4       2512.36       2548.65        63.69 o                         
  -5  -1   4       9633.25       9270.46        94.95 o                         
  -4  -1   4        170.02        186.54        13.81 o                         
  -3  -1   4        789.79        787.53        23.55 o                         
  -2  -1   4      23005.25      22376.76       168.70 o                         
  -1  -1   4      14956.11      15187.59       147.63 o                         
   0  -1   4        161.75        194.65        13.45 o                         
   1  -1   4      10784.71      10811.62        92.92 o                         
   2  -1   4        829.85        899.48        30.46 o                         
   3  -1   4        197.68        220.93        17.12 o                         
   4  -1   4      11409.45      11330.67       131.29 o                         
   5  -1   4      31750.88      31950.17       281.53 o                         
   6  -1   4       1105.57       1135.34        43.70 o                         
   7  -1   4          6.60          9.83        17.83 o                         
   8  -1   4       2882.53       2799.91        85.36 o                         
   9  -1   4       4816.84       4616.23       113.23 o                         
  10  -1   4       1211.00       1142.67        62.87 o                         
  11  -1   4       1243.54       1342.81       196.40 o                         
  -9   0   4       7721.78       7820.38       169.94 o                         
  -8   0   4       1533.28       1562.67        70.13 o                         
  -7   0   4        119.77        125.52        22.87 o                         
  -6   0   4       1748.79       1764.42        53.17 o                         
  -5   0   4      34215.15      33128.61       226.72 o                         
  -4   0   4       2528.71       2482.43        42.27 o                         
  -3   0   4       1523.43       1470.29        33.85 o                         
  -2   0   4       1203.77       1161.36        30.40 o                         
  -1   0   4      13739.82      13694.99       130.54 o                         
   0   0   4       3657.72       3898.89        69.94 o                         
   1   0   4      64474.04      62319.23       358.18 o                         
   2   0   4      24546.82      24677.10       187.36 o                         
   3   0   4       4052.87       4038.13        69.84 o                         
   4   0   4       3893.28       3739.47        59.59 o                         
   5   0   4      26798.03      26915.63       225.22 o                         
   6   0   4       4384.95       4397.18        71.23 o                         
   7   0   4         47.83         56.04        17.68 o                         
   8   0   4       1195.80       1226.86        57.90 o                         
   9   0   4        519.10        591.22        43.66 o                         
  10   0   4       1308.38       1332.89        71.06 o                         
  11   0   4       1470.87       1553.86       247.27 o                         
  -9   1   4       2254.25       2406.93       130.37 o                         
  -8   1   4       4486.00       4408.24       121.39 o                         
  -7   1   4        984.67        966.67        46.63 o                         
  -6   1   4        959.82        993.65        38.68 o                         
  -5   1   4        435.40        455.58        25.03 o                         
  -4   1   4       1617.88       1617.91        42.22 o                         
  -3   1   4        266.56        302.98        14.65 o                         
  -2   1   4      35883.98      35586.51       229.44 o                         
  -1   1   4         38.95         71.26         9.54 o                         
   0   1   4       1388.21       1472.05        26.79 o                         
   1   1   4       1443.07       1489.61        25.40 o                         
   2   1   4      18947.52      18889.79       125.38 o                         
   3   1   4       2923.59       3216.56        45.93 o                         
   4   1   4       4356.52       4341.53        65.48 o                         
   5   1   4      11409.98      11756.39       128.73 o                         
   6   1   4         21.23         31.12        16.70 o                         
   7   1   4        196.54        160.54        26.64 o                         
   8   1   4       7210.12       7327.96       136.06 o                         
   9   1   4       3565.79       3452.54       110.07 o                         
  10   1   4        164.29         98.10        36.08 o                         
  11   1   4        129.68         35.09       109.57 o                         
  -9   2   4       2104.26       1946.23       142.00 o                         
  -8   2   4         82.46        113.89        27.47 o                         
  -7   2   4         60.41        107.12        23.88 o                         
  -6   2   4       4003.61       3963.10        79.58 o                         
  -5   2   4      21103.10      20831.29       203.24 o                         
  -4   2   4        121.41        136.23        16.64 o                         
  -3   2   4       2476.24       2377.39        47.80 o                         
  -2   2   4       6337.16       6266.79        72.77 o                         
  -1   2   4      13908.63      13639.93       131.63 o                         
   0   2   4        763.23        752.35        19.53 o                         
   1   2   4      62949.12      60781.54       320.72 o                         
   2   2   4       5382.11       5419.07        54.78 o                         
   3   2   4       4687.71       4729.07        57.64 o                         
   4   2   4      13035.74      12752.31       113.70 o                         
   5   2   4      46384.95      45675.34       405.89 o                         
   6   2   4       2780.63       2798.40        68.89 o                         
   7   2   4          8.77         10.08        20.35 o                         
   8   2   4        341.74        358.76        40.78 o                         
   9   2   4       3649.74       3737.47       104.88 o                         
  10   2   4       1712.53       1633.98        84.02 o                         
  11   2   4       2621.76       2634.23       191.21 o                         
  -9   3   4       4742.43       4501.62       319.80 o                         
  -8   3   4       2501.80       2608.15        82.94 o                         
  -7   3   4        177.27        165.96        27.29 o                         
  -6   3   4         26.34         35.80        18.52 o                         
  -5   3   4      13608.85      13323.99       141.65 o                         
  -4   3   4       1717.17       1735.96        47.75 o                         
  -3   3   4       2163.16       2167.12        43.95 o                         
  -2   3   4      16145.92      15995.56       142.01 o                         
  -1   3   4       8409.01       8685.07        92.63 o                         
   0   3   4       3565.76       3615.03        49.71 o                         
   1   3   4      20449.39      20129.68       149.40 o                         
   2   3   4      22373.82      21646.55       146.27 o                         
   3   3   4       4516.55       4554.35        57.11 o                         
   4   3   4         55.22         63.51         8.12 o                         
   5   3   4       1158.33       1199.82        36.13 o                         
   6   3   4       1384.91       1407.67        57.49 o                         
   7   3   4        196.17        200.46        20.19 o                         
   8   3   4       6211.82       6174.04       119.55 o                         
   9   3   4        203.25        173.27        29.15 o                         
  10   3   4        247.17        195.28        41.67 o                         
  11   3   4        138.90         85.57        52.19 o                         
  -8   4   4       1523.42       1665.50        79.75 o                         
  -7   4   4        361.33        320.37        31.53 o                         
  -6   4   4       3115.30       3069.57        76.02 o                         
  -5   4   4       2857.36       2829.69        67.69 o                         
  -4   4   4        383.00        373.29        27.45 o                         
  -3   4   4        934.16        957.69        34.66 o                         
  -2   4   4      18339.88      18250.52       157.86 o                         
  -1   4   4       5689.93       5619.49        78.96 o                         
   0   4   4         74.73         68.90        12.56 o                         
   1   4   4      11567.75      11372.96       108.88 o                         
   2   4   4       1542.54       1468.11        37.14 o                         
   3   4   4        306.63        312.21        16.03 o                         
   4   4   4      12421.69      12328.32       110.78 o                         
   5   4   4      31306.47      30792.25       272.77 o                         
   6   4   4        293.26        301.32        22.08 o                         
   7   4   4         15.19         12.89        17.59 o                         
   8   4   4       4049.01       4137.95       101.69 o                         
   9   4   4       6440.48       6454.59       162.55 o                         
  10   4   4       1012.68        933.69        62.67 o                         
  11   4   4       1116.21       1099.45        88.21 o                         
  -8   5   4        297.46        222.30        70.63 o                         
  -7   5   4         10.74         56.82        24.05 o                         
  -6   5   4       1247.75       1303.42        56.79 o                         
  -5   5   4      19178.21      19008.32       208.41 o                         
  -4   5   4        807.11        796.46        35.05 o                         
  -3   5   4       1676.46       1662.23        45.87 o                         
  -2   5   4        241.17        239.03        22.23 o                         
  -1   5   4      10858.01      10618.58       114.79 o                         
   0   5   4       2211.70       2244.51        40.41 o                         
   1   5   4      35249.94      34308.26       288.80 o                         
   2   5   4       9391.69       9272.78        97.62 o                         
   3   5   4       4865.18       4919.96        67.29 o                         
   4   5   4       2572.58       2676.24        49.03 o                         
   5   5   4      20470.71      20378.75       198.26 o                         
   6   5   4       2161.23       2233.78        57.32 o                         
   7   5   4         41.24         57.59        24.28 o                         
   8   5   4       1071.67       1049.83        58.00 o                         
   9   5   4        548.10        511.40        45.80 o                         
  10   5   4        923.18        938.25        82.88 o                         
  11   5   4       1549.77       1485.18        92.24 o                         
  -7   6   4        356.63        340.27        43.86 o                         
  -6   6   4        537.75        600.20        54.84 o                         
  -5   6   4        622.70        579.56        38.30 o                         
  -4   6   4        642.59        571.73        34.75 o                         
  -3   6   4        135.69         92.63        18.15 o                         
  -2   6   4      15226.88      15090.28       147.74 o                         
  -1   6   4         41.45         54.44        11.37 o                         
   0   6   4        245.55        248.19        14.92 o                         
   1   6   4        266.22        267.26        15.66 o                         
   2   6   4       8685.31       8818.32        96.11 o                         
   3   6   4       1077.36       1158.11        38.71 o                         
   4   6   4       4217.26       4170.54        67.79 o                         
   5   6   4       7446.83       7510.32       107.93 o                         
   6   6   4        129.39        123.56        18.52 o                         
   7   6   4        334.56        366.35        29.82 o                         
   8   6   4       6782.05       6813.57       138.99 o                         
   9   6   4       2293.00       2168.73       146.80 o                         
  10   6   4         92.15         71.32        63.64 o                         
  -6   7   4       2350.03       2409.32        92.03 o                         
  -5   7   4       7696.77       7732.92       146.04 o                         
  -4   7   4         32.14         28.42        19.27 o                         
  -3   7   4        952.94        931.98        42.34 o                         
  -2   7   4       3584.80       3639.09        80.11 o                         
  -1   7   4       6638.11       6725.13        97.01 o                         
   0   7   4        806.26        804.91        41.76 o                         
   1   7   4      21839.60      21895.39       264.33 o                         
   2   7   4        560.33        629.12        38.79 o                         
   3   7   4       3573.49       3672.61       114.60 o                         
   4   7   4       6983.34       6864.31       187.80 o                         
   5   7   4      21523.15      21975.19       543.30 o                         
   6   7   4        674.56        663.22        91.51 o                         
   7   7   4          0.15        -32.90        36.82 o                         
   8   7   4        328.90        378.88        62.25 o                         
   9   7   4       3194.92       3103.62       217.59 o                         
  10   7   4       1013.28        707.65       188.54 o                         
  -5   8   4       5024.56       5220.60       157.69 o                         
  -4   8   4        524.79        543.10        52.57 o                         
  -3   8   4        837.26        931.50        64.84 o                         
  -2   8   4       3984.09       4209.96       138.28 o                         
  -1   8   4       3261.27       3191.26       108.58 o                         
   0   8   4        878.34        956.92        53.96 o                         
   1   8   4       5890.82       5986.31       185.33 o                         
   2   8   4       6400.90       6518.85       163.95 o                         
   3   8   4       1199.86       1446.16        90.02 o                         
   4   8   4        197.41        268.91        64.18 o                         
   5   8   4        837.39        867.82        80.92 o                         
   6   8   4        785.56        580.27       179.96 o                         
   7   8   4        103.58        125.53        87.28 o                         
   8   8   4       3671.23       3570.06       231.83 o                         
   9   8   4        141.58       -139.57       139.57 o                         
  -5   9   4        734.14        628.85       162.02 o                         
  -4   9   4         85.31         93.32        47.37 o                         
  -3   9   4        128.76        176.50        37.04 o                         
  -2   9   4       6202.28       6193.08       155.42 o                         
  -1   9   4       2113.50       2188.61        95.08 o                         
   0   9   4        185.62        155.92        35.45 o                         
   1   9   4       2590.85       2749.07       110.65 o                         
   2   9   4       1180.58       1136.69        81.75 o                         
   3   9   4        286.30        368.33        65.56 o                         
   4   9   4       5373.30       5410.06       204.27 o                         
   5   9   4      11464.77      11551.89       400.51 o                         
   6   9   4         17.97        165.16        74.65 o                         
   7   9   4        137.15        240.83        83.27 o                         
   8   9   4       2707.34       2693.22       346.82 o                         
  -3  10   4        336.32        402.07       301.53 o                         
  -2  10   4          0.75         53.11        36.28 o                         
  -1  10   4       2828.35       3029.89       122.40 o                         
   0  10   4        757.51        636.95        71.28 o                         
   1  10   4       9244.77       9423.07       277.12 o                         
   2  10   4       1729.97       1607.96        98.02 o                         
   3  10   4       1787.97       1757.56       122.46 o                         
   4  10   4        880.56        946.35       121.94 o                         
   5  10   4       5283.82       5590.12       285.02 o                         
   6  10   4        550.12        565.21       100.22 o                         
  -1  11   4          9.91       -134.63       134.63 o                         
   0  11   4         20.43        117.71        77.39 o                         
   1  11   4         53.02         56.66        37.96 o                         
   2  11   4       2267.22       2363.23       129.60 o                         
   3  11   4         19.27        -21.59        55.85 o                         
   4  11   4       1948.21       2074.57       259.83 o                         
   5  11   4       1012.28       1037.62       186.67 o                         
  -2 -11   5       1057.13       1047.99       188.16 o                         
  -1 -11   5       1553.05       1131.64       245.65 o                         
   0 -11   5       1506.57       1497.33       167.44 o                         
   1 -11   5       2053.45       1966.86       250.79 o                         
  -5 -10   5        347.62        607.14       214.56 o                         
  -4 -10   5        313.74        387.34        99.60 o                         
  -3 -10   5        426.09        396.80        73.14 o                         
  -2 -10   5       1245.58       1272.16       105.48 o                         
  -1 -10   5        810.71        921.04        84.38 o                         
   0 -10   5         42.70         64.86        45.43 o                         
   1 -10   5       1194.21       1270.67       105.04 o                         
   2 -10   5       1198.10       1161.16       101.36 o                         
   3 -10   5        841.08        838.24        82.97 o                         
   4 -10   5       1112.79       1147.16       115.24 o                         
  -6  -9   5       1299.85       1306.00       169.47 o                         
  -5  -9   5       3996.59       4388.12       204.44 o                         
  -4  -9   5       1856.88       2130.55       129.34 o                         
  -3  -9   5         32.71         44.21        49.44 o                         
  -2  -9   5       3582.74       3492.52       139.93 o                         
  -1  -9   5       5898.92       5915.21       161.97 o                         
   0  -9   5       4398.10       4475.50       140.32 o                         
   1  -9   5        761.93        797.47        70.79 o                         
   2  -9   5        209.50        211.14        37.19 o                         
   3  -9   5        199.89        178.49        50.30 o                         
   4  -9   5       3884.33       3925.66       153.90 o                         
   5  -9   5       4255.54       4181.02       233.00 o                         
   6  -9   5        587.84        431.53       102.40 o                         
  -7  -8   5          1.05        208.52        88.70 o                         
  -6  -8   5       1248.99       1085.54        96.86 o                         
  -5  -8   5       4549.86       4676.87       201.36 o                         
  -4  -8   5       3581.55       3802.13       149.96 o                         
  -3  -8   5        195.26        156.56        38.84 o                         
  -2  -8   5        166.13        151.18        31.13 o                         
  -1  -8   5         87.66         97.84        29.20 o                         
   0  -8   5        215.36        241.08        32.37 o                         
   1  -8   5       5131.50       5278.05       143.15 o                         
   2  -8   5       3008.08       2890.93       115.01 o                         
   3  -8   5        435.89        467.42        54.10 o                         
   4  -8   5         74.37         84.26        29.86 o                         
   5  -8   5       1962.36       2045.56        92.49 o                         
   6  -8   5        216.34        210.18        40.97 o                         
  -8  -7   5       1279.50       1125.80       175.30 o                         
  -7  -7   5        602.79        656.57        77.77 o                         
  -6  -7   5        113.40         80.40        46.55 o                         
  -5  -7   5       1320.05       1554.82       141.07 o                         
  -4  -7   5        789.46        757.93        66.75 o                         
  -3  -7   5        611.25        554.06        81.64 o                         
  -2  -7   5       9244.09       9115.85       178.33 o                         
  -1  -7   5       7448.61       7180.87       137.15 o                         
   0  -7   5       2392.01       2426.49        77.26 o                         
   1  -7   5        115.80        110.14        22.59 o                         
   2  -7   5       2483.51       2536.56        82.17 o                         
   3  -7   5       1338.47       1309.16        48.41 o                         
   4  -7   5       5088.76       5167.09       101.52 o                         
   5  -7   5       3159.81       3244.85        83.29 o                         
   6  -7   5        993.92        979.69        51.90 o                         
   7  -7   5        282.87        328.30        48.67 o                         
  -8  -6   5        754.09        823.26       157.66 o                         
  -7  -6   5        481.59        577.99        72.60 o                         
  -6  -6   5       4102.83       4054.77       129.27 o                         
  -5  -6   5      10175.07       9732.20       153.70 o                         
  -4  -6   5       4131.43       4261.61        95.15 o                         
  -3  -6   5          0.91          6.72        19.30 o                         
  -2  -6   5       3573.40       3589.57        72.54 o                         
  -1  -6   5       6430.05       6338.53        85.68 o                         
   0  -6   5       3621.19       3652.09        61.77 o                         
   1  -6   5       5689.11       5708.82        79.56 o                         
   2  -6   5       1540.03       1514.93        43.75 o                         
   3  -6   5         10.74         32.12        18.22 o                         
   4  -6   5       6028.66       6005.62       104.74 o                         
   5  -6   5       7738.82       7844.98       127.61 o                         
   6  -6   5        431.62        417.20        32.36 o                         
   7  -6   5        430.50        385.18        34.39 o                         
   8  -6   5        174.91        144.11        56.33 o                         
  -9  -5   5        613.29        665.58        96.03 o                         
  -8  -5   5       2255.37       2275.88        92.64 o                         
  -7  -5   5        257.50        224.15        33.06 o                         
  -6  -5   5        126.86        104.30        22.91 o                         
  -5  -5   5        880.59        927.76        44.28 o                         
  -4  -5   5       1011.41       1009.08        43.19 o                         
  -3  -5   5        390.26        392.25        25.96 o                         
  -2  -5   5       4442.59       4301.00        64.01 o                         
  -1  -5   5       3782.74       3739.38        62.77 o                         
   0  -5   5        144.46        170.44        16.65 o                         
   1  -5   5       4318.58       4388.72        66.25 o                         
   2  -5   5       5459.17       5478.67        75.24 o                         
   3  -5   5       2738.46       2768.98        56.46 o                         
   4  -5   5       3097.37       3266.11        72.73 o                         
   5  -5   5          0.44         -3.62        18.43 o                         
   6  -5   5        101.27         82.96        24.30 o                         
   7  -5   5        859.52        889.10        48.72 o                         
   8  -5   5       5377.17       5685.75       130.23 o                         
   9  -5   5       1304.14       1264.31        89.61 o                         
  -9  -4   5         56.56         18.88        41.83 o                         
  -8  -4   5        309.34        247.46        34.99 o                         
  -7  -4   5        971.17        961.03        57.25 o                         
  -6  -4   5       2145.71       2141.27        73.94 o                         
  -5  -4   5      11117.67      10799.90       215.93 o                         
  -4  -4   5       3800.04       3823.48        83.55 o                         
  -3  -4   5        641.23        716.52        33.76 o                         
  -2  -4   5      13219.12      12948.91       143.82 o                         
  -1  -4   5      20276.26      19523.13       166.35 o                         
   0  -4   5       9154.27       9091.66        96.19 o                         
   1  -4   5       1029.92       1016.87        30.03 o                         
   2  -4   5        909.14        945.41        30.92 o                         
   3  -4   5        904.69        860.89        31.16 o                         
   4  -4   5      12725.44      12637.97       138.82 o                         
   5  -4   5      13776.79      14010.30       166.85 o                         
   6  -4   5       1716.12       1757.46        57.67 o                         
   7  -4   5         30.10         28.07        20.92 o                         
   8  -4   5       5473.99       5693.78       133.67 o                         
   9  -4   5       1686.49       1777.00        79.18 o                         
  10  -4   5        601.48        572.90       175.47 o                         
  -9  -3   5       1153.28        920.14        84.13 o                         
  -8  -3   5       2821.30       2890.01       103.09 o                         
  -7  -3   5        137.65        135.55        25.35 o                         
  -6  -3   5       2715.24       2644.86        81.39 o                         
  -5  -3   5       8953.90       8563.95       140.53 o                         
  -4  -3   5       5925.89       5865.21        89.98 o                         
  -3  -3   5         16.77         24.30         9.82 o                         
  -2  -3   5        231.15        237.18        21.65 o                         
  -1  -3   5         89.73         84.43        18.56 o                         
   0  -3   5        423.17        417.58        19.02 o                         
   1  -3   5      13278.72      13373.77       129.81 o                         
   2  -3   5      10241.11      10280.06       112.69 o                         
   3  -3   5        725.04        723.36        26.64 o                         
   4  -3   5        956.61       1001.92        35.08 o                         
   5  -3   5       4630.08       4624.73        85.33 o                         
   6  -3   5         46.53         25.04        18.67 o                         
   7  -3   5       1087.37       1079.70        51.04 o                         
   8  -3   5       1161.44       1194.12        60.90 o                         
   9  -3   5        384.52        388.92        40.60 o                         
  10  -3   5        516.22        890.35       180.05 o                         
  -9  -2   5         90.57        105.57        44.25 o                         
  -8  -2   5       2187.63       2027.49        91.18 o                         
  -7  -2   5        850.18        834.75        50.48 o                         
  -6  -2   5        194.68        237.40        28.13 o                         
  -5  -2   5       3288.79       3292.42        71.01 o                         
  -4  -2   5        747.11        709.16        27.56 o                         
  -3  -2   5       1595.97       1666.12        36.79 o                         
  -2  -2   5      22314.82      22199.14       291.29 o                         
  -1  -2   5      20584.87      19621.02       192.93 o                         
   0  -2   5       2909.61       2832.18        46.12 o                         
   1  -2   5        636.44        611.97        24.80 o                         
   2  -2   5       5810.47       5920.18        97.05 o                         
   3  -2   5       4759.82       4649.90        63.29 o                         
   4  -2   5      14685.56      14703.00       157.94 o                         
   5  -2   5       8039.28       8166.55       117.31 o                         
   6  -2   5       2414.99       2481.36        73.51 o                         
   7  -2   5       1536.57       1531.12        66.17 o                         
   8  -2   5      15289.53      15524.62       238.49 o                         
   9  -2   5       3070.77       3120.13       101.06 o                         
  10  -2   5       1383.87       1397.29        77.09 o                         
  -9  -1   5        644.22        317.88       134.11 o                         
  -8  -1   5        615.26        582.52        55.69 o                         
  -7  -1   5       1223.75       1247.36        54.60 o                         
  -6  -1   5       4913.21       4691.65        94.81 o                         
  -5  -1   5      16276.16      15793.38       170.16 o                         
  -4  -1   5       5818.93       5707.89        77.14 o                         
  -3  -1   5        543.08        501.83        21.77 o                         
  -2  -1   5       6388.46       6128.69        77.27 o                         
  -1  -1   5      14567.69      14366.04       148.66 o                         
   0  -1   5       7891.15       7781.90       146.88 o                         
   1  -1   5       8443.28       8389.72       105.04 o                         
   2  -1   5       2653.04       2691.88        59.33 o                         
   3  -1   5        421.56        396.96        20.28 o                         
   4  -1   5      17126.45      17523.82       174.22 o                         
   5  -1   5      14651.76      14738.53       162.38 o                         
   6  -1   5        390.75        458.46        33.09 o                         
   7  -1   5        182.60        221.45        29.40 o                         
   8  -1   5       1593.18       1563.39        70.88 o                         
   9  -1   5         80.54         69.58        27.98 o                         
  10  -1   5         96.56        117.48        33.69 o                         
  11  -1   5       2409.40       2597.28       279.65 o                         
  -9   0   5        536.86        459.79       143.54 o                         
  -8   0   5       3288.58       3235.40        99.77 o                         
  -7   0   5         99.51        143.53        26.49 o                         
  -6   0   5        328.68        318.95        29.54 o                         
  -5   0   5        680.06        713.27        30.99 o                         
  -4   0   5       1852.24       1861.99        43.25 o                         
  -3   0   5        175.13        177.45        15.60 o                         
  -2   0   5       6224.25       6189.72        81.29 o                         
  -1   0   5       8472.99       8060.86        87.61 o                         
   0   0   5         40.57         77.28        21.05 o                         
   1   0   5       6271.27       6074.89        84.84 o                         
   2   0   5       8510.40       8011.74        95.51 o                         
   3   0   5       6812.29       6911.86        86.89 o                         
   4   0   5       4612.13       4534.41        83.69 o                         
   5   0   5        275.45        282.52        30.88 o                         
   6   0   5       1514.93       1597.40        59.25 o                         
   7   0   5       3919.62       3918.90        98.90 o                         
   8   0   5      14726.76      14998.80       222.21 o                         
   9   0   5       2157.96       2321.58        95.17 o                         
  10   0   5       1213.67       1190.57        78.96 o                         
  -9   1   5         57.34        171.44        88.79 o                         
  -8   1   5        376.66        300.36        37.50 o                         
  -7   1   5       1351.77       1350.47        62.89 o                         
  -6   1   5       1787.61       1801.42        61.29 o                         
  -5   1   5      14063.90      13684.53       164.11 o                         
  -4   1   5       3715.59       3658.37        68.26 o                         
  -3   1   5       2127.31       2075.73        40.52 o                         
  -2   1   5      16864.52      16389.35       137.67 o                         
  -1   1   5      35657.37      34930.42       242.81 o                         
   0   1   5      13514.45      13657.39       155.15 o                         
   1   1   5        224.58        226.01        12.95 o                         
   2   1   5        810.07        810.82        22.68 o                         
   3   1   5       5665.62       5954.94        79.28 o                         
   4   1   5      33463.26      33643.84       276.58 o                         
   5   1   5      14819.00      14810.57       161.36 o                         
   6   1   5        700.19        720.03        41.28 o                         
   7   1   5        348.08        333.03        32.40 o                         
   8   1   5      11040.20      11140.70       186.71 o                         
   9   1   5       2024.01       2090.07        93.57 o                         
  10   1   5        437.50        485.29        50.23 o                         
  11   1   5        668.51        242.82       180.62 o                         
  -9   2   5        884.38       1049.74       145.62 o                         
  -8   2   5       2578.04       2504.36        92.40 o                         
  -7   2   5        521.41        531.25        40.62 o                         
  -6   2   5       2641.11       2570.95        64.84 o                         
  -5   2   5       7812.49       7622.46       107.26 o                         
  -4   2   5       6232.36       6194.55        93.96 o                         
  -3   2   5        914.73        940.65        31.28 o                         
  -2   2   5        499.99        540.58        22.66 o                         
  -1   2   5         20.73         27.63        12.24 o                         
   0   2   5       2404.81       2435.80        42.36 o                         
   1   2   5       7190.80       6834.19        65.70 o                         
   2   2   5       4449.66       4057.30        52.82 o                         
   3   2   5       2444.99       2605.63        46.04 o                         
   4   2   5        630.44        617.88        25.26 o                         
   5   2   5       4921.25       4869.31        84.57 o                         
   6   2   5         20.95         67.20        24.90 o                         
   7   2   5       1775.78       1815.35        60.84 o                         
   8   2   5       2036.29       2029.68        68.75 o                         
   9   2   5        921.94       1005.27        57.54 o                         
  10   2   5        923.92        980.55        73.15 o                         
  11   2   5       3080.32       3176.57       214.17 o                         
  -8   3   5       1871.37       1814.01        73.65 o                         
  -7   3   5        514.13        553.07        40.33 o                         
  -6   3   5         28.13         20.70        16.54 o                         
  -5   3   5       4363.92       4132.05        76.99 o                         
  -4   3   5        362.66        348.67        25.51 o                         
  -3   3   5       1790.39       1705.25        46.52 o                         
  -2   3   5      13549.21      13363.58       133.03 o                         
  -1   3   5      27917.67      27674.93       223.59 o                         
   0   3   5       5696.64       5874.35        74.09 o                         
   1   3   5       2638.33       2891.14        49.55 o                         
   2   3   5       8285.21       8141.39        81.96 o                         
   3   3   5       7619.26       7364.23        98.49 o                         
   4   3   5      16424.43      16106.32       175.48 o                         
   5   3   5       8182.63       8222.85       116.17 o                         
   6   3   5       1835.92       1820.61        57.06 o                         
   7   3   5       4228.00       4226.60        88.31 o                         
   8   3   5      20795.78      20815.78       247.55 o                         
   9   3   5       2864.69       2951.43        88.00 o                         
  10   3   5       1086.85       1053.38        63.25 o                         
  11   3   5         91.93        183.56        66.69 o                         
  -8   4   5        517.87        655.21        99.23 o                         
  -7   4   5       1876.07       1791.96        68.46 o                         
  -6   4   5       3287.95       3206.91        77.12 o                         
  -5   4   5      11114.33      10698.81       132.87 o                         
  -4   4   5       4938.93       4894.59        83.97 o                         
  -3   4   5       2836.59       2772.81        59.10 o                         
  -2   4   5       7500.91       7512.27        94.99 o                         
  -1   4   5       8420.19       8181.17        96.31 o                         
   0   4   5       4437.29       4291.91        60.41 o                         
   1   4   5       3428.40       3230.83        45.64 o                         
   2   4   5       1521.27       1498.07        28.01 o                         
   3   4   5       1112.77       1087.39        28.96 o                         
   4   4   5      15738.59      15364.64       137.65 o                         
   5   4   5       8348.21       8516.31       100.72 o                         
   6   4   5         81.40         91.57        15.26 o                         
   7   4   5        171.48        192.15        21.67 o                         
   8   4   5       1273.03       1255.11        51.26 o                         
   9   4   5         15.81         13.98        20.77 o                         
  10   4   5        122.57         72.07        26.07 o                         
  11   4   5       2945.52       2917.13       118.28 o                         
  -7   5   5          3.69         51.57        39.62 o                         
  -6   5   5        540.95        512.56        35.23 o                         
  -5   5   5         11.12         33.45        19.98 o                         
  -4   5   5        637.06        616.27        33.25 o                         
  -3   5   5        183.61        174.58        19.53 o                         
  -2   5   5       4141.81       4199.17        73.03 o                         
  -1   5   5       5853.11       5621.53        77.37 o                         
   0   5   5         35.66         57.23         9.64 o                         
   1   5   5       2934.96       2948.55        59.31 o                         
   2   5   5       5226.09       5110.32        72.10 o                         
   3   5   5       7526.93       7593.29        97.28 o                         
   4   5   5       3862.31       3805.73        60.47 o                         
   5   5   5        131.70        181.16        17.39 o                         
   6   5   5        422.33        441.45        34.58 o                         
   7   5   5       5067.05       5103.79       102.71 o                         
   8   5   5      13269.39      13203.46       203.28 o                         
   9   5   5       1655.93       1677.32        72.48 o                         
  10   5   5        639.65        548.24        51.99 o                         
  11   5   5       1148.01       1091.69        82.54 o                         
  -7   6   5       1482.90       1570.02        92.71 o                         
  -6   6   5       1352.36       1330.72        61.29 o                         
  -5   6   5       6683.87       6695.79       118.47 o                         
  -4   6   5        951.26        919.06        43.82 o                         
  -3   6   5       2162.07       2162.86        61.02 o                         
  -2   6   5       7526.65       7260.04       111.14 o                         
  -1   6   5      18579.59      18347.70       162.61 o                         
   0   6   5       5630.90       5574.41        84.46 o                         
   1   6   5        112.56        113.40        14.31 o                         
   2   6   5       1134.92       1153.52        39.77 o                         
   3   6   5       4176.55       4325.73        87.38 o                         
   4   6   5      16570.87      16489.35       181.69 o                         
   5   6   5       6831.48       6875.86       121.66 o                         
   6   6   5        166.39        199.76        23.10 o                         
   7   6   5        532.69        569.55        39.71 o                         
   8   6   5       7196.73       7128.23       150.07 o                         
   9   6   5       1461.28       1457.58       128.01 o                         
  10   6   5        341.75        295.31        65.15 o                         
  -6   7   5       1020.78        734.80        94.81 o                         
  -5   7   5       2652.82       2595.07        78.89 o                         
  -4   7   5       2713.70       2782.54        77.21 o                         
  -3   7   5        806.31        745.46        42.11 o                         
  -2   7   5        220.83        202.28        21.36 o                         
  -1   7   5         41.09         35.43        14.12 o                         
   0   7   5        830.32        883.33        36.02 o                         
   1   7   5       2726.50       2685.60        86.12 o                         
   2   7   5       2773.50       2794.27        93.11 o                         
   3   7   5       1152.88       1063.33        58.70 o                         
   4   7   5        281.40        309.84        42.92 o                         
   5   7   5       2040.82       2107.80       119.52 o                         
   6   7   5        100.43        145.31        43.08 o                         
   7   7   5       1339.00       1563.74       148.85 o                         
   8   7   5       1453.16       1334.64       145.71 o                         
   9   7   5        655.40        508.03       103.54 o                         
  -5   8   5       2109.74       2098.33       142.56 o                         
  -4   8   5         58.70         57.03        32.87 o                         
  -3   8   5       1591.73       1571.21        82.43 o                         
  -2   8   5       5847.03       5668.28       155.24 o                         
  -1   8   5       9549.32       9426.56       197.71 o                         
   0   8   5        947.13        877.24        53.79 o                         
   1   8   5       1291.28       1362.31        82.34 o                         
   2   8   5       3727.85       3809.30       159.56 o                         
   3   8   5       4297.83       4457.50       149.79 o                         
   4   8   5       6180.96       6357.37       219.12 o                         
   5   8   5       3120.02       3218.61       154.33 o                         
   6   8   5        252.36        254.26        73.41 o                         
   7   8   5       3167.61       3296.97       217.18 o                         
   8   8   5       9732.31      10293.78       440.44 o                         
   9   8   5       1660.57       1880.15       306.16 o                         
  -4   9   5        934.03       1007.46       120.18 o                         
  -3   9   5       1136.77       1168.36        72.45 o                         
  -2   9   5       1849.60       1874.81        88.26 o                         
  -1   9   5       2572.77       2690.08       121.88 o                         
   0   9   5       1440.84       1445.62        88.60 o                         
   1   9   5        828.25        943.77        69.61 o                         
   2   9   5        408.55        464.78        57.97 o                         
   3   9   5        670.26        639.34        82.94 o                         
   4   9   5       4631.92       4843.32       199.79 o                         
   5   9   5       2716.09       2575.87       145.91 o                         
   6   9   5        158.94        112.51        59.73 o                         
   7   9   5         51.20         -1.30        75.88 o                         
  -2  10   5       1379.77       1447.51       119.92 o                         
  -1  10   5       1428.27       1546.66        90.90 o                         
   0  10   5         80.24         82.87        43.44 o                         
   1  10   5        950.67       1025.56        84.83 o                         
   2  10   5       2462.22       2486.27       124.40 o                         
   3  10   5       2549.49       2610.40       149.17 o                         
   4  10   5        925.51        943.92       106.36 o                         
   5  10   5         44.38         52.58        97.97 o                         
   6  10   5         27.30        -20.92        95.51 o                         
   0  11   5        946.91        974.06       211.11 o                         
   1  11   5         16.27         22.86        65.20 o                         
   2  11   5        340.26        309.42        70.35 o                         
   3  11   5       1778.05       1759.96       115.81 o                         
   4  11   5       3688.62       3388.53       221.44 o                         
  -4 -10   6         26.34        -64.26        64.26 o                         
  -3 -10   6          7.57        -80.88        80.88 o                         
  -2 -10   6       7071.32       6539.55       399.78 o                         
  -1 -10   6       6105.28       6040.64       214.63 o                         
   0 -10   6        656.59        530.05        75.32 o                         
   1 -10   6        319.96        286.79        78.78 o                         
   2 -10   6       4662.67       5118.17       213.51 o                         
   3 -10   6       1659.04       1655.65       133.36 o                         
   4 -10   6        513.61        352.15        86.47 o                         
  -5  -9   6       4492.97       4785.04       248.10 o                         
  -4  -9   6        403.87        426.60        66.29 o                         
  -3  -9   6        102.75         88.91        57.68 o                         
  -2  -9   6        152.78        130.67        47.66 o                         
  -1  -9   6       3144.44       2943.75       147.91 o                         
   0  -9   6        381.67        404.67        47.58 o                         
   1  -9   6       1282.91       1481.30        98.06 o                         
   2  -9   6       2648.15       2812.70       139.15 o                         
   3  -9   6          7.84         29.57        38.87 o                         
   4  -9   6        365.73        312.30        45.68 o                         
   5  -9   6       2253.85       2092.59       135.24 o                         
  -7  -8   6        692.28        555.75       186.77 o                         
  -6  -8   6       1667.76       1859.11       156.41 o                         
  -5  -8   6         25.51        -37.82        47.64 o                         
  -4  -8   6        258.48        217.75        61.14 o                         
  -3  -8   6         68.75         93.28        43.47 o                         
  -2  -8   6      12109.33      11730.23       283.18 o                         
  -1  -8   6       4169.31       4221.84       127.47 o                         
   0  -8   6        967.48        883.68        65.87 o                         
   1  -8   6        113.08         93.76        28.78 o                         
   2  -8   6      13693.51      13609.92       317.23 o                         
   3  -8   6       2366.57       2424.64       111.41 o                         
   4  -8   6       2634.47       2642.00       121.84 o                         
   5  -8   6        871.14        935.66        81.02 o                         
   6  -8   6       1275.75       1296.81        95.65 o                         
  -7  -7   6        628.58        864.73       171.56 o                         
  -6  -7   6       2383.76       2372.25       155.57 o                         
  -5  -7   6       6196.69       6377.46       230.27 o                         
  -4  -7   6         37.77         93.28        67.78 o                         
  -3  -7   6          3.20         75.00        45.04 o                         
  -2  -7   6       6598.71       6562.56       185.51 o                         
  -1  -7   6      11975.90      11854.76       210.68 o                         
   0  -7   6         50.58         54.75        23.58 o                         
   1  -7   6       1700.61       1787.71        70.68 o                         
   2  -7   6        834.87        894.37        59.71 o                         
   3  -7   6        812.64        855.80        53.62 o                         
   4  -7   6          9.51         10.52        18.63 o                         
   5  -7   6       7737.53       7687.83       134.91 o                         
   6  -7   6        417.31        538.35        51.78 o                         
   7  -7   6          1.24        -29.37        38.11 o                         
  -7  -6   6        202.14        226.74        57.02 o                         
  -6  -6   6        343.41        308.51        59.05 o                         
  -5  -6   6       3329.72       3366.99        87.73 o                         
  -4  -6   6       1201.57       1253.58        52.06 o                         
  -3  -6   6        257.24        306.71        27.77 o                         
  -2  -6   6       4460.83       4576.06        90.58 o                         
  -1  -6   6          0.76         -5.13        15.83 o                         
   0  -6   6       2312.32       2395.21        59.50 o                         
   1  -6   6       2189.38       2197.39        50.00 o                         
   2  -6   6      21023.63      20608.26       190.98 o                         
   3  -6   6       1320.97       1419.61        47.73 o                         
   4  -6   6       3105.17       3040.45        76.02 o                         
   5  -6   6        624.33        636.42        38.12 o                         
   6  -6   6       3255.43       3353.56        87.96 o                         
   7  -6   6        192.30        197.16        29.22 o                         
   8  -6   6       5055.51       4995.71       151.47 o                         
  -8  -5   6       3261.28       2974.12       131.75 o                         
  -7  -5   6       1617.60       1473.12        77.20 o                         
  -6  -5   6       3222.97       3167.53        93.84 o                         
  -5  -5   6       2076.23       1987.81        71.07 o                         
  -4  -5   6         38.72         35.49        20.26 o                         
  -3  -5   6         48.57         54.64        19.85 o                         
  -2  -5   6      25123.45      24919.08       244.31 o                         
  -1  -5   6      17509.20      16927.53       159.81 o                         
   0  -5   6        502.91        540.14        26.01 o                         
   1  -5   6        304.83        265.79        23.49 o                         
   2  -5   6      16515.10      16161.09       153.87 o                         
   3  -5   6       3538.96       3537.72        68.67 o                         
   4  -5   6       1700.22       1762.40        55.56 o                         
   5  -5   6       8245.51       8159.34       129.23 o                         
   6  -5   6        369.62        375.19        31.88 o                         
   7  -5   6         61.64         67.21        24.47 o                         
   8  -5   6       2980.29       3109.29        96.84 o                         
   9  -5   6       4128.70       4119.10       162.75 o                         
  -8  -4   6          1.81         66.92        36.18 o                         
  -7  -4   6         27.53         24.67        26.45 o                         
  -6  -4   6        641.09        634.93        43.55 o                         
  -5  -4   6       9741.05       9420.03       179.97 o                         
  -4  -4   6        644.00        599.58        36.07 o                         
  -3  -4   6        164.59        166.79        23.72 o                         
  -2  -4   6        250.25        231.85        22.71 o                         
  -1  -4   6       7878.32       7626.81        98.36 o                         
   0  -4   6       1098.61       1102.80        30.98 o                         
   1  -4   6       4725.94       4685.92        77.76 o                         
   2  -4   6       6921.31       6860.51        93.65 o                         
   3  -4   6         48.71         63.41        19.51 o                         
   4  -4   6       1793.44       1782.62        51.73 o                         
   5  -4   6       9767.73       9546.54       137.63 o                         
   6  -4   6       2782.63       2831.42        75.75 o                         
   7  -4   6        104.45        109.02        24.42 o                         
   8  -4   6       3361.27       3534.39       100.29 o                         
   9  -4   6        155.16        157.78        32.24 o                         
  -8  -3   6       3098.90       3122.18       123.15 o                         
  -7  -3   6       1465.40       1351.19        68.50 o                         
  -6  -3   6       2519.51       2421.93        82.16 o                         
  -5  -3   6        258.74        239.36        26.77 o                         
  -4  -3   6       1237.21       1172.29        49.31 o                         
  -3  -3   6        307.76        311.40        21.20 o                         
  -2  -3   6      25769.92      24900.86       352.62 o                         
  -1  -3   6       9203.92       8684.30       130.09 o                         
   0  -3   6       2968.04       2978.32        68.17 o                         
   1  -3   6       1376.38       1400.87        40.22 o                         
   2  -3   6      46554.59      44188.82       316.07 o                         
   3  -3   6       4688.15       4614.05        70.41 o                         
   4  -3   6       6299.80       6328.05        95.51 o                         
   5  -3   6       1454.15       1545.39        48.25 o                         
   6  -3   6       5027.24       5158.60       105.61 o                         
   7  -3   6        209.65        218.44        26.21 o                         
   8  -3   6       9920.56      10158.85       170.77 o                         
   9  -3   6       4382.47       4483.86       129.37 o                         
  10  -3   6        211.08        175.48       131.15 o                         
  -8  -2   6       1699.40       1709.78        95.16 o                         
  -7  -2   6        854.25        803.93        54.22 o                         
  -6  -2   6       2467.49       2276.96        79.34 o                         
  -5  -2   6       8773.92       8555.24       128.02 o                         
  -4  -2   6        213.98        244.01        20.75 o                         
  -3  -2   6          3.12          8.85        12.87 o                         
  -2  -2   6      17851.43      17397.28       254.23 o                         
  -1  -2   6      23722.72      23118.35       209.80 o                         
   0  -2   6         91.22         94.81        11.76 o                         
   1  -2   6       3292.53       3264.70        59.99 o                         
   2  -2   6       2817.10       3042.43        61.94 o                         
   3  -2   6       1175.91       1219.59        41.06 o                         
   4  -2   6         99.30        126.01        19.41 o                         
   5  -2   6      20292.82      20037.36       209.15 o                         
   6  -2   6        317.41        401.97        31.65 o                         
   7  -2   6          5.90        -13.38        22.02 o                         
   8  -2   6         58.62         59.35        23.44 o                         
   9  -2   6       3377.20       3513.02       103.43 o                         
  10  -2   6         27.53        -23.76        28.68 o                         
  -8  -1   6       1397.71       1410.02        82.78 o                         
  -7  -1   6        466.28        456.52        43.04 o                         
  -6  -1   6         92.69         82.52        22.93 o                         
  -5  -1   6       5617.38       5603.72       103.81 o                         
  -4  -1   6       1455.50       1405.98        39.75 o                         
  -3  -1   6        552.74        573.62        24.98 o                         
  -2  -1   6       8236.07       8147.33        89.07 o                         
  -1  -1   6          6.57         36.27        10.32 o                         
   0  -1   6       4747.58       4908.35       105.16 o                         
   1  -1   6       7411.28       7582.05        98.10 o                         
   2  -1   6      50351.24      48697.25       344.97 o                         
   3  -1   6       2762.20       2746.55        58.59 o                         
   4  -1   6       7793.32       7708.58       122.12 o                         
   5  -1   6       3229.31       3198.26        74.92 o                         
   6  -1   6      10909.72      10852.21       153.78 o                         
   7  -1   6        318.37        293.73        30.05 o                         
   8  -1   6      11590.79      11491.44       199.81 o                         
   9  -1   6       1029.57       1228.69        67.69 o                         
  10  -1   6        180.46        204.24        40.84 o                         
  11  -1   6        512.56        570.47       141.11 o                         
  -8   0   6       3291.15       3263.90       123.19 o                         
  -7   0   6       1882.54       1816.71        71.75 o                         
  -6   0   6       3695.16       3628.20        88.15 o                         
  -5   0   6       1754.22       1755.72        57.45 o                         
  -4   0   6        193.09        186.33        20.34 o                         
  -3   0   6        371.40        396.04        23.60 o                         
  -2   0   6      40156.83      38497.12       278.96 o                         
  -1   0   6      24228.77      22920.11       325.27 o                         
   0   0   6        209.57        242.04        25.16 o                         
   1   0   6          0.21          4.69         9.78 o                         
   2   0   6      40799.90      40129.15       309.77 o                         
   3   0   6       3974.46       4034.73        69.20 o                         
   4   0   6        599.01        595.55        34.82 o                         
   5   0   6      13653.49      13633.00       176.37 o                         
   6   0   6       1298.40       1265.40        49.64 o                         
   7   0   6         52.45         50.87        27.02 o                         
   8   0   6       4094.49       4378.46       108.68 o                         
   9   0   6       6970.68       7116.67       160.63 o                         
  10   0   6        187.18        148.81        33.38 o                         
  11   0   6        188.21        349.29       122.23 o                         
  -8   1   6         11.18          4.61        30.08 o                         
  -7   1   6         10.88          5.31        23.59 o                         
  -6   1   6        717.53        708.49        44.01 o                         
  -5   1   6       9296.89       9111.33       136.19 o                         
  -4   1   6        530.03        525.92        32.85 o                         
  -3   1   6        203.47        195.46        17.68 o                         
  -2   1   6        496.73        510.57        26.24 o                         
  -1   1   6       7874.61       7595.09        92.68 o                         
   0   1   6       4538.77       4827.57        89.30 o                         
   1   1   6       9385.94       9705.58       147.41 o                         
   2   1   6      18909.26      19337.08       236.91 o                         
   3   1   6        171.39        188.30        14.59 o                         
   4   1   6       2827.56       2819.65        57.18 o                         
   5   1   6      18833.35      18824.50       203.94 o                         
   6   1   6       6833.46       6801.25       116.21 o                         
   7   1   6        227.19        246.26        28.81 o                         
   8   1   6       5016.58       5120.27       116.91 o                         
   9   1   6        432.25        487.48        45.11 o                         
  10   1   6          3.47         -1.03        28.94 o                         
  11   1   6       1369.89       1198.92       372.05 o                         
  -8   2   6       2684.56       2551.67       136.09 o                         
  -7   2   6       1612.70       1626.33        71.90 o                         
  -6   2   6       1975.03       2033.41        67.30 o                         
  -5   2   6        526.29        492.53        31.62 o                         
  -4   2   6       1191.08       1187.95        43.09 o                         
  -3   2   6       1062.81       1083.70        38.30 o                         
  -2   2   6      34966.41      34683.01       242.86 o                         
  -1   2   6       7365.62       7162.16        94.70 o                         
   0   2   6        254.96        265.02        15.43 o                         
   1   2   6       3964.57       4033.35        56.31 o                         
   2   2   6      64053.88      61101.28       418.65 o                         
   3   2   6       4473.02       4434.48        59.19 o                         
   4   2   6       3922.36       3789.40        62.21 o                         
   5   2   6        735.96        763.25        34.56 o                         
   6   2   6       7687.74       7698.40       126.45 o                         
   7   2   6        309.60        355.92        29.61 o                         
   8   2   6      14092.06      14627.56       203.02 o                         
   9   2   6       4408.50       4497.01       138.52 o                         
  10   2   6        918.09        895.64        60.91 o                         
  11   2   6         30.15         83.34        57.24 o                         
  -8   3   6       1410.31       1412.93       110.84 o                         
  -7   3   6        603.37        528.24        44.90 o                         
  -6   3   6       2305.05       2220.95        67.61 o                         
  -5   3   6       4940.21       4831.50        94.06 o                         
  -4   3   6        124.43        104.70        18.74 o                         
  -3   3   6         21.54         36.51        15.67 o                         
  -2   3   6      11090.71      10800.08       131.72 o                         
  -1   3   6      16117.78      16003.03       171.03 o                         
   0   3   6        713.40        721.73        27.66 o                         
   1   3   6       2720.70       2751.51        54.00 o                         
   2   3   6       1306.48       1279.33        32.93 o                         
   3   3   6        535.82        510.34        19.42 o                         
   4   3   6        126.06        156.63        19.28 o                         
   5   3   6      22102.71      21257.49       308.94 o                         
   6   3   6        198.98        250.41        26.35 o                         
   7   3   6        101.24        148.06        25.62 o                         
   8   3   6        313.62        350.66        48.08 o                         
   9   3   6       4536.00       4600.29       112.89 o                         
  10   3   6          5.92         15.43        27.90 o                         
  11   3   6       1059.32       1052.16       127.18 o                         
  -8   4   6        621.01        390.83       177.04 o                         
  -7   4   6        502.75        438.24        45.84 o                         
  -6   4   6        316.39        289.44        32.24 o                         
  -5   4   6       3924.91       3815.58        85.48 o                         
  -4   4   6       1750.00       1635.72        54.45 o                         
  -3   4   6        958.94        935.19        36.78 o                         
  -2   4   6       7075.00       7137.18        98.51 o                         
  -1   4   6          1.71         13.54        13.49 o                         
   0   4   6       1525.03       1475.79        37.69 o                         
   1   4   6       9250.77       9080.08       100.53 o                         
   2   4   6      41584.04      40535.47       377.63 o                         
   3   4   6       2040.99       1934.62        56.43 o                         
   4   4   6       5706.13       5733.96        83.78 o                         
   5   4   6       5337.02       5278.47        92.09 o                         
   6   4   6      14188.71      13991.13       193.99 o                         
   7   4   6        333.00        311.26        28.55 o                         
   8   4   6       9138.54       9216.91       154.60 o                         
   9   4   6        607.31        650.37        47.27 o                         
  10   4   6        200.25        197.86        37.00 o                         
  11   4   6        851.37       1066.06        99.13 o                         
  -7   5   6       1149.11       1129.69        79.41 o                         
  -6   5   6       1602.91       1574.56        63.08 o                         
  -5   5   6        418.29        409.58        31.62 o                         
  -4   5   6        464.32        435.58        30.56 o                         
  -3   5   6        670.19        734.24        37.10 o                         
  -2   5   6      21954.30      21716.50       206.32 o                         
  -1   5   6       9870.45       9831.78       118.84 o                         
   0   5   6         31.47         60.88        13.92 o                         
   1   5   6        153.23        138.96        19.10 o                         
   2   5   6      25907.46      24837.69       429.40 o                         
   3   5   6       1451.89       1325.45        56.01 o                         
   4   5   6         85.96        106.05        19.35 o                         
   5   5   6       9227.02       9244.65       127.59 o                         
   6   5   6        487.49        494.02        31.17 o                         
   7   5   6         56.27         54.82        23.72 o                         
   8   5   6       4287.83       4249.64       142.29 o                         
   9   5   6       5211.98       5146.62       147.89 o                         
  10   5   6        213.77        202.84        44.54 o                         
  11   5   6        239.45        123.66        41.39 o                         
  -6   6   6        345.19        393.42        39.99 o                         
  -5   6   6       3800.76       3781.13        99.94 o                         
  -4   6   6        205.71        183.49        33.69 o                         
  -3   6   6        281.34        266.46        28.20 o                         
  -2   6   6         89.11         90.67        19.29 o                         
  -1   6   6       2841.18       2707.27        62.34 o                         
   0   6   6       1734.29       1706.17        49.82 o                         
   1   6   6       6932.04       6887.71       110.62 o                         
   2   6   6      12370.24      12090.46       154.08 o                         
   3   6   6         59.85         24.46        18.07 o                         
   4   6   6        282.84        277.32        24.49 o                         
   5   6   6      12577.56      12695.25       174.51 o                         
   6   6   6       3833.38       3912.67       103.65 o                         
   7   6   6        401.52        421.27        42.35 o                         
   8   6   6       3344.70       3392.54       113.59 o                         
   9   6   6        541.13        615.50       108.88 o                         
  10   6   6          9.32          9.36        66.30 o                         
  -6   7   6        844.59        841.99       158.09 o                         
  -5   7   6        466.42        446.82        49.88 o                         
  -4   7   6        982.14        970.73        50.54 o                         
  -3   7   6       1247.76       1185.87        50.69 o                         
  -2   7   6      14700.69      14216.79       173.53 o                         
  -1   7   6       1712.86       1663.02        51.23 o                         
   0   7   6        165.56        185.72        20.70 o                         
   1   7   6       2717.37       2694.24        94.89 o                         
   2   7   6      22209.06      22266.32       476.99 o                         
   3   7   6       1909.35       1947.61        88.92 o                         
   4   7   6       2159.85       2249.83       108.37 o                         
   5   7   6         58.97         95.04        35.31 o                         
   6   7   6       4597.87       4636.74       190.88 o                         
   7   7   6        368.77        383.48        89.27 o                         
   8   7   6       8952.86       9119.79       381.28 o                         
   9   7   6       1984.71       1982.75       184.29 o                         
  -5   8   6       1199.58       1280.52       275.86 o                         
  -4   8   6        158.50        140.67        37.27 o                         
  -3   8   6          6.23         11.34        35.71 o                         
  -2   8   6       2524.78       2744.46       111.08 o                         
  -1   8   6       4724.07       4673.69       140.54 o                         
   0   8   6          5.08        -28.98        28.98 o                         
   1   8   6        961.88        964.61        71.96 o                         
   2   8   6        636.36        681.23        55.36 o                         
   3   8   6        147.55        183.44        36.31 o                         
   4   8   6         22.30         54.09        33.50 o                         
   5   8   6       9133.59       9524.77       285.36 o                         
   6   8   6         91.66         89.05        59.62 o                         
   7   8   6        136.69        300.74        80.87 o                         
   8   8   6         15.59         30.55        78.06 o                         
  -4   9   6       1330.24       1354.69       202.90 o                         
  -3   9   6        621.63        651.77       104.02 o                         
  -2   9   6       1433.87       1546.11       105.02 o                         
  -1   9   6          0.30         24.22        33.85 o                         
   0   9   6        140.17         51.76        37.35 o                         
   1   9   6       4336.97       4314.93       147.05 o                         
   2   9   6      12352.05      12375.88       301.03 o                         
   3   9   6        839.96        917.71        93.22 o                         
   4   9   6       1340.72       1462.71       113.67 o                         
   5   9   6       2780.67       2908.18       159.17 o                         
   6   9   6       4694.01       5289.50       283.63 o                         
   7   9   6        542.96        596.56       108.30 o                         
  -2  10   6       5759.21       5435.23       386.83 o                         
  -1  10   6       2129.51       2015.85       138.52 o                         
   0  10   6          5.70         50.37        55.12 o                         
   1  10   6        192.82        247.31        49.98 o                         
   2  10   6       6226.99       5979.18       213.29 o                         
   3  10   6        522.99        478.71       104.47 o                         
   4  10   6        421.07        384.39        78.03 o                         
   5  10   6       2122.92       2426.17       195.19 o                         
   6  10   6        495.91        126.22       165.25 o                         
   1  11   6       2189.53       2364.72       319.18 o                         
   2  11   6       1832.33       1744.11       156.91 o                         
   3  11   6         63.46          9.79        50.67 o                         
   4  11   6         42.79        -71.50        71.50 o                         
  -2 -10   7        212.09         66.49        85.53 o                         
  -1 -10   7       1432.23       1409.43       152.73 o                         
   0 -10   7       1494.47       1475.88       168.57 o                         
   1 -10   7         47.75         56.35        54.10 o                         
   2 -10   7       2212.01       2133.21       186.47 o                         
  -4  -9   7       7097.09       6864.94       283.08 o                         
  -3  -9   7       1636.24       1680.15       118.79 o                         
  -2  -9   7       1713.91       1446.03       139.62 o                         
  -1  -9   7       2601.48       2734.40       129.99 o                         
   0  -9   7       1139.23       1152.45        76.99 o                         
   1  -9   7       1105.45       1248.00        84.20 o                         
   2  -9   7       6515.25       6556.83       212.67 o                         
   3  -9   7       5094.83       5424.02       192.83 o                         
   4  -9   7          3.85        -24.53        44.22 o                         
   5  -9   7         63.26         56.98        89.61 o                         
  -6  -8   7         79.67        107.96       139.17 o                         
  -5  -8   7        936.12        991.43       106.35 o                         
  -4  -8   7          1.33         11.95        51.06 o                         
  -3  -8   7       1157.91       1050.84        83.54 o                         
  -2  -8   7         74.56          4.22        44.66 o                         
  -1  -8   7       7669.93       7445.64       176.51 o                         
   0  -8   7        675.36        695.46        61.03 o                         
   1  -8   7        109.86        113.64        36.25 o                         
   2  -8   7          1.55         -5.37        30.31 o                         
   3  -8   7       2108.03       1997.55        97.00 o                         
   4  -8   7         25.47         36.01        42.80 o                         
   5  -8   7        957.97        946.99        79.41 o                         
   6  -8   7       1770.31       1934.69       208.20 o                         
  -6  -7   7        287.59        302.86        71.38 o                         
  -5  -7   7        671.08        741.51        81.31 o                         
  -4  -7   7      11173.40      11421.47       320.95 o                         
  -3  -7   7        510.99        585.98        62.67 o                         
  -2  -7   7       1790.88       1601.78       114.83 o                         
  -1  -7   7         57.04         56.41        28.31 o                         
   0  -7   7       3000.45       2799.07       111.11 o                         
   1  -7   7        445.30        407.65        37.41 o                         
   2  -7   7      13022.82      12569.74       231.15 o                         
   3  -7   7       3859.85       3887.00       131.14 o                         
   4  -7   7         17.02         80.70        28.25 o                         
   5  -7   7        924.69       1017.99        65.70 o                         
   6  -7   7       7999.68       7770.53       187.76 o                         
   7  -7   7       1842.37       2072.61       176.61 o                         
  -7  -6   7       4435.74       4831.96       364.04 o                         
  -6  -6   7          9.90         -0.71        50.76 o                         
  -5  -6   7        309.71        333.53        50.08 o                         
  -4  -6   7       5188.09       5194.22       112.97 o                         
  -3  -6   7       1991.61       2039.19        69.24 o                         
  -2  -6   7       2017.92       1939.33        64.03 o                         
  -1  -6   7      13588.83      13214.63       171.06 o                         
   0  -6   7        257.49        224.19        24.10 o                         
   1  -6   7        960.58       1024.69        44.93 o                         
   2  -6   7       7385.21       7238.19       113.78 o                         
   3  -6   7      11050.68      10785.64       183.11 o                         
   4  -6   7        138.63        122.57        22.57 o                         
   5  -6   7        223.26        206.68        31.54 o                         
   6  -6   7         82.82        101.03        25.29 o                         
   7  -6   7        872.41        810.40        50.81 o                         
   8  -6   7        187.48        200.48        38.50 o                         
  -8  -5   7         30.82         11.57        46.47 o                         
  -7  -5   7       1435.75       1473.11        75.04 o                         
  -6  -5   7        371.52        408.92        41.94 o                         
  -5  -5   7       2718.69       2802.36        93.92 o                         
  -4  -5   7       4892.27       4898.17       109.59 o                         
  -3  -5   7        198.27        202.45        26.97 o                         
  -2  -5   7        563.88        608.96        39.67 o                         
  -1  -5   7       8504.46       8353.64       161.25 o                         
   0  -5   7       2300.54       2414.67        60.74 o                         
   1  -5   7         25.81         51.33        15.48 o                         
   2  -5   7       8964.29       8789.93       115.37 o                         
   3  -5   7         33.09         74.41        15.44 o                         
   4  -5   7         25.80         39.29        19.56 o                         
   5  -5   7       2679.44       2796.86        75.93 o                         
   6  -5   7      13468.60      13201.17       183.66 o                         
   7  -5   7        855.86        840.87        48.08 o                         
   8  -5   7         78.75        112.00        29.38 o                         
  -8  -4   7       6216.71       5666.08       223.59 o                         
  -7  -4   7       1696.64       1597.07        78.62 o                         
  -6  -4   7        206.35        183.91        32.18 o                         
  -5  -4   7        146.73        105.84        24.91 o                         
  -4  -4   7      17407.49      17180.81       217.30 o                         
  -3  -4   7       1380.28       1458.98        55.08 o                         
  -2  -4   7       5716.40       5521.02       103.05 o                         
  -1  -4   7       6217.98       6036.08       110.51 o                         
   0  -4   7       4272.19       4448.94        80.68 o                         
   1  -4   7       1464.08       1460.92        44.74 o                         
   2  -4   7      30247.12      29357.42       250.72 o                         
   3  -4   7      16127.83      15562.99       178.85 o                         
   4  -4   7        784.52        749.00        36.94 o                         
   5  -4   7        313.70        318.15        26.00 o                         
   6  -4   7       7060.57       7140.97       132.59 o                         
   7  -4   7       2530.74       2491.81        77.85 o                         
   8  -4   7        662.23        644.86        45.35 o                         
   9  -4   7       1780.53       1673.73        83.03 o                         
  -8  -3   7       2469.48       2457.35       147.69 o                         
  -7  -3   7       4654.28       4465.22       130.50 o                         
  -6  -3   7        175.75        161.60        33.97 o                         
  -5  -3   7       2699.50       2573.21        90.97 o                         
  -4  -3   7        303.20        308.76        29.72 o                         
  -3  -3   7       1769.86       1852.51        60.31 o                         
  -2  -3   7        210.45        216.34        21.64 o                         
  -1  -3   7      25413.57      24033.59       386.03 o                         
   0  -3   7         52.09         54.75        16.86 o                         
   1  -3   7        738.71        769.42        35.30 o                         
   2  -3   7         41.48         73.22        16.36 o                         
   3  -3   7       6455.36       6339.65        99.53 o                         
   4  -3   7        325.77        355.63        26.94 o                         
   5  -3   7       3173.50       3135.58        72.07 o                         
   6  -3   7       5522.31       5378.52       111.90 o                         
   7  -3   7         26.05          8.46        22.46 o                         
   8  -3   7          9.38         10.14        25.65 o                         
   9  -3   7       2499.92       2614.42        91.22 o                         
  10  -3   7       1596.32        891.06       221.98 o                         
  -8  -2   7       2396.90       2467.73       150.29 o                         
  -7  -2   7          6.15         -7.15        30.71 o                         
  -6  -2   7        888.98        908.11        61.21 o                         
  -5  -2   7       2308.30       2292.00        85.24 o                         
  -4  -2   7      19215.41      18794.45       222.28 o                         
  -3  -2   7        151.35        173.85        19.70 o                         
  -2  -2   7       5724.01       5694.21        97.78 o                         
  -1  -2   7        522.92        549.54        27.70 o                         
   0  -2   7       7651.74       7651.88       238.68 o                         
   1  -2   7        634.66        630.58        31.37 o                         
   2  -2   7      39322.36      38803.47       297.14 o                         
   3  -2   7       6892.92       6788.99       112.13 o                         
   4  -2   7        180.57        169.56        29.10 o                         
   5  -2   7       3132.45       3192.46        80.25 o                         
   6  -2   7      25801.26      25721.39       277.01 o                         
   7  -2   7       2652.07       2624.83        89.67 o                         
   8  -2   7        382.66        332.59        38.80 o                         
   9  -2   7        124.51        120.42        32.60 o                         
  10  -2   7       1187.53       1100.13       148.54 o                         
  -8  -1   7       7501.36       7286.89       393.17 o                         
  -7  -1   7       4443.93       4301.40       134.29 o                         
  -6  -1   7          3.29         65.81        29.67 o                         
  -5  -1   7        409.06        413.47        34.34 o                         
  -4  -1   7      11649.83      11374.40       137.70 o                         
  -3  -1   7       2157.15       2169.44        50.52 o                         
  -2  -1   7       3360.56       3367.55        80.09 o                         
  -1  -1   7      24523.94      25209.83       336.82 o                         
   0  -1   7       2120.81       2193.48        68.01 o                         
   1  -1   7       1559.34       1537.12        42.34 o                         
   2  -1   7      19134.04      18809.96       186.57 o                         
   3  -1   7      21230.90      20625.21       192.20 o                         
   4  -1   7       2478.66       2282.42        67.12 o                         
   5  -1   7        713.55        711.68        38.97 o                         
   6  -1   7         69.32         60.68        21.57 o                         
   7  -1   7       1109.62       1132.14        56.46 o                         
   8  -1   7        414.18        406.25        40.12 o                         
   9  -1   7       5015.48       5321.27       142.54 o                         
  10  -1   7        218.72        170.74        34.11 o                         
  -8   0   7          7.94        -69.82        73.96 o                         
  -7   0   7       1650.17       1592.58       104.84 o                         
  -6   0   7        900.25        843.31        50.47 o                         
  -5   0   7       4324.74       4285.03       100.90 o                         
  -4   0   7       5764.98       5787.01       101.06 o                         
  -3   0   7        269.71        258.69        22.30 o                         
  -2   0   7       1054.13       1019.43        32.91 o                         
  -1   0   7      17162.34      17062.88       244.51 o                         
   0   0   7       2200.79       2523.11        69.86 o                         
   1   0   7         23.56         58.16        19.35 o                         
   2   0   7      20938.71      20363.41       199.31 o                         
   3   0   7         22.42         38.46        12.89 o                         
   4   0   7         36.35         38.68        18.11 o                         
   5   0   7       8269.60       8184.87       137.19 o                         
   6   0   7      23837.81      23821.07       258.53 o                         
   7   0   7        519.36        593.02        38.99 o                         
   8   0   7        268.74        291.40        34.36 o                         
   9   0   7       1163.26       1190.25        80.65 o                         
  10   0   7       2734.39       2667.93       109.08 o                         
  11   0   7        729.16        927.66       177.35 o                         
  -8   1   7       6508.80       6411.68       358.58 o                         
  -7   1   7       1262.63       1303.95        65.02 o                         
  -6   1   7        177.09        146.15        27.44 o                         
  -5   1   7        626.27        609.87        39.86 o                         
  -4   1   7      21273.21      20433.04       201.15 o                         
  -3   1   7        891.65        888.47        35.29 o                         
  -2   1   7       7495.22       7251.19       102.33 o                         
  -1   1   7       5353.99       4826.13        97.39 o                         
   0   1   7       9162.65       9725.68       138.99 o                         
   1   1   7       2116.06       2125.76        51.63 o                         
   2   1   7      42354.28      42556.02       512.76 o                         
   3   1   7      16317.44      16088.99       147.95 o                         
   4   1   7       1280.12       1293.99        41.71 o                         
   5   1   7        381.35        364.89        30.77 o                         
   6   1   7      14703.68      14369.72       204.96 o                         
   7   1   7       2404.07       2660.36        80.11 o                         
   8   1   7        553.37        546.53        43.71 o                         
   9   1   7       2793.39       2865.99       106.17 o                         
  10   1   7        280.23        406.46        46.64 o                         
  11   1   7        598.46        714.96       142.77 o                         
  -8   2   7       2455.34       2216.93       233.52 o                         
  -7   2   7       3159.97       3066.26       102.34 o                         
  -6   2   7        257.12        242.77        32.86 o                         
  -5   2   7       2425.71       2392.36        72.87 o                         
  -4   2   7        480.41        465.92        30.03 o                         
  -3   2   7       1106.89       1161.34        40.23 o                         
  -2   2   7        129.08        105.00        16.91 o                         
  -1   2   7      26469.91      25157.48       254.45 o                         
   0   2   7        100.64         96.29        17.41 o                         
   1   2   7        142.14        150.82        13.98 o                         
   2   2   7        112.99        170.27        16.24 o                         
   3   2   7       8984.93       9115.88       113.00 o                         
   4   2   7       1324.38       1421.47        40.93 o                         
   5   2   7       6317.94       6372.15       106.52 o                         
   6   2   7       8637.47       8797.72       141.28 o                         
   7   2   7         55.84         48.53        23.02 o                         
   8   2   7         26.40         13.56        22.34 o                         
   9   2   7       5394.48       5396.47       132.82 o                         
  10   2   7       1739.46       1628.56        82.31 o                         
  11   2   7        138.69        275.78       118.15 o                         
  -7   3   7          4.70        -16.41        34.51 o                         
  -6   3   7        463.97        446.77        38.81 o                         
  -5   3   7       2985.59       2980.71        83.46 o                         
  -4   3   7      16057.01      15674.60       181.73 o                         
  -3   3   7        148.73        143.74        20.43 o                         
  -2   3   7       2887.03       2799.21        62.44 o                         
  -1   3   7       2000.42       1918.36        51.62 o                         
   0   3   7       5390.94       5072.96        77.92 o                         
   1   3   7        815.85        871.06        35.53 o                         
   2   3   7      43257.24      41553.74       312.29 o                         
   3   3   7       3969.74       3869.41        59.77 o                         
   4   3   7       1239.71       1331.81        40.31 o                         
   5   3   7       5431.19       5257.84        91.86 o                         
   6   3   7      26664.26      26801.87       285.95 o                         
   7   3   7       1298.84       1299.83        55.96 o                         
   8   3   7        529.57        566.30        41.51 o                         
   9   3   7         41.14         -0.96        27.34 o                         
  10   3   7       1543.66       1668.39        78.85 o                         
  11   3   7        839.16        821.28       127.44 o                         
  -7   4   7       2128.26       1954.08       144.73 o                         
  -6   4   7         45.33         23.13        29.06 o                         
  -5   4   7         44.88         25.72        22.22 o                         
  -4   4   7       6496.27       6387.12       116.73 o                         
  -3   4   7        775.44        792.41        36.18 o                         
  -2   4   7       3263.55       3295.31        69.99 o                         
  -1   4   7      15008.24      14634.04       154.28 o                         
   0   4   7       3072.59       2987.68        61.16 o                         
   1   4   7       1073.10       1053.32        36.32 o                         
   2   4   7      11676.08      11550.26       200.28 o                         
   3   4   7      12771.71      12404.01       165.75 o                         
   4   4   7       1347.49       1321.03        41.08 o                         
   5   4   7       1473.88       1465.31        49.97 o                         
   6   4   7        285.44        304.08        34.30 o                         
   7   4   7        862.22        852.44        42.81 o                         
   8   4   7        709.08        717.32        45.98 o                         
   9   4   7       6314.48       6221.36       140.66 o                         
  10   4   7         14.74         16.48        32.97 o                         
  -6   5   7        126.54         66.36        29.00 o                         
  -5   5   7       3384.66       3437.15       100.10 o                         
  -4   5   7       2666.03       2629.43        80.63 o                         
  -3   5   7        113.98         73.30        20.62 o                         
  -2   5   7        619.09        604.83        36.04 o                         
  -1   5   7      10757.29      10368.19       140.17 o                         
   0   5   7       2782.82       2643.65        71.61 o                         
   1   5   7        327.90        313.80        26.37 o                         
   2   5   7       9498.57       9918.11       209.08 o                         
   3   5   7        444.25        479.86        35.69 o                         
   4   5   7         47.62         28.94        19.42 o                         
   5   5   7       8456.52       8262.33       140.74 o                         
   6   5   7      16174.50      16010.35       224.22 o                         
   7   5   7         83.99        122.18        30.79 o                         
   8   5   7        639.64        632.55        52.85 o                         
   9   5   7       1546.67       1594.96       109.61 o                         
  10   5   7       3292.78       3175.40       124.84 o                         
  -6   6   7         34.07        -10.38        32.73 o                         
  -5   6   7        639.96        652.39        44.51 o                         
  -4   6   7      10794.35      10497.47       169.01 o                         
  -3   6   7        535.77        496.66        36.38 o                         
  -2   6   7       2067.38       2091.40        60.92 o                         
  -1   6   7       1001.12       1015.12        41.62 o                         
   0   6   7       3455.93       3446.06        78.37 o                         
   1   6   7       1092.03       1109.87        48.73 o                         
   2   6   7      23318.20      22556.98       248.21 o                         
   3   6   7       6254.86       6590.65       163.58 o                         
   4   6   7        566.46        595.50        38.12 o                         
   5   6   7        209.48        220.02        28.01 o                         
   6   6   7      12764.26      12846.44       188.50 o                         
   7   6   7       1315.70       1384.01        74.05 o                         
   8   6   7        266.51        343.95        44.69 o                         
   9   6   7       1890.54       1895.01       180.48 o                         
  -5   7   7        865.47        677.04       104.92 o                         
  -4   7   7         13.10         57.55        37.93 o                         
  -3   7   7        226.73        216.12        30.82 o                         
  -2   7   7        580.01        536.29        35.84 o                         
  -1   7   7      11191.80      10979.87       142.45 o                         
   0   7   7         14.92         15.56        18.44 o                         
   1   7   7          0.78          0.91        31.99 o                         
   2   7   7        292.12        268.97        42.65 o                         
   3   7   7       4516.40       4408.32       140.22 o                         
   4   7   7        923.46        810.54        63.57 o                         
   5   7   7       4433.57       4469.98       163.48 o                         
   6   7   7       4770.51       4925.05       177.14 o                         
   7   7   7         67.13        203.69       101.08 o                         
   8   7   7         21.86        -32.90        64.85 o                         
   9   7   7       4265.91       4197.43       268.87 o                         
  -4   8   7       4354.61       4320.83       288.14 o                         
  -3   8   7         54.80         24.52        35.54 o                         
  -2   8   7        771.16        773.49        65.63 o                         
  -1   8   7       1232.69       1337.28        78.22 o                         
   0   8   7       1752.93       1887.78        84.54 o                         
   1   8   7        742.67        702.10        70.52 o                         
   2   8   7      17854.54      17492.14       337.70 o                         
   3   8   7        769.54        785.24        65.03 o                         
   4   8   7        968.43       1120.59        85.41 o                         
   5   8   7       3311.94       3632.27       152.63 o                         
   6   8   7      13059.64      13132.41       359.59 o                         
   7   8   7        456.63        177.76        79.54 o                         
   8   8   7        373.38        409.40        89.06 o                         
  -3   9   7        329.06        271.99       118.22 o                         
  -2   9   7       1821.83       1813.27       111.30 o                         
  -1   9   7       3773.55       3832.03       152.73 o                         
   0   9   7       1458.01       1352.96       123.91 o                         
   1   9   7        365.01        236.89        67.49 o                         
   2   9   7       3930.44       3651.31       206.68 o                         
   3   9   7       3680.61       3588.71       159.73 o                         
   4   9   7        390.10        356.15        78.99 o                         
   5   9   7        778.89        806.45        92.83 o                         
   6   9   7        335.59        600.97       145.62 o                         
   7   9   7        438.71        516.24       253.45 o                         
  -2  10   7        105.30         62.13       177.26 o                         
  -1  10   7       3268.16       3278.31       290.61 o                         
   0  10   7        986.27       1060.92       135.14 o                         
   1  10   7        403.70        408.01        60.49 o                         
   2  10   7       2620.23       2484.11       157.52 o                         
   3  10   7        353.82        355.12        74.68 o                         
   4  10   7         47.48          6.10        67.51 o                         
   5  10   7       3703.06       3457.57       377.47 o                         
   3  11   7       1275.58       1413.54       174.22 o                         
   4  11   7        507.12        409.52       126.31 o                         
  -2 -10   8        100.00        165.32       109.96 o                         
  -1 -10   8        312.80        271.82       142.80 o                         
   1 -10   8       1351.73       1231.21       216.90 o                         
   2 -10   8       2286.44       2294.30       260.69 o                         
  -3  -9   8        188.30         63.15       111.05 o                         
  -2  -9   8        385.56        263.11        62.10 o                         
  -1  -9   8       1867.01       1866.66       151.29 o                         
   0  -9   8       1509.86       1492.77        98.14 o                         
   1  -9   8         38.88         49.07        38.37 o                         
   2  -9   8        616.72        723.28        75.70 o                         
   3  -9   8       1318.09       1391.71       109.00 o                         
   4  -9   8        718.34        783.54        97.89 o                         
  -5  -8   8       1193.23        992.00       203.66 o                         
  -4  -8   8       5174.97       5368.68       213.84 o                         
  -3  -8   8       2278.58       2352.12       150.67 o                         
  -2  -8   8          1.70         28.21        43.40 o                         
  -1  -8   8       1891.81       1678.36       112.31 o                         
   0  -8   8       5216.67       5064.30       155.86 o                         
   1  -8   8       2824.46       2765.54       120.43 o                         
   2  -8   8       1741.22       1648.13        86.14 o                         
   3  -8   8        718.78        769.35        65.23 o                         
   4  -8   8        251.23        278.33        48.86 o                         
   5  -8   8       4280.67       4415.01       195.80 o                         
   6  -8   8       4152.95       3787.47       363.02 o                         
  -5  -7   8        693.34        631.07        77.78 o                         
  -4  -7   8       3347.65       3287.47       160.70 o                         
  -3  -7   8       3568.93       3656.07       167.10 o                         
  -2  -7   8        183.01        120.10        44.91 o                         
  -1  -7   8        459.82        445.55        49.79 o                         
   0  -7   8          0.34         34.22        34.70 o                         
   1  -7   8       1666.95       1590.17        95.93 o                         
   2  -7   8       3170.51       3200.56       104.91 o                         
   3  -7   8       2666.36       2540.77       111.64 o                         
   4  -7   8        458.16        491.99        67.10 o                         
   5  -7   8        354.70        340.87        55.58 o                         
   6  -7   8        406.77        352.49        44.20 o                         
   7  -7   8         15.07        -42.65        67.73 o                         
  -6  -6   8        383.74        462.77       127.15 o                         
  -5  -6   8        137.28        153.90        50.78 o                         
  -4  -6   8       2971.20       2913.18        93.71 o                         
  -3  -6   8        281.01        269.51        36.90 o                         
  -2  -6   8        125.80         56.40        24.04 o                         
  -1  -6   8       3291.67       3202.18        92.06 o                         
   0  -6   8       9620.19       9776.49       167.18 o                         
   1  -6   8       2363.72       2413.77        72.32 o                         
   2  -6   8        121.05         91.44        21.52 o                         
   3  -6   8         27.96         25.59        20.02 o                         
   4  -6   8       1744.05       1632.33        61.95 o                         
   5  -6   8       6448.73       6320.54       125.10 o                         
   6  -6   8       3907.07       3796.58        99.90 o                         
   7  -6   8       1432.86       1408.12        63.53 o                         
   8  -6   8        156.68        193.24        50.79 o                         
  -7  -5   8       1625.05       1569.20       104.03 o                         
  -6  -5   8        294.06        289.96        37.81 o                         
  -5  -5   8       1403.45       1364.46        70.30 o                         
  -4  -5   8      11790.61      11469.12       197.98 o                         
  -3  -5   8       8706.90       8652.71       163.62 o                         
  -2  -5   8         31.63         34.73        23.49 o                         
  -1  -5   8        733.94        763.74        42.15 o                         
   0  -5   8       4616.10       4589.57       115.42 o                         
   1  -5   8       6678.30       6405.36       108.50 o                         
   2  -5   8       4419.49       4329.61        81.19 o                         
   3  -5   8       2328.19       2293.23        60.48 o                         
   4  -5   8          3.33         21.15        20.00 o                         
   5  -5   8       4410.99       4385.20        99.95 o                         
   6  -5   8       5219.42       5090.14       112.41 o                         
   7  -5   8        928.30        924.41        51.20 o                         
   8  -5   8        283.02        293.53        37.06 o                         
  -7  -4   8       4351.53       4090.47       151.64 o                         
  -6  -4   8         23.03         45.30        32.58 o                         
  -5  -4   8        643.56        830.12        57.86 o                         
  -4  -4   8          0.70         82.94        29.03 o                         
  -3  -4   8       1048.51       1052.78        57.07 o                         
  -2  -4   8         59.97         56.74        23.85 o                         
  -1  -4   8       2510.25       2676.00        76.81 o                         
   0  -4   8       6782.45       6794.66       137.94 o                         
   1  -4   8        178.66        173.09        21.02 o                         
   2  -4   8       1705.35       1707.64        52.30 o                         
   3  -4   8       3141.93       3088.96        71.31 o                         
   4  -4   8       1984.76       1928.32        63.83 o                         
   5  -4   8       1445.36       1487.86        58.13 o                         
   6  -4   8       1126.39       1119.92        57.51 o                         
   7  -4   8       1103.79       1117.96        60.90 o                         
   8  -4   8        898.22        992.72        61.16 o                         
   9  -4   8       4115.72       4016.58       158.04 o                         
  -7  -3   8        103.69        102.66        38.70 o                         
  -6  -3   8        800.60        770.98        61.30 o                         
  -5  -3   8       1026.72       1069.51        63.19 o                         
  -4  -3   8      15518.92      15331.78       223.75 o                         
  -3  -3   8       6870.96       6871.61       132.40 o                         
  -2  -3   8        606.31        638.51        44.62 o                         
  -1  -3   8       6294.16       6331.28       126.80 o                         
   0  -3   8      16063.64      16532.59       424.10 o                         
   1  -3   8       6651.07       6753.83       113.75 o                         
   2  -3   8       3129.38       3067.66        71.45 o                         
   3  -3   8       1292.28       1297.08        46.28 o                         
   4  -3   8       1644.81       1661.33        54.24 o                         
   5  -3   8      13720.74      13325.79       175.00 o                         
   6  -3   8      10912.48      10873.35       167.28 o                         
   7  -3   8       2623.61       2627.75        88.91 o                         
   8  -3   8         67.26        125.75        34.14 o                         
   9  -3   8       3891.81       3892.59       119.35 o                         
  -7  -2   8       5030.01       5005.02       145.06 o                         
  -6  -2   8        393.54        335.19        42.92 o                         
  -5  -2   8       2590.97       2538.88        95.44 o                         
  -4  -2   8       5207.03       5076.24       120.98 o                         
  -3  -2   8       5710.22       5656.07       118.16 o                         
  -2  -2   8         57.03         37.58        19.91 o                         
  -1  -2   8        578.54        582.25        38.85 o                         
   0  -2   8          0.21         14.37        13.79 o                         
   1  -2   8       3745.50       3707.61        70.99 o                         
   2  -2   8       4887.33       4875.30        90.80 o                         
   3  -2   8       5229.21       5229.19        89.94 o                         
   4  -2   8        704.46        676.14        36.43 o                         
   5  -2   8        913.46        899.02        45.78 o                         
   6  -2   8        549.15        546.79        38.10 o                         
   7  -2   8        124.40        136.62        28.47 o                         
   8  -2   8       1416.18       1525.61        75.54 o                         
   9  -2   8       2008.54       2126.20        94.11 o                         
  10  -2   8        518.23        524.97       185.50 o                         
  -7  -1   8       1060.13       1081.74        69.21 o                         
  -6  -1   8        478.16        368.51        43.97 o                         
  -5  -1   8        114.89         75.28        26.30 o                         
  -4  -1   8       6621.52       6639.48       122.61 o                         
  -3  -1   8        402.98        374.24        28.90 o                         
  -2  -1   8        242.67        229.65        23.22 o                         
  -1  -1   8       6640.99       6910.89       114.85 o                         
   0  -1   8      23946.75      25595.72       273.67 o                         
   1  -1   8       4119.30       3990.12        93.72 o                         
   2  -1   8         75.26        122.49        19.16 o                         
   3  -1   8        260.02        243.71        23.39 o                         
   4  -1   8       5244.70       5124.56        87.46 o                         
   5  -1   8      13760.10      13389.43       184.56 o                         
   6  -1   8       8216.19       8039.73       141.55 o                         
   7  -1   8       2021.81       2009.86        71.76 o                         
   8  -1   8        696.52        726.38        53.35 o                         
   9  -1   8       7303.07       7361.26       174.15 o                         
  10  -1   8       2694.51       2343.39       216.88 o                         
  -7   0   8       1791.02       1738.87        87.94 o                         
  -6   0   8       1043.44        993.82        66.48 o                         
  -5   0   8       2002.93       1980.86        73.19 o                         
  -4   0   8      17513.20      16956.49       206.97 o                         
  -3   0   8      10895.77      10626.91       138.17 o                         
  -2   0   8       1230.23       1158.18        47.31 o                         
  -1   0   8       1897.52       2028.57        59.50 o                         
   0   0   8       8440.67       9155.12       142.01 o                         
   1   0   8       9097.27       9851.46       156.49 o                         
   2   0   8       4910.20       4892.51        82.91 o                         
   3   0   8       3602.30       3592.19        70.99 o                         
   4   0   8         83.27         81.28        19.98 o                         
   5   0   8       7757.23       7540.54       144.44 o                         
   6   0   8       9118.53       8952.76       149.00 o                         
   7   0   8       1312.84       1385.14        59.86 o                         
   8   0   8        111.76        114.80        27.83 o                         
   9   0   8        242.65        309.72        40.74 o                         
  10   0   8          4.61         16.89        57.87 o                         
  -7   1   8       4443.40       4348.33       140.33 o                         
  -6   1   8         63.97         20.21        31.25 o                         
  -5   1   8        928.23       1045.79        54.80 o                         
  -4   1   8        133.30        178.72        26.80 o                         
  -3   1   8        983.24        943.89        40.59 o                         
  -2   1   8         25.57         28.98        19.15 o                         
  -1   1   8       4399.56       4396.48        88.59 o                         
   0   1   8      10908.08      11759.57       161.27 o                         
   1   1   8         61.82         80.64        21.10 o                         
   2   1   8       2296.72       2264.32        48.95 o                         
   3   1   8       6234.86       6234.58       106.41 o                         
   4   1   8       2861.02       2761.28        55.48 o                         
   5   1   8       1914.69       1839.25        52.43 o                         
   6   1   8       2546.28       2539.19        80.40 o                         
   7   1   8       1075.96       1167.99        55.35 o                         
   8   1   8       2047.14       2085.11        80.24 o                         
   9   1   8       7503.46       7622.11       169.88 o                         
  10   1   8       2528.55       2520.18       109.46 o                         
  11   1   8        912.59        808.36       161.42 o                         
  -7   2   8         71.47         74.86        43.56 o                         
  -6   2   8       1307.22       1290.43        65.68 o                         
  -5   2   8       1326.09       1168.47        62.08 o                         
  -4   2   8      16308.85      15758.59       204.31 o                         
  -3   2   8       4548.92       4446.04        92.83 o                         
  -2   2   8       1613.38       1514.62        51.37 o                         
  -1   2   8       7483.11       7049.49        93.08 o                         
   0   2   8      20003.41      19729.88       335.39 o                         
   1   2   8       5184.00       5193.86        99.21 o                         
   2   2   8       3050.37       3019.24        72.68 o                         
   3   2   8       1025.55       1113.31        44.70 o                         
   4   2   8       4062.63       4059.21        78.69 o                         
   5   2   8      16225.86      15889.60       181.49 o                         
   6   2   8      13433.59      13514.02       206.88 o                         
   7   2   8       2181.35       2322.67        96.04 o                         
   8   2   8        239.61        203.99        32.26 o                         
   9   2   8       3977.78       4089.64       114.95 o                         
  10   2   8       1472.14       1548.22        82.27 o                         
  11   2   8        805.40        801.51       156.83 o                         
  -7   3   8       3049.70       2784.65       187.52 o                         
  -6   3   8        682.43        681.55        50.30 o                         
  -5   3   8       1711.85       1659.06        69.32 o                         
  -4   3   8       3829.05       3813.04        89.66 o                         
  -3   3   8       4166.88       4072.69        89.98 o                         
  -2   3   8        266.12        253.30        21.98 o                         
  -1   3   8        855.28        837.00        35.15 o                         
   0   3   8         11.74         29.74        13.56 o                         
   1   3   8       3187.04       3313.87        82.20 o                         
   2   3   8       3697.38       3607.11        84.05 o                         
   3   3   8       6742.75       6529.78       100.49 o                         
   4   3   8        515.74        513.01        29.31 o                         
   5   3   8        558.43        608.98        41.66 o                         
   6   3   8        736.18        744.88        43.92 o                         
   7   3   8         86.93         79.11        23.98 o                         
   8   3   8        830.19        886.87        54.66 o                         
   9   3   8       1771.48       1847.19        79.00 o                         
  10   3   8       1024.41       1103.63        73.39 o                         
  -6   4   8        384.39        370.22        43.29 o                         
  -5   4   8        167.27        182.19        29.64 o                         
  -4   4   8       4939.05       4856.16       111.93 o                         
  -3   4   8         43.67         38.54        28.84 o                         
  -2   4   8        343.21        297.01        25.20 o                         
  -1   4   8       6833.44       6660.08       106.08 o                         
   0   4   8      18650.30      17693.25       186.45 o                         
   1   4   8       1571.85       1533.36        55.30 o                         
   2   4   8         13.04         58.69        20.51 o                         
   3   4   8       1228.26       1209.05        52.69 o                         
   4   4   8       4516.34       4417.63        90.75 o                         
   5   4   8       8320.79       7993.57       124.04 o                         
   6   4   8      10545.56      10322.38       189.67 o                         
   7   4   8       1905.06       1819.86        71.76 o                         
   8   4   8       1794.07       1746.86        91.72 o                         
   9   4   8       7894.13       7500.78       174.55 o                         
  10   4   8       3284.25       3272.61       129.71 o                         
  -6   5   8        902.94        867.11        79.71 o                         
  -5   5   8       1265.31       1303.70        66.46 o                         
  -4   5   8       9986.67       9366.45       180.15 o                         
  -3   5   8       4223.66       4033.40       101.58 o                         
  -2   5   8       1055.11       1040.33        45.52 o                         
  -1   5   8        850.26        841.02        43.16 o                         
   0   5   8       5675.64       5395.00       113.95 o                         
   1   5   8       3566.62       3513.26        84.85 o                         
   2   5   8       4071.38       4158.66       100.20 o                         
   3   5   8       4309.67       4258.72       105.91 o                         
   4   5   8       1229.17       1190.86        53.22 o                         
   5   5   8       6988.80       6661.83       125.19 o                         
   6   5   8       5550.34       5510.37       121.27 o                         
   7   5   8        942.17        955.91        56.16 o                         
   8   5   8         11.76         43.79        31.00 o                         
   9   5   8        143.78        184.94        37.87 o                         
  10   5   8          1.97         42.80        51.43 o                         
  -5   6   8        140.24         78.69        35.61 o                         
  -4   6   8         40.32         36.79        32.90 o                         
  -3   6   8        794.81        779.18        48.15 o                         
  -2   6   8         33.32         36.37        20.11 o                         
  -1   6   8       4220.75       4141.68        89.02 o                         
   0   6   8       3794.56       3700.06        93.88 o                         
   1   6   8        265.02        262.44        29.19 o                         
   2   6   8        389.90        467.89        36.41 o                         
   3   6   8       3476.75       3620.67        98.92 o                         
   4   6   8       2498.48       2407.50        80.67 o                         
   5   6   8       1454.06       1507.81        65.30 o                         
   6   6   8       2204.14       2170.87        77.17 o                         
   7   6   8        216.59        184.25        29.25 o                         
   8   6   8       2039.73       2049.91       182.65 o                         
   9   6   8       5809.65       5251.03       300.84 o                         
  -4   7   8       6366.95       5776.49       244.52 o                         
  -3   7   8        684.12        688.69        73.30 o                         
  -2   7   8        473.26        469.33        43.05 o                         
  -1   7   8       2388.69       2301.82        69.50 o                         
   0   7   8      11816.82      11382.80       237.74 o                         
   1   7   8       2514.35       2547.02       104.82 o                         
   2   7   8       1069.24       1130.79        77.22 o                         
   3   7   8        128.83        104.72        36.81 o                         
   4   7   8       3645.73       3565.92       133.50 o                         
   5   7   8       7684.47       7810.81       229.29 o                         
   6   7   8       7422.97       7610.72       231.81 o                         
   7   7   8        995.68       1198.05       195.47 o                         
   8   7   8        521.46        536.82       105.67 o                         
   9   7   8       2338.16       2614.23       440.26 o                         
  -3   8   8       2137.48       1720.81       149.90 o                         
  -2   8   8        235.11        168.04        45.51 o                         
  -1   8   8        294.69        328.08        47.15 o                         
   0   8   8         34.21         37.96        42.24 o                         
   1   8   8       1152.26       1023.82       104.11 o                         
   2   8   8       1247.53       1262.09        88.87 o                         
   3   8   8       3598.14       3536.13       137.07 o                         
   4   8   8        101.27         51.50        38.00 o                         
   5   8   8        202.18        260.39        49.79 o                         
   6   8   8        147.01        101.02        69.15 o                         
   7   8   8        227.36        254.71        75.95 o                         
   8   8   8        546.56        524.39       234.81 o                         
  -1   9   8       3136.01       2883.42       161.90 o                         
   0   9   8       6355.95       6176.08       209.69 o                         
   1   9   8        244.76        215.15        47.74 o                         
   2   9   8         30.40        118.53        57.28 o                         
   3   9   8        806.57        858.63        84.13 o                         
   4   9   8       3032.94       3202.76       179.60 o                         
   5   9   8       3370.68       3519.63       160.72 o                         
   6   9   8       4442.88       4613.03       349.33 o                         
   7   9   8        370.15        480.08       224.36 o                         
   0  10   8       2382.76       3205.18       396.14 o                         
   1  10   8       1239.96       1203.13       250.63 o                         
   2  10   8       1008.18        781.32       104.00 o                         
   3  10   8       1144.12       1048.10       138.49 o                         
   4  10   8        758.54        533.85       114.20 o                         
   5  10   8       2102.46       2138.37       215.71 o                         
  -2  -9   9          0.69        -91.44        99.95 o                         
  -1  -9   9       5152.86       5202.48       517.52 o                         
   0  -9   9       5169.73       5185.63       519.10 o                         
   1  -9   9       1388.10       1306.01       213.45 o                         
   2  -9   9        523.28        523.22       159.19 o                         
   4  -9   9        734.55        711.68       118.85 o                         
  -4  -8   9       3582.44       3639.15       385.75 o                         
  -3  -8   9        958.84        978.89       116.16 o                         
  -2  -8   9        254.66        208.65        52.22 o                         
  -1  -8   9        101.28        -21.91        52.56 o                         
   0  -8   9       1239.42       1165.01        92.74 o                         
   1  -8   9        188.15         47.70        49.94 o                         
   2  -8   9       1848.15       2037.32       125.56 o                         
   3  -8   9       2014.64       1971.73       104.57 o                         
   4  -8   9         71.36        169.24        60.76 o                         
   5  -8   9        793.70        743.75        94.14 o                         
  -5  -7   9        985.44        812.95       180.37 o                         
  -4  -7   9         38.57        139.01        54.16 o                         
  -3  -7   9         22.59        -50.39        50.39 o                         
  -2  -7   9        113.01         79.01        48.01 o                         
  -1  -7   9       9562.91       9625.89       451.26 o                         
   0  -7   9       4478.35       4370.26       256.08 o                         
   1  -7   9       2456.20       2502.40       148.19 o                         
   2  -7   9          8.12         65.21        32.33 o                         
   3  -7   9      11040.36      10147.78       233.39 o                         
   4  -7   9       1779.46       1710.69        93.54 o                         
   5  -7   9       2373.99       2350.12       113.83 o                         
   6  -7   9       1520.98       1630.03       156.05 o                         
  -5  -6   9       2636.82       3036.18       306.66 o                         
  -4  -6   9       5753.72       6001.40       215.72 o                         
  -3  -6   9        729.43        660.03        61.32 o                         
  -2  -6   9         83.74         86.78        27.79 o                         
  -1  -6   9       6400.59       6280.76       136.48 o                         
   0  -6   9       8157.42       8477.08       225.68 o                         
   1  -6   9         32.74         37.03        22.37 o                         
   2  -6   9       2136.86       2060.90        70.33 o                         
   3  -6   9          8.22         28.69        21.33 o                         
   4  -6   9        212.67        156.48        31.39 o                         
   5  -6   9         12.96         25.61        23.86 o                         
   6  -6   9       6310.00       6246.37       141.89 o                         
   7  -6   9        627.52        617.43        77.98 o                         
  -6  -5   9        522.83        526.03        69.29 o                         
  -5  -5   9         93.15         91.32        33.94 o                         
  -4  -5   9       1986.90       1827.05        79.55 o                         
  -3  -5   9        138.85        179.09        31.71 o                         
  -2  -5   9        268.68        232.01        34.65 o                         
  -1  -5   9       6476.97       6512.92       144.59 o                         
   0  -5   9        579.95        639.55        43.13 o                         
   1  -5   9       2019.75       1948.87        63.47 o                         
   2  -5   9       1768.65       1693.75        56.44 o                         
   3  -5   9      16099.52      15171.16       232.87 o                         
   4  -5   9       1476.93       1490.62        60.19 o                         
   5  -5   9       2816.89       2659.43        81.77 o                         
   6  -5   9         67.41        114.26        33.01 o                         
   7  -5   9       1340.41       1305.78        66.32 o                         
   8  -5   9        207.57         91.83        46.48 o                         
  -6  -4   9       1103.66       1078.42        89.97 o                         
  -5  -4   9       4424.51       4146.69       129.05 o                         
  -4  -4   9       3200.13       3139.40       103.14 o                         
  -3  -4   9         37.62         42.64        27.16 o                         
  -2  -4   9         45.15         59.01        27.53 o                         
  -1  -4   9      18052.37      18325.19       346.63 o                         
   0  -4   9      13847.97      14179.21       340.89 o                         
   1  -4   9        817.27        892.13        42.74 o                         
   2  -4   9        571.38        530.65        32.87 o                         
   3  -4   9       7482.30       7219.06       114.98 o                         
   4  -4   9       1745.59       1718.79        60.11 o                         
   5  -4   9       2219.36       2031.59        70.86 o                         
   6  -4   9       7886.02       7614.07       156.23 o                         
   7  -4   9        289.91        338.79        38.69 o                         
   8  -4   9          7.64        -28.80        28.80 o                         
  -6  -3   9          8.11          2.30        34.10 o                         
  -5  -3   9        374.58        248.68        44.52 o                         
  -4  -3   9       6831.89       6837.39       150.65 o                         
  -3  -3   9        821.74        811.00        52.52 o                         
  -2  -3   9        237.09        211.03        33.25 o                         
  -1  -3   9          6.79         35.32        24.10 o                         
   0  -3   9       2371.82       2504.87       105.77 o                         
   1  -3   9        977.44        984.83        43.82 o                         
   2  -3   9       4469.33       4308.91        93.08 o                         
   3  -3   9       6033.75       5937.21       101.55 o                         
   4  -3   9        352.10        321.64        25.63 o                         
   5  -3   9       3224.14       3164.07        84.14 o                         
   6  -3   9       5482.66       5344.50       117.86 o                         
   7  -3   9       3384.18       3292.55        95.74 o                         
   8  -3   9        185.28        237.67        35.34 o                         
   9  -3   9       2865.24       3007.51       138.44 o                         
  -6  -2   9       1570.37       1539.96        87.17 o                         
  -5  -2   9       2131.06       2007.50        90.53 o                         
  -4  -2   9         16.32          5.08        30.73 o                         
  -3  -2   9         58.02         46.65        24.06 o                         
  -2  -2   9        423.01        450.11        39.16 o                         
  -1  -2   9      21491.01      22441.11       263.72 o                         
   0  -2   9       9621.58       9790.23       195.45 o                         
   1  -2   9       4132.68       4199.06       106.65 o                         
   2  -2   9        636.28        663.36        38.47 o                         
   3  -2   9      34680.16      33283.93       309.53 o                         
   4  -2   9       2997.42       2934.69        76.96 o                         
   5  -2   9       2858.74       2863.99        81.70 o                         
   6  -2   9       2655.00       2732.98        82.52 o                         
   7  -2   9       1371.07       1275.86        61.14 o                         
   8  -2   9        147.20        144.30        33.18 o                         
   9  -2   9       6176.49       6646.27       171.49 o                         
  10  -2   9       3532.15       3310.05       425.44 o                         
  -6  -1   9        414.46        336.81        53.07 o                         
  -5  -1   9       2945.24       2868.86       105.89 o                         
  -4  -1   9       7362.32       7124.72       163.09 o                         
  -3  -1   9        567.33        499.05        35.13 o                         
  -2  -1   9          0.61         13.46        20.93 o                         
  -1  -1   9      12801.65      13256.78       190.34 o                         
   0  -1   9      11845.96      12702.84       192.61 o                         
   1  -1   9       1221.74       1179.41        55.54 o                         
   2  -1   9       3549.65       3488.21        80.20 o                         
   3  -1   9         98.57        103.49        20.80 o                         
   4  -1   9        215.29        211.74        20.39 o                         
   5  -1   9         21.72         13.31        22.74 o                         
   6  -1   9      13682.75      13332.17       197.07 o                         
   7  -1   9        850.58        933.69        53.14 o                         
   8  -1   9         44.40         23.15        28.31 o                         
   9  -1   9          1.87         75.74        33.73 o                         
  10  -1   9       1455.95       1071.37       245.68 o                         
  -7   0   9       1004.27       1016.99       182.87 o                         
  -6   0   9        815.26        670.07        73.16 o                         
  -5   0   9        148.07        147.44        32.95 o                         
  -4   0   9       2445.64       2594.85        84.77 o                         
  -3   0   9        114.25         91.34        20.68 o                         
  -2   0   9        733.65        772.78        41.44 o                         
  -1   0   9      13776.61      14237.12       245.94 o                         
   0   0   9        928.83       1075.27        49.61 o                         
   1   0   9       1410.22       1512.34        57.30 o                         
   2   0   9       4719.14       4604.39        79.24 o                         
   3   0   9      28496.83      27460.96       240.15 o                         
   4   0   9       2350.36       2282.37        57.67 o                         
   5   0   9       4321.33       4172.29       103.27 o                         
   6   0   9        507.49        466.09        41.82 o                         
   7   0   9       2516.22       2529.67        87.17 o                         
   8   0   9        389.56        318.76        36.89 o                         
   9   0   9      10771.49      11453.24       236.02 o                         
  10   0   9       1293.93       1176.22       122.79 o                         
  -7   1   9       1773.66       1610.14       209.49 o                         
  -6   1   9       1423.87       1157.28        81.75 o                         
  -5   1   9       4867.61       4595.78       117.46 o                         
  -4   1   9       2353.16       2291.82        76.25 o                         
  -3   1   9        205.23        141.75        24.13 o                         
  -2   1   9        305.10        301.10        28.13 o                         
  -1   1   9      20173.01      20909.67       279.89 o                         
   0   1   9      15674.21      16980.40       198.33 o                         
   1   1   9        641.15        723.17        38.99 o                         
   2   1   9        177.47        155.15        18.80 o                         
   3   1   9      11867.18      11959.99       140.22 o                         
   4   1   9       1941.86       1918.54        49.63 o                         
   5   1   9       3141.93       3075.41        73.12 o                         
   6   1   9      10710.21      10519.05       159.97 o                         
   7   1   9        485.53        547.35        42.04 o                         
   8   1   9          8.60         12.12        23.88 o                         
   9   1   9       2818.51       3007.08       105.14 o                         
  10   1   9       4103.52       4264.98       138.84 o                         
  -7   2   9         16.28        107.67        69.53 o                         
  -6   2   9         42.90         44.08        30.44 o                         
  -5   2   9        115.47        140.83        46.23 o                         
  -4   2   9       5808.95       5506.42       118.58 o                         
  -3   2   9       1233.12       1179.60        51.30 o                         
  -2   2   9        234.55        185.81        27.01 o                         
  -1   2   9         41.02         46.99        20.09 o                         
   0   2   9       1843.38       1889.40        57.61 o                         
   1   2   9        970.54        987.59        48.36 o                         
   2   2   9       6050.37       6249.51       166.12 o                         
   3   2   9       7613.55       7482.84       146.83 o                         
   4   2   9        650.47        656.66        32.44 o                         
   5   2   9       2306.21       2164.16        59.96 o                         
   6   2   9       8534.29       8353.71       158.20 o                         
   7   2   9       2576.78       2583.06        85.07 o                         
   8   2   9        334.19        341.12        35.62 o                         
   9   2   9       4173.60       4540.51       124.34 o                         
  10   2   9          7.86         29.21        30.85 o                         
  11   2   9         75.33        444.34       142.23 o                         
  -6   3   9       1435.80       1431.50       273.66 o                         
  -5   3   9       1006.25        935.49        67.79 o                         
  -4   3   9          0.95        -25.53        25.53 o                         
  -3   3   9        107.34         69.63        22.67 o                         
  -2   3   9        973.22        947.61        42.55 o                         
  -1   3   9      18485.27      17109.19       221.27 o                         
   0   3   9       8081.98       8067.62       144.16 o                         
   1   3   9       2385.38       2283.15        67.30 o                         
   2   3   9       1937.44       1925.76        60.19 o                         
   3   3   9      29519.51      28730.55       325.84 o                         
   4   3   9       2839.20       2938.38        77.13 o                         
   5   3   9       4694.14       4798.03       105.25 o                         
   6   3   9       1840.23       1817.49        69.15 o                         
   7   3   9       1774.69       1752.09        70.21 o                         
   8   3   9        328.84        305.92        34.51 o                         
   9   3   9      10702.82      10637.22       200.34 o                         
  10   3   9       3258.22       3414.03       128.15 o                         
  -6   4   9        327.58        497.16       112.48 o                         
  -5   4   9       2022.56       1983.40        93.13 o                         
  -4   4   9       4117.83       4018.52       113.99 o                         
  -3   4   9        373.16        338.12        36.73 o                         
  -2   4   9         63.46          0.96        24.75 o                         
  -1   4   9       8382.58       8003.34       192.09 o                         
   0   4   9       6881.05       6555.62       123.12 o                         
   1   4   9        125.02        110.02        22.67 o                         
   2   4   9       2340.66       2430.64        72.59 o                         
   3   4   9         56.38        103.49        25.23 o                         
   4   4   9         82.61        107.51        23.59 o                         
   5   4   9        179.02        146.23        25.67 o                         
   6   4   9      11738.82      11769.69       195.42 o                         
   7   4   9        116.55        102.27        29.58 o                         
   8   4   9        140.63        132.42        31.03 o                         
   9   4   9         17.78         15.47        35.14 o                         
  10   4   9       1476.37       1505.18        93.41 o                         
  -5   5   9         15.80         11.95        35.74 o                         
  -4   5   9       1232.03       1164.44        66.81 o                         
  -3   5   9        323.36        257.79        32.68 o                         
  -2   5   9        934.42        873.24        49.92 o                         
  -1   5   9       5260.91       5126.37       166.75 o                         
   0   5   9        754.19        736.49        53.35 o                         
   1   5   9       1021.68       1063.35        58.19 o                         
   2   5   9       4781.28       5140.39       116.67 o                         
   3   5   9      17227.11      17380.30       423.33 o                         
   4   5   9       2283.72       2298.88        77.24 o                         
   5   5   9       4267.36       4116.12       103.09 o                         
   6   5   9        997.72       1025.47        56.35 o                         
   7   5   9       2534.38       2491.42        87.51 o                         
   8   5   9        725.63        700.30        52.71 o                         
   9   5   9      10130.78       9547.76       222.89 o                         
  10   5   9        737.51        771.28        71.76 o                         
  -5   6   9       1764.90       1624.78       100.72 o                         
  -4   6   9        868.60        794.68        54.01 o                         
  -3   6   9          1.28        -13.44        27.31 o                         
  -2   6   9        665.69        621.93        48.23 o                         
  -1   6   9      11631.96      11043.80       180.60 o                         
   0   6   9       7203.31       6954.77       155.58 o                         
   1   6   9        591.28        571.20        46.02 o                         
   2   6   9         28.68         46.92        23.20 o                         
   3   6   9       8420.88       8572.84       155.07 o                         
   4   6   9       1033.24       1066.49        57.42 o                         
   5   6   9       2332.93       2286.74        78.95 o                         
   6   6   9       5428.79       5363.29       130.58 o                         
   7   6   9        457.69        429.39        50.01 o                         
   8   6   9         12.34         30.79        71.05 o                         
   9   6   9       3317.58       3233.57       275.03 o                         
  -4   7   9       2026.08       2160.51       334.45 o                         
  -3   7   9        534.45        413.44        58.54 o                         
  -2   7   9        111.67         78.11        41.76 o                         
  -1   7   9        128.78        118.43        42.74 o                         
   0   7   9        375.10        259.15        56.34 o                         
   1   7   9        274.09        264.16        49.47 o                         
   2   7   9       3555.80       3695.25       156.54 o                         
   3   7   9       3437.33       3386.64       136.31 o                         
   4   7   9        638.59        645.92        60.41 o                         
   5   7   9        630.07        582.85        61.19 o                         
   6   7   9       5113.26       4936.53       235.92 o                         
   7   7   9        829.89        942.39       175.50 o                         
   8   7   9        727.64        871.39       129.70 o                         
  -3   8   9         44.40       -133.07       133.07 o                         
  -2   8   9       1189.23        972.46       146.29 o                         
  -1   8   9       7017.65       6479.61       243.24 o                         
   0   8   9       2966.14       2846.46       155.93 o                         
   1   8   9        684.49        609.60        95.91 o                         
   2   8   9       1833.58       1829.00       113.67 o                         
   3   8   9      10801.60      10432.14       252.85 o                         
   4   8   9       1703.23       1715.41       100.39 o                         
   5   8   9       3643.89       3688.35       221.96 o                         
   6   8   9        250.86        232.64        51.38 o                         
   7   8   9       1690.79       1642.03       164.17 o                         
   8   8   9        334.19        602.48       208.04 o                         
   1   9   9         71.46        233.17        67.06 o                         
   2   9   9        620.51        596.54        91.30 o                         
   3   9   9        269.71        293.15        58.98 o                         
   4   9   9          2.75         42.30        45.82 o                         
   5   9   9         98.45        152.28        47.62 o                         
   6   9   9       4634.44       4730.35       318.54 o                         
   7   9   9         67.86        208.68       163.59 o                         
   2  10   9       2648.03       2875.27       331.96 o                         
   3  10   9       5954.83       5507.52       452.74 o                         
   4  10   9       1060.55       1121.42       166.67 o                         
   5  10   9       1191.49       1257.23       174.04 o                         
   2  -9  10         30.83         75.39        93.35 o                         
  -2  -8  10        565.22        774.45       218.28 o                         
  -1  -8  10       2794.66       2643.97       182.46 o                         
   0  -8  10       3872.99       3504.51       205.21 o                         
   1  -8  10        212.05        173.49        49.60 o                         
   2  -8  10        204.47        220.67        57.51 o                         
   3  -8  10       6970.10       7073.15       398.33 o                         
   4  -8  10       5361.52       4945.90       423.94 o                         
  -4  -7  10       2226.67       1839.92       275.11 o                         
  -3  -7  10         32.93        -27.62        53.75 o                         
  -2  -7  10        519.43        580.28        77.61 o                         
  -1  -7  10        269.65        286.17        56.80 o                         
   0  -7  10       8689.73       7989.76       260.13 o                         
   1  -7  10        270.09        161.92        55.38 o                         
   2  -7  10         46.47         85.07        38.65 o                         
   3  -7  10        127.46        134.43        41.23 o                         
   4  -7  10       1167.29       1212.44        90.17 o                         
   5  -7  10         13.33        -17.78        49.15 o                         
   6  -7  10       1455.55       1151.85       162.50 o                         
  -4  -6  10        692.89        624.39        80.72 o                         
  -3  -6  10       6940.20       6828.52       232.62 o                         
  -2  -6  10        137.92        117.72        30.87 o                         
  -1  -6  10       2926.47       2949.60       102.31 o                         
   0  -6  10        136.06        193.56        32.80 o                         
   1  -6  10       1239.34       1111.34        58.98 o                         
   2  -6  10        361.15        415.31        41.08 o                         
   3  -6  10      11809.60      11796.16       198.97 o                         
   4  -6  10       3232.06       2993.13        92.28 o                         
   5  -6  10         63.51         46.54        30.12 o                         
   6  -6  10        272.08        284.80        34.68 o                         
   7  -6  10       5445.06       5252.06       172.44 o                         
  -6  -5  10       3138.86       2779.99       168.47 o                         
  -5  -5  10        162.79        131.87        42.09 o                         
  -4  -5  10       1147.94       1091.08        65.15 o                         
  -3  -5  10       2657.31       2615.25        98.10 o                         
  -2  -5  10       1161.49       1188.36        75.87 o                         
  -1  -5  10       2486.38       2681.18        90.61 o                         
   0  -5  10      12734.31      13369.28       226.16 o                         
   1  -5  10          0.56        -11.66        25.00 o                         
   2  -5  10        131.74         86.43        26.12 o                         
   3  -5  10       5169.24       4831.44       109.17 o                         
   4  -5  10       7533.65       7299.45       131.34 o                         
   5  -5  10         34.92         30.67        27.75 o                         
   6  -5  10       1100.48       1093.81        58.09 o                         
   7  -5  10         16.55         46.15        34.80 o                         
   8  -5  10        417.45        374.41       195.38 o                         
  -6  -4  10        773.57        621.02        83.04 o                         
  -5  -4  10        302.85        211.01        51.41 o                         
  -4  -4  10       2747.08       2687.53       106.03 o                         
  -3  -4  10       4512.13       4550.47       126.79 o                         
  -2  -4  10          9.21         30.89        28.34 o                         
  -1  -4  10        396.97        457.43        39.23 o                         
   0  -4  10       5724.99       5884.86       172.40 o                         
   1  -4  10        785.16        764.54        46.09 o                         
   2  -4  10         43.65         19.35        25.21 o                         
   3  -4  10       9255.15       8905.90       141.37 o                         
   4  -4  10        145.20        107.88        21.74 o                         
   5  -4  10         31.13         52.05        25.58 o                         
   6  -4  10       2315.59       2134.88        85.06 o                         
   7  -4  10       8909.36       8740.48       181.20 o                         
   8  -4  10        506.57        457.57        52.46 o                         
  -6  -3  10       1857.54       1676.46       195.69 o                         
  -5  -3  10        313.76        263.21        43.83 o                         
  -4  -3  10         50.37         44.72        30.68 o                         
  -3  -3  10       8826.52       8910.14       236.79 o                         
  -2  -3  10        555.15        605.89        48.01 o                         
  -1  -3  10       6570.69       6851.80       141.68 o                         
   0  -3  10       7376.10       7411.17       166.76 o                         
   1  -3  10       1370.37       1425.65        64.04 o                         
   2  -3  10        605.08        558.23        48.91 o                         
   3  -3  10      19657.13      18993.27       225.92 o                         
   4  -3  10      10257.04       9869.62       140.58 o                         
   5  -3  10         61.65         65.97        22.31 o                         
   6  -3  10         28.18         19.24        25.06 o                         
   7  -3  10       2533.02       2578.30        88.97 o                         
   8  -3  10        920.87        965.08        62.04 o                         
   9  -3  10       1788.43       1487.35       328.71 o                         
  -6  -2  10       2383.78       2332.55       133.01 o                         
  -5  -2  10          6.43        -37.60        37.60 o                         
  -4  -2  10       3638.02       3485.05       119.03 o                         
  -3  -2  10          2.01          4.62        29.83 o                         
  -2  -2  10        684.11        659.46        46.34 o                         
  -1  -2  10        253.60        285.73        33.53 o                         
   0  -2  10      17567.00      18570.66       250.63 o                         
   1  -2  10        287.65        265.01        28.71 o                         
   2  -2  10         16.59         27.18        26.36 o                         
   3  -2  10        266.70        305.74        29.80 o                         
   4  -2  10       2657.26       2727.78        74.16 o                         
   5  -2  10          1.11         -0.09        20.84 o                         
   6  -2  10       5038.04       4891.03       109.38 o                         
   7  -2  10       2782.14       2790.84        94.40 o                         
   8  -2  10         57.58        103.76        30.68 o                         
   9  -2  10         99.88        100.03        47.56 o                         
  -6  -1  10         46.30         13.46        36.18 o                         
  -5  -1  10        683.38        612.28        54.77 o                         
  -4  -1  10       1712.73       1531.34        79.94 o                         
  -3  -1  10      12985.30      12633.62       197.32 o                         
  -2  -1  10        234.05        231.67        33.32 o                         
  -1  -1  10       3692.93       3992.52       103.37 o                         
   0  -1  10          6.74         46.96        27.16 o                         
   1  -1  10       2500.66       2568.98        82.22 o                         
   2  -1  10        835.53        777.47        46.56 o                         
   3  -1  10      22792.26      22379.09       304.69 o                         
   4  -1  10       3777.19       3621.89        84.24 o                         
   5  -1  10        319.65        302.73        29.26 o                         
   6  -1  10        801.04        811.98        49.47 o                         
   7  -1  10      15095.33      14734.81       234.31 o                         
   8  -1  10       1270.65       1136.70        68.17 o                         
   9  -1  10       1287.43       1195.31        78.43 o                         
  10  -1  10        664.70        606.60       222.04 o                         
  -6   0  10       3201.89       3073.69       255.47 o                         
  -5   0  10         12.71          6.14        32.04 o                         
  -4   0  10        650.12        582.80        50.04 o                         
  -3   0  10       3177.88       3047.73       101.77 o                         
  -2   0  10        818.83        880.38        50.17 o                         
  -1   0  10       3417.11       3801.53        99.06 o                         
   0   0  10      17217.46      18773.88       217.59 o                         
   1   0  10          4.16         24.70        20.94 o                         
   2   0  10         76.42         88.94        25.40 o                         
   3   0  10      12978.59      12850.58       174.69 o                         
   4   0  10      11827.46      11336.17       142.20 o                         
   5   0  10        902.41        873.43        46.89 o                         
   6   0  10       2275.21       2308.60        79.49 o                         
   7   0  10          2.56         58.30        27.87 o                         
   8   0  10        691.38        761.08        52.66 o                         
   9   0  10        251.78        248.22        42.42 o                         
  10   0  10       4081.06       4119.01       344.42 o                         
  -6   1  10        421.00        517.76        95.51 o                         
  -5   1  10        127.76         83.83        40.99 o                         
  -4   1  10       4042.09       3872.84       108.95 o                         
  -3   1  10       5307.79       4930.52       113.78 o                         
  -2   1  10          0.16         33.29        23.57 o                         
  -1   1  10         91.43        121.85        26.78 o                         
   0   1  10       9618.80      10451.53       148.52 o                         
   1   1  10        231.32        237.27        26.55 o                         
   2   1  10         95.12        119.36        24.46 o                         
   3   1  10      16045.11      16559.45       333.01 o                         
   4   1  10         36.59         30.76        17.97 o                         
   5   1  10        117.04        141.17        22.80 o                         
   6   1  10       4753.74       4568.33       115.01 o                         
   7   1  10      15222.13      14845.77       225.51 o                         
   8   1  10        322.86        401.40        42.35 o                         
   9   1  10        713.98        815.56        58.68 o                         
  10   1  10        286.31        275.22        73.09 o                         
  -6   2  10       1225.35        929.89       195.84 o                         
  -5   2  10         98.05         49.83        29.21 o                         
  -4   2  10        334.38        303.43        33.24 o                         
  -3   2  10       7413.17       6940.34       136.33 o                         
  -2   2  10        305.89        233.90        28.71 o                         
  -1   2  10       8656.86       8961.34       154.65 o                         
   0   2  10       6259.97       6704.21       112.89 o                         
   1   2  10       2765.30       2934.90        75.82 o                         
   2   2  10        873.97        860.56        49.66 o                         
   3   2  10      27580.14      27953.11       446.58 o                         
   4   2  10      10037.42       9942.45       178.20 o                         
   5   2  10        367.19        382.16        30.85 o                         
   6   2  10         41.91        123.09        41.19 o                         
   7   2  10       6434.17       6299.87       163.35 o                         
   8   2  10       1218.45       1292.46        66.35 o                         
   9   2  10       1314.52       1248.84        68.68 o                         
  10   2  10       3298.20       3229.56       228.96 o                         
  -6   3  10       1376.41       1191.95       218.76 o                         
  -5   3  10         32.92        -18.09        36.29 o                         
  -4   3  10       3003.66       2935.63       102.49 o                         
  -3   3  10         84.02         59.63        26.18 o                         
  -2   3  10        454.80        385.54        31.14 o                         
  -1   3  10        282.91        292.12        50.34 o                         
   0   3  10      15881.87      15941.15       265.31 o                         
   1   3  10         11.03          5.66        20.50 o                         
   2   3  10          3.91          3.78        22.52 o                         
   3   3  10        160.18        184.74        31.59 o                         
   4   3  10       3345.09       3357.09        92.94 o                         
   5   3  10        530.98        588.87        37.94 o                         
   6   3  10       5798.63       5791.52       151.98 o                         
   7   3  10       4416.58       4350.78       115.01 o                         
   8   3  10         64.78         86.12        42.11 o                         
   9   3  10        271.32        229.73        41.08 o                         
  10   3  10       2635.82       2407.20       183.75 o                         
  -5   4  10        445.42        307.46        98.82 o                         
  -4   4  10       1841.75       1854.71        85.88 o                         
  -3   4  10       8677.50       8396.87       170.87 o                         
  -2   4  10        168.65        108.64        36.41 o                         
  -1   4  10       3267.94       3325.53       101.89 o                         
   0   4  10        168.53        112.05        30.10 o                         
   1   4  10       1777.07       1740.71        65.24 o                         
   2   4  10        811.86        816.38        51.89 o                         
   3   4  10      26688.50      27410.94       491.06 o                         
   4   4  10       2737.23       2658.85        85.54 o                         
   5   4  10          2.94         11.72        23.31 o                         
   6   4  10       1469.29       1497.20        69.62 o                         
   7   4  10      17566.39      17523.35       254.58 o                         
   8   4  10        922.79        877.41        62.11 o                         
   9   4  10       1164.54       1128.67        90.26 o                         
  10   4  10        453.92        536.77        57.20 o                         
  -4   5  10        233.55        149.28        40.71 o                         
  -3   5  10       2463.71       2430.50        97.62 o                         
  -2   5  10        428.50        349.48        46.82 o                         
  -1   5  10       3337.98       3249.77       101.94 o                         
   0   5  10      10422.12       9914.29       299.40 o                         
   1   5  10        756.56        753.96        51.18 o                         
   2   5  10        178.42        200.21        31.62 o                         
   3   5  10       8555.44       8564.28       236.80 o                         
   4   5  10       6976.73       7168.60       152.48 o                         
   5   5  10       1377.04       1266.77        61.23 o                         
   6   5  10       2112.00       2124.89        83.72 o                         
   7   5  10         60.39         49.33        28.73 o                         
   8   5  10        581.31        609.28        49.36 o                         
   9   5  10         23.57         11.77        38.39 o                         
  10   5  10       3753.41       3559.38       170.49 o                         
  -4   6  10       2532.32       2024.58       114.45 o                         
  -3   6  10       1730.24       1646.67        77.77 o                         
  -2   6  10          2.34        -27.96        30.63 o                         
  -1   6  10        312.66        306.82        38.03 o                         
   0   6  10       5041.32       4708.73       135.28 o                         
   1   6  10        188.28        136.37        31.64 o                         
   2   6  10        388.29        409.85        47.33 o                         
   3   6  10      10976.38      11399.71       291.01 o                         
   4   6  10         12.72         23.21        26.65 o                         
   5   6  10        113.57         97.21        27.91 o                         
   6   6  10       4200.08       4164.13       121.29 o                         
   7   6  10      14082.77      13917.32       231.62 o                         
   8   6  10        184.30        119.69        73.70 o                         
   9   6  10        464.04        597.39       211.85 o                         
  -3   7  10       4346.03       4698.37       473.20 o                         
  -2   7  10        327.54        303.36        59.16 o                         
  -1   7  10       4475.82       4439.08       216.24 o                         
   0   7  10       1707.75       1565.67       116.34 o                         
   1   7  10       2161.43       2095.00       142.41 o                         
   2   7  10        627.80        673.90        75.59 o                         
   3   7  10      16908.38      16808.47       378.78 o                         
   4   7  10       4215.33       4338.41       161.55 o                         
   5   7  10       1021.31       1099.03        84.18 o                         
   6   7  10          1.69         -4.86        47.73 o                         
   7   7  10       4534.83       4410.33       193.69 o                         
   8   7  10        740.29        854.24       243.07 o                         
  -1   8  10        179.66        128.50       139.56 o                         
   0   8  10       6195.69       5849.65       261.13 o                         
   1   8  10        134.60        192.17        99.53 o                         
   2   8  10         36.02         32.81        44.45 o                         
   3   8  10        418.90        443.79        71.93 o                         
   4   8  10       1535.65       1496.45       107.29 o                         
   5   8  10        210.26        188.36        47.78 o                         
   6   8  10       3552.74       3497.41       171.11 o                         
   7   8  10       3235.60       3726.45       282.84 o                         
   2   9  10        798.93       1177.57       238.40 o                         
   3   9  10      11044.98      10347.83       339.03 o                         
   4   9  10        652.72        742.07       137.61 o                         
   5   9  10        176.15        128.94        69.82 o                         
   6   9  10       1096.06       1201.22       184.79 o                         
   2  -8  11          2.75       -120.37       120.37 o                         
  -2  -7  11       3298.77       3427.53       391.07 o                         
  -1  -7  11         20.75        -20.59        47.86 o                         
   0  -7  11        204.31        208.70        64.76 o                         
   1  -7  11       4382.08       3993.97       187.62 o                         
   2  -7  11       3290.20       3438.80       174.15 o                         
   3  -7  11       2002.90       1825.92       112.27 o                         
   4  -7  11       1325.92       1184.55       125.36 o                         
   5  -7  11        108.48         57.43        85.83 o                         
  -3  -6  11       2013.97       2016.76       215.21 o                         
  -2  -6  11       4064.69       4537.93       172.61 o                         
  -1  -6  11         61.46         59.26        40.29 o                         
   0  -6  11        802.83        845.67        61.68 o                         
   1  -6  11        184.92        140.85        31.25 o                         
   2  -6  11       1057.25       1038.49        60.69 o                         
   3  -6  11       2020.24       1882.54        80.82 o                         
   4  -6  11       3394.29       3152.78       105.99 o                         
   5  -6  11        353.42        283.19        44.65 o                         
   6  -6  11        176.70        130.01        39.32 o                         
  -5  -5  11        122.09         56.78        55.05 o                         
  -4  -5  11         24.50         38.60        50.96 o                         
  -3  -5  11       4802.71       5077.42       141.31 o                         
  -2  -5  11        587.54        668.22        53.52 o                         
  -1  -5  11         33.65         69.58        29.05 o                         
   0  -5  11       2281.87       2241.93        81.73 o                         
   1  -5  11       7458.99       7628.26       268.28 o                         
   2  -5  11        838.67        839.59        54.95 o                         
   3  -5  11        841.25        801.72        52.36 o                         
   4  -5  11        260.24        256.82        31.43 o                         
   5  -5  11       1049.97        952.17        53.99 o                         
   6  -5  11       3351.81       3153.80        99.56 o                         
   7  -5  11       4359.33       4207.97       134.01 o                         
  -5  -4  11        242.86        158.79        68.67 o                         
  -4  -4  11        820.87        929.86        77.03 o                         
  -3  -4  11       8971.77       9192.01       189.82 o                         
  -2  -4  11       6042.70       6382.39       161.21 o                         
  -1  -4  11         13.34         42.53        27.79 o                         
   0  -4  11        225.14        202.01        32.64 o                         
   1  -4  11       2450.18       2507.32        86.29 o                         
   2  -4  11       4733.92       4369.14       119.30 o                         
   3  -4  11       4293.62       3981.63       107.26 o                         
   4  -4  11       4930.36       4570.93       103.95 o                         
   5  -4  11          1.78        -25.62        25.62 o                         
   6  -4  11       2083.54       1887.21        77.38 o                         
   7  -4  11       3122.52       3082.45       102.06 o                         
   8  -4  11       1496.92       1316.28       285.14 o                         
  -5  -3  11          9.32         49.99        46.86 o                         
  -4  -3  11         59.58         24.84        32.42 o                         
  -3  -3  11        182.95        181.09        35.87 o                         
  -2  -3  11       1294.20       1317.33        67.08 o                         
  -1  -3  11         18.05         26.78        26.55 o                         
   0  -3  11       3085.05       3145.69        97.42 o                         
   1  -3  11       5255.87       5306.10       134.92 o                         
   2  -3  11         15.52         37.21        29.06 o                         
   3  -3  11        234.70        234.90        32.42 o                         
   4  -3  11       1985.10       1995.54        71.05 o                         
   5  -3  11        863.90        924.52        52.81 o                         
   6  -3  11        600.07        625.66        43.70 o                         
   7  -3  11       2440.33       2521.14        91.64 o                         
   8  -3  11        533.99        549.23        52.21 o                         
   9  -3  11        348.87        311.22       114.80 o                         
  -5  -2  11        275.06        277.81        48.91 o                         
  -4  -2  11        344.45        363.87        46.41 o                         
  -3  -2  11      13623.54      14145.72       247.41 o                         
  -2  -2  11       4413.11       4718.02       124.85 o                         
  -1  -2  11         38.34         65.64        25.37 o                         
   0  -2  11       1140.67       1148.87        61.63 o                         
   1  -2  11       9574.67      10347.32       170.56 o                         
   2  -2  11       2762.66       2685.78        91.66 o                         
   3  -2  11       5481.21       5242.92       143.95 o                         
   4  -2  11       4220.31       4009.60       105.18 o                         
   5  -2  11       1090.07       1073.30        52.76 o                         
   6  -2  11       5510.60       5458.67       125.75 o                         
   7  -2  11       8948.04       8795.52       180.60 o                         
   8  -2  11       3583.19       3610.60       111.87 o                         
   9  -2  11         19.99         24.64        86.05 o                         
  -5  -1  11        194.20         77.39        36.51 o                         
  -4  -1  11        654.93        694.94        58.10 o                         
  -3  -1  11       3166.15       3257.13       114.55 o                         
  -2  -1  11       4385.49       4737.56       122.86 o                         
  -1  -1  11         11.86         77.41        27.77 o                         
   0  -1  11       3609.83       3815.07       102.54 o                         
   1  -1  11          5.70         56.10        25.07 o                         
   2  -1  11       3273.81       3553.37       104.43 o                         
   3  -1  11       2550.11       2547.82        78.37 o                         
   4  -1  11       7112.45       6904.85       135.32 o                         
   5  -1  11        130.63        147.91        35.41 o                         
   6  -1  11        593.54        576.21        41.52 o                         
   7  -1  11          3.46         15.73        25.17 o                         
   8  -1  11         27.23        107.09        37.56 o                         
   9  -1  11        648.16        650.48       157.40 o                         
  -5   0  11        106.24         83.30        38.93 o                         
  -4   0  11        221.56        188.29        43.08 o                         
  -3   0  11       6153.03       6624.42       152.58 o                         
  -2   0  11         25.02         77.31        26.41 o                         
  -1   0  11         29.75         76.41        26.91 o                         
   0   0  11       3289.06       3678.89        95.97 o                         
   1   0  11      13769.54      15303.15       200.34 o                         
   2   0  11        620.88        719.07        45.01 o                         
   3   0  11       1842.03       1798.02        70.46 o                         
   4   0  11        216.86        216.97        31.01 o                         
   5   0  11       2653.65       2549.94        84.32 o                         
   6   0  11       5717.74       5335.94       122.63 o                         
   7   0  11       8973.58       8780.82       168.59 o                         
   8   0  11       2077.20       2063.09        82.75 o                         
   9   0  11        249.08        269.25        43.86 o                         
  10   0  11       2386.78       1768.51       369.42 o                         
  -6   1  11       1756.18       1562.87       264.94 o                         
  -5   1  11        264.74        280.80        60.68 o                         
  -4   1  11        381.99        351.98        45.75 o                         
  -3   1  11      13197.04      13197.05       217.79 o                         
  -2   1  11       6551.01       6732.76       140.46 o                         
  -1   1  11        117.28        199.81        32.44 o                         
   0   1  11        232.01        270.88        31.26 o                         
   1   1  11       4919.42       5412.81       107.85 o                         
   2   1  11       5281.65       5686.32       123.92 o                         
   3   1  11       5039.92       4893.03       114.01 o                         
   4   1  11       6837.57       6765.76       131.47 o                         
   5   1  11        256.20        229.50        32.15 o                         
   6   1  11       3197.40       3138.09        96.48 o                         
   7   1  11       4503.79       4550.32       126.35 o                         
   8   1  11       1860.52       1789.18        75.23 o                         
   9   1  11         52.68         56.63        31.01 o                         
  10   1  11         10.69         12.21        62.90 o                         
  -5   2  11        102.57        -30.36        78.66 o                         
  -4   2  11         72.70         51.39        33.10 o                         
  -3   2  11        227.28        221.97        36.90 o                         
  -2   2  11       1334.84       1405.63        66.41 o                         
  -1   2  11         64.51        103.55        30.54 o                         
   0   2  11       4617.20       5135.01       113.59 o                         
   1   2  11       5874.84       6478.60       130.97 o                         
   2   2  11        104.65        141.61        27.41 o                         
   3   2  11         86.90         73.46        40.06 o                         
   4   2  11       3088.49       3074.10       100.53 o                         
   5   2  11       1087.77       1153.39        67.29 o                         
   6   2  11        895.67       1007.12        57.56 o                         
   7   2  11       4436.26       4484.50       143.75 o                         
   8   2  11        607.65        638.87        49.96 o                         
   9   2  11        865.46        877.78        57.50 o                         
  10   2  11       3327.60       3152.88       439.55 o                         
  -5   3  11        299.01        130.75        82.13 o                         
  -4   3  11        489.48        379.30        47.20 o                         
  -3   3  11      12786.45      11935.54       222.33 o                         
  -2   3  11       2408.00       2316.29        85.12 o                         
  -1   3  11        142.42        162.56        29.18 o                         
   0   3  11       1393.37       1483.07        64.93 o                         
   1   3  11      11304.83      11974.43       174.59 o                         
   2   3  11       2173.38       2403.28        83.55 o                         
   3   3  11       5181.98       5152.32       140.71 o                         
   4   3  11       3168.75       3018.21       100.41 o                         
   5   3  11       2771.12       2755.75        87.90 o                         
   6   3  11       6907.12       6923.19       166.67 o                         
   7   3  11       9444.69       9444.38       223.76 o                         
   8   3  11       2465.90       2499.97        95.66 o                         
   9   3  11        178.09        222.57        39.92 o                         
  10   3  11       1150.28       1488.42       309.32 o                         
  -4   4  11        343.54        217.73        41.63 o                         
  -3   4  11       2450.72       2267.53        95.50 o                         
  -2   4  11       2944.14       2831.70       100.46 o                         
  -1   4  11         57.79         78.25        31.03 o                         
   0   4  11       2780.34       2885.60       106.86 o                         
   1   4  11         19.15         10.93        27.26 o                         
   2   4  11       2469.28       2367.32        89.91 o                         
   3   4  11       1323.51       1314.93        85.22 o                         
   4   4  11       5549.04       5323.83       143.46 o                         
   5   4  11         79.52         81.70        30.98 o                         
   6   4  11        185.40        232.01        37.24 o                         
   7   4  11         45.94         35.30        27.82 o                         
   8   4  11         47.89        111.26        42.54 o                         
   9   4  11        739.29        674.55        69.20 o                         
  -4   5  11        237.52        218.23        73.14 o                         
  -3   5  11       4297.03       4071.73       157.60 o                         
  -2   5  11          1.13        -18.47        27.25 o                         
  -1   5  11         10.55         36.38        30.94 o                         
   0   5  11       3013.10       3037.66       120.77 o                         
   1   5  11      11167.02      11249.27       216.02 o                         
   2   5  11        538.72        508.28        44.64 o                         
   3   5  11       1169.06       1203.47        64.69 o                         
   4   5  11         11.78         82.65        30.26 o                         
   5   5  11       3444.65       3374.31       108.80 o                         
   6   5  11       5262.40       5204.86       146.43 o                         
   7   5  11       7323.76       7151.11       164.95 o                         
   8   5  11        970.02        989.73        63.99 o                         
   9   5  11        694.15        566.56        69.12 o                         
  -3   6  11       7326.10       6745.99       237.90 o                         
  -2   6  11       2825.59       2786.21       114.43 o                         
  -1   6  11        292.22        209.67        37.91 o                         
   0   6  11         15.70         20.37        32.72 o                         
   1   6  11       3387.37       3320.50       121.54 o                         
   2   6  11       2636.17       2674.70        97.28 o                         
   3   6  11       2189.40       2369.91        91.82 o                         
   4   6  11       3281.30       3249.88       120.12 o                         
   5   6  11        368.87        299.32        41.02 o                         
   6   6  11       1932.51       1870.12        90.02 o                         
   7   6  11       2250.39       2112.41       182.65 o                         
   8   6  11        721.41        476.11       472.00 o                         
   9   6  11        142.21        -16.80       121.89 o                         
  -2   7  11        548.07        559.88       168.34 o                         
  -1   7  11         15.38         74.51        61.14 o                         
   0   7  11       2761.55       2760.67       159.95 o                         
   1   7  11       3591.61       3096.76       185.67 o                         
   2   7  11         15.34         -8.61        42.94 o                         
   3   7  11         44.61         46.71        48.21 o                         
   4   7  11       2073.90       1932.17       123.83 o                         
   5   7  11       1516.38       1319.82       103.32 o                         
   6   7  11       1466.21       1520.20       126.04 o                         
   7   7  11       1887.61       1894.54       200.96 o                         
   1   8  11       5448.71       5246.28       493.58 o                         
   2   8  11       1173.92       1110.14        98.98 o                         
   3   8  11       1339.74       1271.47       106.28 o                         
   4   8  11        355.31        300.15        58.50 o                         
   5   8  11       1314.87       1473.31       112.38 o                         
   6   8  11       2758.34       2726.01       363.49 o                         
   7   8  11       5049.09       3965.21       418.98 o                         
   2   9  11        448.42        188.24       119.53 o                         
   5   9  11         39.71         10.97        85.08 o                         
   1  -7  12        209.08        161.41       128.64 o                         
   2  -7  12        144.61        105.81       105.88 o                         
   3  -7  12       1559.04       1264.98       170.21 o                         
   4  -7  12       2650.42       2234.53       301.16 o                         
  -3  -6  12        361.51         63.77        87.47 o                         
  -2  -6  12         50.08         -0.30       106.23 o                         
  -1  -6  12        125.15        114.16        52.03 o                         
   0  -6  12       7136.08       7579.97       229.56 o                         
   1  -6  12       4380.51       4287.50       258.87 o                         
   2  -6  12       1647.36       1581.12        82.42 o                         
   3  -6  12          2.29         -7.88        34.10 o                         
   4  -6  12       3832.65       3418.68       121.09 o                         
   5  -6  12       1054.83        966.67        78.33 o                         
   6  -6  12       2931.11       2799.42       139.21 o                         
  -4  -5  12       1606.81       1427.67       127.63 o                         
  -3  -5  12       4461.34       4308.68       175.72 o                         
  -2  -5  12       1136.19       1040.99        67.41 o                         
  -1  -5  12        104.87         72.58        32.77 o                         
   0  -5  12       2482.93       2504.05        89.28 o                         
   1  -5  12       3833.40       3869.06       127.05 o                         
   2  -5  12        375.21        374.97        42.08 o                         
   3  -5  12       2222.51       2029.41        90.94 o                         
   4  -5  12         33.13         99.70        32.39 o                         
   5  -5  12         10.18        -11.81        29.30 o                         
   6  -5  12         53.37         61.94        33.03 o                         
  -4  -4  12         71.13        103.72        56.17 o                         
  -3  -4  12        615.15        619.85        63.33 o                         
  -2  -4  12        105.30        109.28        33.99 o                         
  -1  -4  12        349.93        413.86        42.05 o                         
   0  -4  12       3259.36       3381.54        97.30 o                         
   1  -4  12       1419.15       1423.71        66.12 o                         
   2  -4  12       2291.77       2193.42        84.72 o                         
   3  -4  12       1079.12        952.56        56.65 o                         
   4  -4  12       8272.88       7967.81       153.88 o                         
   5  -4  12       1306.55       1180.74        64.28 o                         
   6  -4  12       2449.50       2260.67        89.83 o                         
   7  -4  12         33.30          2.48        33.47 o                         
  -4  -3  12       2628.27       2576.62       131.03 o                         
  -3  -3  12       3336.63       3483.75       124.17 o                         
  -2  -3  12       1356.13       1413.22        76.57 o                         
  -1  -3  12         32.56         68.76        30.14 o                         
   0  -3  12      11563.38      12333.76       195.99 o                         
   1  -3  12       8860.10       9036.11       202.59 o                         
   2  -3  12       1531.51       1394.44        67.40 o                         
   3  -3  12        749.72        625.64        48.08 o                         
   4  -3  12       1989.90       1843.17        72.15 o                         
   5  -3  12        684.87        713.96        51.18 o                         
   6  -3  12       2828.52       2638.62        94.13 o                         
   7  -3  12       6036.41       5813.86       151.54 o                         
   8  -3  12         19.81       -111.05       111.05 o                         
  -4  -2  12        921.32       1030.71        69.39 o                         
  -3  -2  12       3709.18       3971.84       130.41 o                         
  -2  -2  12        664.35        666.55        54.12 o                         
  -1  -2  12        229.58        233.34        32.04 o                         
   0  -2  12          3.39         29.79        27.95 o                         
   1  -2  12        230.33        314.06        36.64 o                         
   2  -2  12        255.70        264.35        35.27 o                         
   3  -2  12       3259.21       3109.62        94.23 o                         
   4  -2  12       3457.08       3336.66       101.32 o                         
   5  -2  12        609.24        649.62        44.07 o                         
   6  -2  12        994.04        924.71        73.78 o                         
   7  -2  12       2302.84       2238.82        86.20 o                         
   8  -2  12        460.09        543.53       103.43 o                         
  -5  -1  12       1300.63       1508.55       265.90 o                         
  -4  -1  12       1400.69       1348.72        79.88 o                         
  -3  -1  12        470.48        493.63        50.20 o                         
  -2  -1  12        225.32        128.47        28.35 o                         
  -1  -1  12        464.71        424.66        38.52 o                         
   0  -1  12      10979.55      11762.37       183.36 o                         
   1  -1  12       8095.25       8859.99       164.22 o                         
   2  -1  12       4223.01       4311.15       112.41 o                         
   3  -1  12        169.28        124.18        28.84 o                         
   4  -1  12      10022.33       9552.50       181.84 o                         
   5  -1  12       1792.12       1661.20        70.11 o                         
   6  -1  12       5209.77       4862.60       119.88 o                         
   7  -1  12       2982.84       2797.42        97.02 o                         
   8  -1  12         71.16         91.26        31.64 o                         
  -5   0  12        221.26        354.23       129.78 o                         
  -4   0  12       2473.55       2513.11       107.95 o                         
  -3   0  12       5090.38       5232.05       147.51 o                         
  -2   0  12       2017.51       2200.77        87.01 o                         
  -1   0  12          1.64         32.91        24.47 o                         
   0   0  12       6182.24       6583.44       131.80 o                         
   1   0  12       4696.40       5346.51       123.29 o                         
   2   0  12        175.77        240.66        32.69 o                         
   3   0  12       2690.57       2775.72        98.52 o                         
   4   0  12         47.26         52.96        27.20 o                         
   5   0  12          2.78        -24.65        24.65 o                         
   6   0  12        391.93        429.03        41.72 o                         
   7   0  12       6995.55       6808.69       153.11 o                         
   8   0  12        159.19        161.34        35.83 o                         
   9   0  12        148.18        171.02        58.14 o                         
  -5   1  12        771.57        407.52       143.02 o                         
  -4   1  12         12.49          9.43        51.71 o                         
  -3   1  12        464.07        414.24        51.34 o                         
  -2   1  12         23.27         15.12        26.25 o                         
  -1   1  12        604.84        771.72        51.66 o                         
   0   1  12       4375.69       4796.87       107.47 o                         
   1   1  12       2404.47       2532.37        84.30 o                         
   2   1  12       2102.99       2244.55        79.85 o                         
   3   1  12       2324.93       2436.39        86.56 o                         
   4   1  12       9682.50       9412.34       188.25 o                         
   5   1  12       2200.73       2140.12        88.55 o                         
   6   1  12       4571.90       4510.15       158.03 o                         
   7   1  12          1.00          3.79        28.51 o                         
   8   1  12        393.11        450.24        43.68 o                         
   9   1  12        391.82        471.95        83.72 o                         
  -4   2  12       2729.94       2690.15       308.72 o                         
  -3   2  12       2835.85       2927.22       106.21 o                         
  -2   2  12       1062.77       1053.33        61.19 o                         
  -1   2  12        407.18        477.09        54.62 o                         
   0   2  12      11420.31      12282.14       195.50 o                         
   1   2  12       9143.35       9785.86       170.34 o                         
   2   2  12       2418.92       2719.02        87.24 o                         
   3   2  12        204.51        235.23        37.22 o                         
   4   2  12       3798.83       3689.85       115.98 o                         
   5   2  12        732.23        665.33        54.45 o                         
   6   2  12       3508.94       3295.47       107.88 o                         
   7   2  12       6788.24       6483.09       160.18 o                         
   8   2  12         18.66         17.38        31.31 o                         
   9   2  12          0.94         42.75        83.40 o                         
  -4   3  12        889.89        587.66       189.17 o                         
  -3   3  12       2381.09       2376.40       106.75 o                         
  -2   3  12        962.03       1042.85        66.26 o                         
  -1   3  12        121.35        165.32        32.06 o                         
   0   3  12        124.72        131.38        31.08 o                         
   1   3  12         26.85         29.47        27.51 o                         
   2   3  12        377.08        395.70        40.16 o                         
   3   3  12       3597.45       3619.79       120.87 o                         
   4   3  12       3810.78       3921.75       126.97 o                         
   5   3  12        907.65        874.31        62.20 o                         
   6   3  12        913.10        831.84        62.62 o                         
   7   3  12       2881.04       2695.68       106.66 o                         
   8   3  12        592.49        583.16        54.04 o                         
   9   3  12        463.93        307.54        98.99 o                         
  -3   4  12        388.17        400.28        51.85 o                         
  -2   4  12        289.42        308.31        46.37 o                         
  -1   4  12       1055.21       1000.63        81.98 o                         
   0   4  12       9554.27       9949.58       226.25 o                         
   1   4  12       6509.57       6826.92       171.81 o                         
   2   4  12       2440.83       2330.35        92.20 o                         
   3   4  12        698.28        682.51        54.37 o                         
   4   4  12       9151.79       9150.79       199.46 o                         
   5   4  12       1863.23       1815.44        99.29 o                         
   6   4  12       4505.94       4473.43       140.13 o                         
   7   4  12       1964.80       1845.34        90.70 o                         
   8   4  12        196.65        162.61        37.05 o                         
  -3   5  12       2454.52       2722.89       244.57 o                         
  -2   5  12        938.85        921.77        68.25 o                         
  -1   5  12         71.53         40.96        30.76 o                         
   0   5  12       3692.24       3597.17       126.27 o                         
   1   5  12       2385.08       2578.98       106.33 o                         
   2   5  12        167.30        153.90        31.51 o                         
   3   5  12       1593.01       1602.48        78.02 o                         
   4   5  12         56.25         52.16        30.48 o                         
   5   5  12          3.17         43.86        32.35 o                         
   6   5  12        350.91        255.28        45.06 o                         
   7   5  12       5668.65       5536.85       159.75 o                         
   8   5  12        299.35        331.80        49.91 o                         
   9   5  12        156.58         36.80        52.64 o                         
  -2   6  12         87.10         23.72        37.25 o                         
  -1   6  12        756.66        584.72        52.53 o                         
   0   6  12       2616.91       2573.34       103.55 o                         
   1   6  12       1576.90       1574.86        90.10 o                         
   2   6  12        635.24        645.37        52.30 o                         
   3   6  12       2314.69       2355.41        94.55 o                         
   4   6  12       7091.98       7258.64       168.26 o                         
   5   6  12       1632.06       1547.51        78.38 o                         
   6   6  12       1928.22       1727.73        95.29 o                         
   7   6  12         19.93        -61.73       176.78 o                         
   8   6  12        344.22        282.21       143.50 o                         
   0   7  12       5259.98       5275.01       383.17 o                         
   1   7  12       3946.02       3628.35       209.37 o                         
   2   7  12        743.40        669.41       102.86 o                         
   3   7  12         40.44         38.89        49.96 o                         
   4   7  12       1232.23       1034.19        96.79 o                         
   5   7  12        620.77        346.57        72.88 o                         
   6   7  12       2409.62       2692.22       283.00 o                         
   7   7  12       3610.80       2309.58       342.88 o                         
   1   8  12         14.63        -21.73       134.76 o                         
   2   8  12         26.96        254.54        91.40 o                         
   3   8  12       1826.59       1960.80       180.11 o                         
   4   8  12       1931.46       2068.92       176.26 o                         
   5   8  12        488.17        340.58        93.25 o                         
   1  -6  13       6504.22       6859.92       282.21 o                         
   2  -6  13        168.70        117.17        44.78 o                         
   3  -6  13         51.49         26.52        39.45 o                         
   4  -6  13        202.18        163.73        46.74 o                         
  -2  -5  13       2902.05       2766.09       142.04 o                         
  -1  -5  13         80.71        133.86        42.17 o                         
   0  -5  13       2857.25       2871.06        97.17 o                         
   1  -5  13        357.85        267.16        43.32 o                         
   2  -5  13        147.03        109.81        33.00 o                         
   3  -5  13        154.33        161.58        36.31 o                         
   4  -5  13       9738.04       8866.61       198.67 o                         
   5  -5  13       2698.08       2467.05       124.72 o                         
  -2  -4  13        705.87        730.12        65.27 o                         
  -1  -4  13        363.22        359.22        44.50 o                         
   0  -4  13       2805.77       2912.80        96.55 o                         
   1  -4  13      10344.15      10713.89       196.56 o                         
   2  -4  13         18.64        -29.12        29.55 o                         
   3  -4  13          4.43         18.93        28.98 o                         
   4  -4  13       2227.78       2122.28        97.28 o                         
   5  -4  13       3771.63       3614.52       125.72 o                         
   6  -4  13         34.61        105.03        42.24 o                         
  -3  -3  13       2483.46       2696.27       251.20 o                         
  -2  -3  13       2829.05       3093.37       109.34 o                         
  -1  -3  13          2.09         44.92        27.84 o                         
   0  -3  13        557.20        594.26        46.21 o                         
   1  -3  13       2239.41       2327.01        94.90 o                         
   2  -3  13        300.58        315.36        38.15 o                         
   3  -3  13        235.85        248.12        40.06 o                         
   4  -3  13       6448.75       6301.87       155.64 o                         
   5  -3  13        150.14        128.61        35.53 o                         
   6  -3  13        376.03        339.76        40.47 o                         
   7  -3  13       1059.52       1171.25       207.75 o                         
  -3  -2  13         13.40        133.49        55.26 o                         
  -2  -2  13       3850.42       4240.83       133.07 o                         
  -1  -2  13        354.14        386.32        51.55 o                         
   0  -2  13       5344.99       5919.21       132.71 o                         
   1  -2  13       6064.86       6707.81       155.52 o                         
   2  -2  13         30.83         44.06        34.79 o                         
   3  -2  13         64.39         64.26        32.96 o                         
   4  -2  13      14379.51      13763.69       271.14 o                         
   5  -2  13       6697.33       6382.94       136.98 o                         
   6  -2  13         24.32         51.62        28.05 o                         
   7  -2  13        596.72        630.01        58.07 o                         
  -4  -1  13         23.68        -63.82        76.38 o                         
  -3  -1  13       3138.13       3320.38       120.72 o                         
  -2  -1  13        218.38        253.76        42.89 o                         
  -1  -1  13         99.72         81.96        37.63 o                         
   0  -1  13        719.60        792.62        49.70 o                         
   1  -1  13      11287.88      12477.60       225.84 o                         
   2  -1  13         17.09         16.14        29.66 o                         
   3  -1  13         28.77         55.07        32.13 o                         
   4  -1  13        452.48        475.29        44.89 o                         
   5  -1  13       1350.60       1346.72        67.58 o                         
   6  -1  13        459.79        439.19        45.80 o                         
   7  -1  13       2802.33       2622.90       113.59 o                         
   8  -1  13       3437.08       3470.94       251.03 o                         
  -4   0  13        403.89        328.40       111.50 o                         
  -3   0  13       1194.26       1305.36       122.57 o                         
  -2   0  13       4578.19       4962.37       133.04 o                         
  -1   0  13         72.90         91.61        33.64 o                         
   0   0  13       5106.00       5711.45       131.51 o                         
   1   0  13        304.19        368.44        41.19 o                         
   2   0  13        223.33        252.13        34.57 o                         
   3   0  13        256.77        326.85        42.91 o                         
   4   0  13      21600.15      21989.53       394.42 o                         
   5   0  13       3784.79       3798.40       131.81 o                         
   6   0  13         87.10         53.07        31.20 o                         
   7   0  13        132.42        137.25        34.85 o                         
   8   0  13       7749.71       7436.82       320.28 o                         
  -4   1  13        448.58        433.35       170.65 o                         
  -3   1  13       1277.79       1323.96       117.75 o                         
  -2   1  13       1497.76       1457.68        81.95 o                         
  -1   1  13        347.22        295.05        46.73 o                         
   0   1  13       4521.40       4990.45       124.27 o                         
   1   1  13      13055.12      14439.94       218.07 o                         
   2   1  13        413.35        471.30        43.93 o                         
   3   1  13         37.10          1.32        28.42 o                         
   4   1  13       4072.69       3926.54       134.24 o                         
   5   1  13       5329.31       5436.32       158.54 o                         
   6   1  13        355.81        320.57        51.77 o                         
   7   1  13       2577.83       2434.74        98.88 o                         
   8   1  13         74.12         99.27        48.10 o                         
  -3   2  13       2889.41       2742.87       322.61 o                         
  -2   2  13       1807.47       1883.96        95.64 o                         
  -1   2  13          7.60          0.13        30.09 o                         
   0   2  13       1275.20       1566.79        70.79 o                         
   1   2  13       2823.86       2933.63        94.13 o                         
   2   2  13         95.14        133.29        36.23 o                         
   3   2  13        290.32        295.57        39.03 o                         
   4   2  13      11749.86      11843.01       348.55 o                         
   5   2  13        160.33        110.48        34.72 o                         
   6   2  13        228.91        170.96        45.51 o                         
   7   2  13       2156.14       2155.54       111.41 o                         
   8   2  13       8151.82       8088.52       196.94 o                         
   9   2  13        209.67        151.03       101.77 o                         
  -3   3  13          2.65        156.68       119.48 o                         
  -2   3  13       4708.23       4966.70       138.80 o                         
  -1   3  13        327.26        362.79        40.06 o                         
   0   3  13       6368.12       6955.19       177.73 o                         
   1   3  13       5019.29       5303.43       154.39 o                         
   2   3  13        734.43        728.46        59.65 o                         
   3   3  13        265.24        256.97        40.72 o                         
   4   3  13      15348.16      15930.26       446.79 o                         
   5   3  13       5543.99       5678.34       244.81 o                         
   6   3  13         15.66         19.34        34.50 o                         
   7   3  13        535.94        525.29        54.09 o                         
   8   3  13       3184.53       3038.73       134.27 o                         
  -3   4  13       2165.76       1821.05       198.33 o                         
  -2   4  13          5.03        -40.57        40.57 o                         
  -1   4  13         90.77         83.54        35.41 o                         
   0   4  13        258.80        312.73        46.75 o                         
   1   4  13       8209.65       8819.37       201.94 o                         
   2   4  13         28.06         37.75        33.24 o                         
   3   4  13        106.11         69.69        36.78 o                         
   4   4  13        397.25        375.30        46.13 o                         
   5   4  13       1247.42       1062.90        76.58 o                         
   6   4  13        604.34        691.06        59.04 o                         
   7   4  13       3560.48       3595.34       143.61 o                         
   8   4  13       3434.81       3480.42       155.76 o                         
  -1   5  13        141.20        146.10        37.81 o                         
   0   5  13       3471.26       4004.63       137.10 o                         
   1   5  13         36.13         55.62        62.84 o                         
   2   5  13        275.96        216.06        38.01 o                         
   3   5  13        495.23        413.39        44.19 o                         
   4   5  13      17739.75      18279.67       448.60 o                         
   5   5  13       2046.69       2112.23       106.66 o                         
   6   5  13         14.43        -39.20        39.20 o                         
   7   5  13        274.75        369.80        59.53 o                         
   8   5  13       6900.63       6355.03       232.72 o                         
  -1   6  13        204.15        254.91        49.82 o                         
   0   6  13       2992.38       3099.82       135.80 o                         
   1   6  13       6479.90       6804.55       203.43 o                         
   2   6  13        462.11        423.97        54.29 o                         
   3   6  13         14.41         33.91        32.08 o                         
   4   6  13       2821.85       2804.96       106.44 o                         
   5   6  13       3082.03       3189.29       142.27 o                         
   6   6  13        129.27         89.11        82.13 o                         
   1   7  13       1660.67       1462.14       327.32 o                         
   2   7  13         97.50       -109.83       128.47 o                         
   3   7  13        488.68        449.95        94.38 o                         
   4   7  13       5609.30       5085.17       271.67 o                         
   5   7  13         16.97         36.60       104.19 o                         
   0  -5  14         72.69         96.06        51.37 o                         
   1  -5  14       1884.74       1957.43       109.80 o                         
   2  -5  14        320.17        226.74        41.09 o                         
   3  -5  14        701.69        555.85        73.44 o                         
   4  -5  14       1101.35       1207.40       238.19 o                         
  -1  -4  14        290.89        250.04        77.23 o                         
   0  -4  14          3.60         31.57        39.02 o                         
   1  -4  14       1160.59       1101.67        74.43 o                         
   2  -4  14       4244.45       4239.20       125.12 o                         
   3  -4  14        239.26        216.09        39.35 o                         
   4  -4  14       1710.12       1460.71        93.44 o                         
   5  -4  14        572.71        541.89       150.25 o                         
  -2  -3  14       5530.34       5856.51       359.52 o                         
  -1  -3  14       3354.26       3422.84       120.69 o                         
   0  -3  14        201.30        212.72        35.73 o                         
   1  -3  14       1551.66       1675.46        87.32 o                         
   2  -3  14       1140.71       1098.52        68.15 o                         
   3  -3  14       2384.44       2459.75       100.31 o                         
   4  -3  14       3393.43       3231.48       128.08 o                         
   5  -3  14       5859.03       5559.40       163.76 o                         
   6  -3  14         15.55         58.98        86.17 o                         
  -2  -2  14        327.01        487.53       114.19 o                         
  -1  -2  14        956.47       1016.95        69.55 o                         
   0  -2  14         18.56         91.53        29.66 o                         
   1  -2  14       3064.26       3327.11       117.45 o                         
   2  -2  14       3237.24       3598.35       124.55 o                         
   3  -2  14        190.87        114.07        33.33 o                         
   4  -2  14        111.12         73.49        34.76 o                         
   5  -2  14        350.74        377.73        42.31 o                         
   6  -2  14        827.50        769.87       102.95 o                         
   7  -2  14        852.97        450.48       123.89 o                         
  -3  -1  14        117.09          0.29        98.24 o                         
  -2  -1  14       9842.27      10249.23       293.67 o                         
  -1  -1  14       2274.60       2414.72        94.16 o                         
   0  -1  14         63.85         98.23        29.62 o                         
   1  -1  14          8.85         80.89        35.95 o                         
   2  -1  14       6007.07       6657.51       168.25 o                         
   3  -1  14       2490.80       2664.28       102.12 o                         
   4  -1  14       3925.06       3928.32       128.70 o                         
   5  -1  14       3408.78       3237.03       129.06 o                         
   6  -1  14        512.86        373.98        46.89 o                         
   7  -1  14       2736.00       2585.83       225.48 o                         
  -2   0  14       1489.84       1531.97       149.38 o                         
  -1   0  14       3431.63       3463.67       124.40 o                         
   0   0  14         28.71         46.70        28.05 o                         
   1   0  14       2661.79       2920.23        97.27 o                         
   2   0  14        293.95        322.86        39.69 o                         
   3   0  14       1213.23       1351.55        76.81 o                         
   4   0  14        937.08        971.69        72.69 o                         
   5   0  14       3672.16       3648.78       135.06 o                         
   6   0  14        308.92        277.55        43.00 o                         
   7   0  14         16.58         -5.35        59.76 o                         
   8   0  14         62.29        -49.12        85.70 o                         
  -2   1  14       6413.42       6734.78       301.48 o                         
  -1   1  14        309.11        332.94        45.26 o                         
   0   1  14          1.19         64.03        28.97 o                         
   1   1  14       1768.22       1959.49        80.30 o                         
   2   1  14       7809.22       8850.26       204.59 o                         
   3   1  14        686.25        815.16        70.12 o                         
   4   1  14       1691.80       1675.36        97.74 o                         
   5   1  14        157.73         72.93        41.54 o                         
   6   1  14        891.88        856.89        68.90 o                         
   7   1  14       2373.00       2191.78       205.73 o                         
   8   1  14       6667.97       6245.89       569.97 o                         
  -2   2  14       6222.60       6316.29       293.75 o                         
  -1   2  14       3288.73       3542.28       120.96 o                         
   0   2  14         19.54         40.85        28.93 o                         
   1   2  14        598.41        697.19        61.01 o                         
   2   2  14       1183.33       1253.09        72.65 o                         
   3   2  14       1775.65       1866.26       102.32 o                         
   4   2  14       3996.31       4463.85       157.30 o                         
   5   2  14       6005.62       5872.54       171.86 o                         
   6   2  14        167.30        142.80        42.05 o                         
   7   2  14       1116.14        895.59       129.57 o                         
  -2   3  14        751.79        694.71       177.70 o                         
  -1   3  14        318.31        313.79       186.98 o                         
   0   3  14         10.13         25.05        39.87 o                         
   1   3  14       4121.90       4458.46       144.26 o                         
   2   3  14       3048.94       3424.81       126.19 o                         
   3   3  14        126.25         80.12        39.66 o                         
   4   3  14        154.18        154.04        45.07 o                         
   5   3  14        787.03        755.36        68.45 o                         
   6   3  14        911.09        880.07        69.96 o                         
   7   3  14       1199.31       1299.11       274.04 o                         
  -1   4  14       1086.40       1192.51       226.47 o                         
   0   4  14          4.26          8.97        43.73 o                         
   1   4  14         54.80         84.67        48.84 o                         
   2   4  14       5874.04       6404.17       173.52 o                         
   3   4  14       1760.97       1914.64        96.87 o                         
   4   4  14       3367.06       3472.94       129.52 o                         
   5   4  14       2185.25       2271.25       115.22 o                         
   6   4  14        921.07        890.59        87.83 o                         
   0   5  14         34.11         54.76        49.79 o                         
   1   5  14       1991.74       2083.90       124.02 o                         
   2   5  14        143.97        195.85        56.33 o                         
   3   5  14        721.84        691.55        64.22 o                         
   4   5  14        668.96        635.89        64.65 o                         
   5   5  14       3202.10       3429.96       158.33 o                         
   6   5  14        129.65        184.46       112.49 o                         
   1   6  14       1692.11       1932.02       153.63 o                         
   2   6  14       5039.10       5235.71       202.45 o                         
   3   6  14        366.12        440.51        62.66 o                         
   4   6  14       1255.04       1192.60        85.12 o                         
   5   6  14          5.52         29.60        89.08 o                         
   1  -4  15       1201.97       1278.27       176.78 o                         
   2  -4  15       1307.77       1348.89       184.16 o                         
   3  -4  15        772.21       1021.90       225.62 o                         
   0  -3  15        346.97        348.05       132.45 o                         
   1  -3  15       1481.02       1672.74       223.63 o                         
   2  -3  15       1949.27       1890.21       151.98 o                         
   3  -3  15       1579.87       1937.07       148.16 o                         
   4  -3  15        589.81        598.42       108.73 o                         
   5  -3  15       3032.05       2852.90       246.31 o                         
  -1  -2  15       2527.53       2678.45       323.39 o                         
   0  -2  15         39.12         99.80        46.73 o                         
   1  -2  15       5124.79       5685.78       201.20 o                         
   2  -2  15       4396.77       4832.48       206.84 o                         
   3  -2  15       1871.10       1886.83       190.18 o                         
   4  -2  15        837.80       1003.64       125.63 o                         
   5  -2  15        230.30         20.63        96.32 o                         
   6  -2  15        201.61        231.59       135.56 o                         
   0  -1  15        262.50        338.94        60.78 o                         
   1  -1  15         47.33         42.76        38.79 o                         
   2  -1  15         27.46        108.41        37.77 o                         
   3  -1  15         66.80        155.58        39.50 o                         
   4  -1  15       1971.87       2323.22       169.72 o                         
   5  -1  15       3116.39       3193.55       351.49 o                         
   6  -1  15        613.90        396.29       162.87 o                         
  -1   0  15        571.70        629.86        84.76 o                         
   0   0  15        338.43        367.39        58.04 o                         
   1   0  15       5549.17       5887.50       181.73 o                         
   2   0  15       5423.59       6009.57       172.76 o                         
   3   0  15       1637.15       1822.28       114.39 o                         
   4   0  15          0.72         81.93        51.51 o                         
   5   0  15       1710.44       1816.99       213.94 o                         
   6   0  15       1030.81       1052.06       164.08 o                         
   7   0  15       2955.41       2918.53       345.89 o                         
  -1   1  15       1695.50       1537.49       142.90 o                         
   0   1  15          4.31         43.86        58.42 o                         
   1   1  15        907.44       1052.73       121.04 o                         
   2   1  15       1565.37       1672.26        91.63 o                         
   3   1  15        833.42        975.30        79.06 o                         
   4   1  15       1853.16       2116.67       111.81 o                         
   5   1  15        731.25        794.43       111.00 o                         
   6   1  15         20.99         61.80       101.34 o                         
   0   2  15        408.00        329.79       103.58 o                         
   1   2  15       1958.52       1954.79       284.23 o                         
   2   2  15       2492.88       2738.61       115.74 o                         
   3   2  15        591.25        628.21        64.37 o                         
   4   2  15        832.60        738.94        73.56 o                         
   5   2  15       3174.25       3110.78       352.32 o                         
   6   2  15       1480.93       1532.32       268.89 o                         
   1   3  15       3501.99       3565.24       405.92 o                         
   2   3  15       4581.16       4944.79       185.41 o                         
   3   3  15       1881.36       2178.68       233.75 o                         
   4   3  15        404.78        470.49        72.58 o                         
   5   3  15        261.09        291.55       135.94 o                         
   6   3  15        298.51        313.15       141.34 o                         
   2   4  15         69.80        423.63       170.42 o                         
   3   4  15          9.52        153.07        62.39 o                         
   4   4  15       1823.18       2141.20       137.80 o                         
   5   4  15       3484.84       4301.97       424.74 o                         
   3   5  15        566.90        314.25       135.23 o                         
   3  -2  16          7.42        -13.70        87.02 o                         
   1  -1  16       4695.79       5268.97       524.86 o                         
   1   0  16        414.42        294.18       136.77 o                         
   2   0  16       5028.01       5807.59       484.07 o                         
   1   1  16       3015.00       3952.89       412.46 o                         
                                                                                
